# Supplementary material for: Deep learning-based investigation of chloroplast translation regulatory sequences
Source: Front Plant Sci. 2025 Dec 11;16:1698951. doi: 10.3389/fpls.2025.1698951 (PMC12738836; doi:10.3389/fpls.2025.1698951)
Supplement: Supplementary Data Sheet 1 — Misclassified plant sequences as algae sequences by the CNN-LSTM-Attention-Residual model [file DataSheet1.csv]

sequence	true_label	predicted_label
AGCGAGTAAAAAAGGAGTTTCAACAGAGCTAAGTTTAAAGGAACTGGTATCCAAGAGTCTGAATTTGTCTCAATTTAGATTTTAGAGTTTATACCACAGAAAATTTGTAGCATTTTTGACTTCTTGGCTGTACGTTTCCCTACGGGTTCGCGAAGCGACGCTTGGCGAAGCCACGCCCTTGCCCTTTGGGCTGTACGTATACTTCGCACACATAGACTGTGGACTATGGCTACGCAACCAAACGATGACGAAGTCATAAAAAAATAGAAATTTTTCATATTCTTTTAAAATATAAAAATC	Plant	Algae
CTTTCAGAAGATTGTATACTAATATTAGTATATCTGTTAGTTTCATTTGGTAGTCAAATCTATGCTTACTCTATTAAGTTATTTTGCTTTTTTAGCATCTTTACTAATCTTCACTTTAGTCTTATTTATTGGGTTGAACAAGATTCGACTTATATGATAGAGAGATCTTATTGAATAGGAGGACCTCTATTATAATAAAGGTGCTTACTTACTTGTTGAGCTTATTGATCATCTCTCGTTACTATTGAGATGGTTTTCAATACGTAGTTATTTATATTTATTATATTCTTTTAAACTCAA	Plant	Algae
TAGAATTTTCTAATTCTAAAAAATTTTATAAATTCACTCCTTTTGACTCTTAGACAGAGTAATTATAGAACTTGGTTCCAATAAACATGATTCTAACCATCAGAGATGGTATGACTCGAAGAGTTCTCGCCCCTTATGGGTTACCTTTCAGGTTACCAAGAGGAATGCTCACCCTACCATTGAAAATGGTAGAGGATAGAGCAATTTCTCATTTCTGTGATGGTAAGATAAGAAGCAATATTTTTTAAAATACGTACTTATGAATTTTAAAAAAAATAATTTTATGCAAGGAGTAATCAA	Plant	Algae
CCGAAGAGGCAAAGCCGAAGAGGCAAAGCCGAAGAGGCAAAGCCGAAGAGGCGAAGCCAAAGAGGCGAAGCTGAAGAGGCGAAGCCGATGTGAAGGCTGCGCACTGAACCAAAGCAAACCTAAGCAAACCAAAGTGAGAGGTGGAAAAGAAGATAAAGCTGGAAAGAAAGAGCAGAAAGCACTGATTGGAAAGATCCGGATACAAAAAGTGAATAATATATATAAAATAAAAAGACATAAATAGAGAAGCAAAGTTCGCTTTGCAAATACTGAGCAAATTAGGAGTCAAAAACATATTAT	Plant	Algae
TAAAATTTTTAAAGCGCATTGAACGCTTTGAAGTCAGCTTTTTTTATTTTTTTGTTTTTATCGTCTTTTTTGAAATCTTCTTTATTTTGTAAAATGAAGATTTTTAAAAAAGACAATAAAAAACTTTTTTTTAAAGCCTTCAAAATAAAACAAAATAAAAAAGAAGTTTTCATTGCATGAAAACTAGTAAAAGTAAAGTTTTTGTTGAAAAAAGTTCTCTTTCAATGTGCAGCGCACGTAAATACAAATTTGCAATTATTATTCTTAAAATCAATATATTTGTTAACCACATTTCATTCT	Plant	Algae
GCAATGACACGTTCATTAAAGAAAGGGCCAAATGTCGCGGATCATTTGCTTAAAAAAATAGAAAACCTAAACTCTCAAGGAGAAAAGAGAGTAATTGTGACTTGGTCACGTGGATCCACAATAGTACCTGCTATGATTGGGCATACTATTGCTGTGTATAATGGTCGAGAACATCTTCCTATTTTTGTAACCGATCTTATGGTAGGGCATAAATTAGGTGAATTCTCTCCTACTCGTACATTCCGAGGACATGCTAAAAGTGATAAAAAATCTCGACGCTAAAATATTAGGAGAGAATTC	Plant	Algae
AAGTTATTTTATTTATAAAATATATATAAAATATAGATAAATTTTATATATATAGTGGCTATTGTTTTTATGTAAATAAAAACTTATATATAAATATTTTTCTTTTTCATAAAAAAAGTATTATTTAAGATAAAATAACTTCAATTAAATAAAATTAAATATAAAGTAAATTTTTAATTTATTTTTTTTTCTTAAAAAATTTAATTAATTATTTTATTATATAAGAAAATTATGAGAAATATAACAAACAAACTTAGTTTATTTAAAATTTTATAAATATGTATTATAAGGAGACCTACA	Plant	Algae
ATTTGGCATTAACATATTTTTTTAAATATTTGTCATTGACATATATTTTTATATAAATATTTGGCATTAACATATTTTTTTAAATATTTGTCATTGACATATATTTTTATATAAATATTTGGCATTAACATATTTTTTTAACTATTTGTCATTGACATATATTTTTATATAAATATTTGTCATTGACATATTTTTTTAACTATTTGTCATTGACATATATTTTTATATAAATATTTGTCATTGACATATTTTTTTATATAAATATTAGATTTTTTGGATTCCTTTCTTATTCAATTATTC	Plant	Algae
TTTCCCTCACTAAAACAGTAAAGAAAACACACACCCTGTAATATTTTAATAGTGTGTGTGTTTTCTTTTCGAGTTTTCTTTACTAATTTAGTACAGAAATTTACACTTATTAGTTGTATAGTAATGTTTTTAGAAAAAAAACACACATATACTAGAAAAATAATTGTGTATTTTTTTTACTAATCCAAATAGTGCATTTTTTGCTTTTTGTTTTGGTTTTACTAATTTTTTGTCGGTTTCAAAAAAACATTACAGAATTTATTACATAAAGTAAAAATTTTTAATTTTTAAAATAAAATT	Plant	Algae
TGAGGTAAATGCTTACCAAGGCAATGATCAGTAGCTGGTCTGAGAGGATGATCAGCCACACTGGGACTGAGACACGGCCCAGACTCCTACGGGAGGCAGCAGTGAGGAATTTTCCGCAATGGGCGAAAGCCTGACGGAGCAATGCCGCGTGGAGGATGAAAGCCTGTGGGTTGTAAACTCCTTTTCTTAGAAAAGAAAAATTGACGGTATCTAAGGAATAAGCATCGGCTAAGAAATTGGCCCCCATCAGAGTAATTTGATGGTGTAAACTTGGCTCATAACGGTGAAACCCAAACGAAG	Plant	Algae
TAATGTGCCCACTATTATAAGATCAAAATTCTCAAAAAATAGTTGTTGAACATTTCAAAGGTTTTCAGCCCGGTATTGTTAGGGTAAGGGTACACAATAAGAGAGCCTTTCAAAACATCCTTTTCAAGACCCGAAAGCCTGTTTTTAAGAAAAAAAGAATGACTTCAGAGATTTTGCGGGAACCTACTAAAGAAAAGACGACCTCTAAATCACCTTCTCACCTTCAAAAAGAAAAGGTGGCTTAGAGACGCCTTAAAATATCCATTTGAATACTATAGTTAATAAAAGGAGCTATCTATA	Plant	Algae
CGACCCCCCCAGAGCGGTCGGTGACGATGAGAGAAAGGGTTAAAACCTGTTTCTCCCGAAAAACATCTGTGGAATAGCCTTCATTCTAGTCAGATTGAGATGAAAATGGTAGTATATGAATAGTTCGATGTTTTATTAAATAACACCGAACCGGCTTATGCACGCAGTTCGATTTGCAGGCGTCCTTTTTTGAACGTCACCCAGGCATGTGTTTCACATCTTCATGGATCGTCTTCCAGCTAAGCTTTGAATAAAAAATGTTCTGCATACGCACACATTTCATTTATATACATAGATTTT	Plant	Algae
AGAGTGCTCTGCTACCTTTTAGGTCGGTCCATGGTTCCTAAAAATCTAAGAGTTTTTTAGAATCTGGTCAAGGATGTAGCTTTGGCAACAGAGGAATCGTTTGTTGGAGGTTAGCTTGCTTTGGGGAGGGGTTTGCAGAAAAAGCGATCTTTTTTTAGTTTATAAAAGATAAACTTTTAAATAAGCAACTAATGGCATTCAAAAACCTAAAAATCAAAAATGGTTTTCATTACCAAGGTTGTCTTGGTATATCTGAGATAGAATCAGATAATTGAAAAAACTATTTCGTATAAAAAAAGC	Plant	Algae
TGAGACCAATTAATTTGGGTACATTTCAAATTTTTCTTATTAGCAAATATTCGAAACAAATATTTTATTGATTAAACGCACAATTAATATCTAGGATAGCTTAATAAGCTTACAAATTTTTTTATACCAAATGGATATTAAATAGATTTAATAAAAAAAACTAGAATTAACAAAATTTTTCCTTATAATTAAATATATAAAAATACGTTAATTTTTTAACAAATTGATTATTGATAATAATTTATAAAAAATTTTATGACAACAACTTTAAGTTTGACCCCTAAACAAGCAATTAAAAAA	Plant	Algae
GATTGATTTAAAAAATTGTACTGTTTCTAAACTAGTCTTTTTTAGCTTAAATTTTTAAAACTAAAAATTTAAAGGTGAAGATGTTTAAAGCTTAAATGGTCCGCAAAGCATACAGACTGTTTTACAATCTGTAGCATTTTTTCTAGTGTTTTTCCTTTTTTCTATAAACAGTGTATCTGCAAAGGTCTACTAAAATAGATACAAACACTGGAAAAACAAGTTAATAGTCAATTAGTTTCTATTATTTGTGCTGGTAAATAGAAGTGTAAAAAATGAAAAATTAATTTTAAAAACTAAATT	Plant	Algae
GCTAATGTTTGCGGTTGAATGGGTTCAACCGCACAGCGGCCGCCATCGGAGAGGATGATGCCACCAATGAATGCGACCACCCCCGAAGGTGCCTTGCACCCGCGCGGCGGCTGCCAGGAGATCCATGCGGCAACCGCGCGGCAGCCGTTCCGGAGGCTCGTTTCAAGGCGGCCGCCGCGCGGTCGACGGCATGCCTCGGTCCTGGGGAATGCCCGTGGAGGGAGCGGCCGCATCGAAACCGCGCGGATGGCCCCTACCAAGTTCGTCAATCTTTCAACCTACCAAGGAGCAGTTACAAGT	Plant	Algae
TTCTTGATTCTATTCCATCTCTTTGAAATAAAAAATATTAAAACTACAAAGCATCCATGGCTGAATGGTTAAAGCGCCCAACTCATAATTGGAGAGTTAGTGGGTTCAATTCCTACTGGATGCATAGTATATATATAAAAATAAATGGATTAAATATTAAATAATGTAAGTATCAGAGTACTATTAGCAGCCTAATGAATTAATTTTTAATCCTTAATATTATAATATTCTATTCTATATTCATTCTAATTATATTCCATCTCTTTGAAATAACTTAAATAAAATACAAAATACTTTAAA	Plant	Algae
TACAAAGAATTGCAAGATATTATTGCTATTCTTGGTTTAGATGAATTATCTGAAGACGATCGTTTAACTGTAGCAAGAGCACGAAAAATAGAAAGATTTTTATCACAACCTTTTTTTGTGGCAGAAGTTTTTACTGGTTCTCCAGGAAAATATGTAAGTCTTAGAGAAACTATAAAAGGATTTCAAATGATTCTTTCTGGGGAATTAGATAGCCTTCCTGAACAAGCGTTTTATTTAGTAGGAAATATTGATGAAGCTACTGCAAAAGCAGCTACTTTACAAGTGGAGAGTTAAAAAATT	Plant	Algae
TTCGAAAAAACAAAAATACTAATATCTTTGTATAATTAGGTTTATATCTAATAATGAAATATTTTTGAGCTATCTTTCTTTATTAGATTTTTAAAGAAAATAAAATATTAAAATTTTTTCTTTTTTCTCTTTTTTTACTAGTTCGTTAAGAAATTCAAAAAAATCTTTGCTAACGCCCTATAGTGATAAGTGGGTCCTACTTTATTTAGTCTCTATAGAAGAAGTTCCTGTAAAGTTATTTTTAACGAACTAAAAAGCAGGATCAAAAGTTTTTTTACAATTTTAAAATAATTTCCTATT	Plant	Algae
ATTCGTCTCATACTTTTTTATAGTACACAAGTAGGCTACTTCAGCAAACTTCGCTTCATTTACTTTAGGTTGAGTTTGAAAGTTTGAATTTTGGTTTAAAAAATCCAAATTTCATAAATTAATAAAATTTAATAAATAAAAAAAAAAAAGAATAAAATTGATTCTAAAAAAATTCTACAAGTTTTGAAAGTTTGAATTTTGGTTTAAAAAATCCAAATTTCATAAATTAATAAAATTTAATAAATAAAAAAAAAAAAGAATAAAATTGATTCTAAAAAAATTCTACAAAAAGGAGTCTTT	Plant	Algae
AGAATAGAGAATAGAGAATAATCAACTTCTCAAACAGACAAAGCAGCACAGGGGAATCGAACCCCTACCATCAGAATGGAAACCTGAGGCGCTACCATTACACCAGTGCTGCAGCTTGATTGTTTATAAATTATAGAGTATCTTCAAAAAAACAATTTGTAAACAATTGTTTTTTTTTCAAATTTTGATAGCATTGAGAAATATGACAACATTATTCCTTTATATTGGAATGCTGGGAATAGCTATGAGTTTGACAATCTTCCTATTTTTCGGCTTTATAAAAATTCAATTGATTTAATT	Plant	Algae
AAACATCTTGAGCAAAAACTTTGGCTAAGCTTGCCCTTGTCTAAATTTTCACGAGCAACCAAATGTTTGCTTGTGAAAATCAAGGGTTCTAAAGAACCCCTCCGAATAAATCTATGATTTGTTAGCCCTTGTCTTCCCGTCGGTCAGACGGGGAAGGATCGGTCAGACGGGGAAGGATGAAAACTGAAATTTCTCGTACAAATCCTAACAACGATTAGTTTTGTACAGTTTTTGAAACAATTTTATCTCATTTCGGGCAGATTGTATGATCGTAAAAGTTTTTAATTTATTTAAAACAGA	Plant	Algae
AGAAATCCTTGGAAAAAAAAAGGCTCTTTAGCGGCAGTAAAAGCTTTTTCTTTAGCTAAATCTGTTTCTACCGGACAGTCAAAAAGTTTTTTTTTTTGGACAAAAAAACGTTTTTAAAAATCTTAATTGATATGTCTCAAAGAACTTCAAATTTTCTATTTTTGACTTGGAAGACAAATAATTGACATTTACTAATGTATTATTAATGTATATTGTATTTTTTTTTTTTTTTTTTTTAATATTTATTTTAATCTCCAATTTCAATTATTTATTATTTAATAGGGACTCTTTTTTATGTTT	Plant	Algae
TTTTTAAAAGTTTTATTTGGTTTGTTTTTTAGTAAAATTTGTTTTCTATATATTACTTTATTGATTTTTGTTTGTCAAATTTTTTGTTTGTTTGAATTTTTCTTTAAAATTTTACCGCTTGCTACGCCTCCCCTGCGGAGCAAGCCAAAGGGTTGCACCACCGCGAAGCAGCCCTTTGGGTTGCTCCGCAGGGGAAGGACAAATATTTTTCTTTAAAATTTTTTTAAATATAGAGAAAAATTTTTTTTATGATAATATAAAATTAAAGTTTGAATTATAAATAAAAAAAAAAATCAAAAA	Plant	Algae
GATTTACTCCCTTCGGGAGCCCTCATTATTTACAACTAAAAGGAGAAAAACAGGCAAGGTCAATTTTTGTCCGTCAACGATTATTTAAATGGATATTTGAAAAGTCCTGAAAAGCTTCAACAAGATTCTTTAACGTTACAGGATTTCGCTAAACAACTTAACAAAAAATTGCACACACATAAAATTCTAGAAAGTCAATGAAGTTTATTAGTAAGTTGCATTTTAATTGCTTTAGATAATCCAAGTTTTAAATCGTCTTATTATTCTCATAAAGTTCCAAAACATCTAGCAAATGCATTA	Plant	Algae
CAAGTTTTATATCGGAGGCCAGTTTTCAGGAAACTACTCGAGTTTTAGCTAAAGCTGCTTTTCAAGGTCGGATTGATTGGTTGAAAGGACTGAAGGAAAATTTGATTCTCAGTAGTAAAATACCCGCCGGTACTGGAAAATGGAAAAAAAAAAAATCAAAAGGTTTCAAAAAGCGAAACTAAACGAAAAAATCTTCGTTTTTAGTTTTCTATTCTAAAAAAAGAATAGAAAACTAAAAATTTAGAAAAGTCATAGATTCCGTAGGAATGGAAATTCTTTTAGAGAAGAGAAAAGCAAAAC	Plant	Algae
TAAAATTTTGAAAAGAAAATGCTATATGACATATTTTTAGAATAATTATTAAATAAACGTATAGTTTTATATGTACGTTTTGACAAATATAGATTTTTTGATATTTTCTTGGTCGAAAAAACCAAAGAGTTGTATATTTTACATTTTAAAAAAAAGAAGATATTATGAGTATATATAGGATTCTTTTCAAATTATAGGATTGTTTGAATAGTAAATACTTTTAAAAATTTTTTTGAATCCTATCTATTAGTTTTATTATAGATTTGTTTGGAATTTTTTATATACCTTTGAAATTTTTTT	Plant	Algae
AATTTCTGAATTACAATGTTTATGTGTAAATGTTGGAATTTATTCGATCAATGCATTTGGATTCCGAGATCGGGTTGATATCATGCGAATTTCTGACCAAATTTTTCAAAAGCGGGAAACGGGTAGTCCTAAGGCTGTCGAGGATCAAAAATCTCAGTCATATCAAGATAATCTTAAGGCTGTCGAGGATCGAAAGTCTCAGTCATATCAAAATAAACGGGTAAAAATTCTATCGCTAAAATAAAAAAATAAAAAAATAAAAAAATAAAAAGATAAAAAATAGAGTTATTTTAACAACTT	Plant	Algae
AGTATTTTGAAAAACGACAAATATTAAAATCTGAAATAAAAAATTCAAAATCTTCAATTGAATATTTCAAATTTTATAAACAATTTCAAAAATTACCACGTGATAGTGCAAAAGTTCGATTATATAATCGATGTTTATTATCAGGTCGTTCTAGATCTATATTTCGTCATTTTCGACTTTGTCGTCACCTTGTTCGCGAATTAGCATTACAAGGTTATTTACCGGGTGTTACTAAATCATCATGGTAAAATAATTTGCTTAATTGTGTTTAATTATGTGATAAAGTTTAATTGGATAATT	Plant	Algae
CATCAGTAAGCCTGGCTTGAGAGTTTATTCCGATCGTCGGGAAATTCCAAAAATATTGGGCGGTATGGGAATTGCAATTTCACCGACATCTTGTGGACTTATTACAGATCGGGAAGCTCGACACAAAAAAATTGGGGGGGAAACTTCGTGTCACATTTGGTAATTCAAAAACTTTTTTTCAGCGAGAAGTCAGTTGTTTCCATAAAAATTATGTATCTAAATAGCTATTAGCGATATCAGCTGAGTTAGCAATCTCTTAAAAAAATATATGAATTACAGGGGGTTTTTTTAGTTCGAATG	Plant	Algae
TTTAATCAATAACAAAACTATTTTCCAATATTTTCAAAATGATTCTAATGCTATTGAAACCATCACCTTTTTAGCCAATAATCTTAAAGGAATATATACCATTAAAACATTTGTTTCAGGAGGAGGACTTAGTGCTCAAAAACAAGCTATTTGTTTAGCCTTAGCTCGAGGTATATATAGTAGTGATAGCCAATTTCCAAAAAAAAAAGGTTTTATAACTCAAGATTCTCGGGTTAAAGAACGTCGAAAATATGGATTAAAAAAAGCAAGAAAAGCACCTCAATATTCAAAACGTTGATT	Plant	Algae
AAGTAAATATTAATCACACTAATTATAACTCTCATAAAAAAAGGAAAAAGAATTTAAACTTAATAAAACGATTAATTGAAATTAAACAAATAATTATTCGAATTTATAGAAAAATTATCAGATTAATAAAAAAATTTGTTTCTATTTTAAAGTTATATATTTATAGAATACAAATAAACTTTAGAATAAATTTAACCACTCTAAAAAAACGTATTCTCAATCATTTTACTAATTGAAATAAAGAAATATTCAATCGTTAATAATTAAAAAAAATTTAAGTCAATCCCAACTCACTCAACG	Plant	Algae
TAATATCTAAATTGTATTTTTTAATTACATAAACTATTTAAACAATTGGAATTGGATCTAAAAAGGCCAAATATTTGATACTTATAATGAAAATACCTTTATAAGGTATTCTCTTTCATATTTTTATCAAAGATGTAAAATTGTTTTATCGATATATAATAATATATATATATTATTACCATTTCTATTTTTTGTACACACAATTTTTATTGTCAAATATAGATTTGATATATATTTTTTTTTCTCCAGAATTCAATAAAGAATTCACTAAATTCCCTTAAAAAACTATAACTTAACAAT	Plant	Algae
CCAGATAATCCATAAAGTATATGGTAGCTGAACGTAGTTGTGAAGAGCGCGTCAACCCTAGTCCTAATGCAACGGTACACAAAATCTTGACGGCTACTAAGGTGACCTTTCGGGAATGTACGTAGTTACAATCAACATAAGCTTCCAGCTTCGCCGTAGAGCAGCTGTTTCGTTAACGAAAAAACGAAATTTGGGTGCTTTGCCGGAGGGCAAAGCACGGCTTGCTACTTATTATTGTTTTGTTTTTTAATGAAATTCTAATTTTTAGAATTTTTATAATTTTTTATAAAATATAATAAT	Plant	Algae
ATAATTTTTTTTTTTTTTTTGTCAATTAAAATTTTTTTTTTGCTTTATTGCATTTACAATATCTCATTATTTTATTAATTTGCTTTTTTCACATTTTTCTTTTTTCTTTTGCAATTTACTTAAAGTTTTAAACATGAAACAAATGAAAAACCAGTCAATTAAATTTTTAATATTGTAAAAAATTTAATATAATCAAAAAATAGTTGAATTGATAATTTAATATTTTTATTTTAAAATTTAATGTTATAATATATAAAAAGTTTGAATTAATAGGTTAAAAAAAAAACAAATATTTATTTT	Plant	Algae
TTTCTTTTCAATACAAAAAAACTAATTTTCTCTTTAGTTTCATAGAAACAAAATAAAAATTAGTTTTTAAAATTTTTTAGTTAAAAATTTGACAAGCAAAAATGTTTTTGTTAATATTTGAATAGTTATTTTTTGTTAACTAAAATTGATTTCAATAATATTAAATTAAAAATATAGATTATGAGTTTCAAACTACTTTGGTCCCAAGAATTTTTGATTTCTATATTTTTATCATTAGGTTTTCTGTATCATTTTGACGTCTTGTTATTTCATTAATAAATATTAGATATATATAAACAT	Plant	Algae
AAGTTACAATTTTTTTATTTTACACAGTTAATCTCAATTAATAAAAGTTTTTTAAAACCGACTAATTACCTGTTTTAAAAATGAAGGAAATTTCAAAAAAAAAGTTATAAGATTAGATTCTAAGGCAGTCTTAAAATTAATAGTATTTTAGGACTATTGTCATTAGTTTTTAAAACTAATTTTTTTAATTTTTATTTAACTGTTGTTCAAAGATAATTTATAAAATATCTCTTTTTGGACTATTTATATTATGTAAAACTTATTGAATTGAAGTTTTATTTCCAAACCTATTTGTGTTTT	Plant	Algae
GGCCATGATACGAAACAAATTCACACGCACAGCGCATCAGACATTCAATCAGAAGATGGATCTTTAGAATGGTCAAAAGATGCATTAGAAGAATTGTCAAGAATTCCAGGCTTTGTTCGTGGAAAAGTAAAACGAAATGTTGAAAAATTTACTCGCCAAAATAATAAAACCTTTATTACACTTGAGCTTATGTTTGCAGCAAAAGAAGCTGTGAATGCATAATTCATTGAAAATTACGCACGTAATTTTTTTTTTACTGTTTTGATTGTTTTTTTTCTAAAATAATGATCATGATTTTTT	Plant	Algae
GTCATAATAATAAAACTTCCAGATTGAATGTCAAAATTTGGTTAGCAAGCAGCGCAGGGGAATCGAACCCCTACCATCAGAATGGAAACCTGAGGCGCTACCGTTACACCAGCGCTGCAGAATCACGAGCTTTTGAACAATATTTTATTGATTATTGTTTTTTTTTCAATATAATTATATGCTAGAAACTACTTCAATCTATGTCAACATTATTACTTTATCTTGGAATGTTAGGAATTGCCACAACATTAACTCTTGTTCTGTTTTTTGGATTTATAAAAATAAAACTTATTTAGTATT	Plant	Algae
TGAAATTGGGGGTGAACCCCTGGGGGGGGGCAGTAACTTCCTACTAGGTAATAGGCCCCCCCCCCCCCCAACCGGGGGGGGCCTACCGCATTTATTTGGAATTCCCTCTTTATATACCAGCTAAACTGATAAATTTTTGGCAAATTGGGTAAACTACCATTCCAATATTAATAGTACAAAGAATACTGCCTTTAGAACGATTTCCTTTCAAATTTCCCGAAATTTGAGATTTCTCACCTCTCGTGACGCCGGACCAGAAGTTGTTCAAATTTTACAAAACCTTCTAGGAGGGAAAGGATT	Plant	Algae
CAAAAATTGCGGGCAATTTTTGTCCATTTTTCGCGTCAGAACCCTTGATATTATTGGGCTGAGCAAAAAGGGAACGTTTCACTCCTAAAAGGAAAAAAAAAAGAGTGAAAAAAAGCAGGGAGCTGATAAAAAGTGTAAAAAAGAGTATAAAATATGCCAAATTAGCTTGTTTCTTTTTTGTTCTGTCGATTTTTAAATTCACAAAAAAATTAATTTTTATTTTACTTATTATTTCTAATAAATTTGTTTCCTCAATAAGTTTTATTAATGATAACATAGTTCGTAGTATAGTGAAAACTA	Plant	Algae
AATTCAAACAAAAAAAAATTTGACAAATAAAAATCAATAAAGTAATATATATAAAAGAAATTTTTTTTACGAATAAAACTTTTTAAAACAAAAAACGCAGGATAGAGCAGTCTGGTAGCTCGTGGGGCTCATAATCCCAATGTCGCAGGTTCAAATCCTGCTCCTGCAAAAAACTACAAAATTTAATATTTTTTTTTACTTTTTTATAGTAAAATTTCTAAAAAATCGTTTTTCATGTAAAAAAAAATTCTTTTTTGAAATTCTCAATCTTCTTTTGAATAGTTCTATTAAAAATAAAAA	Plant	Algae
CGTTCTATTGGTATAGGTTTTCCATTACTTACAGTTGGAATCCTCTCAGGATCTGTTTGGGCAAATGAAGCATGGGGTTCTTATTGGAGTTGGGATCCAAAAGAAACTTGGTCGTTAGTTACTTGGATAGTGTTTGCTACTTATTTACATTTGCGTTTAACACAACAATGGGATGGTTATAAATCGGCCATTTTAGGAACAGTAGGTTTTTTTGCTGTTTGGATTTGTTTTTTGGGGGTCAACTTTTTAGCAAAAGGATTCCATAGTTATGGCTGGTTTCATTAAAAATAAACATTAATA	Plant	Algae
CCCAACCTGAAACAAGTGCTGTATGCATTAAATGAACTGCAATTAAACGACCTGGATCATTTAAAACAACTGTATGAACACGATACCAAGGTAAACCCATAATAATTTTTTTCTTTCTATTAACTTTCTTACTTGAAAAAATTCTGAATAAAAATTCGAATTTTTTATTTTTTTTTAATTTAATTATATCATACTCTTCAATAAAATTATTATTTATTAATATTTACGTAAAAATATTTTTAAAATAAAATTTTATTAATTTTAAAAAAATCATTAAATAAAAAAATAAATTCAATTCAT	Plant	Algae
TTATTTTTAGATTCGAAGAATAAAGCGACACCCAGATTTGAACTGGGGATAAAGGATTTGCAGTCCCTTGCCTTACCACTTGGCCATGCCGCTGTTCATCATTCCCAAATAATACATTTTATTGAATACATTTCTCAAGTTATACTATATAGTTCCTGAGGACAAAACAAAACTCAAAAAATTAGAAACTTATAATTTCTTGATGGAAAATGAAGGAGAAACGTTTCTAAGATAAAATAAATTTGAATTTTATTTTTTAACATTAATGAAATGAACTCCAATAAAATTTTAAAGGAAAAT	Plant	Algae
CACATTTGCTCTTCTTTTTTTCTTCGGTCATATATGGCATGGTGCTAGAACATTGTTTAGAGATGTTTTTGCAGGTATTGATCCGGATTTAGATGCTCAACTTGAATTTGGAGCATTTCAAAAATTAGGAGATTTAACTACTAAAAGGTAGGGAATCTAAACTATATTTCTATGNTTTTTTCTCCAATAAATGAAAATCAAGTATAATTGAATGTTTTAATTTCTTCGATTTGTCCATAAAAAATTATCATTTAATCAATACAAAAATTTTCTGTCAATTTTTATTCAATATACAAACAT	Plant	Algae
CATGTATATGTATAAAGTAGGTGCAACAAATGCAGCGCACCGGTGCGTTGCAAGGCAATAGCAACACGTTTCAGCTTTTTTTACTTAATAAAAAGTTTTATTGCCATTGCATAATTGAGATTTGGTACAAAAGCTTCGCATTCTAAAAACCTCGTTTTCGCACCAAACCACGTTTTTGCACCGGTAAAAAAAACGAGGTTTTTAGAATGCACCGCAACGTACGAGTGTCTTTACAAAATAACGTCAATGTCAAGCTTTTGCAGAAGGATATCATAATCATAATTTTGATTTAGTAAAACA	Plant	Algae
AAGAACTAAAAAGTGTCGTTACAAAAAAATAACATATCTTTTTTATTATTTCCAAAATAATATGTCTTTGTGTTTGTAATCGAAATAGATCAATTAGTTTCAAAAGTAGCTTATTTTATATTGGGTTATGTGAACTGTTTTTATCGAAAAAATAAAATTATATTTTTTGTTGTAATTATTCTTCCTACTTTCTCTCTAAATGTAAATTGTTGTATTATATAATACATAATACAAAAATTTACATTTAGAATTTCTATATTTTAATAAAACTATCACTAATACAGTACAGTATTTTTTTTT	Plant	Algae
AAAAAAAACAAGGAATTGAAAAGATTAGGAAAAAACTTTGTATTTTTTTTTGCTTTAGTAAAAAAAAAGGAGAATTTTTTGAAAATTGCTATGATTCAATTGTTTTAGATTTTGTATTCCTCCTAGAGGTATTTACCCGTGGAAACGCTATTTAACGGAACACTAACAGTAGGTGGTCGTGACCAAGAATCTACTGGTTTTGCATGGTGGGCAGGAAATGCTCGTTTAATTAACCTTTCTGGAAAACTTTTAGGTGCGCACGTTGCTCACGCTGGTCTTATTGTTTATTGGGCTGGTGCT	Plant	Algae
AGTATTATTAATTCGTAACGAAGCTACTATTAGTATTGGACAACCATGGTTAAAAAATGCAATAGTAAAAGGGAGAATTTTACATTCGCATATCGAAAATAAAATAACTGTTTATAAAATGAATTCAAAAAAAAAAACAAGACGTAAATTCGGACATCGACAAAATTCAACTCGGTTTGTAGTAGATTTTATTAGTTTAGACGGAAAAAATTTATAAAAATAAATATAAAAAAAAATTTAAGAATAAAATAAAAAGTAAAAAAATATTTAAAAATATACAATTAAAAGGAATTTTTATTT	Plant	Algae
TGCTCTTGCAATTCGTTGGATAATTGCGTCATGTCGAAATCGATCTGGCCGAACCATGATCTCGAAGTTGACGAATGAATTTTTAGATGCTTCAAAGAACATGGGGAACGCAATCAGAAAAAAAGACGAGGTCAATCGTATGGCCGAGGCAAACAAGGCATTTGCAACAAGCAGATTCTAGAAGCTCATCCAACCCTGTGTCTAACGGGCGTAGCGGCTGGGCCGGAAGGGCCTTTGTCACAAATCAAAATCAAATACCATACACTTTAACTTTTTGAAAACAGAAGGAATCTAATCTTT	Plant	Algae
GCCTTCGGCTGAAAAAACATTTTTACTGTTGTTTTTTTTATTCAAAAAATATATATTTTTTGAGCAAATAAAAAAACTCTTAGCAAAAAACAAATCACAGGTTATTTCTATTAGTACAAAAGCTTTTCAAACAAACACCAACAGTTAATGAAACTAATTAAAGTTTTTTTAACTGTTAAGAATAATTTGGTTCTAAACAAACTGTCTATTATTTTACCTGCAAAAACTGAAAGTTGCAGCTATAAGATTTTTGAATCTTAATGAGTTTAACAAACTAAAAAAAAACAAATTGAAATGAAA	Plant	Algae
GCTAACGCGCGTTGACAAAGCTTTGTACGTACATTTTAACTTGTCAACGCGCTAACGCGCGTAGGTACAAGGTACACGAAAGACAAAAAGGCACTTCCACTTGGTGATTGGTGATTGGTGGCTACTTGGTGGCGTAGCCACCAAACACCATGTAGCCACCATGTAGACACAAAGGCACTCAAAGTCACGGGCTACAAAGCGAAGCTTTGTTGACCAAACTTCTTGCGAAGCATTGGTTGTGGCTACGCCACATCCCCTTTTTGCCTTTACTTGAAGGCTACAAACAACATAAATTTATAC	Plant	Algae
GCCAACTTTGGTTGGTTAATCCGATCCGTTCATCGATGGTCGGCAAGTATGATGGTCCTAATGATGATCCTGCATGTATTTCGTGTGTATCTCACCGGTGGATTTAAAAAACCTCGCGAATTGACTTGGGTTACAGGTGTGGTTCTGGCTGTATTAACCGCATCTTTTGGCGACATTGAACCACTTCTATATCATATATGTGTATGTGTAAATACAGGTACCATATATATATTTTATATGGATATATGGATTCGTTTGGTTCTTTTTATTCTTGCTCGAGCTGGATGATTAAAAATTATC	Plant	Algae
ATACTATTATATTATGGAAAATACTGCATTATTTATAACTATTTTTCTTTGGTGTCTTTTATTAAGTATAACTGGCTATTCAATCTATATAGGCTTTGGGCCACCTGCAGAACAGCTTAGAGACCCGTTTGAAGAACACGAAGACTAATAAAAAACAAAAAAATTGAATACTAATCTTTTGCTACAATATAAGTATGAATTTTATATATTTAAAATGAATTTATACAATAATTTAAAAATTTTTAAGATTATATTATTTTATTGAAAAATTCATAAAATAAAAAGGAAAGTACTATTTTT	Plant	Algae
ACGGACAGATTCAGCTGTTAAAAAATAACGAATAATATAAAACTATAAATTTTTGACAAAAATTAAAATAATATTAAAATATAAGTATTTGTAAAATAAAAAAAAAATTAAAAATTCTATTTGCAAAAATAGTTCATTTTATTTTTGCAAAAAAATTAAAAATTCAGCTTTACAAAAATAATTTTATAAGAAAATAAGCCTATATTATATATTATCCTCAAAAAAAATCGAAAAGCAATATTATATTTTTTTATAAACGGTCGTAAAAAACAAAGATATTTTTTATAATATAAAAGAATT	Plant	Algae
ATATATATTAAATATATATAAAATTCTTCTATCTTAATTATTAATTATTTATATTATTCTGAAAATAATATAAATAATAATAAAAATAATATAAATAATAGAGCTAAATTTAGCTCTATTATTTATATTATTTTTTATCACATGCACAATATATCATAAATAATTTATTATGTGTCATAATAACGATCTTCATAAGAAAATAGACAAAAAAAATTTGATATATAAAAAAAATATAAATATTTTCTAAAACTAAGAAAATATTCTTCTAAGTCGTTATCAAAATCAAACAAGGAGATTAAC	Plant	Algae
GGGAGGCCTTTGGCCCTAGGGTCCTTTCAGGTCCTTACAAAGCTTGAAGAGATAGAGGGCCAAAGGCCTGAAGGGGAGCTCTGGGGGAAGCATTATGGGATCAACCTTAAAAAGAAAACGAAGATAAAAGATCGACTTTATCAGGAGGAGAAAAAACTACTTTATCACTAAATATTTCAAAACTCCCCTCTTTTACAGTTCAGAACAGTTCTACAGAACTTCTTCTCCAAAAAGCAGAGATAAACTCAATGAAGTTAAAATCTCTAAGGAGGAACACTGGAAAGACAAAATTTGATCGAA	Plant	Algae
ATTATCAACAAAGTCAACGTTGCTTTACAATGTCTCATCGTTTAAAACCAGTTTTACCTATTCATACTGGAACTTATGATCAACAAATCTTACGTCGAACTCCAGGAATTGAAATGGACACATCTTTAGCTAACGCTCCTTTAGAACGAATTTTACCAAATTCTATTGAAAATGCTGGCGTACCTTTCCAAGATTCAGAGGGGCGTCAGCCAATCTTAAAAGATTGGAATCAAGGTCCGTCAGGCTTGAAAAGAGAAGAAAAAAGTGTGAAGATAATCAAAGAGGAGGCTCGAAGAGAAT	Plant	Algae
AAGCAGTACAGGGGAATCGAACCCCTACCATTAGCTTGGAAGGCTAAGGCGCTACCATTACACCAGTACTGCAGAAAACTTTTGTCCCTATAATTATAGGGATTTTTTTAGTTTTATATCAAATCTATTCCTTTTTGTGGATGTATCATATATAATATATATGATTAACTAAGAAATAAAAAAAATTTGATTGATGCTAGCTTTTTTGAGTTATTTAGGATCACTTAGTTTCGCAATTGTTTTAATATTAATTATTTACTTCGGTCTCTTAAAAATAAAACTAATATAGAATTTACAATA	Plant	Algae
TGAGCTATTGTGATTTGAATCCAGTATAAGATAAATAAACAATACAGCTTTCCCCATTGTTCTAAGTTTAGAGTGGGGCTATACTTAAAATTTGGGATTTTTTAAGATTGTATGATTTTAGAAGTATAAAAAGATATTTTTATCTAATAATACAGCTTAGTATATTTTTATATGATTTTGGATATCATATATTGAAACCATTTTTTTTATCATTATAGACTGATATTTTTGAATCTAGTGATTGAAAAGAAATGTTTCATTAAATTATTTATAGCGTATGATGAATTTATAAAAAACAAT	Plant	Algae
AGATATTATTGCAATTCTTGGTTTAGATGAATTATCTGAAGAAGATAGGTTAATAGTAGCTCGTGCTCGTAAAATTGAAAGATTTCTTTCTCAACCTTTTTTTGTTGCAGAAGTTTTTACAGGTTCACCTGGTAAATATGTCAGTTTATCTGAAACAATTAGGGGATTTAATTTAATTTTATCTGGTAAATTTGATAATTTACCTGAACAAGCTTTTTATTTAGTTGGAGATATCGAAGAGGCTATAGAAAAAGCTTCTTCATTAACTGAAGAATAATTTAAATAATTTATATCTTAATT	Plant	Algae
ATATAATTTTTGTATATTCTTAGTTTTTTTGGGGATGGGGGGACTTGAACCCCCACGGTTTATACAACCGGCGGATTTTAAGTCCGCTGCGTCTACCATTCCGCCACATCCCCGTAGTCGTATAACTTAATCTTATATTAAAAAAATTTTTTGTCAATGTTTTCTTTTGATAAACCCCTTGAGTAATCAACTTTTGGTTAATCCTTTGAGTATTCACAGAGGGTATAAAAGCAGAAGGTATAAAAGCAGAGGAAGCAAGAAATCAATTTTATAAAAATAGATAAATAATAAAATTTAAAT	Plant	Algae
TTCATATACGGCTTTGCGGGGGGGGGGGTTCATCCCGCGTGCACCCACCTACCCTGATAGGTTACTTACCGAATAATTGCAATTGACACCCAATCTCGGCGAGAAGGGGAAGCTATTAAAGAGGTTGGTTTTTACAACCCCCGCAAAGAGCAAACCCAATTGGATCTTTTTGCTATTATTGCTCTTCTTAAAGAAGGGGCGCAATCAACAGAAACTGTTCGTGATATTTCGAAACGGGCGAAGGTGCCTGAACAAGTCGGAATCAAACTCCAATCAAAAATCAAATTTTAGGAGAATCTA	Plant	Algae
AAAAAATTTAAATTTAATTGCTAATGTTTTTAAAAATATTTTATAAATTTTATAGATTTACTATTCAAAATAAAAAGTATTATGGCTAAAAATAAAGATGTAAGAGTAACAATTACTTTAGAATGTACTAATTGTGCTCAAAATAATGAAAAAAAAAAATTAGGTGTTTCTAGATATACTACTCAAAAAAATCGTCGTAATACGCCTATTCGATTAGAATTAAAAAAATTTTGTTCTTATTGTAATAAGCATACTATTCACAAAGAAATAAAAAAATAAATAGTATTTATGAAACAAGCT	Plant	Algae
GTAGCAGAGCATTTATTAAAAAAAGTTCAACAATTAAATAAAAATAATGAGAAAAAAGTTGTTGAAACTTGGTCTCGTTCTTCAACTATTGTTCCTATTATGATTGGTCATACAATAGCAGTTCATAATGGTCGTGAACATATTCCTGTTTTTATAACTGATCAAATGGTTGGTCATAAATTAGGGGAATTTGCTCCAACAAGAACATTTAAAGGCCATATAAAAAAAGATAAAAAATTAAAACGTTAATTAATTTAACAAATAAAAATAAATATTATTTATAATTAGAAGGCAAAAATT	Plant	Algae
AAAAAGTTAAAATGAAATTAATAGTCAATATAAAAGAGGCTTAGTTTTATATTTAAATAAATACTAAATATAAGGCTATTTTTACTAAAAATGAGTCCTAAATATTTAAAAGATGTAAATAAATAACCAGTGTGCTGACTAAATGAAAAAAAAAAATTTTTGAGTCAGGAGAGCAATCAAAATTTTTACTAACTAATAAAAAAAATGAAATTAATTTTATAAATAAAAATTTCTTTAGTTTTTTTTTAATAGATTGCATTATGTACTATGTATTGTTCTATATTCTAAGAGGTTGCTTAT	Plant	Algae
ACTATTGATAAGCTTTAATCTTAATTAAGATTTATAGCACTGGTGTTTACACCAGTGCTTTTAATGTTAAGTTTTTTAAACTTTTAATAAAAAAAAACTTAACTATACAACTAAAGCCTAATTGATTATTATACCTACGTACATCTAAGCACTAGATGTATAAGGGCCCCAGCTGTTAGAGCCCAGGGGTCGACTCCCCTCCAGGGGGTAGAGTCTACCCCAGCGGGGTGGGGTCGCTCCGCGCGCGGAAAGTAACTTGTTTTCAACGGCGTCTCTTAGCCACCTTTTGTGTTAATACAT	Plant	Algae
ACCGCCCGTCACGTTATGAAAGCTGGTTATACCCAAAGTCATTACCTTAACCTTTTTTGGGAGGGGGTGCCGAAGGTAGAACGAGTAATTGGAACGAAGTCGTAACAAGGTAACCGTACTGGAAGGTGCGGTTGGATCACCTCCTTTAATGGATATACTTAAATAAACTTAGTAAAATTATTTTTTATTGAGTGTATGAGATCATTTCCATGCACTCAATAAAAGTTCTTGATTTTCAATTTTTTCTATGTTAGAATCTATACAAGTAAAATGGAAAAAGCATTTCAGAAAAAAATAAAT	Plant	Algae
ATGAATTTTTAATTTCAAATAATTGGAACCTCTACCAAATGGTTTATATTTGGTTCTAACCAAAATGAAGCATTTTTGTAGAACCTGTCCTAATTCCAATAAATTAAAATTAAAAGGATTTAGGACAGGCAAAGGTTGAACCAAATTCACTTAATTTGGTTTGTAATGCGTTGAGGATTTAAAAAATGGTAACCGTTTTTAGTTATATTGCTTTATTACTAAGTGCCCTGGTGATTACGTTAACATGTTATCTGGGTCTTTTAAAAATTAAATTAATTTAAAAAAAAAATTACAAAGTCT	Plant	Algae
CCCGAACTGTTCTGAAATTGGGGGTGAACCCCTAATTTTTTTTTGGGGGGGGGGCCTACTACTACTATTTAGTGGGCTACTGCTCTATCCCCCCTCCCCCCTCCCGAACTCAAAAAACTAAACTAAAGAAATCTCGGCAAATCGGGTAAATCACCAGGCCAATAAATATTAGTGACCAAAAAAATATTTTCTTTGAAACGATTTTATTTTCATTTTCCGGAATTTGAAACTTTCCACCTCCCGCGAAGCCGGACCAGAAGTTGTTCAAATCTTGCAAAACCTTCTAGGAGGGGAAGAATT	Plant	Algae
ATAGACAAAGTAAGCGAGCGTACATTCCACGCACTCTTGCATCAGACTGGGAAAATCGTGGAATGTCATCTCTCTTTTGAGATGTTTCGGAACACGAGGACTGTATTGGTCGGAGATCTAGTCAGGTTGGAATACAACCCTGGTCTTAGACGCCTAAAAAAAAGGCTTTATTTTATCATTGAAGTGATAAAATAAAGCTTATTATATGCGACTATGATCGGGGTTAAACCAACAACTATTCATGATTCCATATGGAATATGGAATCGATTATATAATTTTCGAAAATAAAGAAGACTCTT	Plant	Algae
GCATGTGCTCTTTTTTTTAATAAAATGGAGGTACACCATACTTTTATCACACCATTGTTTAAACTATGAGTCTTTGACAAAATTATTTTTGAAACTGCACTCATTCATAGTAAAAAGTAGGAATCCGTTTCATTTGAATTCAAACAATTGGCTTTTTATTGAAAGGTTTTCCCTTTATTTTAAAATAAATAAAAATAACGCTTCATAGAAACCATTTTTACGTTTGAAAGTAAATGATCTTTAAGTTTTTCGTTATCAATAATTGAAAACTTTCAGTAATGAAATATAGAGGAAAAATTA	Plant	Algae
ACAATTAGCTTCACGTCTTTATTTTATTTTAAAAAAAATTAATATTAATAAAATAGGAGATTTAGTTTCATTTAAATCAAATTTTTTTTATACGTTTAATGATAAAATTTTTAATTTAGATATTTTAAAAAAATATGATATATTTGAATTAAAACAAAGTTTAAAAAAATATGGTATTATTATAATTAATAATTGATTTTTATCATTATTATATTTATAATATATATAATTATATTAATAAAATAAATTAATAAAAGTTAATTTAGTCTATTTATGAAATTATTTAAATAATTATAAAAA	Plant	Algae
AGTCGAATTTTTGGCCCGATTGCTGAGGAATTGAGGCAGGTCAATTTCACAAAAATAGTTTCATTAGCACCTGAAGTATTATAAGATAAAGCGTTAGAAAAGCATTGTAAGATGAGATAGAAAACATTATATAGTTAGACTATTTGATTATAGTATTTGAATTCGACCGATTAATCAAATTAATTAGTAGATTATGTTTAACGTATATACCTTAATAATAAAATTCATGAATATGAATTAAAAAAAACAAAAGCAAAAAGACAATGTTAATTATATCAAAACTCAAAATGTTAGTTTATA	Plant	Algae
TGTTAGCATGGACTTGACATAAAGTCAACTTGACATAAATTTATAAAAAATTTAAAATGATTAATGATTAGGGTTCTTTTAGATTTTGATCATGTTGATATTGGATTGAGCTGGATTTATGTTAGCATGGACTTGACATAAAGTCAACTTGACAAAAATTTATAAAAAGTTTAAAATAAATAACTAAGGTTCTTTTAGAAAGATTATACTATCCCTCTTTCCCTTTTCTTTTATCTTGTACCATGATGGTACGGATAAAGGTAATTTTATTACCTCTATGTTATAGAGGAGGTTCCAATA	Plant	Algae
CAAATATTCCAAAAACTTAATTATTTGACAAAAAGTTAATTATTTTATAAAATAAAGTTATATATTTTATAAAAAAAGCGGAGTTCGTATAGTGGTAATACCTCAGCCTTCCAAGCTGAAGCGAGGGGTTCGATTCCCCTACTCCGCTAATTAAAAATTATTTTAATATAAACTAGTTATAAACTTGACTAATATTTAATATATTATTAAAATAATATATAAGAGAAAATAAAAATATTTTTTCTTATATTATTATATAATTATAGAAGTTATATTATATTATTATTAAAATAAAACAGA	Plant	Algae
ACAAAGAATAACCCTACCAAAATATATTGGTTAAGGATTCTGAATACGCCAACAAAAAATAACGTTTTTGGTAAAAATTATATTTTTTTATAATTCAGGGTAAACAATTATTTATTATTTTGGTGTAATTATTTATCCTTGTGCTATAGATAATAGATATATAAATTAGTTTAATAATACGTACAAATAATTACGGATATAAAATTCTCTATTCTTTTTTATTAACCGAACCCTTTCATTAAAAAAAACTAATAGCCGATTAATCATAAACAATTAGATTAAGATATAAAAAATTTTTAT	Plant	Algae
GACAAAAAGCCTACATAGCATTTCCAATGCTATGCCTTAAACCACTCAACCATCTTTCCAAATAATACTTTTTAAATATTGTAATCTAAAAAAGAATATTATAGCAATATTTTTTAAATTCAAGTTAGTTATTTAAAAGATTTTTTAAATAACTAGCTTGAATTTAAAAAATATAGATTTCAATAAAAAGCTTTTACATATATATATGTAAATTTTTTTAATACAAATATTCAACTATTTTTTCTGGATTTATTTTCAATAAAAAGAAAATAATATTATTTGATAATTTTATAACTAACT	Plant	Algae
AATTCACTCTCTGTTCTACATCAGATACACCTGATGATTTGACGTAATTTAAAGTCTCATTTTGTATAAAATTATTACTTTAATAATTAGTTACTTTTTGGTATCTTAACCTCTAGGAAATCGATTCCACACAACCTATACCCTGTTGACACCTAGCTCACCTGATTGAGTCATTGACTCATTTTATTTTTTGATAGAGAATGCTATTTTGCCTATACTGTTGCTATGACTGCTTCAAATAATACTGAAAAACTTTCAACTTGGCGCTCAACGATGAAAGATCACTTTTCACCCGTTAAA	Plant	Algae
ATAATTTTCGTTATTTAAATTTTTTATTTCCTTATGGCAAAACCAAATCCAAATAAACAAACTGTTGAATTAAACCGAACGAGTTTATACTGGGGTTTATTATTAATTTTTGTTTTAGCAGTATTATTTTCTAGTTATATTTTTAATTAATTTTATTTACCATTAAATAGGTAATTCAGCTGGATAAATTTAAGGGGTGTCTGTAAAAAAATTAAAACTCTAAATTACTCGCATATCTTAAATTCGTTTTAAAAAACCTAATGGATACTTTCTTATATATAGTTTAAAGGAGGTTAAAAA	Plant	Algae
GAATTTTTAGATTAATTGATGAATGAAAATTTTATAGAAGAATCAAATGAACAGAATTGTCGATCATAGATAAAAAAGTTACTTTTTATCAAAATTTTATTACACTTGGAATTTTGAAAAAGGAAAGGGATTTGAAAATGTATTAAAATTGAATTCAGTAAAAAATGAAATTAATTGAATTTAGTTAAAAGATCATATTAGAAAAAGTGTTAACTCCCAATTAACTGATCACTTGCAAGCGGACTTTTTTTTGTGCATTCAAAATTTTTACAAATTGAAACATATTTTTTTGATTTTCTT	Plant	Algae
TGTCCTACAAATTGCTTATCAATGACTGAAGAATATGAGCTTTCAATTTATGATCGTCATGATTTAAATTATGATCAAATTGCTTTAGGACGATTACCTATTTCCGTAATCGAAGATTCCACAATTCAAACTATTTCAAATTTAAATTATTTATTTGAAGGAAATACAGAAAATACAGAAAGTCATTCAAAGTCAAAAAATATTACAAATTTTTTGAATTAAATTAAATGTAAATATATTTATATACATTATTTTTTGAGTTAGTAAATAAGAACAATAGAAAAAGGATTTAAATTTATT	Plant	Algae
GATGAATTCTCTCTTTATCGGTAGTTATCCCTTTCTCCAACAACTTTAAGAGATAATGCTGCTTCAATCAATCTATGTCTCATTATGAGTTTTCTACAAAATGGGATATAGATTGATTATCCGTTCCTAGGATGAGATAGTAATCTCACATGCTTGAACTATATCTTGGTACCCTATTACCAAACGTAATTACGTCAGGAACAAGCAGGGGTGGTAGACCGGAAGAAGAAAAAATAGGGAAAGCACAGTTGGTGACAATTTAGCTAATCTATTTATTATGTAATCTGTGAGGAAATAGTA	Plant	Algae
AAGCTTTTAACGCCGCCCAATAGCCCTTTTTTTTCCAAATATTTTTACGAATACGTTTTTTGGAAATAGAAGTACGTTTTTTTGGAACTGCCATTTCAAATTGAATTTATTATTCATTGTTAGAGTTGGATGTGAAAGACATCTATTGTTCAAACATAAAAATCTTTGTTTTTTAGTCATTATCTATGTATTTATATTATACACGAAAACTTCTTCATTAATTTTTTTTATTTTATTTGTATTAAAAAACAATCAAAAATTTTCTGTAAAATGAGTTAATAATTCGGAATAAATTACAGA	Plant	Algae
ATTGAACCTCATGCCTTATCGAGCATCTTATCCCATCTTAAAGTTGGTTTATTCGGCAGCAGCAAATGCTACTCATTATAGGGATTTCGACAAAGCGAATTTATTCATCACTAAAGCCGAAGTCAGTAGGAGTACTATTGTTAAAAAATTCAGACCTCGGGCTCGAGGAGGTAGTTTTTCCATAAAAAAAACTATGTGTCATATAACAATTGTTCTAAATATAGTAAAGAAATTTAAATCATTTTTAGATCCATTTAAGATTTAGATTGCCAGTAAAAAAAAAAAAAAGAATATAAAAAT	Plant	Algae
TGCCCTTCTAGCCGAAGAAAACACAAAAAAGATGTGTTGTGCTCGTATTGCTTTACATCAGCTGGTGCAAGGCAAAGGGTACGACCGGAGGTAGCACAAGAAAAAGGTTTAACTTGATTGCTTACCACCTGCAAAGCAATACCTGTTGGCCCAAGGTACTACCTTCGGTCAAGAAACAATTCGCTTAAGTAATATCTTTACGCGTTTCTTCGGGCACAAAGCAAAAAACGTAGACCTATTGTACAAGCACAAAGCGTTGTTTCACAAAAAGGTAAATTTGTAAGATTGAATGAATGAGAA	Plant	Algae
GCAAACCTCATCGCTTTCCCTCCCTTCTCCGGTTGCACTTCGTGCTACAGGCGCACCTTAAAGGTGAGCGAAGGCTTTAGCAGGCCTTCCCTTTGTGAAAGTAGCAGAGAAGGGAGGGAAAGCGATCAAGGGAACGGTAGCAACTAAATTTATCGTCCATCAGCTGCCCAGCAGCTAAGTTGCCTTCGACAAGAATAGTGCTGATTCAACTGATCATAGATAATCTATCAAATGACACTGGTAAATCAAGAAAAAACTTTGTATTTATAAATCAAAGAAAATTTTTTTTATTCTAGAAGT	Plant	Algae
CTGTAGGGCTTGCTTCTATTGGACCTGGAGTTGGTCAAGGTACTGCTGCGGGTCAAGCTGTAGAAGGGATCGCGAGACAGCCCGAAGCTGAGGGAAAAATACGAGGTACTTTATTGCTTAGTCTAGCTTTTATGGAAGCTTTAACAATTTATGGTCTGGTTGTAGCATTAGCACTTTTATTTGCGAATCCGTTTGTGTAANNNNNNNNNNNNNNNNNNNNNNNNNNNNNNNNNNNNNNNNNNNNNNNNNNNNNNNNNNNNNNNNNNNNNNNNNNNNNNNNNNNNNNNNNNNNNNNNNNNN	Plant	Algae
CGTTTTTTATATTTACGAAAATTAAAAAATTAATAATTCCCGTATATTTTTTATAATTTTGGGTGTGGTAAAAATATAGACCCGTCGTATCTGCTTCACAAAAAAAATAAAGTTTTTTAGGTTCAGCGAAACACTGTGCCTCACATACAATAATATTAAGCTGTTTATTATTCATAAGATATATAATTTTTCAGCGAAGCAGGTTATAAATAAATTACAAAATCATGAATTGTGTTTTACTTTTTTATTAAGTAAGTTGGTAAAATAATATATAACTAAAATTAATAGCGAGGTTTTTAT	Plant	Algae
ATCGTCGGATTCTTATTAAGATTAAAATGAATGATATTAAAGCAATAAAAATGGAAATACGCGAAGGGTTTTATCCACGTCGTTTTCTCTACATAAAAATCAAGGGTCAACAATATATTCCTTTAACCCAACTAGGTGAAAGTTTTACAACTTTGGGCGAAATGGAAGAAATTGCAGCAGAGTTAGCACGCTTTTTACGAGTCTCTCTTGAAGGATAAGAAAAAAAGTACATAAATGTTTGGATTTAACTCTTTCTAATTATCCGAAAAATTTTTTCTTCTAATTCCTGGGGCAATTACT	Plant	Algae
GAGAAAAAAAGTTAAAAAAAGAGTTGGAATATAATCCAGCAGCGCAAAAAATTAAGAAGTTCGCTTTTAATTTTTAATTCCGTTTTTTTTTTTTTAGAAAAAAAGTCTCTAGTTTAAAAAAAAAAATTTATACCAAAAAAACGGCATGAAAAAAAAGAATTTTTTTTCAAAAGCTTAAGAAAATAAAGACATGAAAAAAAAAGAATTTTGATTCTTTTGATCTTTTTTTTTTATAAAAAAAAAAGAAAAAAACCTTTATTTTCTTTAGAAGTGGAAGGAAAAACAAAAAAAGGTAGTGTT	Plant	Algae
TTCATTATCAAATAAATTTAAAAAAGAAAATTTAAAACTTTTTTAGTTTTTTTTAATGTTTTTTTATTTAAGATAATAAAAAAACATTAAAAAAAAACTTAACAATGCGTCCAATGTTTTTAATAGAAAACTTATCAATCTTTTTTTTGTCGATTCTTTAATTATTTTATTATTTTCTCTTCTATTTCTTTTTAAGAAAATAAATAGAATTTAAAAGTTTGAAAGACGCCTTTATTAAAAGGTAGATTTTTCTTGCAGATTATTTATAAATCTCTACAAGATTAAATAAAAAAAATTTTT	Plant	Algae
TTTTCCAGAAGCTCAAGAGATTTATAAATTGAAAATACCATATAAGAGAACCAAATATAAATATGTGAGTTTTTGTATGAATACATATGAAGTAGCTATTATTTTGACTAATAGTATTAGCATAGTTTAAATACTTTTGATTTTATATCTAAATAAAAAACTTTATTTATTTAGTTTATAAATCAAATATATATTAGCAACAAATATTTATGAAATGAAAATAGATAAAAAATTTGCTAATATAGTTTTTAATTTTGATTGGTAGTGGATATTACACTTTACTATTGGAGAAAAAAAATT	Plant	Algae
ATTCCTAATTCTCCTAATTTTATAAGGTTCAATTAATAACTATGGTTAAATTATTCATGCTTATGCTTGATTATTAAGAAATTATTAAGAAACTAAAAAAATCTTGCATTTACACAATAAAATATTTATACAATAGTGAGATTAAGTTGAATTCTTGCTAAAACTTCTTCAGAAAAATTTCTATCCATCTATATAGAGGAAAAAGTATAGATTACTATTTCCCGACTGAACCAATGATTATTCATGATTCCATAATGGAATCAATTCCATACCGGCTACAAAGCTTTTTAGAGAAATGTT	Plant	Algae
TGTAACAAATAGAGCAGCTAAAGCTTTAGCTGCTTTTGAAAATCGCTCAAAAACAACCGTCCAAGATATTTATAGGGTAATATCACTATGTCTACGTCACCGATTACGTAAAGACCCGTTGGAAACTATTGATTCGGGTGATAAAGTACGAGATGTTTTTAAAAACGTATTCGGTTATCAAAACAATGTTTAAAAATTAAGCTAGAAGGGATTTGAACCCTCGCCCATATATTTCGGAAATATATACTCTTAACCACTGAGTTACTAGCTTAAGCTTACTATTAAAAAAATATAAAATAT	Plant	Algae
TAACGTTTTTTATTTTATTAAATAAATAAAACAACGGAAGTTCTCTTTATTAAATTATAAGTAAAGAATCCTATTTCAATATAAATAGTTTTGTATTTTAAAAGCATTGGGTGATATTTAAACTAAATATTACCATGATTTTATCTTTAAATGTTATATTTCTCTAATTAAAATATTAAAACTTAAACAATAGAAAGTATTAAAAATAATAATAATCAAAATATTAGTTTTAAATTTTGTTATTTTTTTATTGAAAAAAGAAAATATTTACAATGTAAATGAATTTTATTTTTAACAAAT	Plant	Algae
TGCGGTTGGTGTAGCTCACTACTTACTAGGTGGTATTGCAACAACTTGGTCGTTCTTCTTAGCTCGTATTATCGCAGTTGGATAATCAATTCTGTAAAGCTTTCCATTTTCCACTCTTGAGTGGTTTATTGACATCAAGTATGTCATTCATGTGAATTCGATCGCTTCTTTCGTAAGTTTGCAATCTTTGAAGAGTACAAACGATAAAAGACGAAAGAAACGATCATTCATCCTTTTTGGTGTTCACACACGTTTTAGTGCGTAAATACCTATAAACGCAACGGAGGAATTATATAAACT	Plant	Algae
GTTTTTATAGTTTACATACTTTTGTATTACCTCTTTTAACTGCGGTTTTTATGTTAATGCATTTTTTAATGATTCGTAAACAAGGTATTTCAGGTCCTTTGTAAATCATTAGAATATTATTTTTAACAAAATTTTATAACATTAAAAAATGTTAATAATACAAAATTTATTATAAACTAAAATTATTTATTGCCATAATTTTTTTAATTTTTTTAAAAAATTTATGGATCGTTTATATTTTATTTAAATAAAAATTTTAAATAAAATATATATTTTTTATTTTTTGAGAAAATTTTAATT	Plant	Algae
TATTCAACGTTAATTTTTTCTCGCAATTTTTTCCTGTTCACTAGATTTTGAACAGGTTGCAAAAGAAAAAATTTTGAATTTTTCTATTTGTTTTGAAAAAAAAATGTCGAAAAAAGTTCTTTTTTGTTCACATTTTAAAAAATTCTCATAAATAGAATCTTTTCAAAGAGAAAAACATAGAAAAATACCTTAAGGTCCGTAATTGACGGAATTTTTGAAACATACGTAAAATAAAAAATAAATGGCTAAAAAACAAGACAACATCTTGGAAGATTTTTAGACCAAATTTCTTTCTTCTAT	Plant	Algae
CTAAAGATTGATTTTATTGATAGCTATAGAATATATTTTTTATGAACACTATACAGGCGAGATTAGCAAGTCGCTAKTAMTAGCGACTTGCTAATCTCATCACCCATTTTTTGAAATATTGGTCTTAGTTTTAAGAAAGATAATATGATTAAATATAATTAATCCGGGTCTAAATTGTTATCTTCAGAAGATAATTCTTATTAATTGATATATATATATTTAGTTTTTATTTTAGGGGAATTCCCACGTCAAACATATCAATGCTTGGGAGTTAGCGAGACGAAAGGTACTTCCGGATTT	Plant	Algae
AGGTCCTCTATAAATTGGACATGCTTTTGAAATAATCGTTTCCATTTTTAGAAGCCAAGGATTTTATTTAACATCTAAATAGAAATTCAGTTTTTTGAATTTCTATTTAGATGTTATTCCGTTCCAATTTCTTTTTTTGTTCTTCTACCCTTCGCCGAATATAATTTTCTTGGCACTGCTCGCGGGCGGCGTCCCTTCGGGGGAATCCCCGCGGGACCGCAAGGGATTCTGTAAAAGCGATCAGATCAGCGTCAAATGTTTTTTAGCCTGTTATAAACAGTAAATCTTTTAATTCTATAA	Plant	Algae
AAACAACCTCGGTTGTTGAGTTAAGAAGATTACCATAAGTTTACTTATGCCGTCTACGTGGGAGTTTCGTCTGGCTCACACGACTGGATTGTCTTTTGACAGAAGGGAGGAGTATTGTATATACCTAAGTGAAACGTTATAAATCGGTTATGGAACTTTGGAAAGTTGCGGAGGTTCCCATCTGGGTTTTCCCATAAGGGTAGGTGCTAACCTTATACTTCAACAACGAAGGAATTCCCTAGGAAGCCAATGCCTTTTTGCAATGGTGAAAAGGATATGCTGATATAGGGAGCGCGAAGC	Plant	Algae
AATTCAAGAATAAATTAAAAGAAAAAGTGTGTCAAGAAAAGCAAAGTTTAATTGAAATGCAAGGGATTGTTTTGCAATGCTTATCTAATGGGATGTTCACCGTTAAACTCGAAAATGGCTTTTCTATATTAGCGCATATTTCCGGTAAAATTCGGAGAAATTATATTCGGATTTTAGTAGGCGATCGTGTGGCAGTAGAACTCAGTCCATATGATTTAACACGTGGCCGTATTATTTATCGTTATGAAACAAATGGATCATAATTCCATTATAAGTAAAAGAAATTGAATAAAATACTTT	Plant	Algae
ATTGCGGAAAATTCCCCACTGCTGCCTCCCGTAGGAGTCTGGGCCGTGTCTCAGTCCCAGTGTGGCTGATCATCCTCTCGGACCAGCTACTGATCGTCGCCTTGGTAAGCCATTGCCTCACCAACTAACTAATCAGACGCGAGCCCCTCCTTGGGCGGATTCCTCCTTTTGCTCCTCAGCCTATGGGGTATTAGCAGCCGTTTCCAGCTGTTGTTCCCCTCCCAAGGGCAGGTTCTTACGCGTTACTCACCCGTCCGCCACTGGAAACACCACTTCCCGTCCGACTTGCATGTGTTAAGC	Plant	Algae
GTTATAAGGAACTTCAAGACATTATAGCTATTCCTGGACTGGATGAATTATCGGAGGAAGATCGTTTAATCGTGGCAAGAGCAAGAAAAATTGAACGTTTCCTATCACAACCCTTTTTCGTAGCAGAGGTATTCACAGGTTCCCCCGGCAAATATGTTGGTCTCATGGAAACAATTAGAGGGTTTCAAATGATCCTTTCTGGAGAATTAGATGGTCTTACCGAACAGTCTTTTTATTTGGTGGGTAATATTGATGAAGCTACCGTGAAGGCTATAAACTCTATGGAAAAATAATTTATAC	Plant	Algae
TCTTTGAAGATGGAGATGGAGCCAATACATTCCGTGCTTTTAATCCAACACAAGCTGAAGAAACTTACTCGATGGTAACTGCCAATCGTTTTTGGTCTCAAATTTTCGGTGTTGCTTTTTCTAATAAAAGATGGCTTCATTTCTTTATGCTTTTTGTCCCAGTAACAGGACTTTGGATGAGTGCTATTGGAGTAGTTGGCTTAGCTCTGAATTTGCGTGCTTATGACTTTGTAAGTCAAGAAATTCGTGCTGCGGAGGATCCAGAATTTGAGACTTTTTATACAAAAAATATCCTTTTAA	Plant	Algae
AGAAAATGGTTTTTTAGTTTTAAGTCATTTGTCTGGTAAGATCCGACGAAACCGAATCAAAATTATTGTGGGTGATCGTGTCAAAGTAGAACTAAGTGCTTATGATTTAACACGAGGTCGTATTATTTATCGAATGTAATATATATCCAATACTAAAAAAAAATGAAAGTACGTGTTTCAGTAAAAAAAATGTGTTCTAATTGTCGAGTTATCCGAAGACGTGGCCGTGTAATGGTTATTTGTACTAATCCAAAGCATAAGCAACGTCAACGTTAATTTCTTAAAAATATATAAATATTT	Plant	Algae
ATATTTGTCTAAACTAATAAAGAAGCTTTTCAACAAAATTTCACTTGAGTATGAGTGAGTAATTTTTTGGTATCTCACTAAGTTGATACCTTACAATAAGGTTACCCTACAGTTAAATTTACAATAAACAAAACTAATACTGAATAAATTACAAAAGAAGTTTGTAATAAAGTGTAGTAATCTGTGAAAATTTAAAATTAACTCTGCTTATTTGAGTCTTACTCTTATAAATTTGTTGTAAAAAACGTACAATCATAAATTACTTATCATTTTTATTATACAATATGGAGACCTTTTTTT	Plant	Algae
TAGTAAAACCAAAGAAGGCTTCGCTAGTTGGTTTTTGTATGCTCGTGTCTCTTCTTGGCTGAGCATAGGAAGAGCCACTACGTGTTTTCTTTTCAAAAACCAACAAGAGATACCACAACCTTGCATGCAAGCGCAAAGCGCTTGATCAAGGGCTTTGCCCTTGCATGGTTTTTATTTCAAGTTATGTTAAGCGCTAAAGGTTCTGCTAAAAGAAACTTGCTGTAAGATATAAATTGCTTTGTTTTATTAAGAGTTTAAAGTTATATCAATAACAAAATTTATAATTAGGAAATAATTTTT	Plant	Algae
GAACTTTCAACTTATAATCGTCATGAATTAAATTATGATCAAATTGCATTAGGACGTTTACCTATATCAATAATTGAAGATTGTACAATTGAAAGCATTTTTAATTTGGCTTCTTTACCGAAAGGAAAAATAGAAGCACACGGTATTTCCCGAACTATTACAAATTCTGTGAATTAATTGTTTTATTATTTTAGAATTAATTGTTTTATTATTTTAAATGTTTTTTGAACTATTCATTTATTCTTTTTTTTTAACAAATTTAATTCTTAAAAAACATTGGATTTTCTTATTGTGAATTAC	Plant	Algae
TATTTATTATCAATTATTAATTAATTCCATTAATAATTAATATAAAGTGAGATAAATTTTTCTCACAATTTTATTACACTAATATAAAACAATGGTCGTGAAACGACATTAGTGGCTTGCCACTCAATGGTAGCAAAGCTATAGTAATGTTAGTTTTGCTCGTTTGTTTCGTACTTTCTGAACACAAGTTTTAAAAAAGTTTTTGTAAATAGATATTGTTTTATATTTTTTGTTTTTAAAAAACTCGACTCTAGGACTAAAAATTAAGTGCTAGTTTATTTAGAAATTGAGGGTTTGTAT	Plant	Algae
CAGCAAACCGTTTCTGGTCACAAATTTTTGGTGTTGCTTTTTCTAACAAACGTTGGCTTCACTTCTTTATGTTATTCGTACCAGTAACAGGTTTATGGATGAGTGCGTTAGGTGTAGTAGGTTTAGCATTAAACTTACGTGCATATGATTTCGTTTCTCAAGAAATTCGTGCTGCTGAAGATCCAGAGTTTGAAACTTTCTATACAAAAAACCAATTATTAAACGAAGGTATTCGTGCATGGATGGCTGCTCAAGACCAACCACATGAAACATTAGTATTCCCAGAGGAGGTATTACCAC	Plant	Algae
CATTAGTAGAATTACTCCGTGGTAGTGTTGGTGTTGGACAAAGTACTTTAACTCGTTTTTATAGTTTGCACACATTTATATTACCTTTATTAACAGCAGTTTTTATGTTAATGCATTTCTTAATGATACGTAAACAAGGTATATCAGGACCTTTATAACAATTTATTGAATTTTTCAATTTTATGGGGTTCATATAATATTGTTTTGATTGCCAAACAAAATATGAAAAATATTGGATATTGTTTGTTAAATTTTATATTTACAAATAATTGTGTGAATTTATAATTAAAGATTTGGATT	Plant	Algae
ATAGAACAATTAGAAAAAAGAATAGCATTTCGTCGTGCTGTAAAAAAAACATTAAAAAGATCTGAGCGATCTAAAATTCAAGGAATTAAAATACAAATTTCTGGTCGTCTTAATGGTGCCGAAATTGCACGCACAGAATGGATACGCGAAGGTAGAGTCCCTTTGCAGACGCTTCGTGCAAATATAGATTATACCTATAAAACAGCAAAAACAATTTATGGAATTTTAGGTGTGAAAGTTTGGGTTTTTTTAGATTCAAATATTTTTTCCTAAATTCATAAAAATTTTAATAAAAAAACT	Plant	Algae
GTAAAACGTTTATAAAAAAAAATTTTAATATTATTAAAAATAGATATATCTCTTAGTTTAGAAACTATATATAATATTTTATTACTTTAATAATAATAAATAAAAAATTTTTTTTCATTTATTTTATTTAATAATTTTTTCTTTTAATTTGTAAAGTAATTCTAATTAATATTTTTGATAGATAGGATAAAAATCCTAAACTTTTTCTTTGTTTTTAAGTCTATTTTTTTCTTAATCTAGTTAATTATAAACTAGAAATTAAAAAAAAATAAGATTTTTTATTATATAAAAAATTTATTT	Plant	Algae
TATAGAAAGCAATATATTTATAAAAGCTTATTAATATATAACTCAGCTTTTATAAATATTTTACTTAATTAATGTAAAAATATTAAATAATTAGTATATTATATTAAAAATGCTTTTTTCTTATTAAGAAAGCTACACTTTAAAAAAAGCAGATTAATAGATTCTCATAAAAAGCAATAGATAAAAATGTTTGTATATTAAAACTAAGCTTAATTAAATAATTTTCATAAGATATACTAAGCTTTATACTTGTTGAATCTAATTTTCAACGAATAATAAAAATCTAAAATAACCAAAAAA	Plant	Algae
CAGCAAATCGTTTCTGGTCACAAATTTTTGGTGTTGCTTTCTCTAACAAACGTTGGCTTCACTTCTTTATGTTATTTGTACCAGTAACAGGTTTATGGATGAGTGCATTAGGTGTAGTAGGTTTAGCATTAAACTTACGTGCATATGATTTCGTTTCTCAAGAAATTCGCGCTGCTGAAGATCCAGAATTTGAAACTTTCTATACAAAAAATCAATTATTAAACGAAGGTATTCGTGCATGGATGGCTGCTCAAGATCAACCACATGAAACATTAGTATTCCCAGAGGAGGTGTTACCAC	Plant	Algae
GTGTACGAGTGTATTTAGGAGATGAAACTACTCGTAGTATGGGCTTAGCATACTAATAGATTTCTAAAACAGATCATAAATATAATAATAAAAAGCTAGTATAGAATACATGTTCTATTATTAGATTTCAAAGGATATAATATTTCACTATTAATTTTAATAGTGAAATATCATTATTCATATTGAGAAGATAATTTAAATAGATCCATACAAATCTAAATATCTTCTCAATATGAATATATTTATTGTATAATCCATTTAATTTTTTTTGAAAATGGACATTCTTGTTAATTTATAACT	Plant	Algae
GTTACTAGCTTAACTTGCCTTATTACTAGAGTATTTAGTTCTTTTTTTTTTTAGCGAGAGTTTGGCGACCTCGGAAATCGGAGATTTCCGAGGTCGCCAAACACATTTGATCCCAGTCACCGTTAAAAAAACTTTAACGTTTCGTTTACACAAAGCGTTTCTTTTAAAAAGAAACGCTTTGTGTAAACGAAAAAAGCTTTGAAGCTTTTTTTTTCTTCCTTGATTTATCGGAAGAAGGGACCAAAGATTATTTTGGAACTAGTGTTTGAAATATTTTAATTTTTTAACGAACATTATCCA	Plant	Algae
ACTGCTTCGCTGATCGAAGATTACTGTCTGCTAAAAGATTGTCGCTGGAAATAAATTCCTAGCGAAGCAATCGAGAAACATTAGTAATTCTAGTAAATGTAATTAGAAGCAGACCAAATAAATTTAAAAGTATATAAAAGATTAAAAGCAAAATTATTTTTTGCCATTATTAATCACACTAATACAAAGTGTTAATATTTTATTCTATTAGTAACTTATCTAGTTTACTCTCAGGTAATAAATAGGTAAAGAAACGGGCAGACTATATGATCGTCAAAATTTTTAAAAAATTTGTAATAA	Plant	Algae
TAAATAAATTTTTTTATTAGAATATCTTTTTTTATATATTATTTTGAATCTTTCATTGATTTCCTTCTCTGCATTGGCTTTTTTTCAGCTGGTCTGCTTCTTTTGGAATCTTTGATTCCAAAGTCCAAAATAAACTCTCCAATATCAAAGGTAGCAAAGAATCGAAAGCAAAAGTAGAAGATTCAAAGCACTGATCTGAATAATCAGGATTAAAAATATTATATATAATAAAGACATCAATATAGAAGCAAAGTTCGCTTTGCAAACACTGAGCAAATTAGGAGTCAAAAAACATATTAT	Plant	Algae
TTATCTCGGAAGCAAAACTCCCTTGCTGTAAAATTCATATATATGAATTTTTAACCGGTTGATAAATATTAATTTTACAGAAGCAAAGCTTCCTAGGTAAATTAATGGATTTATGTGCCCTCTAAACAGGTTAATATTTATTATTTATGCCTTACAAATTTGTATTTGTTTATTTGTAAGGCATAAATAATAAATATTATTATATTTATTTCTTTTAAAATATTTGTTGTTTTTTATCTTTTCAACTTTTTGTCTGTTCTAAATGTTTTATATATTTTTGATATTTATGTATTTTGATAT	Plant	Algae
AATATATATAATAAATTTAAATGGCGGTCGTGGCCAAGTGGTTAAGGTAATGGTTTGTGGCACCATCATGCGCGGGTTCAATTCCCGTCGTCCGCCTTTAACCAGCCTACTGACAATTCACTTACTGTAGGGTATGTAGCTTAGTGGATTAGAGTCTGTGGCTACGAACCACAAGGTCGGGGGTTCGAATCCCTCCATACTCAAAAAAAACCTGTTCACCGTTGGGATTAATCCTACCCCCTCGGGAGAGGAGTGATATTATATGGTACGAAGGCCTGAAGGAAAAAAAATCGATTTTTT	Plant	Algae
AGCAGAAAACTCAGTGCGTTTTGGTAAACCCATGCATCAATTTGATAGAGTTTTCATTTATCTATCTACGTTGCTTTTTTGCAATCTGGCAAACACAGTAGCGTAGTGGGGCGCAAATTCGAAAATTTTCAAATGAATTTGCAAAAAAAAAATTGAGATTTCTAGAAATTGATTTTTGTCTTCCTAGTTGGAAACAACTGAGAAAAGTTCTTTTCTTAACAATAATTGAATGACGAGGAGCCGTATGAGGTGGAAGTCTCACGTACGGTTCTGTGTAGCGACGTTGTAGCTGTCGACTAT	Plant	Algae
TCTATTTGTAAACTGTTAAAAATAGCAACAGAGAAAAAGATGGCTGTCCAAAAGAAAAAGAAATCAAAACAAAAAAAGCGTCTCCGATTCACAACTTGGAAAGACAAATTACAAAACTGGAAGGTTCGAGCATTCGACTTTGGTTTAAAAATGCTCAAAAATAATAAAACAATCTAGAGTTTGTGCCACTATAGGTAATAGGTTCTAGATGCTTGTCGCCTCTTTAGCTCAGTTGGTTAGAGCATTCGTCTCATACGCGTAAAGTCACTAGTTCAAATCTAGTAAGAGGCAATAATTAAA	Plant	Algae
AGGCGGTGCCCAGATTCGAACTGGGGGATAAAGGATTTGCAGTCCTCTGCCTTACCACTTGGCTACACCGCCGACTAATAAAAAGATCTTTTATACTCTATAGAGTACAACATTTTGAGTGGTTTATCAATATCACCTTTTCATTTGATACTCGGTTGTACCCTTCACGCGTCCAAAGTGTCGCACTTCCTTGTTTGGACTTCTTTCGATCCACGCCTTTATTTCCCAATTGTTGCGTGCTTTGGTGTAGTCCCTGCATCTTTTCGTTTTGTGTCTATTGATTAATTTACAGGTATACCT	Plant	Algae
AAAATAAAGGTTCAATCTATTTTAGCCCGTATCATAGCTATAAACAATTCAAAAATCAAAATGATATTTGAATACCTATATGTTTTGACCACTCCATAAACAATGAAAAAAATATCATTTTGATTAAAAATGATTTTATCAAAAAAATCAATTTTTCCTTCCAAATAACTTGGAAGATTATTTTTATATGAAAGAACAAGAAGAAGTTATTTGTTTTTAAAAAGCAAATTAAAAATAATTAACAACTCAATATTTTTTTTTACTTTTAAAAATAGTATTATTACTAACCAAAAAAGAGAT	Plant	Algae
GGATTTCCTGGAAAAAATCGTCGTATTTTTATTCAATTTTTTATTAAAGATATTAAAGCAATACGAATGGAAGTTCAAGAAGGTTTTTTGTCTCGTCGAGTTCTTTATATAAAAATCAAAGGTCAACAAGATATACCTTTAAGTAGGGTTGAAGAATATTTTACCTTAAGAGAAATGGAAGAGAAAGCTGCTGAGTTAGCTCGATTTTTAAAAGTTTCTATTGAAGGTATTTAAATTTTTTTCTTTATTGTATAAAATAGAAAAATATGCTGTTTTTTTAGCAAATTATAAATAGTTTTT	Plant	Algae
TCAAAAATAGTTTGGTTAATCTTCATGCTCTTCAAACGGATCACGAAGATCCTTTGAAGGTGGACCAAACCCAACATAAACTGAATACCCTGTAATACTTAAAAGTAAACACCATAAGAAAACAGTAAAAAAAAAAGCAGGACTTTCCATAAGTAAATTTTTTTAATCTTTTAAGTTAAATTCAATAGCAATAACTAACTTATTGAATTTATAAAACTCTATTATTGTTATATCATAAGTGAAAGAACTTTTGACTGAAAAATTCAAGAAAGTAAAAAATAATTCCTACGTTTATATATT	Plant	Algae
ATTATTCTATTTAAAGTCGTTATAAAATAAGGTACAACGACTTTAAATAGAATAATTGATTTTTAAATTGGATTAGGCTAAAATAATTTAGTCGGAATGTGGCGCAGTTTGGTAGCGTGCGTGTTTTGGGTACTCGAGGTCGCAGGTTCGAATCCTGTCATTCCGACTTTCAAAATACGCGCCTTTAGTTCAGTTGGTAGAACGTAGGTTTCCAAAACCTGATGCCGTAGGTTCAAATCCTACAGGGCGTGTTGTTTAAATTCAGTACTTATAAAAAATAATAATTATTAAATTTTAAAA	Plant	Algae
ATGGGTCTTCTCTCTCAGCGTATGGTCTTCTCTTCTTGGGGGCTCACTTTGTATGGGCATTTAGCCTGATGTTTCTATTCAGTGGACGTGGTTATTGGCAAGAGCTTATTGAATCCATTCTATGGGCTCATAACAAGCTGAGAGTGGCCCCGTCCATTCAGCCAAGAGCCTTGAGTATTGTGCAAGGCCGAGCCGTGGGGGTTGCTCATTATTTGTTAGGAGGAATTGCTACAACGTGGGCCTTCTTCCTTGCACGGATTATTGCAGTTGGATAGTGGATAGGAGGAGCGAATAAGCACT	Plant	Algae
ACTTTTATAAAAGAAATTTTTAATATTATTAAAAATATATATCTCTTAGTTTAGAAACTATATATAATATCTTATTACTTTAATAATAATAAATAATTTTTTTTTCATTTATCTTGTTTAATAATTTTAATAATTTATTTTTTTTATTTGTAAAGTAATTCTAATTAATATTTTTGATAGGTAGGATAAAAATCCTAAACTTTTTCTTTGTTTTTAAGTCTATTTTTTTTCTTAATCTAGTTAATTATAAACTAGAAATTAAAAAAAAATAAGATTTTTTATTATATAAAAAATTTATTT	Plant	Algae
TAACTGCTTTAGATATAGGAGTTCTTTTATATCGGTCAAAAAAAGGCGGGGCTTCACCATCGCCCTGGACATCCCTTGCTCTTATGGGTGGATTTGCCCTTATTCTTATGGATAATATTACAGTTTTAGTTAATGAGGCTGAAAATTCTGAAACAATTGATCCGCAAGAAGCTTTACAAACATTTGAAGTTGCTCGTCAGCAGTTTCTTGAAGCAACAAATCCAAAGCAAAAAGTTTCTGCAAATTTTGCTTTTAAGCGAGCTCAAGCTCGTTACCAAGTAGGAAAGGAAAAATGAGGTA	Plant	Algae
TGGGCAACTTGCCGCCTCTTCGGTAGCTTACGCACCTCCTTCGTCGGAGAGCCAGAGGCTCCGGCTGTAGGTGGGGGGAAGATTAGCGAATATAGAAGCTCCCAACAAAGGGGCGTATGTTCGTCTTCTTGCGCTAACGCGCCTTCGGAATGGTTCTCGGAGGTCCCGTAGGGACCCTTTTGACATAAGTCTTTTTGGTAAAGAAACGAAACGTGCCGGAAGTCCTAAGGGCCGTCAGGCGCGTTAGCGGAAGGGCCGAAGGCTACATCGAGATAAATTTTATTTTTTAAAGGAGTCACT	Plant	Algae
TCATTTCATTACAATTGACTTTCATTAGTAACCGGTATTATTTTAAAAGCAACCTTAATACTAATCAAACTTTTGCTACTACACAAACAAAGATTTTTTAGGAAAAGTAAGCAAAAATATATTAATCCAATACAATAAAGAAGATGCTTGTCCTAGAAGTCCCAGACATCCTAGAAGTCCCAGACATCTTAGAAGTTTGATATCCAGAAACGTTCTAAAATATTCAAGCTAAAGCCTGTTTTTTCTTTTTTGACAAGTTATTACGAAAAAATTCATCAAATTGTCTATTTTTTTTCTTTT	Plant	Algae
TATTAACACTCGGAATTCTCTCTGGATCGGTTTGGGCGAACGAAGCTTGGGGATCTTATTGGAACTGGGATCCAAAAGAAACCTGGTCTTTGATTACTTGGTTAATTTTTGCGATTTATTTACATTTGCGCTTCACCCAAAATTGGAAGGGTTGGAAGTCAGCGATGCTAGCAACTCTTGGATTCTTTGTTGTTTGGATTTGTTTTTTAGGAGTCAACTTCGTTTCAAAAGGGTTACATAGTTATGGTTGGTTTCATTAAAATACAACACAAAAACAAGACAAAAAAAAAGAAACACCTA	Plant	Algae
CACTAAACATTTGCGCTCACGCTCCTAATTATATTACAAAGCGGCTGAGCGAAGGGGAGTACGCGCGACTTGCATGGGTCGGCCGACGCCTAACCACTCCTCCACCGGTAAGGTAGAAATTTAGCGTGGGGATGACGATAGACGATAACTCAGACTTGGCTAGATCGAAGCTCAATCAATGGATACTTGCCCGTAGCACATAAAGAGGGGTTACCGGCAGGGAAAGGTATAGGCCTCGTGGCGACTCGACGGTAGATAACCCCCCCTATTCGTTCGCTCGAAAATTGGAGAATAAGAATT	Plant	Algae
CCTTCAATCTTTGTACCTCTTGTAGGATTAGTTTTCCCGGCTGTTGCAATGGCATCTCTTTTTCTTTACATCGAGAAAGAACAGGTGAGCTAATCTTTTTATTGTCATTTTTTAGTCCCTCTTCTTTTGAAGTTGGAATGCTTTTATTGAAAGCAAAAATATTTTAACGTTCGGGTAAAATTTATGAATCTTGAATTAATCGGTCAACTTGTAACCGTTGCTCTTGTTGTAGGAGCAGGTCCAATTATTATTGGAGCTCTTTTCGCACGCGGTGGAAACCTTTAAACCATAAAACACATT	Plant	Algae
TTTAAGAAAAAAACGCTATTTTTTTTTTTCTTGGGAAAAAGCATTAGAAATGTTTTTGAGTATATTGAAATATTTCTATTATTTTTAAAAAGAATTTTGGACAGATTTTTAGCAAGGTAATGTAGTTCTAAACAAAAAAAAGGAAAATTTAGAACAAGATTTGCAAAAAGATTGTTAAGAAAAAACAAAAGTTTTTTTTGGAAAAAAACCTTTTTAAGAAAAAAAACTAAGGTTTTCCTTAGGTTTCAAAAATATTCCAATCAAAAAATTAAGAATTTTAAAGGAGGAATTTAAAACTTT	Plant	Algae
AATACTAATATCTATGATGCTATGATGCTATGATGACTGAATTCTTTTTGGCTAAATTGCCAGAAGCTTATGCTCCTTTTAGTGCTTTAGTTGATGTTTTACCAGTTATTCCAATACTTTTCTTTCTTCTAGCTTTTGTTTGGCAAGCTTCTGTAAGTTTTCGCTAAAAAAAAAAAAAATTTACATGGACTCACAAAATCTTTTTCAACTTCTTTCTTTATTTCTTGTAGTTGCGGCAGGTCCACTTGTTATTTTTTTACTCGCTTTTAGTAATAGTAAATTGTAAATTCAATAAAAATT	Plant	Algae
CATACTGTATACATATGAGCCTGCTTAGCTCAGAGGTGAGAGCGTCGCACTTGTAATGCGATGGTCATCGGTTTGATCCCGATAGCTGGCTCGTTGTTTATTCTTTCCATTTCTTAACCATAAATCGTTAAAATCTATGAAATAAGGAAAAGACTTTTTCTCTCTACAATATTTAAAGAGAAAATTGAAGATCATTTGTTTCTCTATCTGTATATAAAATCATTTCAATATTCGTGCTGTTTATATTATTCCTCTTTCCAACATTATTTAATGTCATTTTTTAGAAATAAGGAGTTTTTT	Plant	Algae
AAAAAATAGAAAAATGATCCATACTTTTTCTAGCTCAAAGAGCAAAAAAGTTTCTAGCTCAAAGAGCAAAAAAGAATAAACACATTTAATTCAAATAATATGAAACTACGCGCTTCTGTTCGGAAAATTTGTTCGAAATGTCGACTAATTCGTAGAGGAAAGCGAATTTATGTAGTTTGTTTAAATCTAAGACATAAACAAAAACAAGGTTAATTTTTTTATCTTTTTTTTTTTTTCAATATGCATTTTATAGGCTTAGAGATATATATATAACAAATTTTAGGGTATAACAGTACAATA	Plant	Algae
CAAGATCCATTAGAAGAAGATCTAGAAATAGAAACCCAAGATCCATTAGAAGAAGATCTAGAAACCCAAGATCCATTAGAAGAAGATCTAGAAACCCAAGATCCATTAGAAGAAGATCTAGAAACCCAAGATCCATTAGAAGAAGATTAAAAATCTTATTATAAACAAAAAATTTCCTATTTTTTGTTTAATTTCTTATTTGATATAATTCATTAAATAAGTTTTTATTAAAACTTATTTATTCGACAAAAATAGGAAAAGCTTTTAATCTTAAGGCAAAATTTAATAAAAATTAAAATT	Plant	Algae
CTTACAATGCAAGATGTAAAAACGTATCTTTCTACAGCCCCTGTATTAGCTACTTTATGGTCTGGATTTTTAGCCGGTTTATTAATAGAAATTAATCGTTTTTTCCCAGATGCTTTAATTCTTCCTTTCTTTTAAATAAAATATATTTTTATATAAAAGGAAAAATTTAGATTAATAATAATAGTTTTTCAGTTTTTTATTATTATTATTATAATCCACCAAAAAATTTAAAATTAATTGCTAATTTTTTAAATAAATTTTATAAATTTTAGAGATTCAATATTTGAAATAGATAGTATT	Plant	Algae
ATTACAGAAAAATCATTTCGTTTAATTGAAAAGAATAAATATACATTTGATGTTGATAAAAGATTGACTAAACCACAAATAAAAAAAATTTTAGAAGGTTTATTTAATATTAATATTACTTCTGTAAATACACATCTACCCCCAACAAAAAAAAAACGTTTAGGGTTAAAACAAGGTTACAAAGTACGTTATAAAAGAGTAATCATTACAATTAAACCAAACCAAAAAATACCTATTTTTGGACAGAATGATTAAATAAAATTATAAAAAAAAAATTTAAATATATAAAAAGGTTATTTT	Plant	Algae
GGTGTTTGTACGCGTGTTTATACAACAACACCCAAAAAACCAAACTCTGCGATTCGTAAGGTGGCAAGAGTTCGATTAACCACAGGGTTTGAAATTACAGCGTATATACCAGGTATAGGTCATAACCTACAAGAGCATTCAGTAGTACTTGTTCGTGGAGGTCGAGTTAAGGATTTACCAGGTGTACGTTATCGGATTATTCGTGGAACTCTAGATACATTAGGAGTAGCCAATCGTTCAAAAAGTCGTTCAAAATATGGTTTAAAAAAAAGCTAAATCTTAAAAAAATACTATAATGCT	Plant	Algae
CTTAACAGTATAGGATTGATTAGATTATTGTAAAACTTAATCTAATTGAGACTTTGCTTTCCGAGACTAGATCTATTCTCGTGATGTATCGGGGACCGTATATCCTTATTCGCTTTGCTCATAGAATTTCGTACTAACTCCCTAGAGTCGTAAATACAAGTATCCTAACAGTATGTACGTAGTTCTCGAGCGAAGCGAGAGGAGATTATATACGTGTATAAAACTTCGTTCAACTTTGTTCCAAGCTTTGCTCGTAGGGGTCGCTTCCCGACAATATTTAAAAAATTTCAATACAAAATT	Plant	Algae
AAATGAAAGTTTCATGTACGGTGTGGAAACGGGGAAAAACAAATTATTATTAATTATGTTTACCTATGTTTATCGGAATATTTCGCGTAGAACTTGAAAATGGTTTTCAAGTTATTGCGCATATTTCTGGGAAAATACGACGAAATTTTATTAAAATTTTATTAGGTGACTTAGTAATTATTGAATTAAGCCCATATGATTTAACACGTGGTAGAATAATTTACCGTTTTAAATCAAATAAAAAATAATGAATTTAGAAAAAGAGAAAGAAAAATATAATAAAAAATAGTATTAATTAAA	Plant	Algae
GTTATGCATATATGTATACAATCTTTCTAGAAAATTTGTTTGATTTGAGCATCCATGGCTGAACGGTTAAAGCACCCAACTCATAATTGGCGAACTCACAGGTTCAACTCCTGTTGGATGCATGTTTCAATAATACCAAAACTTAACTAGAAATAGAAAAAATATTTTTCTATTTTTTTCTATAAATTATAAATATATATAATTTTTATAGTTATAAAAAAATCTATATAAACTTTGAAAAACTACCTAAAATTTTTTTGGCAGATATTGTAATTAATTTAAGTAGAAATTGAAAATACT	Plant	Algae
AAACAAGCTTTTTTTTTGCTTTCGCAAAAAAAAACAAAGCAAATTTTGTTTTTTTTGTTCAAACACAAAAAAACAAAGAAAAATAGAAACTTGCTTTTTTTTTGTTTGAACCAAAAAAAGCTAGAAAAAAAACTTCATTTATGTTGCAAAAAAGCAAACCTTTTTTAAATCTTTGTAAAAAGTTTAAAAAAAGATTATTCAAAAAGATAAATATTTCAAAATTTCATTTTTCTGCACAGTTTGTTTTTGAAAAGTTTGAGAAGTCTAATTTATTCATATACAAACATTAATAAATATTTT	Plant	Algae
GACTTATGAATCAGGAATTGAACCAATGGGTGAAGCTTGGGTCCAATTCAACATACGTTATTATATGTTTGCTTTAATTTTTGTAATTTTTGATGTAGAAACTTTATTTTTATATCCGTGGGCCATTGTATTTAAAGACTTAGGAATAACAGCTTTTCTAGAAACTTTGATTTTTTTATCTATTTTAATTATAGGCTTAGTATACGCTTGGCGAAAAGGAGCTTTAGAATGGTCATAAAATCTGTAGGAATAGAATCAGACAAAAATAGTGATACTAATGAAAGACTAATTAATTACAAT	Plant	Algae
TATCTTTTTTGCTTGGAGGTAGAATTAGAATACTTAGTAAGTCCCCTTAGGGGACTTACTTAAGTCTCAGTCTTCATGATCTTCAAACGGATCTTTAAGTTGTTCGGAGGGCCGCCCAAAAGATGTATATATTGCATAACCAGTTAAACTTACGAGTAAACAAGATATAGAAATGGTGACTAAGTTCGCAGTTTCCATTGGTATTAAACAAAAATCTTTTTTCCTGCTATTTACTAATATACATCAATATACGTGGTTGACAAAGTTAACAGAATTTCATTAATAAAATGATTTTTGTCT	Plant	Algae
GATCAATCTATTTTCACGTAAGGAGCTTGGCATGGCTGGTTCTACAGAGGAACGTCCTTTTAGTGACATTATTACCAGTATTCGTTATTGGGTTATTCATAGTATTACTATTCCATCTTTATTTGTTTCTGGATGGTTATTTGTAAGTACAGGTCTTGCTTATGACGTGTTTGGCACTCCTAGACCTAACGAGTATTTTACTGAAGATCGACAAGATATTCCATTGATCACTGATCGTTTTAATGCTTTAGAACAATTAAATCAATATACTAAATAAATTAATAAAAATAGATAAAAACA	Plant	Algae
TATTTATCTGTTCAATTTATAATATTTAGTAATATAATCTCCATTTTTTGGAGATTATATTACTAAATATTATAAACACTTAATCTTCGTGTTCTTCAAAAGGATCTCTTAATTTTTTTGAAGGAGGACCAAAGCTCACATAAACTGAATAACCAGTTACACTTAATAGAAGAAACCATAAAAAGAATGTAAAGAAAAAAGCAGGACTTTCCATAGATTTTAAAAGTTCAAAAAAATATTCTCCACTATTATTTATATTACAGAAAGTAAAAAAAATTGTCTAAATATTTATTTTTATAT	Plant	Algae
GAATTTAAGAGATTTTTTGATTTATTATTTTTTTTTTTTTTTTTTTTTTTTTTAGAATTTTTTAAAATAACATATTTAAAATTATAAAGTTTTTAAAAAAAATTAGCTAGCGCTGTTTGTTTTGATCAAAATTAAAAATAAATAATTAATTTTTTTCCTAAACTAAACCAAAAATAAAAAGAGAATTTTAAAATCAAAAATGAAAGCTAAAAAAGCATAAAAGGAAATTTTTTTTTTTTTTGGAACCAAACAAATTACAAAATAAAATTGCTTTAGCTTGTAGACGAGTAATTATATGAT	Plant	Algae
AATTCTCTAAAAAAACTAACAAAAATTTTTGTTAGTTTTGGTCTTCTGTTGTTTTTTAATGACAGAAGAAAAGAATTAATAAAATTTTAAAAATAAAATTTTTAAAATTTTTTAGTTACTCTTTTAAAAAACAAAAGGGTACAACAGCATATAAATATTTTAAAACAATTTTTATTACTTTTGGTCTTTTGTTGTTTTTTAATCACAAAAGAAAATAAAAAAGAAAAAGTTTGTTTAATTAATTTTTAATTACAAAAACTTGTTTAAAAATAAAAAAACAAGGAGGATTCCAAAAATATT	Plant	Algae
TCATCAATTGATCCCCGTCCAAAGATTTTTTACTTATCAAATCAGTTTTTATCCAATTCTTTCACCACTTAAGTGTTATAATCTTATTTAAGTGTTAATATTATAATGGGAAGATATTTAACTCAATTTGGATTTGATAAAAAAAAAAATATTGAATCAAGAATAATTTTCCAAAGAATTATTAATCAAAATCTTTAATAGAGAAGAAACATAATTTTCAGAAATCTCTCTCACGAAAGAGTTATAATTAGTTTCCCTATTTGTTCCTACAAAAAATATATATATATATTATTTAAGGTG	Plant	Algae
TTTTATTTGAAAATTTCTCTATTGTTAGAAATTCAATATTGAATGTATTTTTTTTTCAAATGAATTTTTTGTTGGTAACTTTTTTTTCTTTTGTTTTGATATTTTTTATTGTAAAAAGAAATGAGATAAAAGGTTTTGTCTTCTTTTTTTTTCTTCTCTTTTTTTTTCAAAAAAAAGAAGAAAAAAAAAAGAGAAACGAAAAAAACAAAAATTCAAAAATTCAAAAATATATTTTTGTTAGAACAATACAAAAAATAAAAGTAAGTTAAAATTTATCTATTTAGTTTTTTTCAAAAAAAA	Plant	Algae
CTCGTTCTATAGGTTCTTAATGAAATGTAGTTTGACTTCTCTTCCCACCCCTTCCACCGTAGGTGGAAGAGCGGAATCACCTTGCCCTTACCACCCAAAGGGACGGCTGCACTTTATAAAAAGCCCGTAGGGCAAGGTGAAAGGGCCAAGTGGTGGGGAAGAAGAGGTTAAAGGAGGTACAAGTAAGTGTGAGATGGTAGGTTGTGAAGCAAGTAAAACAAACTACTTTTCATTAACACAGCCCTATTCTGCACAAATCATGTGATTTGTGCGCTTATAATTTTTATATTAATCATTTTT	Plant	Algae
CTTCTTAAGATTTTTTTTAATCAATTTTTGAATTTTAAATTTCTTTTTAATATTAATTGTTTTTTATTAATAAAATTTTTGTTATAATTTATTTAGATAAGCCGCTATGGTGAAATTGGTAGACACGCTGCTCTTAGGAAGCAGTGCTAATGCATCTCGGTTCGAATCCGAGTAGCGGCATAAATTTTTTCTTCATAAAATTTATTTTTATAATATCTTTTGTGTTTTTATTTATTTATAATCAATATTATTATATATTTTTTTGTTAATTGAATTTAAAAAAACTTGAAATTTTTTATT	Plant	Algae
ATTTCATGTGTCTCGATGCGTCCACGCATAAACAATCCCAATTGAGTATATCATTAGTTGGTAACCAGAAAGCCCAAATCATCGAAATCTCTGAAGAGGGAAACGTCAACCGGTACCATTAAAAAAAGAAATGTTTTTGCAAACACAGTCTCTTATGTCGTCGGGGTATCCCATCAAGCAGGCGTCTGCTCCTCGCCGGCAACACGCTTCAAGCTTTTTCAAGCTTTACATTGCATTTGGACTTATAAATAATTGATAATTAGTCAAAATCGAGAGAGTAAATAGATAGGAATTACAACT	Plant	Algae
AATGAAGATCTGATGCAAAGGAATTGAAAGCGTACAAAGAAGAGTGCAAGGGAGCAAGAAAACTTTTGATCATTTGCAATCTAAAATTACAAAGCACTCCCAAATAATCATATGAATAAATATAATAAAAGATTGTGCAAGAAAAAAGTTAATAAAATAATATTCTTTCATAAACATAAAAGAATAAAACAAACCTTAACAATTATCTTAAATCCTAAAAGAAATCAAAAATTCCAAAGAAAGTTCATATACAAAATATATTTGTATTTTTGAACAATAGTAAAAAAAATTTTTAAAATT	Plant	Algae
GCAGATTGAAGCTGGTCGGAGAGTTATAACACGCTATACAAAACGTGAAGGTAAATTGTGGATTCGCGTATTTCCAGATAAGCCAGTGACTCTCCGACCAGCTGAAACAAGGATGGGCTCTGGAAAAGGCGCACCTTCTTATTGGGTTGCTGTTATTAAACCACAAAAAATTATTTATGAAATTACAGGTGTATCTGAAAAAACGGCTCGCGAAGCAATGAAAATTGCGTCCTATAAATTACCAATTAAAACTCGTTTTAAGATACAAAGTTAATTTAAATTGTCAATACTTAAACTATT	Plant	Algae
ATTTATCTCAGCGCGATTTACGAAAAATTTTTGGAAAACGTCAAAGGCTGTTGGCTTATTTGTCAAAGAAAAATAAAGTACGTTATAAAAAATTAATTAGTAATTTGAGTATTCGGGAGTCAAAAACCCGCTAATTTGAAGATTCTATTTGATTTATTAAATATATATTATAATTAAATATATATTATATATTATACTTTCATTTTATTCAAAATGAAAAAAAATAAAGTTTTCTTTTGATGAACTTTATTTGGTTTTAAGCAATCCGTGGAATAAAATAATTAATCGGGGAAAAAATAT	Plant	Algae
TTTTCACCAGTAATCTGGCGAAGCCAGCATTGAATGGCAAATCCATTATTGAGTTTGAATTGCATACAAAGCACAAATCGAATAAAGGAACGTTGTGGTTAAGATTACCTAGTAAAATTAGCATTGGAAGAATTTTTTTTAAGCGAAGATACTAAAACTATTTTTTTTAAATAAAGTTTAAATCAATTATTTTAGAAAACTTTTTTCTTTTTTTTAATCTAAGTTATAATAGTGTTATAAAAGTTCTCTTCACTATTTTAAGTGTCACAGAAAGTAAAACAATATTATTGAAAGCAATAT	Plant	Algae
AGCAGGATACCGCCCACAATTCTATGTACGAACTACTGATGTAACGGGTAAAATTGATTCTTTCTTAAGTGATGAAGGGGAAGAAACTAAGATGGTAATGCCTGGTGATCGTATTAAAATGGTAGTTGAATTAATTCAACCTATTGCGATTGAAGATGGTATGCGTTTCGCTATCCGTGAAGGTGGCCGTACAGTAGGTGCAGGTGTAGTATCGAAAATTAACGCTTAATTTTATTTATTCTTTTCTTAAACCTTCAAAAAGGTTTAAGAAAGGAAACTTCTAAGTTTTATAAAATTTTT	Plant	Algae
TTAAAAACCAACCTGGAAAAAAAAACTCAGTTTTTTTCTTATTCTGCGGCGAATTTGCTAATATTTTTATGCAAAGCATAAAAATACAATAAAGCAAGAAAGTTGTTTTTTTTTTACGCAAAAAATTTACAACCGTTCAGAAATTTATTATGCTCACCTGCAAGGCCAAATTTTCCTTAGCTATAAATTATTATTATTATTAGTTATAATTAAGTATTGTGAAATAATTACTTTTTTTTGATATATAAGTATATATATCAGTAAAAATATACATTTTTTTTAATTTGAAGGCTATTTAAA	Plant	Algae
TGGTTATTCCCTACCATGGGATCAGGTAGGTTACTGGGCTGTTAAGATTGTAACAGGTGTACCTGATGCAATTCCAGTAATTGGTGGTCCTCTAGTTGAACTTCTTCGTGGAGGTGTAAGTGTAGGTCAATCAACTTTGACTCGTTTCTATAGTTTGCATACTTTTGTTCTACCGCTGGCAACAGCAGTATTCATGCTTATGCATTTCCTAATGATTCGTAAGCAAGGTATTTCTGGCCCACTTTAATAAGCTAGAACAACGTCAATTTTTTAATTTAATTTAATCGAGGATATTTAATT	Plant	Algae
AATGCAAGATGTAAAAACGTATCTTTCTACCGCACCTGTATTAGCGACTTTATGGTTTGGATTTTTAGCTGGTTTATTAATAGAAATTAATCGTTTTTTCCCAGATGCTTTAATTCTTCCTTTTTTCTAAAAAAAAATATATTTTTATATAACAAAACAAAAATTTATATTATAAATAATAATAATTTTTTTAGTTTTTTATTATTATTATAATTCGCTAAAAAATTTAAATTTAATTGCTAATTTTTTTAAAAACATTTTATAAATTTTAGAGATTCAATATTCAAGATAAATAGTATT	Plant	Algae
GGTGTTAAAGATTATAGACTGACTTATTATACTCCTGACTATCAAGTCAAACCTACTGATACCTTGGCAGCATTCCGAGTCACTCCGCAACCAGGAGTTCCGCCTGAAGAAGCAGGGGCTGCGGTAGCTGCTGAATCTTCTACTGGTACATGGACAACTGTGTGGACCGATGGGCTTACCAGCCTTGATCGTTATAAAGGAAGATGCTACAACATCGAGCCGGTTGCTGGAGAATAAAATAAATATATATTTTATGTAGCTTACCCTTTAGACCTTTTTGAAGAAGGTTCTGTTACTAAT	Plant	Algae
AAACAATTTTTATCAAAAAATGTATTTTTTGGTTCAAAATAATTAAATTTTTCATTCGTAAATCAAAAAGTCACTATTAAAAAATCTTCAATTTTGAACTAGGTTTTTGTTTCTTTCAAAAAATGCATTTTTTGAATAAAATGAATTTTTCGTTCATACCCTGAAGTATGAAGGGAAAAGAAGCGCGACTATGTTTAGCTAATTTTTAAAATGATTGCATAATGACCATTTATCAATGATTTAATCCCACGGCTAGATTCTCATAGGATCGTCAAGATGTTCTTTGAACTTTTTTGAGAA	Plant	Algae
GTGTTTATCAAGTGATTGATAAATTTAACCGAGCTATATGCTGGGACGTCTGTACTTTGTATTTTAAAATATTCACATTATTCCGTTATCTATTTTAAAGTATAAAAGTTGAAGATTTAACTTTACGAGGATTAGACCGTAAAAATAAGTTAATGCAGATAATCAGCAGGGAAGTCCTCTACTTATTGTATGACCCCTCAACGACTACACGCTTGGCTCTTATTTAATAAGATGATGATATAGTCTGAACTTTATGGCGACATAAAGTTGAGTTAGAAACTCAACGTTAATAAAGAAAAA	Plant	Algae
AAAAAACAAATAAGTTAGTAATAAGTAGAAAAAAATATATATATTTTTTTCTACTTATTACTAACTTATTACTAATTAGGTATTTTCATTTATTTTATTAATGAAAATACCTAATTAGTAAATTTTTTGAAGGTTTTGTAGCTCAGTGGATTAGAGCGTATGGTTCCGAACCATGAAGTCAAGGGTTCAAATCCCTTCTAAACCATAAAAAAAAATTAATATTATTGATTATTAAATAATATTAATTATATAAAGTATATATTTACCATTAATATAAAAAACTAAAAAAGAATTACTAAT	Plant	Algae
ATTGGGCAACACACACAAAAACAACAATATAAAAAACAAGATATGGTAAAGGAATAAAATATTTCATGTATATTAATCATAGTAAAAAATATACTTCTTGTATTTTATATAAAATAAGATACAATAAAAGCGTCGAATCCCAAGATTGGAGTAATGGGCTAAGCCAATAGCCCATCGGTCGACTCCCCTCCGGGGGTAGAGTGCTGTGGGGGGGAACCCCCCCCCAGGGTCGACCCGACCCCACGGGGTGACTCTACCCCAGCGGGGTGGGGTCGTCTGATGAAATCAATTTAATATTTC	Plant	Algae
TATGGTTTGGCTTGTTGGCCGGTTCTTTAATAGAAATTAATCGTTTCTTCCCAGATGCTTTATTATTTCCCTTTATTTAGTATAAAGAACTAATTAAATAGGGATCATACAAAGCAAAAAATAGGATAATTTTACGTCTGACAAAAAGACTAGCACGTAACCGAGTTATTGATGGGGCTGGCTAACATCTAAATTTTATTGTTGAAACTTCGCAAGTAATCCGTTCAAACAGATTTGGATCTACTTGCGACTCTTTTACTGAAAAAGAAAAACTTATCTCACTATGAGACAACTAAATTT	Plant	Algae
GCTTGTTTATTTGGCCTTTTGCTCTTTTCTGTCGTCAGGCGCTTGCGGAGCAAAAGCAACAGGCCAACAAAAGGGAGCAAAATGTGTCACCATAGGTGACTAGCTTCGCTCAAAAGACAACAGCGACAGAAGAGAGCAATAGTAGCTAAAGTGGTGACGGAGCTATAGAAGCAAAAGAAGGTGATACAGGCAACAGGCAAAAAAAACAGTAAAGTCCAGGCAAAATAAAGTTGTTATACAACTTGCTTTAAAATTTTAAACCAAGATTCTTCATAGTAAAAGAAAAATTTTTTATTTTAA	Plant	Algae
AAAGTTTCCAAAAAAAAAATTGGGTTTTAATTTTTTTTATGAATTTTAGAATTCTTTGTTTTTTCATTTTAGTTTTTTTTATTTTGTATTTTTTTTTCTTTGAACAAAAGCAAAAAAAGCAAAAGTAAAAAAAACCAAAAAAAAGATCTAAACAAAAGCATAATAACATTTTTTGTTTTTTACCGCTTGCTCCTATGGAACAATCGGACAAAATGATTTTTTTTTTAATCTTTGAAACACTGAACATTTAAAATTCACAAAAAAATATTGTTAAAAATAACCGAAGAAAAATAAAAAAAT	Plant	Algae
TGCTTCCGCTCCTAGAACTGAAGATTGTGTAGGTTGCAAACGTTGTGAGTCTGCATGTCCAACTGATTTTTTGAGCGTTAGAGTATATTTAGGCTCTGAAACCACCCGTAGTATGGGACTAGCTTATTAGAACTAAACTAATATAGTGGTTGCCCTTCGGGGTTTCGCACCTTTCTAATATAGAAATTTTTTTCAAAAAAATTTCTATATTATTCTACAGCTTCGCACCTTGGCACTTGTTAGCATTTGCTTTAGACAAGTGCCAAGGTGCGAAGCTGTATTTATTTAAGAAAAGACAAA	Plant	Algae
AGAAGTAAGCTTGATGTATTATCGTGGTGTCATTAGTCTACATAGTTGGGTTTGGATTCGTTGGAAACAACCTTTTACTAGTTGGTTGACAAAGGAAGAACCTATTGAAGTCCGTATTGGTGCTCGTGGTTCACGAATTGAAATTTATTGTCAATGTCAATGCCATTATAACCGTTGGGGAGTTTTGGTAGATCAATATTTGCAAACAACAGTAGGCCGGGTTCTTCTTAATCAGGTTATTATGCCAGTTGATTTGCTAAATCGTCTTGATTAAATAAAATCCGAAAAAATATATATCGT	Plant	Algae
CAGCAAACCGTTTCTGGTCTCAAATTTTTGGTGTTGCTTTTTCTAACAAACGTTGGCTTCACTTCTTTATGTTATTTGTACCTGTAACAGGTTTATGGATGAGTGCATTAGGTGTAGTAGGTTTAGCATTAAACTTACGTGCATATGATTTTGTTTCTCAAGAAATTCGTGCTGCTGAAGATCCAGAATTTGAAACTTTCTATACAAAAAACCAATTATTAAACGAAGGTATTCGTGCATGGATGGCTGCTCAAGATCAACCACATGAAACATTAGTATTCCCAGAGGAGGTATTACCAC	Plant	Algae
CAGAAATTTTATTTATCTATAAATAGATAAAGGTGAAAAAAAGAATAACTTTGATTAAGGATAATCAAAGAAAAGAGAAAAAACAAAAACAAAAGAGACTTTTACCAGGGAGTAGAACTAATAAGGTGAAATAAATAGAAAAGCAAGAAGTAGATAAATATCAAACTAATAAAAAGTGTTGATTTTTTATTGGTTATTTAAATAATATTTTTAGCTAATTTTTTTAGCTACTTTAAAGAAATCTTTAAAGAAAAAAAGCGTCAAATGTTTTCATTCGTATTTACAAACTAAAACTCTATT	Plant	Algae
TATCTTTTTACCTTGATTACCTTGATCTAATCTTGATCTAGAATTAGTAATTTTTAAACTGCCAGGAACCAGACTTGAACTGGTGACACGAGGATTTTCAGTCCTCTGCTCTACCAACTGAGCTATCCCGGCAAAGATATTATTATTATAATAATTTATTTTTATTTTGCCAACATATTGGTTCAATAGATTCAATTTGTGAAAAAGTTTTTAATTTTATAAGTATTATTAATAATATAGTTTTGAAAACTAGAAAAAAAAAAAATCGAATAATTAATAAAAAAAAAACTATACAATTTT	Plant	Algae
ATGTAGTCCATTTTGAATCATAGATTTAATTGTTATAGCCATATTATATTATTTTGAACTAGAGATTCAGTATTATTTTATTTATTTAATAATTATAGAGTGAAAACTAAAAGCAGTACAGGGGAATCGAACCCCTACCATTAGCTTGGAAGGCTAAGGCGCTACCATTACACCAGTACTGCAGAAAACTTTTGTCCCTATAATTATAGGGATTTTTTTAGTTTTATATCAAATCTATTCCTTTTTGTGGATGTATCATATATAATATATATGATTAACTAAGAAATAAAAAAAATTTGA	Plant	Algae
TTATAATTTAGCTATTAACAAATATAAAAAATTTATTGGTCTGCCGTCGAAGTAGGTCAGAGCTTTGCTCAGAAAGGCGTTATTTTTTGCTTTTATAAACTTTGTTTATGTTTAATAGAAAAGTAGAAGCTTTAAAAAAATGGGTTCCCAGCCGGCGGCGAAGCAGAAACTTCGTTTGGCAGCGAAGCAGAGGCTAGGTTACATTGCTGAGTTAAAACCAAGCGCTGCCTCGTGTCTATCAGTAGATAATATGGTTAAACCAAATATATATAAAAAATTGAATTTGGAGTGTTTTTTAAA	Plant	Algae
AAAAAAATATTTAAAATAAATAAATAATATTTTAGTTAATTTAAAGATTTTTATTATAAATAAATTGGCTATTCTTATAATAGATTTTGCTAGAAAAAAGTAAAATGAAATTTTTTTTTGAGTTAAAGTGACATGCAAAAAAATAAACAACAAAGAAAAGAAAAGTTTACCTATCTTCTAAAATTTTAATTATTTAAAATATAGAAGAGTTTATTTACAAAAAATATAAATATTATTTAAATTTTATTTTTTATTTAAGGTACTTAAAAATGATTAAAATAGTTAAATAGGAGAATCACT	Plant	Algae
TAAGAGTTTTTTATAATAAGAATTTTTTTATGTTTAAACAGCTTTTTTTTATTAAAATTAATAAAATCGAATAATACTTTTTTTAATGCTTTCCCCCAAAATTGTCATACGACAATATAAAAAAAATCGAAATTTTTTTTTTCTTTAGAAGAATTTAAAGATTTTTGATAATTTAGGTAGTAATAAAGGTAGTTGAAAAAGAATTACCAATTGAAAGAATTTATTAAAAAAATATTAGAAAAGGTTCAAAAAAAGGAAACTATTTAATATCTAAAAAATCCTTTAGAAAAAAAAAAACAA	Plant	Algae
TCAACTTAAAAGTTTTTCTTACTTTCAATTTTACTTTCTAAAATCAATTAACATTTTTTAAGTAAAGCAAATAATGATTAAATTATTTAGTAAACAATGAAATAAATACAAAAAATTCTGACATTAAAGAAAGTTATTAAATAAGTGAAAAATAAATTTAATTCGACTGTTAAAAACATTATTTTTTTAGTTTTTAACAGGCAAAGTAGAAGTGAAGCTAGGGTGAAATATAGATTCGATGGTTTGCGATGAACTTAAAAATACATAAACAAAAATTTTTTATTATCATTTTACTAATAT	Plant	Algae
ATATTATTTTATTTTTTCATTTAATTGTATTAATAATAAAGTTTTTATTATTAATACAATTAAATGAAAAAATAAAATAATAATACTTTATTAAATTATAAAAATTATGGTCCATTAAGCACCTTAAAATTGTGTCATAATAAATTTGAAGACCTGCCTAGGTAATTTCTGTATAATAGTTGTTCCAGTTTTAAACTGAGAAAGAGATTCAAAAGTTATTAAAATATGTATCTCTCAGAAGTTTACTAATTATTGTTGGTAGGTTTTTCCTATGCCTCGTCTGAAGAGAGGAGAACCTCG	Plant	Algae
ATGTAAAGTATTAAAGATATTATATATTTTTTTATATTATTTTTAGTTATATAAAAAACAAAAAGTTTTTATTATAACTAATTTAATTAAAACTTTTTATTTTGACACTTTATTTATTTTGTTATAAAATAATTTATAACAAGTTTTTAATATCATTTTTATTTTTTATTAAAAAAATTATAACTCAAATAAATTATAAATTATTTTCTAATCGAAAAGTCAACATTATTCTAATGTAAAGTAAATTATTTTTTATATTATTTTACTTAAAAATTTTTATAAATTTTTTATTAAACAATT	Plant	Algae
TTTGATACCGGTTTTGTTAATCAATCGGAGACTTTTTTAATAGATACACCCAAAATTGACGTCCAACAACTAGGGTATACATTACTTAGTAACTTTTTAGTCCCGTTTGAACTTCTTTCCATGCTTCTTTTAGTTGCTTTGGTGGGAGCAATCAACTCAGCGCGGGACGAAGACGCAGTCACAACTGGTGAAGAATCATCTTCTTCACCATCTCGCAAGAATTTTTCATCTTTCTAATTAACTCTAACTTCCTATATAAGGCTTGACCTATCAGATTTTTGAAGAGGACTCTAATAAATC	Plant	Algae
TGGCCATCTGTCAGTACAGGTTTAGCTTACGATGTTTTTGGAAGCCCCCGCCCAAACGAATATTTTTCCGAGAGCCGACAAGAAGTTCCCTTGGTAACTGGCCGCTTCGATTCGCTGGAACAGGTCGACGCATTCACCAAATTCTTTTAGGAGAAACCAATGGCTTTAGATAAAACTTATCCGATTTTCACTGTTAGGTGGTTAGCCGTTCACGGCTTAGCTGTCCCTACAGTTTTCTTTTTGGGATCCATATCAGCTATGCAATTTATTCAAAGATAGTTTTTAGTGAGCTCCGAATCT	Plant	Algae
ATTTTTTATTGAACATTTTGGGATCTATCAAAACCAAAATTTTATTGCTTTTTTTATTTCGACCTTCCCTGTGTTATTAGATACAATTTTTAAATATTGGATTTTTAGATATTTAAATAAAATTTCACCTTCAACTGTTGCTACATATCAAGCTATGATTGAATAGTATAGAAAAGAGAAAGCATTGCGCCTATAAAGGGCGGAGATTCGCCATTGCGGGATAGAGCAGTTTGGTAGCTCGCAAGGCTCATAATCTTGAGGTCATAGGTTCAAATCCTATTCCCGCAAGATTGCAGGCAA	Plant	Algae
TTCGGAAAAATTCTATTCGAATTTTATTAGGTGATCAAGTTGTTATTGAGTTAAGTCCTTATGATTTGAGTCGAGGTCGGATTGTTTATCGATTAAGAAAAAATCAAGGTAATTTATAAGTTTTACGATTACAGTCAAAAAAAATAATTATTATGAAAGTTCGCGCATCAGTAAAAAAAATTTGTGACAATTGCTCTTATGTTCGACGTAAAGGAAAACTATTAGTAATTTGTTCAGTAAACCCAAAACATAAACAACGCCAAGGCTAATTTTTAATAAGTATTAATATTATAACTATAT	Plant	Algae
TTTTATTTTTAGACCGAATTTATAACTTAAATAAATATTTCTGATAAAACTAACATTTTTTACCTGGTGAATTTATATAAAGTCTTAATAAAATTTTTTCTTTACGAATAGATAGATATATTGCAAACACTATGGCTATATAGAAAGCTTTTCCCACAAGTAGTATTGATTTTTATATTTTACCCTCTTTAGACTAAAAGCTAGTTTTTTCGTTATAAGAAACTTAAGTTAATAATTTATTCATAATTGCAAAAATCAACGTGTATTTACAAAAAATTTAAAGAGTTCAAGGAGAAGTTT	Plant	Algae
GTCTTAAGAATGCTGGTTTTATTTTAAGAACGAGTGATTGCCCTTCTCCGACCCTTACTGCCCAACCGGAGAGCGGACAGCTAATGCGTTCCACTTATTGAACAGGGTCTATGGTCGGTCCGTGACCCCTGGATGCCGAAGGCGTCCTTGGGGCGATCTCGTAGTTCCTACGGGGTGGAGACGATGGGGTTGGTCCATGGATTTTCCTTCCTTTTGCCACATTTCGCTCAAAGCAAAGGGTTGAAGGGAGATAGTGCATCAAGCTATTCGCAAGGGCCAACTTGATCCTCTTCCCCAGGG	Plant	Algae
ACATATGTATCCACAATTTTAAAATGGATGGTGGTAAATTTTTGCTATATATCAGGTAGCATATCTAATATCGGAAAGCCAACAGATACACACATGTGGTGGCTTACATTACATGATGTATCAATTAGATCTATAAATCAATCAACGACTCATTTTATTTGAGAAAATAAGGATCCCATAATTAAATTTTATATACCCGATTCAAATAAATGTTTGGCATTAGTATTATTTATTATTTCTGATCAGTAAAATTAACAATTCATAGCTTTAAACAAGAAAAGGGGGATAATTTTTAGTTTT	Plant	Algae
TAAAAAAAATGATTATTTAGTATTTGAAATTTTTTTAATTAACTTTAAATTTTAGATAAAATCAAATAATTAAACTTTTCTTTCTTTCTTTTGCCTCTTTCGGTATGGCTCGCGGAGCGAAGCCAAACCGATAATCTCCGATTATCGTCTTCTTTCGGCAATCTCCGATTGCCGATAATCTTCGATTGATGATTCGGAGATTGACGAAAGAAGTAAACTTTTTCGGCTTTGCCGACACAAGCAAAAGAAAGAATCAAAATTTATTTGAAGTTGTTTTTGATAACTCTAAAAAAAAATATT	Plant	Algae
AAACTAAAAAGAAATAAAAAAAGAGAAAAAAGTAAAGCTCACTCTCTTTTTTAAATTTGCTTTTACAGTAAAAAAGGTTCTTAAGGAGAATTTTACTTTAATTTTTTTTTAATTTTCCTAATTAGCCTTTATTTCGTTTTTTTTGCTTTACCCCTTGTTCATCACTCTGGAGTAAAGCAAAAAAAAACAAGGAGGAAAATTTGGACGTTTTTTATGTAAAAAAAACTTTTTTTTTAAAGTGTAAACAAATTTCATTCGGTTTCAATCTTTCATGTTAAAGGTTAATTTACAAAAAAAACA	Plant	Algae
AATAATACAGAAGAATTATAAAGTTCGAGAATAATAACTAAAAAAACTGCAAATAATGATATTACAATACCCATTAACGGAGTTGTTCCCCATCCAGGAGCTACTTTACCATATTCTGAGTTAAGTGGTTTTAATATATCACCTATACCAGTTCGTTTTCCTTTAGTTTTAGGAGTATCATCAATAATTTGTGTAGCCATAAATAAAATGTTATTAGATTAGTTAGTAGTTGAGATTTGTTAACTTTGTATACTATTATATTAATTAAAAACAAACCATTATTTTTGGAATTACTTAAAA	Plant	Algae
GGTTCTGGGTTCTGGGAAAACTTTAGTTTTCCCAGTCCGTAACTTTTCCCAGAACCTTTCGAGAAAAAAGCTTTGTTCTAAAAAAATCGTAGATTTTTTTAGACAGGGAGTACCAACACCTCTTTCAAAGTTTCTCAGATCCCCCGACACCTGTCTAAAAAATTAGTTTATTGCAAGAGAAAATTGCTTTCCCAATCTAAAAGGAAAACTCAGAACTCTTTTTTTTTTTTCGTATTTTATTTTTACATTTTGGAATTCTCAATCTTATTTTAAATAAAAAGTTTTAAAAATTAAAAAAGT	Plant	Algae
ACTATTTTTAGAGACGTTTTTGCTGGTATCGATACAGATTTAGACGAACAAGTTGAATTTGGCGCATTCCAAAAAGTAGGGGATTCAAGTACTCGACGTCAAATAGTTTAAAACTTAAACTTTATTATATTTATATTTAAAAGTTATAGAAATCAACCTAATATGGAAGCTTTAGTATATACATTTTTATTGGTTGGAACTTTAGGTATTTTGTTTTTTGCTATTTTTTTTCGTGAACCACCAAGAATTATTAAATAGAAAATTTTTTTTAGCTTTATTTTATAAGATGAAAATTAAATT	Plant	Algae
GTATTCGTGAACCTGTTTCTGGTTCTCTTCTTTATGGAAACAACATCATTTCTGGTGCTGTAGTTCCTACTTCAAACGCGATTGGTCTGCACTTCTACCCAATTTGGGAAGCTGCTTCTTTAGATGAGTGGTTATACAACGGTGGTCCTTACCAATTAATCGTTTGTCACTTCTTCTTAGGTATTTGCTGCTACATGGGTCGTGAATGGGAACTTTCTTTCCGTTAACTTAGGCGGCTATAATTTGTGAAAATTATAGAAAATCGGGTGAATTGCTGGAACTCTAAAATTTTATGAGTAT	Plant	Algae
AGATCGGTTTAATGCATTTAAACAAAATAAAAAAACGAATAATTTATGAACTCGACAGAATCTAAAGATTATCCTATTTTTACAGTTCGATGGTTAGCTGTACACGGATTAGCAGTACCTACGATTTTTTTCCTCGGTGCAATAACAGCAATGCAATTTGTTATTCGTTAAATTTTATGGTAAAAACAAACCCAAATCCTAATAAACAAATTGTAGAATTAAATCGAACAAGTTTATATTGGGGACTTCTATTAATTTTTGTTTTAGCCGTTTTATTTTCAAGCTATATTTTTAATTAAT	Plant	Algae
TAATTTAATTATTATAACAAGTTATTTATAGATATTATATAATAATAAAAATTATATTATAGATAATTTATTATCTATAAATATCTATCTATAAATCTATATCTATAAATAATAAGATTAGATATTTATTTATTAATTTATATTAATTAAAGAAGAATAAAATCAAAATAAATTTATTAAAAATTTAACTAATAATTATATTTTTTAGTTATAATTATAATAAATACAATTAAATATTAAAAATAATAATAATACATATTAAATAGTATTTAATTATTTAATTAGAATTAATTAACAAAT	Plant	Algae
CTTTCTCATCATTGTTCAGCCACCTGAGCGAAGCTCTAGTTCGATGAAAATGATGAAGGTAAACAATCACACGCACGAAGTGCGAGCTAAACTTCGCAGGCGCAGAGCGCTAGCTAGAGCTTCGCTCTAGTTCAAGTTGAGAACAAATTTGTTCTAGTAGCTTAATAGAATAAATCTTGTTTGATTTTATTATTAAAATAATGATAAACTAGTTTCATTAATAGATAACCATATTAAAAATATTTTTGGTTAAAAACAAAAAAATTTTATACATTGAAATTATAAATATTAGAAAATTTT	Plant	Algae
CGTTCGACGTTAGCCTTAAATAAAGGACCACTAAATATGAAAATCCGTGCTTCTGTTCGCAAAATTTGCGAAAAGTGCCGTCTGATTCGTAGACGGAAGCGCCTTCTTGTAATTTGTTACAATCCGAAGCATAAGCAAAAACAGGGATAATTCCTATAGAATCAAGAGAGGAATTATAAAAGAAATTTAGGCATATATATTATAATATATATACATATATATATTATAATATATATATTATAATATATATTTTTTTTACTAATTTAAAAATTTATCAAAAATTATAAGAAGATTTGTGTT	Plant	Algae
ATGTTGTAAAAAAATGTTATATTTTACATAATAAATTAAGCAATTTATGAAAAATTTATTAAATTGATTAAAAATTTAAAAAAAGTTGAAGTTTTTTTAAATTTTTTTATTTCATTTGTCTTGCTCTGTCAAAACAACCCTAGATATACTGATTTAGTATGCTTCAAAAATACCTTCGGTATAAAAAAGATAATCTAACTAGGCTAAAAAAATTTACTATAGTTTAAGTTTTTAAAATTTTCTTGATTTAATTTTTATGGAATTTTTTCCTAGCCTTTACAAATATATATGGAGCTAAGC	Plant	Algae
TAAAAAGAGGTATATTATATAATATAAAAAATAAAATACAAGGAGGTATATTATATAATATGAAAATTTTTAAATAATATACTAAAATATATTAACAAAACAGAATAGATAGTTATACATATTTGGAGTTAGTAGTCTATTAATAGAAAAAAATTAAAATTGGTAACAATTGGTATATGGCTTCTAATAGGGATAAAGCACGGAATTCTCATTCTGAAATATTATAAAATTATATAATTAAATTTCAGGAACTGTATTAACAAAACAAAATGGATAGTTATACTTATTAGGAGTTTGTAG	Plant	Algae
AATAAAACTGTGAAGCAAAAGCAAAAGAAAAAGAAGCAGTAAAAGATTAATTTTTTTATTTTTATTTTAAGTCCACCCTAAAGGGTCCGTTTAATACGGATATCTTGATTTTATAAATTAAAAATTATAAAAAATAACATTGGATTATTGGGACATTTTTTTACTTTCATTTTTTTATCTTTTTTATTTTATATAAAATAATGACTTTATTTTATAAATAATTTTTAATATTAGAAATTGTTATATTTTTAATACTTTAAAAAAATGTACCCCATCAGAAATATTGATTTCAAAAAATTT	Plant	Algae
TGCTCGTACTATTTTCCGAGATGTATTTGCTGGTATTGATGCTGATTTAGACGAACAAGTAGAATTTGGTGCATTCTTAAAACTAGGTGATACTTCAACTCGTCGTCAATCAATTTAATGTTATTTCTAAAAATTACATTTTTTGATTAAAAATTAGCATTAAAATTTCTTTGAAAAATTTTTTCAAGAAAACTGGAGTTTATTTTTTTAAACTCTAAAAAATATTACAAAAAAGCTTATTTTAGATGGATTTAAAATCCATCTAAAATAAGTTAATGCAAATCATTTAAGGAATTTTTT	Plant	Algae
GGTGGAAATAGTAGTGAAGACAATGGTTTAACTCTAAAAGAAAGTTGCGCAAATGGTAATGATTTAACTCTAAAAGAAAGTTGCGCAAATGGTAATGATTTAACTCTAAAAGAAAGTTGCGCAAATGGTAATGATTTAACTCTAAAAGAAAGTTGCGCAAATGGTAATGATTTAACTCTAAAAGAAAGTTGCGCAAATGGTAATGATTTAGAAAGGCCTAAAGATTTCAAGCATTTGTGGGTTCTATGCGAAAATGAAGATTGTTATGGATTAAATTATAAGAAATTTCTTAAGCCAAAA	Plant	Algae
GAAATCAATTAGAATACATCCGAGTCCATGGCCAGAAGTAAAGATGTAAGGGTAACCATCGCTTTAGAATGTACAAGCTGTATTTGGAAGCAGACTGATGGTAAATCCACAGGTATTTCACGATACACTACACGTAAAAATCGTCGCAATACACCCACTCGACTAGAATTAGAAAAGTATTGTTTCTACTGCCACAAGCATACTTTGCACAAAGAGTCGAAGAAGTAAAAGATATTTGTGGTTGGTTTAGAAGTAGTCGATATCAACATTGGTATGTATCGGTAGTTACAAAAAAATATC	Plant	Algae
TCTTCTAAAGGGTGTTTTAAGTGAAATTTTTGAGTTATATGGTGCTGCTCCGTGTAAAGAATCTAAAAATTCTTTTTTTAGATAATTTGTTTTAATTTAAGAGAGTTTTAATTTGATTTACTTTATTATTATAATTTTTTCCAAAAAACTTTCATTCTTTTTTTTCTTTTTTAATAAATAATAAAATTTTATTATTATTATTTATTAAAATAAGATATAATTTTTATTTAGTTTAGGTTTAAATAAAAGATAGTATATATTATATTTATTTTTTTTTATTTTATTTTAAGGTATTTTTTT	Plant	Algae
TGGTTATTATTGCGGTTGTTAAAGAAGCTTTGCCGAACATGTCTATAAAAAAATCTGATATAGTACGGGCTGTTGTAGTAAGAACATCTAAAAAAATAAGACGTCAAAATGGTATGAGTATTCGTTTTGATGACAATGCTGCCGTTTTAATAAATAAAGATGGGTTACCAATTGGTACGCGTATATTTGGTCCTGTAGCTCGCGAGTTACGCGATAAAAATTTTACAAAGATTATTTCTTTAGCACCGGAAGTATTATAAGTAATTTTTATTATTAATTTTGAATTAAATTAAATTTGAT	Plant	Algae
GTTGCTCAACTTACTGCTGTATTTTTTATCGTAGCGGCAGGTCCTTTGACAATTGTCTTGCTAGCAGCTCAACGAGGCGACCTATAAAAATATAAGCGTGATCGGATGTAACTGACACGCTCGGTCGACCGAGCGTGGACAACCCGTCAAATTTCTACAAAGCTATTGTGGTGAAATGAGTAGACATGCTACATTCGAACTGAAATGTTTTTGAATCCACAACGGCACAAAGGGTTATTGAACTTTGATGCCCTTCTTTAAAGAGAACCCCACTACTATTTTAATGGAGTTATTATTTCT	Plant	Algae
CGATTGACAGATTTGCTTTATATTCGTTAGACTTCACTTAATAGGGAGCCCGAACCTGGTGAACTGGTAAACATATTGGTTTTCCTTGTTCTTTTCTTTGGGAGTTCAGGGATCAAGATTCGCTATGTGGTAAGAATAAGAGAAAGAAAAGAATAAAGAAAGGAGCTCGACTGCAGAGAACTTGTCTTCAGGTTACCCTTTTCTTTATAATAGAGTGAAAGCTAAAATGTGCTTTGTAATATGTAATCTATAAGATTACTATCTTGATTGCAACGAAATCTTTCAACCACAAGGAAGTTT	Plant	Algae
TAATTAAAAAAATAATTTAATATAAATTATTTTCAAATATTTTTAACAATTTATTAATTATGTCATCAAAAAAATCAACATATACTTATCCAATTTTCACTGTTCGTTGGTTATCTGTACATGCTTTAGCTGTACCTACAGTTTTCTTTTTAGGCGCTATTACAGCTATGCAATTTATTCAACGTTAATATAAATTTTAGTTCCTTTTGCAAAGGCAAAAGAAACAATAAAATTTATTTAATTAGTTTTTTTTTCTTTTTATAAAAGAAAATAATTTTATTATGAAGGATTTTTAAGGTT	Plant	Algae
CTGTGTACGTTACGGTTTTTTCCCTACTAAAAAAAAAATTAAGTTTTTTTTTTAACTAAATAAATTTAAAGTTTCATTAAATCAACTCATTGTTAACGAGAAAAACGAAGTTTTTCGTTTCGCTACTTTTTCTATTTTATATAAAACAAACACGGTTTCAAAAAACAGAGTTTTTTTTTTAGACCTCGTGGAAATCAAAAATTCTACAAACTTGGCCACGAAAAGGCATAAAGAAAAATAAAATTCCCCTCTTTGTTTCGTTTACTATCTTTTGTTTTACTATATATTTACCAATCAAAT	Plant	Algae
ATGATTAATCATTTTCTTTCATAGTAGAGTTGCTTCAAATTTATAGTTTTGAGATTTTAAAGATTAGCTTAAGATCGAGAGATTTTAAGATATGGCTAAACATAAAGCTGGGTGAATTGTAAAATTCATGCCCAGTTTGAGAAGAGGGAGATTTATTTTCTGAATAACAAATTCTAAGATTTTTTAAAGTAAAGACTGAAAAATGCGAAAAAATCTTTTTTTTAGATTTTTTTCGTTACTACTAAAAATAGTAGATTTGTAGTTTAATTCAGAAATTAAAGATTTTCCTACTTTCATCGT	Plant	Algae
TTACCCCTAAAAAACCAAACTCTGCGTTACGTAAAGTTGCCAGAGTACGCTTAACCTCAGGATTTGAAATTACTGCTTATATACCTGGTATTGGCCATAATTTACAAGAACATTCTGTAGTCTTAGTAAGAGGGGGAAGGGTTAAGGATTTACCTGGTGTGAGATATCACATTGTTCGAGGAACCCTAGATGCTGTCGGAGTAAAGGATCGTCAACAAGCGCGTTCAAAATATGGAGCCAAAAAGCCAAAATAAATTATTTTAGCCCCTATAAGTTATAAAAAAATGGATTATTACGCTC	Plant	Algae
CCCTTGGTATCGAAGTTCTGCACAAACGGAATTCTCAGAACTTCTAAAAAAAATAGAAAATTAGAGACATTCTCTTGTTTATATTTTTTGCTCTATTTAAAAAAATATAAAATTGTGATATATTATTATATAACTTATTTTTTAAGTAGTATTTTTTATTCTTTTTGTCTTTAGAAAAAAAGAATGACATTCTCTTGTTGATATTTTTTTTTACTATTTCTTGACTTTTTAATAAAAAATAAATCGAAATCTATTTCGGGCAGATTGTAATATCGTAAAAAAAAAAATTTCTTTTTTAGA	Plant	Algae
AATTAACTTATCATTTTAAAAAACATGGAAAAGACTATTCATCTCAGAGAGGTTTATGGAAAATTTTAGGAAAACGTAAACGTCTTTTAACTTATTTATTCAAAACTGATTTTCTTACTTATGAAAATTTAATTAATGAATTAGGTATTCGTGGACTAAAAAAAATTTAATTTTTTATTTCAGAAAGTTCAAATTACTAAAAAAGAAAATCTAATTATGATCTTTTGAAAAATATTCTATTATTTAATATTGTGATTTTTTATTAGTTAAAATCAAAACAAATTAAAAGGAGAGTGACAT	Plant	Algae
TAGAATGAAGTAATTAACGAAGCCCTGGCGCAAGTCATGCGCTTGGGCAGAAGCCTAGGGCTGGCCTAAAAATTCAAGTTTTTAAACACGAATGTAAGCCGTATGCAATGCAAAATTGCATGTACGGATTTTATGGGAAACAGAAAAAAGTTAATTTTTTTTTTTTCTATTCAGTAAAAAACTAAAGAAATTTCAATTTGCTGACTATGGCAAAAAATATATATATATAAAATTTTTTTTTGCATTTAAAATGTTTAGAAAATAATAAAATATGAAACTGATTTTCTTTTTCACCAAACT	Plant	Algae
TAAAGTTAAATAACTTGCGCTTTGCTTGGTGCGCTCATCCGTAGGAAGGAGCGCACCCTTCCTTCGGAGCGATACATAGCTTTTGCGCAAGTTAAATTGTTAATAAAAGAATTATTTTGTCCTTATTAAAAATAATAAATTCAAATATTATATATATATATATTTTCATATAAATATAATTTTTCAATTATTGCTTTTTATATATATATATATATATTAAAAAATACCCATGATTCATAGAATCTAGGTTTTACTTCTTAAAGGGTACGGAGAATAACAATTTTTTTTTATATAATCAAT	Plant	Algae
TAATCCTTTTGGTATGAATAGTTTATCTGTTTGGGCTTGGATGTTTCTTTTTGGACATCTGATTTATGCAACTGGTTTTATGTTTTTAATTTCATGGCGTGGTTATTGGCAAGAACTCATTGAAACTCTTGCTTGGGCTCATGAACGAACACCATTAGCAAGTTTAATACGCTGGCGAGATAAACCTGTTGCTCTTTCTATTGTCCAAGCTCGTTTAGTTGGATTAGTACATTTTACCGTTGGATATATTTTTACTTATGCTGCTTTCGTCATTGCATCAACTTCAAGTAAATTTGGCTA	Plant	Algae
TTAATACCAAATCTATTACTAGAAATAACTCTTAAAATAAAAAATTTAAAAATTTTTAAAACTTTCTTTATATAAAAAAAGAATACTGTTTTTTTTTGTAGCGTCTCTCATGTTATGATGTTTCTGACTAAAGAAAAATATATAATTTTTTGGTAAAAAAAGTTAGATAATTTGAAGTAAAAAACTTTATAAACAAAAAATAAATTAATTGAATACCTTTGATTTATTATTATGATTAATATATTATTATTATTATTTTATCTTTTTTTGTAAATTTTTTTGTAAAAATAAGGAGTTTTT	Plant	Algae
AACAAAAAAACTTAATAATTATTTATTTTGGAGGATTTGGTATTTTTTAAGAAAACGGCATAGAACAAAAGGGGTGAAATGGATTTCACAAAAATATTTTCTAAAAAAATTAAATAAAAAATGGATTTTTTATTCAAATAACGTTATATTAGTTTCTTATAACTCAAATAAAAAGCATTATCCTTATATTCCAGGTTATTTAAATAGTTTTAATAAAAATTATTCTACTCAGCTTGCTAATCTTTGGCTCATACGAAGCATGAATTTATAGAATATTAATTTTTATAATATAATAAGAAA	Plant	Algae
TTAATATATGTATATATTAGCGGAGTAGGGGAATCGAACCCCTCGCTTCAGCTTGGAAGGCTGAGGTATTACCACTATACGAACTCCGCTTTTTTTTTTTATTTATATTTTTATAAAATTATAAATAGATTTTATAAAAAATATAACTTTTTGTCAACTAATTAAGTTTCTGGAATATTTGAATTTAAATAAAAAGAAAATTATAATATTTAAAAAATTGGGCTGTTTCTCCCACTTTTTTATTATATAAAAATGAAACAAAATAATTTAATTTTATTTTTTATTTCAAGGAGTTAAAAA	Plant	Algae
TGAGGTACTTAAACTTTTATCAGGTATATTTATTACATTAGCTAAAACTTTTTTATTTCTCTTCATTTCTATCATGACTAGATGGACCTTGCCCAGAGTCAGAATAGATCAATTATTGAATCTTGGTTGGAAGTTTCTATTACCTGTTGCTCTAGGTAATTTTTTGTTAACTGCTTCATTTCAATTATTATCGTTAAAATAAATGAAATTTATTCCAAATGACAATCTATATAGAAGTTAAATTCAATGTAACGAACAGACCATAAATTGTTAATCTTTTTATTGAAGGATATATACCAT	Plant	Algae
AATTTTGAATTCTTTTTATTAATTAAAAAGTTAGAATAAAATTAATAGTCAATATAAAAGAGGTTTGGCCTTATATTTTAATATAAAGCTATTTTTACTAGAAATGAATCCTAATATTTAAAAAATGTAAATAAATCACCAGTTTGCTGACTAAATTAAAAAAAAATTTAAGTCAGGAGAGCAATCAAAAAATTTTAATAATTTTTACTAATAATTAAATTATTTTTTTTTATAAAATTGTTTAATTTTATTTTAATAGATTGCACTATGTATCATTTTATATTATAAGAGGTTGTTTAA	Plant	Algae
TATTTCAATAAATTTTTATTTTTATTTAAATAAAAAAAGTTAAAATAATAGGTGCATTTTATATTTTACCCACTTTTTTATTATTATTTTTTTGATCCTGACGTATAATTATTTTTTTTTGTTATATAACACTAAAAATATTATAAATACAAAACTAAGAACTATAAGTATTTAAATAAAGAAAATAATTCATATATTTTATATTATTATTATTTTTATTTAATCTTGAACTTATATACTTTTTATTATTTCTGTATTTTACAGGGATCTTTGATAGTAATTTTTTAAAAATAATTTATG	Plant	Algae
TAAAACCGTTACATATTAGATTAAAGAATGCAAAGTTGATTAATAGAAAAGATATTTTCTTTGTTTGGTCAATGAAATTTGATCAATAAAAATTATCAAATGCGGAGAATCAGCAGGGAAGTTTGGCCCCCTCCGGGTCATAACCCCTCAACGACTAATACGCTTGATTTCTAATACTCATTTAGAAAAAGATATAGTCTGAACTTCCTGGAGACAGGAAGGTGGGCTTAATTAATTTAAGCTCCCTCTTAAAAAAAAAATAAGATTCTCGTCCTTAGGACTTCAAAAATATAAAATTAA	Plant	Algae
ATTTTTCCAAAAAAAGGTAAATTTGTTCTTCTCTTCATTTTATGAAAGAAGAAAGTTTTTTTCACTTTTTTGAATTTATTTTACAAAAACAAAATAGTTCTAAAAAAAAAACAAAAAAAAGTTCCATAGACCTTTTTATAATAAAAAATAAAGAAAAAAATAGTCAAAAAATGTAAGATGATTTGAAAGTTTTATAGAAACAGTTTGAAAAAAAAATGGCAGAATTTTTTATGATTATCAAAAACTTAAAACAAAAAAACTATGGTGAAAGTTTAAAAAAATATTTTTCTCTTAAAATTT	Plant	Algae
TGGTGAAACGGTATACACGCGAGATTCAAAATTTCGTGCTTTAAGCATGGAGGTTCGAGTCCTCTTCAAGGCAAAAAAAAGAAATTTTAATCAAATTGATTTAGAAAAATAATTTAATATGTTATACTATTTCATTGATAATTAAGAAAAAATTAACTATCACATGGAAAATCTAAGAATATTGGGTCAATTGGAAATTAAACTTTTGAATCAAACTCTTTTATTCCTAATTTTCTCAAAAAATAGATATCCGATAATATCTTGGATATTTCCAAAAAAACTATTAAAACAATCTAAATT	Plant	Algae
TAATCTCAGCAAGCAATTGAACTAACCAGAATTTATTCAAAATTAAAGAGAGTTTACTAACTACCTTCATCCATTATTGAATAGGATGCACTTGCAATATTATGTAGTAATTCTATCAAGAATAAAAGCAAAACTTTGATACTACCTCTTAGTCCCGTATTAAAATTAATGATTAGTACTAGAGCTAACTTTTAAAGACGGTCTCTAACAGCAACCCACTTCTTTGTCTAGATTCTAAGTGTTAAACCTGCATAGAGTCATCACAATAATTCTTAATCTTAATACAGAAGGAGTGTGTGG	Plant	Algae
GGGTTTCAGGTTGCAGAATCTTTATTTGATCATGGTTTACTTGACTTAATTGTTCCACGTAATCTGTTAAAAGGTGTTTTAAGTGAAATTTTCGAACTTTATGGTTCAGCACCCCAAAAAGAACATAATGACTATTTTTTTAGATAACAAAGAGTCAAATCAGACTCTTTGAATATTGAATAAAAGGCTATATTATTTATTGAAATAAAATATAATTTTTTATTATCATTAATTTGACATAAAATCTAGTAATATATTATATTTATTTTTTCATAATAACATTTTGAGGGAGTTTTTGTT	Plant	Algae
AGGTCAAAATACAAGACCATTAAAACACGCAATATATCAACAACCATTTAAACAAAAAAAACCCAAAGGTTTACAACTGCCTGGGTTAGTGACTCAATGTTTATCAAATGGAATGTTCCGTATAAAACTTGAAAATGGATTTTTAGTTCTAGCTTATATTTCTGGAAAAATTCGACGAAATTCTATTCGAATTTTGTTAGGAGATCAAGTGATTGTTGAAATGAGTGCCTATGACCTCTCCAGAGGTCGTATTGTTTATCGTTTAAATCAAAAAAAATAAATTCTTCTATTATAAATTTT	Plant	Algae
TAAAAGCAAAAGTAAAAATTAAAAGCAAAAGTAAAGAGCAAAAGTAAAAGTTAAAAGTAAAACTTCCTTCGCTTCGGAATCTTAGTTCGAACTCAAAGTAAAGAAGTAAAGCGAACCTTCCTTCGCTCCGCTTCGGTAGTTCGAACCATTAGAAGTAAAGAAGTAAAGAAGTAAAGAAGTAAAGAAGTAAAGAAGTAAAGAAGTAAAACGTAACTGCCTACGCTCCGCTTCGGAACTTATTAGTTCAAACCACTTGCGCTCCTTCGCTCCTTCCTTTTGCACGCTCCTTCGCTTCTTCGC	Plant	Algae
AAGATTAACTAAACCACAAATTAAAAAACTTTTAGAAGGTTTATTTAAAATTAATATTACTTCTGTAAATACACACTTACCTCCAACAAAAAAAAAACGTTTAGGTTTAAAGCAGGGGTATAAAGTACGTTATAAAAGAGTAATTATTACAATTAAACCAAACCAAAAAATACCAATTTTTGGGCAAGAGCAAGAGCAAGAGGATTAGAAAAAGGGGTTTTTTTTATAAATTTATTTCTTATTAAACTTATAGAAAAAAATATAGTAAAAAAAATTTAAATATATAAAAAGGTTATTTAT	Plant	Algae
ACTACGATTAAGTTAAGTCTGAATTTTCTGAAAAAGCGTCTTAATGTCGTCCTTCAGCCTTACGCCCGAACGCTAGTTGGATAATTATCATATTCTCGCATAAATTAGCTTGTGTTATATGCAGTCCTGAGAAGATCATAGGCGAATTGAAAAAATCTAAGGTAACAAACAATCAACATTTGGAACGAAGAAAAACGAGATATACCTCCATTTATAAATGGTAGCGAGACTATCAACCTCGTATATGGTACCTCGGGTAGGAAATGGCGTAATTGCCAGACGGAATATAGAATATATAAA	Plant	Algae
AAAAGATGATGATAAAAAATAAAAGAAAAAAAAAATGAGAATTATAATAAATATTATTAATAAATATTAAATAATATAAAATTAAATAATATAAATAATAATATATTAAATAATATAAATAATAATATAAATATTAAATAATATAATTAAAAATAATAGAATTAAATAATATATTAGAATAAATATTAAATAATAATAATAAAAATAATAATAAATAATAATAAAATAAAAAATAATAATATATATATATTAATAATATATATATATATTAGAAATATTAGTTAGAAATATTAGAAAAAT	Plant	Algae
GTTTGTCAGTACAGGTTTAGCTTACGATGTTTTTGGAAGTCCTCGTCCAAACGAATATTTTTCAGAGAGCCGACAAGAAGTTCCCCTAGTAACTGGCCGCTTCGATTCGCTGGAACAGGTCGACGCATTCACCAAATTCTTTTAGGAGAACTACTATCAATGGCTTTAGATAAAACTTATCCAATTTTCACTGTTAGATGGTTAGCCGTTCACGGCTTAGCTGTACCTACAGTTTTTTTCCTGGGATCCATATCAGCTATGCAATTCATTCAGAGATAGTTTTTAGTGAGCTTCGAATTT	Plant	Algae
GCTTATGTTCTTCATGTAGCATTCAGACCGAATGACTCTATGAAATTACGTCGATACTTCCACATATTATGGGTAACGTAGGAGACATCTCTATTTTTCCCCCGGGGAATCTTTAGAATTCCCACTGCTTAACTTTCAATTCGCCTCTGACCATCAAATGAAATGTGAATAACCCGTCCTCCTCTCTTTGAAAGAAGGGGCGCTTCCGGTTCTGTCGGTGCTTGAAACAATTTTGTCTTCTCCATATTACGTATTAATCAATATTCGATTGGTTGGTCTGAGGTTGTCGACAAAAAAGAT	Plant	Algae
GTATGCATTTTCTTCATTGTTTGTTCCCCCGGAAGCTCTGCTTCCGGGGGAAATGCCCTTATTTTTTCTTTATGCTAGCAAAAAAGAAGACTTTTTGCTAGCATAAAGAAAAAATAAGGGTAAAAGAGAAAAAAAACGGAGTTTTTTTCCTCTTCTAAAGCTTTTTTTTCCAAAATTTCTCTCTGAAATCTACGATTTCAGAGAGAACAATGAACTTGGGGTTTCGTTTTAATTTTTTCAAACAACAATAAAAATTTCGAAATTATTTATTATATAATTATAAGAATACAATAAAATCTT	Plant	Algae
AATTTTAAAAAATTGTTGGGCTACAATTGGTCAAATTTCAAATGCTAATCATAATAATATAATTTATAAAAAGGCAGGTCGAAAAAGATGGCTCGGTCGTCGGCCATCGGTACGTGGGGTAGCCATGAATGCTGCCGATCATCCACATGGAGGTGGCGAAGGTCGGACCCCAGTCGGTCGGCCGCACCCAGTAACGCCTTGGGGAAAGGCTACACTTGGGCATCGAACAAGAAAAATAAATAAATATAGCGACTATTTAATTTTACGTCGGAGAAAATAAAAATTTCAATAATAAATTTT	Plant	Algae
TTTTTATTATAGCTATTGCGGCTGCTGAAGCAGCTATTGGATTAGCTATTGTTTTAGCTATTTATCGTAATAAAAACTCAACTCGGATTGATCAATTTAACTTGTTAAAATGGTAAATTATTTCTTAAATTGGAAAAAAAAAGTATATAATTGTAATTGTATATATATTATATAGATATATTTTATTTTTTTAGTAATAGTCAATTTTTTGATTAAAAAAAGTTTCTATAATATAATATTATTATATTATAACTTTATTAAATTTAAGGCTTTTAACAATATTTTGGAGTTTAAAAATTA	Plant	Algae
AATGAATATCCGCAAGTACGCCGAGTCCCCTCCAGGGGGAGGGGGTGCAACCCCAAGGCAGGACCGCTCAAGACAAAAAGTTGATCTCCATGCTCCCTGAAGGGATCTCTAAGTTCTGCAGAAGGTTGACCAAAGGCGGTGTACGAAGCATAACCCGTGAAGCCCACGAGTGAGCAGGATATAGAGGTGGCGACCAGAATTGCTGTTTCCATTGCTAGTTAATCCCAGTATGAGTAGTCTCCGTTTCCGAAATAATAATGCACAAAGCCAGCAAGTCTCAATGTATATGTGATTAGTTTC	Plant	Algae
TTTAATCAATCTTGGATGGGCATTTTTACTTGTTAGCTTTTCTTTTTCTCTTTCAGCGACTGTTTGGGGACGTAGTGGGCTATAAAATTGAAAAATAAATTTTTTCTTAAAACTTGTTTTAAGAAAAAACTTATTTTGCTATAATTAAATTATAAGTATATTTTTGCTTTACTTTTTTTACTTATGAGTTTAGAGTTACTTTTTACTTTAGTAAGTGTTCTTGTTATTGCAGGGGCGGGACCTGTAATTGTTGGACTTTTAGCTTTTAACAAGGGAAATTTATAAAAACAGAATTTTCAT	Plant	Algae
GAAGGCCTTAAATTAGTCAAAAAATGAAGCGGTGTCGGAAGAAAAACATGTTTTTCTCCTTGAGTCTTTTCCCTCATTTCTCGCCCTACGCTTATCCTTTTACTGTCGGGGTCTCTTTTCTTAATTTTGGGTATTACTAGAAAACCCAAAATTAAGAAAAGAGACCCCGACAGTAAAAGGATAAGCGTAGGGCAAGAAATGATGAAGAAGGCTTGTAAAAAAAGACCTATTCGGATAAAAAAAAAGGGTAAAAGATGAAATTGCCTTTCGCAAAAAAATAATAAAAAATTATTAAAATTT	Plant	Algae
TAGAGTCAATCAGCAGGTAACTCCACAAATTGAAAAAACTTGTATGTGGGAAAATCTTTCTCTTCTGCAAGCAAAAAACCAAGCAAAGCTTGGGTCTAGTTTTTTTTTAACCTTATCCTAGACTACGTCTGTGATAGGGAGGTAGGAACCTCAGAGACTACACGCGAAGCAGTTTCAAAAAATGTAAAAAATAATAACTTTGATTTTACTGATTATGATCTTCATAAACCAAACCATAAAAAAAATTTAAACATTCATTTTTTAATATGGTTTATTGGCTTTATTGAAGGCGATGGGCTT	Plant	Algae
AAAAAAAAAAAGGAAGAATGAATGAAGCCCTCTAAACCCCGGGAGCGGGGTTTAGGGGGTTTAGGGGCTTAAGGCCAGGTATTCACTAGGTGTTCACTTGCTTGTTTATTTAGTGGCTAGGACCCTAGAATTAAAAGGAAGAATATCTAAAGCCATTAATAAATCAATAAAACATAAAAATAAAAGAATTGCTCTATAGAGAAAAAATATTAATAGCACAGGATAACCATTTATTTAAATAAATTAGAACGAATATGAAAAAATGAAGAAGGGGAATTAAAATTATAAAATCTCTTAAAT	Plant	Algae
AAGTATATTAGTTTTAATAGTTTGAAACTAAATAGTTTTTTAGACGTAAGTAGCAACAAAAAGATTTCATATTTCATACAAAATAGCATAATCTCAAATTTATAGCATAGTTAAAACTGATTTACCAGTGAAAAACTTCAAAATAAGCACTGAACAATTGAGTTGAAATTTCAAGGACTCAGAAAGCTTTGTTTATAGGCTAACATCTTTTTGAGTAAGAGTTCCAGTGTCTAAATAAAAAACTTTGTTAAAGTTTTGTTAAATGTTTTTTGTATATAAAATATATAACTATAAAATAAT	Plant	Algae
TACAAAAAAAATAATTGAGCCCACTCTTTATAAAAAAAATACAAAGCTTTTTCTTCGTTTGATGGGTATTTCTTATTTTGCTCGGTATTTCTTCGTTTGTTGTTTCGACTTCAACTTTCATCTGTGCCTGTCCAGTTAAAAACGGCACGATATTTTTAAGAATCCAGAATAATTATTTCTTTTTTTCGTTTGTTGTTTCGCGCATCGAAGGCTGTTATAATACGTAGTAACAGATCAATTTTTTGGGCCTTGGTTCCATGGTGATTTTGTAACTCTTTAAATTTTTATTTCTTCTTTATT	Plant	Algae
NNNNNNNNNNNNNNNNNNNNNNNNNNNNNNNNNNNNNNNNNNNNNNNNNNNNNNNNNNNNNNNNNNNNNNNNNNNNNNNNNNNNNNNNNNNNNNNNNNNNNNNNNNNNNNNNNNNNNNNNNNNNNNNNNNNNNNNNNNNNNNNNNNNNNNNNNNNNNNNNNNNNNNNNNNNNNNNNNNNNNNNNNNNNNNNNNNNNNNNNNNNNNNNNNNNNNNNNNNCCCTTGAATTTACAAGATACCCCTTTTTCCTCTCCATGGGATTACATCCCGAGTTATTGTGAAAATAAAAAATAAAGAGGTT	Plant	Algae
TTTGGGGATAAACATCAATAGCAAGGTCTGAGACGACCCAGAAAGCACTTGATCATGATAGGTTCAACTTTGTAAGCCTACTTGGGTATTGAGTAGTTACTTGTAAGAACTTAAGTCTTTACAATAGATAGTTGCAACTCCGGAAAGGCAAATCCGCTAAAATGTTTCTTACATAGAAACATGCTTCTATGAATGTGCATATCTTAGAGGGATATATATACCATAGTATACCCTATAGGTTTTAGACGAATCCCCTTGGTTCTTTTGATTCTTGCTTGAGCCGGATGATAAAAAATTATC	Plant	Algae
TTGTTTTTCTTAATTAAATTTTTGAGATACTCAATTCTTCAATCTAAAACTAAATAATTGGTTAATTTTCCAATATTTAACTATTGGATTTGTATTAGATACAGAACTATATACAAAAAATTATTTTAAAAACCAAGATTATAAATTAGAACCCTAATTATTTTCATTTACATCGATAAATTTTTAGTGACTATTTTCAATCCAATAAAATAGATCTTTGTTATTTTAATTTTTAAAAACAAATATTTAGCTAAACATATTGAAAAATATACTTTTAGTTATGTAAATCATTTTTATTTA	Plant	Algae
ATTGACGCAAATGGAAAGAGAGAAACGGGACCTTGTCGATGCGGCAGACGAGGATTTGGAAAAATTAGAAGAAAGTAAAAATTTTACTATTCGATTTGAAAAGCAACGAGCCATTGAACAAGTTAGGCAGCAAGTCTCTCGTCTTGCTTCTGAAAGAGCTGTTGAAAATTTGACTAATCGTTTGGATAACGAATTGCATCTGCGCATGATTGATTACCATATCGGCCTACTCAGGGCAATGGAAAACACAGCTGATTAGCTGTAGGTCTCATTCTTCAGGAATATACTTAACGGATGCTA	Plant	Algae
TTGTACATTCTTAAAAATTACTGATTCTCAGATTTCTATTTTCAATAGACCATAGGAAACAGGTAGTAAATCTATGGGTAGATATACCAAATTTAAATCTAAGCTGTAGGTATGAAAATTCGTGCTTCCATTCGTAAGATATGTGATAAATGCCGATTGATCCGTAGACGTAGGCGAGTTATGATTATTTGTTGTAACTCAAAGCACAAACAAAGACAAGGATAAAAAAAATTATGGCATAGAAAACACGTATATGGGAACGGGTCTCACACAACTATAGCTTCCTACTAAAAAAACTAA	Plant	Algae
GAAAGAAAATTTTTATTAGAATACAGAATAGATTAGTCGCGAAGCGTAAGAGGCGCAAAGCTCCCCCTTCGGGGGCCTGAGGCTCTATATCTCCCCTTTGGGGACCCACGGCAAAAAGCACATGAAAGAGTAGAGGTCCGAAGGAAGCTCAGGCCCGTTTTCCCTGTGGTCCCCTTTGGGGGAGCCGGAGGAGGTAGGTGCGACAGCATGTCCCCTTTAGGGGAGGGGCGGAGCGTTTTTTCTGTAAAAAGAATTGTTAGTGCGAAGCACAAAGTTAATAAAGAATAAAGTTAATAAATT	Plant	Algae
CTATACTGGAATCAATGGATACTTAGACAAAATTGAAGTAGGCCAAGTTAGAAAATTCCTTGCCTCTTTGAGAAGTTTCATTGAAGCAAACGAACCAAAGTTTGGTGAAATTATCCGCTCTACAAAGACATTCACCGAAGAAGCGGAAGAGATTCTCAAAAAAGCAATACAAGAGCATACTGAGGCTTTCTTGGCTAGTTCAAACTAAACATAGCTGGCCCCCGTAGGACGGCCCCTTCTGTTGGGGCTGTCTAAAAACACCATCAGAATCAAGTAAAGTATTTATCGAAAAGTGAATCT	Plant	Algae
CTTCGTTTCCCTTACTCTTTTTAAAGAAGTCGCTTTCAAGAGCTTCGCTAAGGGAGTAAACTAAGTATGATTTCATACTCTTCGGTTTTTAAATGACAATTACCACGTCTCTACACCGCTTAGTTCCTTCGTCTTTTCACTCTTAGCTTTCTTCGTTTTTAACGAATTGTTTCAGTGATAAGAAAGCTCATTGCTGTAGAGTTTTCCTGTTTCGTGTATATGAAAGGCGAACTCATCTTTTTATATGATAGGTATCAAGAAAATTTTCTCTTGTTATTTTTTTAAATATTAAACTTTTTT	Plant	Algae
AAATAAACAATATTTATATCTTAAATCTGATAAATCATTAATTGTGTGAATACAAATGTAATTAATAAAAATTGTTATAATTTGTTCTAATAATGATTAACAGGAATTAAATCGATTATTATTATTATTAATTAAATGATTAGGAATAATAAGAATATTTAAAACCAAAATAATTTATTTTTTTTTATTCATAGCAAGACTTGACAATAGATAAAACAATGGAAAATACTTGTTTTATTATAGTTATTTACCAATCCCACTTTTTTTAATATAACTTTTATTTATAAAATACATTTTATA	Plant	Algae
TTATTGAAATCAACCGTTATTTTCCAGATGGATTGAGTTTTACATTGTAAAAAGATTCTCTATTTTCTATTAAAGTCTGATTTATTAATTTTTATTAATGATATTTCAGACTACCAATATTAAAGTATACATAATTACATATAATATTGTGTTATTGACCCATATACTAAACAATGTTAAAATATAAGATGCTATCTGTTGTTAAAAAGCAACGTGTGGTTTCTATAGTTCGCACCTGATGGCTACCTACTAAAAGCTTGTTTTTGAGTAGTAAAACTAATTAAAAATATAATTGCAAAA	Plant	Algae
ATATGGATTGACAACAACCTTGGTATTGGGATTCAATAACAATAAATCATATATATATATATAATGGGGCGTGGCCAAGTGGTAAGGCAGCTGGTTTTGGTCCTGCTACTCGGAGGTTCGAATCCTTCCGTCCCAGGCTTTTATTCGGCGTAAGGATTGTAAAAGAACAAAATTATAAATTTATTATATTATTCCACCAATCATAGTAGTGTATTCTCCGATTTTTTACGATAATGAAACAAATATGCATGTATGGCAAGGAAAATATGTTTGGGGTAAGCTAGAAAAAAAACTTTTTTT	Plant	Algae
TGTAGCTTTCATCTATTTTAGATAGATGAAAGCTACAATTTAAAATTAAAGGTCAAATATGAAAAAGCGAAGGATAAATTTTTTTTTAATACTATATTTCTATGCATTGTTAATAAAAGTTTTAGAATTGACTTTTTTACTTGAAAAAAAATTATACTGCATTTTTTTTTCTCTATTATGTAGAAAAAAAAACAAAATAATAGTTAATAAATTAAAAAAAAAGCGTAAGCTTTATTAAAAAATACAAATCAAGTAAATGGTTCAATATAATTAAGAGTTGTTTAAAAAACATTCTATAAT	Plant	Algae
CACGAACTTAGATTTTCCCGTGCAAATCTGTGGGGGGGTCAATTGCCTATGCACTTATTGCAAATGACTTACTAAATTGTGATTGACGTTCAATCCCTACGAGAGTAGAGGGTCACTAAAAAGGTTGGGTTTTACAACCCTCGGGGAAAGGAAATCCAGCTATATAGTTTGGCTATCACTGCCTCGTGTTGAAGCGGCGCCAATGAAACTGTTTTTAATATTTTGAAACGGGCAAAATCAATAATCACTTGGACTTAGCAAGACCAAGTTTTGAAACTAAAAGTTGGAATTTGACACGAT	Plant	Algae
TGAACACTCGACCCGAGAATTTATAAGGCGCATTATGTTTATTAAAATTTCAATCGAATCACACTTATGATAATATATGCAAAACAAACTTTAATTAATTACTCGTTGCTGTTTTGTTTAGAAAGATAATAAATAAAAAAATAAAAACGAAACTTAGCGCCTTAAGTAAAAAATCAGTCATGTAAAAAACCTAAAATTAGGAATATATGAAAGCAAAATAAAAGTTTTGCTTTGAAAAAGATATTATGCATCTTCTTAAATCTATCGATTCAAATAAAAATTAATTTTAAAAAAAAGCAT	Plant	Algae
GTAAAATCAAGACGTGTTGGTGGTTCTACTTTTCAAGTACCTCTTGAAGTAAACACCGAAAGAGGAACAACTTTAGGACTTCGTTGGCTTGTAGATGCAGCAAGAAATCGTCCAGGACGTGAAATGGTTTCAAAATTAGCAAATGAAATTATTGACGCATCAAATCAAACAGGTAATGCTACACGTAAACGTGAAGAAACACATCGAATGGCTGAAGCAAATAAAGCATTTGCACAGTTCCGTTTTTAATATTTAAATTATTTATACCAAGATCGAATAGAAACAAACAAGGAGCAATTT	Plant	Algae
TCTATCCATTTTGTTTTTTTAATACGATTTTTTAATACTAAGGAACAATGAGGGTGTGATTTGCAAACCTATTCAGATTTAAATTATCTGACTTGAATAAGTATCAAGGGCATCTTTAAATATTGTCAAGTTTTTCACATATTTATTTGGCATGAAAGTAAAATTTGTACAGGTGGGATTCTTCGTCTAACTAACCATTAATTAAATTCTTTGTATATATTCTATTTCATATTGTTCACATAGTTTTATTTTTGACTTTTAAGAAGTTGAAAACCATAACGAATTTAACTTAAATTTAAT	Plant	Algae
CCAACAAATTGTTTGTCGATGACTGAGGAATATGAACTTTCAACTTATGATCGTCATGAATTAAATTATGATCAAACAGCATTAGGACGTTTACCTATATCCGTAATTGAAGACCCTACAATTGAAACCCTTTCCAATTTGATATCTTTATCTAAAGGAGTTATGGAAGGGCATTCCAATTTGAGGAATATTACTTTAACTTAAATTTTAGTCTTTACTAATATATTCTCAATACTATTATTTCTAATTAACATGTAAAGCTATAATAGAAAAAAATTTGATTTTATTATTGTAAACCTT	Plant	Algae
GCACCACAGTACAAACAGCCAAAATAAAAATACCTTTGTTTAATTAAGGTAAGGGTGTTAGTAAATGCAGTGAAATTCTGCCAATAAAAATAATCTTTAAAAATCAAAAAATTCAACGAAAATTGAAATTTTCGATATTTTTGGAGCCTTAAAAAAATAATCAAAAAATTGCAATTTTTTGATTATTTTTAGAACCAAACCAACAGGCTTGGTTCTGAACCAAACCAACAGGCTGGTCGATTTTTTAGGTTCTATTAAAGTTTTAAAAAAACTTTTTATACAAAACATCAATTTTAAATT	Plant	Algae
TGTTGCATTACAATTAGCTGCTTCAAAACTTCCTGTGAAAACAAATATTCTTGTTCGCTCTTAGATTTCTCTTTGGGCGACACTCTTGACGGATTTCCCGCAAGCAATCTTTGATTGCCTTGGGTACCTTCGGTACTCAAGCATTTTAATGCCTTGGCGGCAAAGCCGTAAGCATTTTCAATGCCTTGGGCATCTTAGGTGCGCCAGCATTTTTCACGCCTTGGCGGTTTCACCGCAAGCAATCTTCGATTGCCTTGAGCACGTTTAGTGCTTACAAAAATAATTACGAGAAAACTTTTT	Plant	Algae
TAGTTTATGGTTTTTACTTGTTTTTCTAGTTGGTATAATTAATTCTGTTGTTGTTTAGTATTTTTTAAAAACAAAAGAAGTTACTTATTACTTATATCAAGTGAAAAAGTTTACTTAAAACTTGAGTTTTAAGTAAACTTTTTCAAACGAATTTAACGATTTTATAATGTTTATTTATTGTAAATATGAACTTTTTTACCACATTCTAGATCTTTTGGTAGTTCAAAAAAAAGTAGAATTCAATAACCTTTGTATTTTTCCGATATCTCGGAATGAAAAAAAATACTTATTTTATTTAAT	Plant	Algae
AACGATATAAAGAATTACAAGATATTATAGCTATTCTAGGGTTAGATGAGTTATCTGAAGAAGATCGTTTAACTGTAGCAAGAGCACGTAAAATTGAGCGATTTTTATCTCAACCTTTTTTTGTAGCAGAAGTTTTTACTGGTTCTCCAGGTAAATACGTTAGTTTACGAGAAACAATAAAAGGGTTTCAAATGATTTTGTCTGGAGAATTAGATAGCCTCCCTGAGCAAGCTTTTTATTTAGTAGGAAATATCGATGAAGCTACTGCAAAAGCTACTACTTTAGGAGGTTAAAAAACAA	Plant	Algae
CCACTGCTCGCCAAAATGGGATTTGGTACAACGGACCACATTGAGCTGCCTGGGACTCGAACCCAGAACTAGTCGGTTAAAAGCCGAATACTCTACCATTGAGTTAGCAACTCGTTTACCATCATATATACAATGGTACGTGGATTTAAAAAGTGATGCAAGGGTTTTTAGCACGAAAATGAATTCGACGCTGTCTAATCCCGTAAAAAAGTATACATTTCAAAAATTTATGGTATACTTTCACTAAGATCATTTCACTAATCACTTGAATTTTATCTATTTGTTTATCTTCTTTTAATT	Plant	Algae
GGGGCGGACGTAGCCAAGTGGATCAAGGCAATGGATTGTGGATCCATCACGCGCGGGTTCAATCCCCGTCGTTCGCCCATCCGATTATGCAACCCATTCCTGGTGTGTAAGCGATAGCATCCTGATAAAAAACGTATGGGGGGGAGCAAACCAAACCTCCTCAAGGGATTTGTCGAGATGACGTAAGTGCTAGATACAAATCAACCTTATTGGGACTTGAATTTATTGATTTTATCTGTATAATGAAATATGTCTAAATGATACCGGAGGTTGCATACATATAAACTGCGTGTAAGCGCG	Plant	Algae
CAAAACCTTTATCACTTTGTTTCCGTTTATTCGGAAACATTTTAGCGGATGAGTTAGTAGTAGGCGTATTACTTCTTTTAGTACCTCTACTAGTACCTGTACCTCTAATGTTATTAGGTTTATTTACAAGTGCTATCCAAGCTTTAGTTTTTGCAACTCTTGCTGGTGCTTATATTGGTGAATCTTTAGAAGATCATCATTAATTTTTAATTTACTTTTTTTTAACAATCTAAATTAAATTAATTTATCTTTAATTTAATTTCTTAAATATAATCTTATAATTAGAACGAAAAAACGATT	Plant	Algae
ATTACCTTGGGATCAAGTTGGATATTGGGCTTGTAAAATTGTAACGGGTGTTCCGGAAGCAGTTCCATTTATTGGACCGATTGTTGTTGAACTTCTTCGAGGAAGTGTAAGTGTTGGACAAGCCACTTTAACAAGATTTTATAGTGCGCATACTTTTGTTTTACCATTATTAACAGCTGTATTTATGTTAATGCATTTTTTAATGATACGTAAACAAGGGATTTCAGGACCTCTTTAAATAAATACATTTAAAAAAATATATTTAATTATAAATAAATTAATTATTAATCAAAATACTTT	Plant	Algae
AATACATACTATATATATATGTATGAACCATTAGAAATATAAATTATTCACTTTCAAGTGAATAATTTATATTTCTAGTATATTACTGTGACTTTCATTAAGTCCAAACCATTGCTTTGGTTTAATAAACACACAAACTCTTTCAGTTGAAATCTGAAGCAAAGTAACAACTATTTAGAAAAATCAATTTTAATTGGAAATATTTTACTTTATTGTTTAATAAAAATTAAAACTTACATTCTCTAATTTGATGATGTATAGTATAAGCAATTTCTTTTATTTTGAAAAAGATCTATAAGT	Plant	Algae
AGTATAATTTTTTTTATATTATAAATCACATAAAAATAGGAAATATAAAAATGAAAGTCCGTGCTTCTGTTAAAAAAATATGCGATAATTGTCGGTTAATTCGTAGACGAAAACGAATTATGGTAGTTTGTTCTAATCCAAAACATAAACAAAAACAAGGATAATTTTTTATTAAATAAAATTTTAATAAAAGTCATGAAAAATATATTTAAATATTTTTTATATATAATTATATTTGAAAGTAAATATATATGATATTAAAATACAATAAATTTTTGAAATAAATAAACAATAATAATT	Plant	Algae
AACCGAAACGATATTGATTAATTAACTTTTCGTTAGTGGAATATAAGTTAAATTTTATATCACTTTATAGTTACTTTTCAGGATTATTCCGTATTACGTTAAACCTCAAAGTTTTGAGAGTTTTATGGTATACTACGAATTGAAAATGGAAAGATGGCTGAGTGGTCGAAAGCGGCGGATTGCTAATCCGTTGTATGTTTTTGCATACCGGGGGTTCGAATCCCCCTCTTTCCGTTGTTATTCGAGAAATTTTTTCTTATATCTTTAGAGTTTAATATATTTTTTCGAAAAATAAAAATT	Plant	Algae
AAGATATTCGAGTATCTAGAGTAAAAGGTAAAACATTATTTGAAATGGTAGAGTCACAACCTTCTCTTAATTATGTTTGTGATTTCTATTTAAATATAGCAGATCAAATTTTATCACAACCAGAAGGGATTGTACCAAAAGAAGTTCCAGATCGAGAATTATTTAGTTTACTATCTGATTTTTATTTAAATCCTATTAGTAATAAAAATAGGGAAGAAAAAGAATATAAAGAAAACTTACTGGATTTTACAATAATTTAAAATTTAATCTATTTAGTTTATTAGTTAAGGAATTATATCT	Plant	Algae
TAAAATATGTCAATTTGGCTATATGCTGGAACCTCCGTTCACTTACGTTGAAGCGACCTTAAGTGATTAGTATCTTTTGTTATTGTTATCTTTAAACAAGGAAGTACAAAAGTGCGGACAATCAGCAGGGAAGTTCAGCCGGGTCTCGGCCGTAACCCCTCAACGACTACACGCCAAACATCCCATCCTTGACGAGGGATGATAATATAGTCTGACCTACTAGGCGACTAGTAGATTGTTTATACTATTTTTTAAATATAGTAAAAACAAAATTGGAATAAATTTAAAACTGAACTTAAT	Plant	Algae
CAATTGTAGAAAACGATCAAGCAGTAACCGAAACTATCCCTGCAGGTCCAGAAATTTTAGTTAAAGTTGGTGACTTTATTAAAGCTGACGAACCTTTAACTAATAATCCAAATGTAGGTGGTTTTGGACAAGCTGATTCGGAAGTTGTTTTACAAAACCCATTCCGAGTTCAAGCTTTAATTGCTTTCTTAGGTTGTATTATCATTGCACAACTTTTCCTTGTACTTAAGAAGAAACAATTCGAGAAAGTTCAATTATCTGATATGAACTTCTAATTTTTAAAATATCTAAGTAAATTCT	Plant	Algae
GAATCCAGTTGACAATTGTTGTTTCTTAACTCTAGATAGAGGATTCTTACATAAGACTAAATGGAAAAGATCAGTCAAAAGCTTGAAAAGATTCTAAAGGAGAAGGAGATAGCGTAACTACGAAGTGAAGATCTATCTAGACAGGAGTCTTTTCATACCTTATTCCTTTCTCGAAGGTAATTTATAATCTATATGGAATTTTGTCACTGGAAGCAACAGATTAGTCAGTTGTTTTGCAATACTCCATCTCGTTCGTTAGATAGAGCTTATGAAGCTAGTAAACATCTGCAGTTTCATTCG	Plant	Algae
TAAGATCCAGAGACTTACTTCACATTTGGAACTGCACAAAAAAGACTACTTATCTCAGAGAGGTTTACGAAAAATATTGGGAAAACGTCAACGACTGTTGGCTTATTTGGCAAAAAAAAATACAGTACGTTATAAAGAATTAATTGGTAAGTTGAATATTCGAGAAATAAAAACTCGTTAATTGCAAAAGCCGCTGACTTTTAATTTTTAGTACTTAGTTTATTTGGTTAAATTTTTGAATTTTGATTAATTTCTTTTAACTTTCAACAATTTATGGAAGAATGAATCGTTAAAAAACTT	Plant	Algae
ATATCGCCTGACGTTCTTTTTTTGATTCAAAAAAAGAAATAAAATAGACTACTACAAAAATGTCAGAAAACATAGGCGCACGAGTGGTAATTTTTTTAGAATGTATTAATTGTAACCTTTTTAGATATACAACTAAAAAGAATCGATACAATACATCCATGCCCTTGGCATTAAAGAAATTTTGTCCTTTTTGTTTGAAACATACCATTCACAAAGAGAGAAAGAAATAAACGGAATACATAACAACAACAGTTCACAGAAACTATTTTCTCATAAACCTTTTATTTAAACGATATTAAT	Plant	Algae
AAAACTATTAATAGTGTTAAAAAAACTTGAGCAAATCTGTGTTTGGGTTTTTCTTTTCTAAACACAGCTTATTAATATTTTTTAGACACTTTAATTTGCTTTGTAGAGAATAAATTTTTTTTATATGACAGATATAAATTCGTTTTGATTAAAAAAATAAATTTAAGCTGCTATTGAAACTGAATATTAATAAAACCTTTAGAATATCTAGAGTAACAAAAAATTCCAGTATATAGGCTGGAATTTTTCTGCAATTTTTCTATTTCGTGATAAATTTAAAAAAGTTATTTTTACAAGAAA	Plant	Algae
AAGTCAATGCAAGCTTTAACAAAGAAAATTTAATTATTAGTCAAGCCCAAGTTAACGAAGGAACAACTGTAAAAAAAAGAAGACCTCAAGCTAGAGGTCGAAGTTTTATTATAAAAAAACGAACTTGTCATATAACAATAGTATTAAAAGATATTTTCTTTAACTGAATAAAAAAACTACGTTACAAATTCTTTCTTATAGATATCCATCTAGAATAAAAAAATGAAAAAGCCAATGGACTTCCTATAAAACTGTTAAAATAAGAAAGTTGATAATATTCAAACATAGTGGAGGAAAATT	Plant	Algae
CAGGGCAGGCTTTAAACCCTATGGGTCTGGGGGCATAAGGGTTCCCTTACAGGGAACCCTTAGAATTACTAAAAGAAGAAAGCATAAATAAATATATTTAATAAAAAAGGAACTAGCTTTGTTGACTTCCAATTGCTCTTCTCTTTATAACCATTGCCTTCTGGCCTTTTCTAATTAAGTGTTACCCACACAAGGAGAAAGGGTTGAAAGCATATAAGAAGAAGGGAATAGAAAAGCATTTCTTTTGATTTTAAGAGAAAATAATAGATTAATAGTTATAAATTTTTTATTTCTATTTGT	Plant	Algae
TAAGATTTGTGAGCCCTTACCTTACTATTAACTTACCTTACTGTTAAATAATTAACATACAATATATCTAATTACTNNNNNNNNNNNNNNNNNNNNNNNNNNNNNNNNNNNNNNNNNNNNNNNNNNNNNNNNNNNNNNNNNNNNNNNNNNNNNNNNNNNNNNNNNNNNNNNNNNNNAGACTAACAACCTAAAAATTCCCTTCATCTACAAGGAAAAAGACTGTGTCTAGACTTAAGCAATGACTATTCATGATTCCATAATGGAATCAATTACATACCAGTTCCAAACTAGAAAAATGTT	Plant	Algae
GTATCTTAAAATTATATATGTATTCAAAAAAATAAAAATAAAATATAAATAATAAAAGAATAACATGGGTCATAAAATAAATATTTTTAAAACTAAAAAAATAACAAAAGAAAGTATAAATATATTTATTAAAATTATAGTATCTAACTTGTAAATAGTGCATAATTGTATGGATAAGCTCACATTAATCTTTTATATTTTTTATAAAATAGTAAATTTAGTATAAATTATAAATAAAATTATGTATTGTGAGGAGCCGTATGAGATTAAAATCTCATGTACGGTTCTTTAAATTGACCT	Plant	Algae
GTTGTATTTAAAATAAAAAAGAAGTCTATTCTTTCAATCTCTTTGGATCGCTTTAAAATGGCCACTGATTTGGATTTTAAATAATCCCCAAGGGTTCCTGATCCTGGTTCTTTTTCTCTCAAAATTTTATATTTCTATGAGCTGTGGAAATGGAATCGTCAAAATTTGATTTTGGTTCGTCCCCACGCGAGAAACTTTTAAGATTTCCTTCAAAATTAAAAAAACCAAATGAAGGCCTATTTTTGTCATTGCGACTATTAAATAGACTCTCATAACTATAATAATAATATCATATAATAA	Plant	Algae
GTTGTAGATTTAATTTTTGATGTAGTTCCAGTTGCCATAATATGGTTTTAACTAATATTGTTTTACTTTCTGTGACACTTAAATTAGTGAAGAGAACTTCTATAAGAGTATTATAGCTTAGATTAAAAAAAACAAAAAAGTTTTATAAAATAATTGATTAAAAATAAAAATTAATAGATTTATTTTGGATATAACTAAAAAATAAAACCTATTCTCTGTTAAAATAAAAGTATGATGCGTATATTTAAATATACTAACTAATTCGTTATTAATAAAAGTAAATATTAAAATATTTTATTT	Plant	Algae
TACTAAAAAAAAAACATATATCTATAGAAAAATATTTAAAAAAACAAAAAACATTAAATTTAAAAAAAAAATTAATAATGATAAAACAAAAAACTATTAAAATTTTAAAAAAAAATGTTCAATTAATAAAAAAATTACCTAAAAATTTGAAAATAAATATTCAAAAAATTTATATAAATTTGAAAATAAATAAAACAAAATTGATTAATAACATTAGTAAGTTTTTTCAAGATAATTAAAAAAAATATTCAATTGTAAATAATAAAAAAAGAAAAAATTAAAGTTAATTTGAAACAAATA	Plant	Algae
GATATAGATCCTTTGGAAGTTTTTCAAAAATTTATGAACATTCTCAAATAAGAAAAAATAGGAATCAGAAAATCCTAAGCATTTATCTTTGCACGACGGCGGGTCGTATTTTATTCAACCAACAAATCAATGAAGCGATACAAGGTACTTACGAAGCAGCTTCAAAACGGGCGAAAGATTTTTGTACGAAATATTAAAAAAATTATTTTTTATTGGAAAAATGAATGAAGCAACCGTCGGAAAATTGACGGGTCAAATTCGTTGGTGATTTATGTTTATAAAAAAATAGAGGTTTTTTCC	Plant	Algae
TACTGTACGGATAGCGTTTGCTGCTGCGGTTTGAGCAGCAAACGGTGTTCCTCTTCTCGTACCTTTGAATCCAGAAGTACCAGCGGAGGACCAAGAAACTACTCGACCCCGTACATCTGTAACAGTGACAATGGTATTATTGAAACTTGCTTGAACATGAATAACTCCCTTTGGTATTCTACGTGCACCCTTACGTGAACCAATACGTCCATTCCTACGCGAACTAATTTTCGGTATAGCTTTTGCCATATTTTATCATCTCGTAAATATGAGTCAGAGATATATGGATATATCCATTTC	Plant	Algae
TTTCTCCATTGGTTGTTTTTTGTACCTTTCTTTTTGGTCGCGATCTTTGATCGCAACCCTGCACAACTTCGTTGTGCGGGGCTTGTTTATGCATACTCTACGCTAAGAATCTTGTTTTCTTGTGTTTGGCTAACCAAAGCACAGCTTTTCATGGAATCAGCTCAACAAATAGAATTGATGTTTCTTTTTTAAAATATCCAGGCGTTTATGAAATTTTGGATGTTCAAAATGACTGTTCTTATTATGGAGAAACAGATTGTTTATTGAATCGATTTCAAATTTATTTGCGTCAATAAAGAA	Plant	Algae
TTCATCTTTATTTGTAACTGTTTTATATTTAGGTGGTTGGGAATGTCCAATACCAGTTTCTATAATTTGTAATTTTTTTAATATTAGCGAAGGAGCACCAGCAATTCAAGTTATCTTAGCTTTTCTTGGAATTAGTTTTACTTTATTTAAAACTTACCTTTTTATATTCTTAGCTGTTCTTACTCGCTGGACATTACCACGTGTACGAATTGACCAATTATTAGATCTTGGTTGGAAATTCCTTCTTCCTATCTCATTAGGTAATTTATTATTAACAGCTTCATTAAAGATAATACTTAT	Plant	Algae
GGGGGTAGCCCTTTGTGAAAATAACCTGATGCCAATTTATAAAATAATCTTTTAAAAAAGTATAAAAAAATTATATTTTTTTTTATTTATAAAGATTAATTTTGGTTTGGCCCCTTAATTAAAAAATAAAAACGTATAATAAAAATAAAAATTAAGAGTTAAATACTACAAAAATACGTTTTTTAAATGTACTTTATTTTATAATAAAGTTTTATTTTAATTTTATTTTTATAAATATTTATAAAATAATAATTTTGTACTAGTATTATAAAATATTTATAAGTTTTTAGGAGTAATATA	Plant	Algae
GGAAACAAAAAAAAGTTGCCGCGACTGAACTATTCCTTCAGGGAGTGTAAGACAATGGTATAGAGTGGTAGGACACTTGACGAGAGAAGTATAAATCTGCGTTTGGGGTTTAAATAACTTTGATGAATTATTTCAGTGCTTACGCCGTGATGGTACGAAGTCTGTAACATATTTTCCCAAATTAACATATATGCTCAACTAAGAAATTTTAAAGTGAAACTTTTTGAAGAAGCGGAGGAACTAAAAAATCAATAGATTTTCTATTGAAAGTTTGGGATTTTTTGTGAGGCTATACGCATA	Plant	Algae
TAACATAAAATATATTTTTAATCAATCTTTTTTGATTTTGACAATTTTTTTTTTTTAAGTAACTTGATAATAATGGCGAATGTAACCAAGTGGTAAGGTAATGATTTGTGGCATCATGATACGCGGGTTCAATTCCCGTCGTTCGCCCCAGGGCATGTAGCTTAGTGGAATAGAGTCTATGGCTACGAACCATAAGGTCGGGGGTTCAAATCCCTCCATGCTCAAGGGCAATAGATAGTTTTATTATATAATATAGGATTTAGCCCAAAAAAAATGAATTACAAAAATTAATATTAATTT	Plant	Algae
AAAAATCGAATAAGAAATTGACTTTTTTGATTAAAATAGATAGAAACTGTTTCATGAAATAATTATTTCTTGGAACAGTTTCTATCTATTTTTTTTTTATTTTTTTTGTTTTATCTTAAAATTTTTTATAAGTAACAAGAAGAGCATAGCAAAATAGATAATATGAATTTTATTTTATGATTCATACAATTGTATGTGTCTTACTTATAAATCCGTAGAGAATTCCGCTGTTTATAAAAAAAAACAGTTCATTTTTAAAAATTCCTAATTGGATTGAAAAAAAAAAATTAAATATTAAAT	Plant	Algae
TTTAAATTAATAAAATTTTAAATATATTTATTTGTACATTAATTTTTAAATAAAAAAAATTTTAATATTATTATTTCATTTCAAATAAATTAGTATTTTATTTATTTCTTTTTTTAGGCCCATCATTATTTTTACATATATATATTTCTCATATTTTATTTTTTAATTATTTTCATTTTAAATTATTTTCATTTTAAAATTAGCAAAAAAATTTCTAAAAAACTAAAATTATTTTTTTGTCTTAGAAGCTTTTTAACTTATTAAAAAGCTTATTTATATTAATAGTAAAAAGGAGTTTTC	Plant	Algae
CCCCCCGAACTACTTCCAAATCAGCGGTAAACCGCTAATTTGGGGGGAGGGGCTTACAAGGAAGTTGCTGCTCCATCTACCCAACCGGGTTCCTGCAGCGTTTACTCGTGACTACCCCTTTCTCTACCAACTAGAAAGTTTCTGCCAATAGGGTAATATAAGTTGCCAAAATTAGTGACTCGAAAAATATTGTCTCCATCGCGGTTTTCTTTTGATTCTTCGGAATTCGGAGTTTATCACTTCCTCCCAGGCTGGACCAGAGGTTGTCTAAATCTTGCAAAATCTTCCAGGAGGGAAAGG	Plant	Algae
AAATTGTATACTAATACTGGTGTATCTCTTAGTTTTATCTGATATTCAAATCTATGCTTACTCTATTAAATTATTTTGCTTTTTTAGCATCTCTGCTAATTTTAACTTTAATCTTATTTGTTGGATTGAACAAGATTCGACTTTTATGATATAGAAATATTATCTAGAAAAGCTTGACTTGAGGAGGACCTTGATTATCTTGGTGCTTACTTATTTACTGCACTTATCGATCATTTATTTTTACTATTCAGATCGCTTTCGATAAGTAATTCTAAGTCTATTATACGTTTCAAAAATAAA	Plant	Algae
CTTGGCCATATCGCCTTCTTCAAGTTTTGGTAAAAATGGTAGAATTTTCTTCTAATTACTACAATTTTCTAATTTATTAATAACAAGCTATATTATTATTATAAAACTTAATTATTTTTTAATCAAGTCTTTTTTTTCTATTTGATATAAAAAAATATTTGACATAATGAAAAAAAATAATAAAATAAAAAAGCTTAATAACATTATTTTTTTATGCGATTTGATAGAAAATTTTTAAAATTAAATTTGATATTCTAAAACAAACTCTAACATTATTTAGAGGAAGAAAAAACTACGGAA	Plant	Algae
TCTTATGGTACAAATTCTCTTATGTACTTCCCATTATTCCCGTAGGGATTTTTTCACGGGACTATAGGCATCAGCATACTAAGAAAATTTCTTCCGAGCAGGTTCCCGGCCCTTTGGTCTTCATTTTGACAAAGTCTTATAGTATATTTTTCTTATCTAAAAAAAGTAATATAATTACGCTTCGCGCTTTATAGCTTCGCTCCTCCTTCATGGGATTTTCGGCCTAAGGTGCGTAGCATTTTTCTTATTAATAAGAAGTTAGCAAAAAAAATTAACACAATTTACAAGGAGTTTGTATAT	Plant	Algae
ACTTTTGGACATTTATGTTTTGCTCTTTTCTTCTTTTTTGGACATATTTGGCATGGAGCACGTACCATTTTTCGACCTATTTTTGCTGGAATTGACACAGATCGCGATGATCAAGTTGAATTTGGTGCTTTCTTAAAAGTCGGAGATCCTACTACACGTCGTCAATCTGTTTAGTAGAATGGTTGCTTAATTATATGGAAGCTTTAGTGTATACGTTTTTATTAGTTTCAACTTTAGGAATCCTTTTTTTTGCAATATTTTTCCGTGAACCACCAAGAATTCTCAAATAGAAATTAATTT	Plant	Algae
GAAATAGTAAGAATGTTTTCTAGCAAAAAACCATTTTCTTATTTTTTTTCATATTGTATCAAATAGGAATAGTGTGGTAAAGGTAATTTAACTTATTACGTTGTAAAGTGAGATAAAAAAAATAGCGTAGAAAAGCTTTTTAGTAGGTTTCCTCCGAGCTTTATGAAGGTTCCATATCCGCATTTTTTTGTAACAAAAAATCGTTTCAATCGATTTTTATGAAAAGAATGACAAAAACAAAAATTCTCTGTTTTTTTGTTTTTGGCTTCTTTAACTGAGAAAGAGTAAAAAAGAGAGTAG	Plant	Algae
TTTAAATAGAATTTCAAGAGATATGGACAGAGACCAATTCATGTCTGCTCGAGAAGCTAAAGAATATGGTTTAGTTGATCAAGTTGCAGTTGACATTAAATGGTCATCAAATACTGCGAATTAAAAAGTAATTTCAAAAACTTATTCTGAATTTATTTCTTTTTATTAAAAAGGATACAATAAAAAACAGAAAATTACTTTAAATCTTAACTTTTAATAAATATTTTTAAAATTTAACTTGTTATTTTCAGCCTAATTGAGTAAAAATAAAAAAATAACTTTTAATTAAATAAATCGTTT	Plant	Algae
GACGGAAATAAGCAGGTCAATTCCTTACTAACACCAAATAATAGCGCAAAAGGAGTTCAAATCCTTGAACTGGAAGATGCATTCAAAGCTTCTTCGCTGAAAAATCAGCCTGGTGTATATGCTATTCGCTGTAAACATAATAACCAACACTACGTTGGTGAATCAATTAACTTAAAAAATCGTTTACCAAAACATAAAGAACAGTTAAAAGCTGGTAAAACTAACCGAAAATTCCGCAAAGACTTCGAAAAGTTTGGAGTAAAAGGCTTCGAAGTAATTATTGTAAATATCAATTCTGAT	Plant	Algae
TGTATTGCTTTGCTATTCAAACTTAACTTTTTTTGATAGCCGACAAATTTTTTTCGATAGCTCAACAACTTGGTTGGTCGCCGACCAATATGTTTCTATCATTAAGCTTGCGAAAAACTTTTTATAAAACTTTATTGTAGCAAAGGTGTAACGAAATAAGCGCCTGCATCGCTCAAAAAGTTTATGTTAAAAAACTGTGTTTTGGGGAAGGCTTTTTTCCCAAACGGCTTTTTTTATTAACAAATTTGATACTTTTTTTTAAATCCGTAATCTTAGATACTTTTTAAAAGTTCACTAAAT	Plant	Algae
TTCTTGGGAATGGTTTTGAAGCCGCTTAACTCAGAATACGGAAAGGTTGCTCCCGGCTGGGGAACTACTCCCCTGATGGGACTTTCCATGGCTTTATTCGCAGTATTCCTAGTCACCATTTTAGAAATTTATAACTCATCTGTTTTGTTGGAGGGTATTCCAATTAGTTGGTAAAACAGCCCCGAACCCCGCCGATGCAATAGCAACAGCTGGGGGTTCACGAATGGATACTTCACCAGAAATTAGAAAGGTAGTTAAATCGCGCAAACTTTTCTTCAAATGTTTTTATAAGGCAATAAT	Plant	Algae
TTTCGTCATTGTTCTTAACTCTTTTTTATTAAGAGTCAAAAATAAAACTTTGGGAACAATATGAAGTAGAATAAATACAACTAGTTAAATTAATTTCTCGTCAGGCAAAGAATTTAAGCTGTACAAATTTGAGTTTCACATAAAAAAAACATATATATATATATATGTATATGTATATGTATGTCACGGGCTTGACGATATTGAAAAATGACCTTGATACTTATTCAAGTTAGATAATTCAAGGTTTGCAAGTCACAACTTTAGTATTAGATCAAAAACATGGATAAAAATATAGAATTA	Plant	Algae
AAAATTCATCCACTTTCATCCGACGAGTTCCGGGTTCGAGCCCCGGGCAACCCATTTTAACTTAGTTTAAATTAATCATTTTTTATACAAAACATTATATAATGTTATTTGTTAAAAAAGGATTAATCAGGTTATTACAAAAAGAAAATTTTTTTAAATGAAATTACTTTTTTTTTATAAAAAAAAAGTAATTTCATTTAAAAAAACAGTTGACATAGTAATATATTTTGTGTAATACTATAAATTAACAAGTTTATATACTTGGGTAACTTATTATTATTTTACAAACCAAGATTTACC	Plant	Algae
GGGGATCGTAATCCTTTCTACTTCCCAAGGAATTATGACCGATCGAGAAGCTCGCCAAAAAAAAATTGGTNNNNNNNNNNNNNNNNNNNNNNNNNNNNNNNNNNNNNNNNNNNNNNNNNNNNNNNNNNNNNNNNNNNNNNNNNNNNNNNNNNNNNNNNNNNNNNNNNNNNNNNNNNNNNNNNNNNNNNNNNNNNNNNNNNNNNNNNNNNNNNNNNNNNNNNNNNNNNNNNNNNNNNNNNNNNNNNNNNNNNNNNNNNNNNNNNNNNNNNNNNNNNNNNNNNNNNNNNNNNNNNNNNNNNN	Plant	Algae
AATTTTTCAATTTCAATTGAAAAATTTTTGTCACTAGTAGGTTCGAGTTTTGTTAGAACAAAAAAGAAAATTTTGTCTTGTTCCGTTCCCCAAATCTGAGATTTTAGGGCTCTGTTCAAGAGTAGAGCGTGACGAAATTTAAAGACAGACAAATATTTTACAAACTAAAAAAATCTATAAATCTGTACCTTCTCCAAATCTTTAAAATTTGGGATAACTGTTACCAGATTAATAGCTTTTATTTGGGAATACTAACAGTACAGGTTATATTTCAAAATCAACAACGAAAAGGTAACTTTT	Plant	Algae
CATGGTATTTTGACCAATTGCAATTGGTCATTGGTATATTAGGTTTGATAAATAAGAATACAATCGCCTATAAAGTCAATTAATTTTTTTATAAATGTGACAAGCATTATGACCGTTTTCAATGACCCGATAGACTATCGGCCATTTGCCAACAACAACATATATAAAAATATTTATAGGTAAAAAGTAGTATTTTTAGAAAAATTCCATTCAGTTTTCGAGCATATTTGGCATTTAAAAATATCATACTGCATATCGCAGATAGTATTTTGTACGAATTACGACAGGAACATGTAAACT	Plant	Algae
TCGTTATCTATTTTTTATTTTTTTTCTCTTAAAAATAAAAAATAAGCTTTCTTCGCGCTAGAGTTTACCCAATTATATATTTTTTATCCTTGAAATTTATAATAGGACCTAAGGAGCTCACTATCCATTATCATAAGAAAAAAAAAATTTCATTTTTTTTTCTTATGATACTTTGTGACACTATCCTAATTGATCTCTATCGCGCAAAGCATTCTTAAAACTTAGTGCGAAATATCTCTTTTTCGAACTAATTTTTAAGACATTTTCTATAAAATAATCAATAAAAAAAAATCATCTAAT	Plant	Algae
TTATGTCATTATAATATTTATTATAAGTCTTAGTTAGATTTATATTACCACTATCTAAATTATTATTTATATTATTTAATGAGTAACATTTACATTTGAATTTTTTGAATTTATTTTTTAGAAAATTTAATAATTTTAAATTAAATAAATTAAAAATTTTTTTTTTCATATTATATGTTAAATACATAAAAAATAAACGAGTAATTGAATCTATTAAAATATATTATATAAAAAATTAGGAGGAATATTTTGTCGCGCTTTATAGGACCACGTTTAAAAAAAATACGTTATCTTGGATTA	Plant	Algae
CCTCCGACCTGCCGAGCTCGGCAGAGATGCCCCAGGAGTAGCTCGAGAAGGGGCAGAGCGGCCGCCCCCTCGATGGCCAACGTAACCCCGGTCATCGGGGGGATGGCCTATAGGCTGGCGGCCTTGTGCCCTTGGCCCTACTGGCCACGGGCAAGCTTGTAATTGTAATGAGGAGGAGAAGACTTGTCTCAAGATATTCGCCAAGCGTTTACGGGTCGAAGGAAATCCGCAATAGCACGTATTAGATTGGTTGAGGGAGGAGCTGGATTTGTTATCAATGGGAAGCCAGCATCGGTTTAC	Plant	Algae
GCAGCAGTTGTCATTAATCAAGAAGGAAACCCAAAGGGAACACGGGTTTTTGGTCCAATTGCTAGGGAGTTAAGAGAAGCCAATTTTACAAAAATAGTTTCATTAGCTCCTGAAGTTTTATAAAAAATTTTCTACATTTATATCGTATAATTTTGGCAAAAAACCATATTTTAGAGTAAAAATTTTGTGAATAAATAAAAAAGACTTTTTTATCTTTTGTAAATAAAAAAAAATTTTTGTCTCGGATCAATGAGAAAAAATGTGGAAATAATATTTTTTCGATCAATTCAAGGAGTTTTT	Plant	Algae
TATTTTGAATTCTTTTTATTAATTATAAAGTTAAAATAAAATTAATAGTCAATATAAAAGAGGTTTGGCCTTATATTATAATATAAAGGCTGTTTTTACTAGAAATGAATCCTAAACATTTAAAAAAATGTAAATAAATCACCAGTTTGCTGACTAAATTAAAGAAAAATTTTAAGTCAGGAGAGCAATCAAAAATTTTTAATAATAAAATAAATCAAATTAGTTTTGTTTGCTAAATTATTTAGTTTTATTTTAATAGATTGCACTATGTATCATTTTATATTTTAAGAGGTTGCTCAG	Plant	Algae
GGTTTTTCTTATAGCCTATGCGAGCCTGCTTCGCTGGCAAGAGGCCTAGGCCAAAGGTTTTGAACGCGTTCAAAACTTGGTTTCGTTAGAAACTTAGGAAAAACTTGATTTATCTTACAGATAAACTGGAGGCCTAAGCCTCTTAACTCTTAAGGCGAGAGCCTCTCATTAAAAACGGGGTTTTTCTAAGTTTCTTTTTACCTACGAAGTCGGTCCCTTTGGTTTTTAACGAGTTAAAAACCAAAGGGATAAACCAAGTTTTAAAAAGCCTAAAATGTTTGTAAATAAAAATTTGCCAAT	Plant	Algae
ATTTTTACCGCACAGAGCCTGTTATCCTGTATTACAATTAATAGTTTCTGCAGCTGCTAATGCTACTAATAATCTTGGTTTAAGCAAATCTAATCTTTTTATTAGTGAAGCTCGAGTAGATAGGAGCACTTATTTTAAGAGATTTCGACCTAGAGCTCAAGGACGAGGTTACCCGATAAGAAAACCTACTTGTCATATAACTATCAGATTGAAAGAGACTAAATCACAGTAAAAAGCTAAGAGATAAAAGAAGCTTGAAAAGGACTTAGTTTTGAGATATTGAAATCTAGGAATATATTT	Plant	Algae
GAAGTCTGGGCTTTAGAGGGTTCCGGTGTGTCCTACACGTCGCAGGAAATGCTTACAACTAAATCGGATCATATTCAGGCTCGCTACAAGGTACTTAGTGCGATTATGACCGGAAAACCGGTTCATAAACCCAATACCGTTCCAGAGTCTTTCCGATTGCTAGTTCGAGAGTTACGTTGCATGGGTTTAAGCCTGGAGCACGATCTCATAACTGAGGAAGCCTTGGAAAGGCAGAGTGAAAACATTTGATATCCAATTGAAATTTTTTTTCATGAATAATCAATCAAACCTTTTTCTATT	Plant	Algae
CCTTACAAAACTGATTCACAAGAAAGGTCATCTTAATCATACAAAGATAAGAAAATAGTTCGATGTAAAAACTTAATGCGCTACTGTTTTTTGCAACATTTTTTTAAGTCATGCTGCTCATTAGCAGTAGCTTGTAAACAAAGTGGTGGTTCACTATATTTGTGATGGTTTTACTTGTTTCAATTTTATTCATAAATTGGAAATATTTTAAAAAATATCGAGTAAACAAATCATTTTTTAAATGTAAAACGAAACAATGTTTTATATTTATATTCAATAAAAATTAAAAAATAACTTGTT	Plant	Algae
TTCTGCTCCCCCAGTAGCTTATCCGATTCCTGGCACTGCGGCACCTGGCAGCAGAGGGCCAGAAAAGTTTATCGGTCACGAATCGGGTATGGAACCTATGGGAGACACTCGGACCCAATTCCAGATTCGTTATTACATGTTCGCCCCAGTCCCTGTCATTCTTGATGTCGAAACAGTTTTTCCTCACCCATGGGCCACGAGCTTCCACGAATTGGGTATATCTGCTTCCATCGAAGCTTTCACTTCTGTTACTATTCCAGTTGTTGGTTCGGTCTACGCGTGGCGAAAAGGAGCATTGGA	Plant	Algae
TTTTAACTGTGCTCTGCTTATTAAAATCGAAGAGAAGGGCCACAAAAAGCAAGCTTCATTAAAATCTTCGATTTTAAAAGAAGCCTTGTTTGTAAACAGTTATGTAAAAAAGTATTTTTCTTACAAAACTATAATTTTTGTAAGAAAAAGGGTACCCTTTGGCTATGCCCCTTTGCTCTTGCCATGCGAAGCAAAATGAGATTAAAGATAAATCAAATTTTCTAAGTTTTACTACGTAAAACCAAGTTGTGCTGCGCACAACCTTACATAACCCTTTTATTTTATTAACTTTATTTTTTT	Plant	Algae
GACCTGTTTTTGATAGCTTAGATCTATAGGACATATCATACTCCTTCTTTTCCATGCAAAAAAAGGAGTAATCAGCTGTGATAGGTGGAAAAAACAGGATTGTCAAAAAAAGGATTGTAGGAAAGAAAAGATTTGTAGCTAAGTATTTATCGGAAACATTTGAAAAAATCAAAAAGGGGAAGGAGAGAGAAATAATAGTCACTTGGTCTCGGGCATCAACTATAATACCCTCAATGGTTGGCCATACAATAATGAAACTTTTAATTTTTTCGAAATACTAAAAAAAGTGAAATAAAACCT	Plant	Algae
CTGTACCTACGGTTTTTTTCTTGGGATCAATATCAGCAATGCAGTTCATACAGCGATAAACTTTTTATAAACTAAATCACGGAGCTATTTATGACACAATCAAACCCGAATGAACAAAATGTTGAATTGAATCGTACCAGCCTCTATTGGGGGTTGTTACTTATTTTTGTACTTGCTGTTCTATTCTCTAATTACTTTTTCAATTAGGAGTAGTGAGAATATTTTTTCTTGCCCAATTTCATTTATTGAGATATAATCTAACATGAAAACTTAAAGTAAATATTAAAAGAGTTTATAGAA	Plant	Algae
TATTTATTTCATCATACGATAAGTTCTTCAAGATGGTAGAAAAACAATTACTATCTAATACAGCTATTTGTGCAAGTGTTTTACGATTTGGAAGCAACTGCCTCTTGTACAAATATTGGATGAATCTGTTATAAGAAACCCCATTGGCACGGGCTGCTGCATTGATCCGAGTAATCCACAAACGACGAAGATCTCTCTTGCGTTTACCTCTATCTCGGTGGACGGAAACTAAGGCTCTAGCTTTCCGTTGGTTAGCAGTTCGAAAAAGTTTTGAATGGGCCCCTCGAGAGCCTGATACAA	Plant	Algae
AAATATTAAGCGGGACACGAAGCTTTTAATGTATGTGTAATTAATTGGAATAATCTCTGCATGGGTAATTTCAATTAATTACACAATATATCTAACGTGAGTCGCGGCAGGAAACGTAACTGTTCGTGGATGAGATATAGAAGCCCACACCCATCCTTTGATGGGGTGCTATATTTACACATGAAAACATCAGACTTCATTTTCGGCCAAGGCAATATTGCTGCGACTGGTGACTAAATAGTTTATAATCAATTTGAGGTAGGGCAAGCAATCGTAATTATTATTATTAATATTACTACT	Plant	Algae
AGATTAACTGAACCCTGAGCCAAATCGTTTCAATATCGATAGGTGCAGAGACTTTAAAAGAACTCTCCATTATAAAAAAAGAGAAAATATGTTTATTTAACATTTTAAATAAAACAAGTTACTAATAATATATTTTCTTTTTTATGGAGAAAGAGAGAGTCCATTCTTTATAAATAGAAATGAAAATCCGTTGATTATTTCAATCGTGAGGGTTCAAGTCCCTCTATCCCCATTACAAAAAATCAGATTATAGAGAAATTTTTTAAACTAATAGTGATACAAAAAAATATTTGTTTTTAT	Plant	Algae
ACTTTACAATCTGATGGTGTATTCCGTAGTAGTCCACGTGGATGGTTCACATTCGGACACTTAAGTTTTGCTTTATTATTCTTCTTTGGTCATATCTGGCACGGTGCGCGTACAATTTTCCGTGACGTTTTTGCAGGTATTGATGAAGGTATTGATGATCAAATTGAATTTGGTGCTTTCTTAAAATTAGGAGATACATCAAGTCGACGTCAATCTGTTTAATAAATTTTAATTTATATATCTAGTATATTATTACTAGATATATAAATTAAATATATATATATTTTTTTATTTTTTCTT	Plant	Algae
CTTCGCTAAAAATAAACAAAGTAACAAAAACTTAGCAAGTGAGTAGCTTCTGCAAACACAGATGCACAGCATGAAATTTCTAATTTTATCGAAAACCGGTTTATTTTATAGATTCTAGTACATATTAAAATCATTGTAAAAATTACCCAGGAAATAAAGTTTGTTTATATTAAAAAATACTCAAATTTATGAAGTTTCAATCAAGGCTTTTTACTTTACTTAGATTCTAAAAAAAAGCCTATAACAATATAAAAAGTTATAATAAATTTATAACTTTGTTTTTTTTTTCAAATATTACAT	Plant	Algae
ATCCTTGTATCTTCCGCCTGGAGTGTGGTAGTATCCTTCCTACCAAGGTCACTACAAAAATCATATCCTTCGGTGATGGGAGGAGAAATCGAGTCCTCACCGTCGATGAAAGAAGCTTTTGATCATGCGAAAGGTATAGAAGGTTTCCCCTTTGCCAGAAGTTCTCCCTAAAGACGAAAGAGTGCAGAAGGGTTCGATTTTTTCTCTCTCTTTTTGCCAAACGCGATAACAGAGGAGAAGATATTCCCCTTTCGCTAAAGGGGACGAGAAACCTCTCAGGAAAAGAGTAAAAAAACGTGT	Plant	Algae
CTTATTTTTAATTTTAGTAGGTATTAGATACTAAAATCTTTTCCTAAATAATATAATTTAGTAGTTATTATATACATATAATGTGTAAATCGATATATAAAATAAATTTATTCTGAAAAAAATAAAAAGGAAGTTTTACGATGCAAGATGCAAAAACTTATTTATCTACAGCACCAGTTTTAGCAACACTGTGGTTCGGATTTTTGGCTGGTTTATTGATCGAAATAAATCGTTTTTTTCCAGATGCTTTAGTTCTTCCCTTTTTTTAGATTTTTGACAAATTAGAGTTTCAAATAGAAA	Plant	Algae
TTTTTTCAAAATATAATTTATAATATTTTATCTTTTTGATTTGGCTTTGTCTTTCCCGATTTTCCTTCGGAAAAAAGGGTTTGGCTTTCGCTTCGCGAAAGAGAAATGCCAAATCGCTTCGCGAAAGAGAAATGCCAAGTCCCGTCCGGGAAGACGGAGCCAAGTTCAAAGGCCCATAACTCAGTTGGTAGAGTGGTTGCCTTACAAGCAATAAGTCATCGGTTCAAGTCCGGTTGGGCCTATAAAAATATACTTGATAAATTGGCTTATACACAAAAAACTTAAAAATTCATTTTCATT	Plant	Algae
TCAATTTATCGTAACAGAAAATCAACTCGTATCAATCAATCAAATTTGTTGAAAAAGTAGTCTTAATCATATAAATTCTAATAGTAAATAAAAATTAATTCAAATAGCGATGTTTCCTATGTCAGGTTTAATCGCGTTTGCACAAACACACGAAATCGAAGTATTTTTGACCTCTCTCATAAACCACTGCAGAAGTAGATTAAAAAAATTCTAGTAACTTATTGATTCGTCTAGTATCTAATAGATTATTCATTTATAAGTTTACTATATCGAAAATTTATAATGTTCAATAGAAATCCA	Plant	Algae
ATTGACAAAAAGAAAAAAAACAATAGAAATTTTTTTGATTTTTTCTTTTATTATAAAAATTTTTATTCTAAAAAAAAAATTGGGTTTTAATTTTTTTTATGAATTTTTGAATTTTTTGTTTTTTAAATTTATTTTTCTTTTCTTTTGCTTTTTTTTATGAAAGAATTTTTTTATTCATTTTTTTTTGAACAAAAAAAAGTAAAAAAAAATAAAAACTCTTTTTAAAAAGATTTAAAACAATCAATTTGGAAAATTCACAAAAATTTATTATTTAAAATAACCGAATAAAAACAAAAAAAC	Plant	Algae
GGGATAAGCCCAGCATATTGATAGTTTAAATTCATATAAAAAAGTAAAAAACAAAAAATAAATATTAATTTATAAATTTTATAACTAGAAACAAAAAAAAAGTTTATTTATAATTTAATTTGTAAAATAAAAAATATATAATTTATTATTGTTATTTTTTAATTATAAATTATAAAATAAAATTTTTTTGCTTAGATAAAACTTAAAAATTTGATATAAGATATAAAAATTTTGATTATAATATATTAATTAAAATAATTATAATATAATTAATTAAAATACATTTAAAGAAATCCTATT	Plant	Algae
CAACCCTTATAACAAAGCTTTATGATATCGAAAAGGGGGATAAAAAAAGCCTTGGTCCGTTTCTTGAGCTTTATAAAAAAGAGTATAAACAAAAACAGATAAAAGCCCTGAGGAGAATTAAAAGTGCTCGAAAAAAAAATATAATGGTTATTGAAGCAGGGCGTCCCTGGCGTCCGCGTCCCAATACAACAAAGTATTGATTATCCAAACCCCTTGTGGTTTTGCTGTTGTGGTTTTATCATTACTAAAAAAATCTTATAAATAACTCTTGATTTGTTTAAGCAAGAACATAGTAAACAA	Plant	Algae
AATAATTTTTTATTTATTTAATAGTTTAACAAATTATTATTTTTTAATCCACTTTTTTTTATCAAAAAAATAATTTAATATGAACAAATGTTAAACATACTCACACCAAATTGTAGAGTATATCACATATCAAATACGCCTGTGTTTCCCGATTTTTAAATAAGCTTTGGAAAACATGGTTTTGTTTTGGTCAAACTTCTACATATTTTTTTTAAGTATGTTCGAAGGCGCTTTAAGAAAGCAAGTTAAAAGAACAATAATTTAAAAAAATTACGGCTTTAACAAAAGGAAAAAATAAAG	Plant	Algae
GTTTCAACTTTTCCAGTCATTTTAGATACTGTTTTTAAATATTGGATTTTTCGGCATTTAAACCGTATATCTCCTTCTATTGTAGCAACTTATCATACAATGAATGAATAAAAAATAAAAATTTAATTATAAAATAATTTGTTAATTATTAGTTAGTTTTTTTGATTACTAATGTAGAGTAGAATATTTTTGATTTATGATCTTCATTATTATTATTATAATGGGCAGAATTATAAATAAGGATCACTAGTTTAGCTAAGTATCCTGCTAATTAATTTTTTGGAAGAAAATAATTGAACT	Plant	Algae
GAAAAAATCGTCGTATTTTTCTTCAATTTTTTATTAAAGATATTCAAGCAATACGAATGGAAGTTCAAGAAGGTTTTTTATCTCGCCGAGTTCTTTATATAAAAATAAAAGGTCAACAAGATATACCTTTAAGCAGAGTTGAAGAATTTCTTACATTAAGAGAAATGGAAGAGAAAGGTGTTGAGTTAGCTCGTTTTTTGAGAGTTTCTATCGAAGGTTTTTAATTTTTTTTAAGTCTTTTTTTTTAATTTAAAATATTTCGTTTTTTTTTATTTTAGCAAAAAATTATAAATACTTTTT	Plant	Algae
AATATTGTTTATTTATGGGGCGTGGCCAAGTGGTAAGGCAGCAGGTTTTGGTCCTGTTATTCGGAGGTTCGAATCCTTCCGTCCCAGATTGACTATTCCTAATAAATAAAAAATGTAGAAAAAGTTTAAAATGAAATATTAAAAAATTCTTTCTATTATTAATAATTCATAATATATTGTATTAGAAATACCATATTATGACAATTACATAAATATGGCAAGGTATATTTCTATAGTGTAAAATAAAAAAAGATCATATTATTATTATTATTTATTAAAATTTGTAAAGAGATTCTATTT	Plant	Algae
GCATCCCGAAAGTGCATTCTGAAAATGTAAAACCTTATCTACCCGAAAACATAAATAAACAACTTGGTTGCCTTATCTAGGTACTTACAGGGGACCATTTGTTTACAAACAGATTTATGCACCGATGGTGCATGGCATAGATAAGCAACTTCGTTGTCTACGTTGCTTATAAAAGTCATTTCACCGCTTCAATTTGTAATTTGTTTTGTTTTAAAAAAAGAAAAGAAAATTAACTTTGTTTCTACATTAATTTTTTTGGTACTATACTATCGTTTATTTAAATAGGAGAAAATAATAATT	Plant	Algae
AATGACAGGACGTTTTTAAGAAAAATTTAAAATGAAATTTAGTTCAATTAGTAATAAAAAAACTAATAGCTAATTGAACTAAATTTCATTTTAAATTTTACATAAAATTTATGGTCCATTAAGCACCTTAAAATTGTGTCATAATAAATTTGAAGACCTGCCTAGGTAATTTCTGTATAATAGTTGTTCCAGTTTTAAACTGAGAAAGAGATCTAAAAGTTATATATGAATCTCTCAGAAGTTTACTAATTATTGTTGGTAGGTTTTTCCTATGCCTCGTCTGAAGAGAGGAGAACCTCG	Plant	Algae
AGTATAATATACTAAAAAAGGTTTTATATTTTACATAATAAATTAATCATTTTATGAAAAATTAATTAAATTGACTAAAAAATTTAAAAAACTTTAAATTTTTTTACATCTTTTTATTTTATTTGTCTTGCTGCGTTAAAACAACCCTAGATATACTGATTTAGTATGCTTCAAAAATACCTTCGGTATAATAATGATAATCTAACTAGGCTAAAAAAAAATCTATATTTTATAAAATTTTTTAGATTTAATCTTTTATGGAATTTTTCCAGCCTTTACAAAATATATATGGAGTTAAGC	Plant	Algae
GGAAAATGGCCTGAATAAATCCAACGAGTGATTAATAATACTGTTAGACATAAAAAAGTCGCTATCATCCCCTTTTCTGACGAAGCATATGGTTTTATGATTTCATTGTCAAATAAGGTTATCAAATGAATTGTAATTAAACTTGCAACAATTGAAAAAGAAATAGAAGTTAATATATGCTCTAAAATTGAAAATATCATNNNNNNNNNNNNNNNNNNNNNNNNNNNNNNNNNNNNNNNNNNNNNNNNNNNNNNNNNNNNNNNNNNNNNNNNNNNNNNNNNNNNNNNNNNNNNNNNNNNN	Plant	Algae
AATATAGAATGTATCCGTATAAAGTAAAGACTTATTAGATCTATATATCTCATGGATATAGATATATAAAATTCAATATTATGTATTTCATACATTTTATTTAAATTTTGATATTTTTCGTATAAAATATATATACTAGATTAGTATTTTGTATAGAGGACTATTTTTTATAGCATATATATGCTATATTTTTATAAATCTAGTCCGAAAAAAAAATTTCATACGTTATAACGTATGAAATTTCTTATACTATATATCTAGTTTTTATAAAATAAAAACACTATTGGAGGTTAAAAACTT	Plant	Algae
GACTGCACCCCTTTTTAAAAAGCGGAGCAACCCCTTTTTAAAAAGCGAAGCAACCCTTTGGGGCTGCTTCGCTTTTTAAAAAGGGGTTGCTCCGCTTTTTAAAAGGAGCAAACCAAAGATGAGGAAGCAGCCAAAAGGAAAGGGGCGATCAAAAAAAATGGAGCAAATGAACAAAAAAAAAGCAATTCATACTCCCTTTTTTAAAAAGCAGAGGGCAAGGTGATGAGCAAGTGGTAAGATCTTCAAATAAATAAAAAAAAGAGGAGATTTTTTGTGGAAAATATCAAAATTTTTTTTGAA	Plant	Algae
AGTCCTTTAAATTTCGAAATCACCAGGCTTATTTAGACAACATTCAGCAAAAAGAATTTTTTATACTATTAATATACTAATTGATGACTATTTATCTTTATACCATTTTTAATTTATAAGAGCTTAATTACTATTAGACTTGAAAGCAGTTGACTTTATGGTGTTCTTGTTTTGTTTAAATTAAACTGTTTTAGTTAAAAGTAAAAAAAATTTTAAATACTTCTCTGAAAAAGTTTCCGGTTAAACTGGTTAAAGACTTGCTTTATAAAGTAAAAAAAAATATATATATATATATATATT	Plant	Algae
ACACTTTACCAGAATTTTTAATTCTGATTGTTAGGAAAAAGGTTCTCGGATCAAAAAACCGCAGAAACAATGAATTAGATGCAAAACCCTGAATAAGCTTTATATTCTTCGCAAATAACCTGCGTTTAGTGGAGGGGGGGTAAACCCCCCTCGGCCGCGCGGCTTTGAACGCAAAGTCCCAAAATATCTTTAGTTTGAAGATCAAATGTCAAAAAAAACTATCTTACTGCAAATTTTAATTGTCAGCAAAGAAACGAAGTGGCACTCTTTTCTAAAAAAAAATTTTAAAATCTCATTTTT	Plant	Algae
GTTGTTTAGCGGTATAGTGCTTTACCTAAAGCGAGTGCTAAGGCTCCAACAGGCAATGCCGCAAGAAGTGCACCAAAAATTTGTAATTCAGAGAGCATGAGTTTTTGCTAAAGCGTTGGCCTATATTACTTATCTATGTAGAGAAAAAACAGGTCTTATATATGTACAAAATGTGTAATACTATTCGACCCGATTTTATTATAATTATCTTGCTAAGAATAGGTGCATAGGTATACTAGCAAATGTCTTTACAATTCGACCCCATAGATTTTACCTGTTGCAAGAGGAGTCTAGCAAATC	Plant	Algae
CTGAGTTTTTCTTTGGCGATTTGTATTGGCAAAGCCAAACTCCGGGAAGGTTTGACGGTTTGGTTTGGCTTATTTGTTTTGGTTTGATTTGGTTTGGCTTATTTGAATCCCTCCGGGAGGCGTAGGCAAACTCCGGGAGGCGATTTGAATCCCTACGGGAAGGCAAAGCCAAGTCCCTCCGGGAAGGCGATTTGACATCACGAAGTGATGTATTTAGCTTTGCCAAACCAAAACAAACCAAATCCCTCCGGGAACGTTTGACATTTGATTTGGCTTTCTTTTTCCCTTCGGGAAAGAGAA	Plant	Algae
AGAGGTATATGTTTACGAGTTTTTACTACTACACCAAAAAAACCAAATTCAGCTATTCGTAAAGTTGCTCGTGTAAGATTAACTTCAGGATTCGAAGTAACTGCATATATACCAGGAATTGGTCATAATTTGCAAGAACATGCAGTGATTTTACTTCGTGGTGGACGTGTAAAAGATTTGCCGGGCGTTAGATATAAAATTATACGTGGTATTTTAGATACTGCAGGTGTTAAAAATAGATCAAAAAGTAGGTCTAAATACGGAGTAAAAAAAAAAAAAAATAATCAATAGGTAAATTAT	Plant	Algae
GATAGTGGAAGCGCAAGCTTTTAGGTTTTGTTTGTAATGTCTAGTTTGATCTGCCAGTCAGTTCTTTCTCTAGAACTTTCTTGGTGATCAGATTGAGTTTTGATCCACAAGTGCTGGAAGGTTTAATAACCATCCACAATTACTGTATCCAATAATGGCCAGTACTGTGTAAGCAGGAGAATAGCCCGGGACTTTTGGAATGGTAGGAGTAACCCAAATGGTTTTATTAAAAGGGAGCTCATGTATTTAAAAATAAAAAAACGGAAGTGGTTCTTGAAAAAAAAAATAAATTTTATAATT	Plant	Algae
CCTAAGATTCATATCAGCATCAAGTACTCTTTATTAGATTAGCGTAATTTTTTATCCTTGCTCTATGAATATAAATTATTACGATAATTTCTATTTGCATTTTGATTCGTTTTTTATATCTAACTTGGTCATATCATTTGACCAATTGTAACTTCTTGTTTTGAATATTTAAACGATTTTGAAAAGACTCAGAATAAATACTAATATAAAATTATTAAATAAGTTAGTGCATATCTTGATTTTTTATTGACTTTTTCAAAGAGGTAAGAATCGAAAACAATTAATTAAGAATCAAATTTT	Plant	Algae
CCACTAAGAAATTAAAAACTATTACTATACGTATTTTTTTAATTTCTCATGACCAAATTAAAATTTTTAAGGATTATCTCCCAACCACTAAGAAATTAAAAACTATTACTATTGACTAAAAAATATTCCTGAAAGGTATTACCCATAAATACTTACTATTTTAGCTTTTTAATTGTCGTTTAGTTGTTCTTTACTTTAATTGTCTTTCTTACCAATCAGATTTTATAGAATCTAAAAAATTCATAATTATCCGGTTAGGATTGATCTAAACCAGCTCATTATATATATATATGATTCACC	Plant	Algae
AGTTTATTTTCACATTAGATTCTTCCGTTATTTAAAATAATAAAAATCTAGAACTTTCCAGTTATAGTTTACTATGATAAAATAATTTAGTTAATTTTTAAAAGTCATAGGTTTCTCTTTATACAATAAGATTGACTGGTGAATAGAAAGAATATGAGTATAAATTATTACGAAGAAAAGAAAAGTTTACCTACTTTCAAATTGAGATTATTATTGAGAATAATAGACGATTTAAAGGGATTATTAATATTGTTTTTAGGTACTCAAAAATGGTTGAAGTAATTTAATAGGAGAATCATT	Plant	Algae
TCGAGCAGAACGTCCAATTGTCGGAACAGGATTAGAAGCCCGTGCTGTAAGTGACTCAGGTCATGTAATTCAAGCTAAATTAAGCGGAGTTGTTACTTACGTAAGTTCAGAACGTATTATTGTTACTACTATAAAAAAAACATAATTAAAATTAGCTAAGTGTCTAAATATATTTAGTTTTAATTATTAGTTTCTATTATAAATCTAATTATTTTATTATAAAAAATATAATTAATAATTAAGCGGGGATATCTGAAAATAATGTAATAAATTTTAATATATAAACTTAAGATAAATATT	Plant	Algae
TCAGTCAAGAAGTGAAAAATTCATTTCAAAGTATAGATATAATTGGAATTCATCTTTTAACTGATTTACTTTTACCATTTGAATTATTATCTATACTACTCCTGGTTGCTTTAGTTGGAGCTATAACGATAGCTCGTAAAGAAATTAGTCCTAAAATATAGACCTAATAGAAAAAGCTTCTTTTCGAAACCATCTATATTATTTGGTCCTAAAAATAAACAGAGTACTAGCTTTTTTGCTTTTAATTACTGTACTTTAGCAGATCATTTTAAACAACAATTTATGTAAGGACGTTTGATT	Plant	Algae
GTAATTTTTTTTTTTGAAAATTTCTTTGTTATTGGACCCATTGCGCGCTTCGCGCGTAATTCTTCCACTGGCCCTTAAACTTGAGTTTAAAAAGCGATTCCGCAATTAAGTCTAATAAATATGACCCCATTGATCGAAGATTGTGCGAAGCCCAATCTCCCAGACCAATCCCCCCGATTATTTTCAATTGGGGTTTATTATGTCAACCATAAGAAACCTTTAGTATCAATAATTTTTATTGATTTTGGTCCCAATTTCTGACTAGCCTATATAATAATATTTAAAATTTTTTAATAAAAA	Plant	Algae
ATTTTTATTTTGGATAAATTGGCTATTATTATAATAAGCTTTACTAAAAAATATAAAATAAAAAACAAATTTGAGTTAAAGGGACATAATATATATAAATAAAAAGAAAAAAGTTTACCTACCTTCTAATATTTTATTGTTAAAATATATTTGTTTAATATTAATTAAATGAAATATGTAAGATAAAAAAGATTAAAAAAATAGAAGGTTTTGTTTACAAAAAATATAAATGTTATTTAATTTTTGTATTTTTTAAGGTGCTTAAAAATGATTAAAATAGTTGAATAGGAGAATATAACT	Plant	Algae
TGGGTTACTGGTATATTAATGGCTGTTTGTACTGTTTCTTTTGGTGTAACAGGTTATTCTTTACCTTGGGACCAAGTTGGTTATTGGGCTGTAAAAATAGTTACAGGTGTTCCAGATGCAATCCCATTTATTGGTAATTTTGTTGTTACTCTTTTAAGAGGTGGGGTTGGTGTAGGCCAAGGAACATTAACACGTTTTTACAGTTTACATACTTTTTTGTTACCTTTATTTACTGCAGTTTTTATGCTAATGCATTTTTTAATGATTAGAAAGCAAGGAATTTCTGGACCTCTTTAAATT	Plant	Algae
CATCTGTTTTCCTCCTTTTTTTTTTATGAATTACTAAAGTATTTATAAGTCTTCAAGTCAATATAAATACTAACTTATTTCGTAGCTTTTTGGTCATTGATAAGCTCTCTATCTTATTGTACTAAGTTAAACTTCTTATGGCTATAGATCTAACCTTTTAGATCAATTCTATACAATATTCTATTACCATGATTGATTTTAAACAAATGGATGATCAATAAAAATAAACTCATACATTTGCTTTGTATTTTTTGTTCTCGGTATAAATTTGAATATATTAATTAAAGAGGTAATTACAGA	Plant	Algae
TTTTTTTACAATATATTTTCGAACATTTTGGATTTCAAATTTCCCAAAATCAAAATTTTATTGTTTTTTTTGTTTCTACATTTCCTGTTTTTTTAGATACTATTTTTAAATATTTAATTTTTCGTTATTTAAATAGAATTTCACCGTCTACTGTTATAACTTATCAAGCTATGATTGAATAAATGTAATAATCACTTATTAAAAATAATATTGGTGCGGGATAGAGCAGTTTGGTAGCTCGTGAGGCTCATAATCTCAAGGCCATAGGTTCAAATCCTATTCCCGCAATTTTATAAGTGC	Plant	Algae
CTAAAAAGACAAAGAAACCTTATTTTCTTTCAATAAATAGATTCGGTATAAAATTTAAGAGTGACAAATATGAAAATAAGAGCTTCCGCTCGAAAAATTTGTGAAAAATGTCGATTGATTCGCAGGAGGGGGAACATTCTAGTAATTTGTTTGAATCCGAAACATAAACAAAGACAGGGATAATATTTCCACAAAAGAGGGCTCCATATTATAAAGTTATAAAGAACGTGGTGCACAAATCTTTTAAATTTATATTAAAGAAAAAAATATTCTTAATTTTAATATGAAATCATAAAAAAT	Plant	Algae
CTGCTATGCTTAGTGGGCGACTCGTTCAAGAAACATCTCTTTGACCATAGAAAGAAATACCTAATTGATAGTTAAACCTCTCTTCTGTCGATGAGTACTCTATTCAATTCAATAAGTGAATCTCCAATACGGAGCAAAATAATTTCACCGCAAAGACAATTTTCATCCGTGAAAATCTCTTCTATGGAAAAGCTGAAAACAATATCATTCTATGGCAATTCCGGAAAAGTCGAAGTAATTCAAGCCGCTTTTCCGCAATTAGTCGTATGGTTAACCGCCTAACTCTCGAAAGGTTACATT	Plant	Algae
TACCCCCAAAAAACCAAACTCTGCTTTACGAAAAGTAGCCAGAGTTCGACTTACTTCCGGTTTTGAAGTGACAGCTTATATTCCTGGTATTGGCCATAACTTACAAGAACATTCAGTTATTTTAGTAAGAGGCGGTAGGGTAAAAGATTTACCTGGAGTTAGGTATCACATTGTAAGAGGAACTTTGGATGCAGTAGGAGTTAAAGATCGTCGTCAAGGACGTTCTAAATATGGAGTAAAACGCCCTAAATAATTTAGTAATTGGCATTTATATAAAAATATAAAATGAAATTTTTATTT	Plant	Algae
AAGAAAAAGAAAAAGAAAGCACCAAAAAAAACGCTGGAGCCCAGGAAGCAAGCCCATAATAAGCCCAGGGGATAGGGGGGGTGTACATCGTCCTGAGTATGATGGATTAAAAATACAAATTTCAGGACGTTTGAATGGAGCTGAAATTGCTCGAAGTGAATGGGTTCGAGAAGGTCGTCTTCCACTGCAAACATTAAATGCTCATATTGATTATAGTTTTAAAAAGGCTTCGACAATTTATGGAATTTTAGGAGTTAAAGTTTGGGTTTTTAAAGAATTAGTAAATTGAAAAATTGATAT	Plant	Algae
ATATTTTCATACTGTTTTACGTACACCTCCTTATTGTATGGCATGGTCACATTTTATGGAAAATAGACGTTTTGCTATTGAAAATTTATTGTTCCTCCAAGCTTTTAATGCAGTATTTCGAGCATTAGATCAATTTTATGAATTTTTTGATATTCTCGCTGACTATTTATTACGTTATGAGAATTTAACAGAAAAAGAACTTCAATCAAAAATTTATCAATTTTTCTTATTATTAAGAAAGAAAATTTCTTAATAAAATATTCCATATCAGTAGTTTGATTTTTCTTAAAAATAATAAAA	Plant	Algae
AGAGCCGAGCCGAAGGAGCGAAGAGCCTCCGCTTCTTCGGTCGCGCTTCGGCGTAGACGAGGCGCACCGAAGAGCGAAGAACTGAACCTAAGAAGCACACCAAAGAACCAAAGCAAAAGACACACAACCAAAGTAAAGAAGTTACAAATGAAAAAAAAATAGAATTATTATAAATTTTTGTTATAATAAATAACATAATTAAATTTACTTTTATAAGTATAAAATAATATTTAGAAAAAAATCATAAATTTATCTCAGAAAAAAAATTTTTAGAAAAAAAATATATATATAATTTTTTGT	Plant	Algae
TGTATATATATGTATATACATGTACATAGATAATGAAAATGAATAAAAAACTTCTAAATTCATCATTAGTAATAAAAATTTCCAATAATAATTTGTTTAGGTAGAATTTTTTTTTAGCAAAAATTATTAAAGATTTTATGCTAATGTAGAAGATAAAAAAAATTAGTGATACTATCACTTTAAAAAAGAGACACTTTGAGTTTGTAACTGCTTCGAATAAAAAATTTCAGTAAGCAACGAAAACTAGATTTTTATTTAAATTAAAAATCTTTTATTTATTTTTAGTTAAAGGATATTATT	Plant	Algae
TATAATTCCAACTTTAGCTTTTACTACATCAAAACTTTTGGCACCTACTGTTACAACCCCTGAAAAGAAAACTAGTTACGAATCAGGAATTGAGCCTATAGGAGAAGCTTGGATTCAGTTTCAAATAAGATATTATATGTTTGCTTTAGTTTTTGTTATTTTTGATGTTGAGACAATATTCTTATATCCATGGGCTATGAGTTTTGATCAATTAGGAGTATATGGTTTTATTGAAGCATTAATTTTTGTTCTTATTTTAGTAATTGGTTTAGTTTATGCTTGGCGTAAAGGAGCTTTAGA	Plant	Algae
AATTTCCGAGAGATAAAAACGAAGGAAAAAAACGAAACAATTGTTAGAAAAAAATCGTAAAACTATTATCAAATTCCTTTTGAGACTGTTGAAAAATATCTTAAATTATAGAAAATCTGACCGATTTATATGTTTTATTATTAAGTACTTCCGAATCGGTTAAGAAAACAATAAGAAATTATTAGATTTTATTACTAATTCGGAATCTATTTATAAATTGATATTTCGGATAAATCTTCTTAATGCTTAATGTAAGAAAAAATTCTCTTTTTTTATCTGTATTCATAATAATTTTATCTT	Plant	Algae
AATCAGATGGAGTATTTCGTAGTAGTCCACGAGGTTGGTTTACTTTTGGTCATGCAACTTTTGGGCTGTTGTTTTGGTTTGGCCATATATGGCATGGAGCAAGAACTTTGTTCAGAGATGTTTTTGCAGGAATTGATCCAGATTTAGGTGAACAAATTGAATTTGGTGCATTCCAAAAACTAGGAGATCCAACTACACGTAGACAAACTGTGTAACATCAATTGAGATCAAGATTTGATTGGCTCATAAATAAATATGTTATTATTCAATAAGAAGGATAGTTAAAACATTTTGAGAACT	Plant	Algae
CTGCAAATCGCTTCTGGTCCCAAATATTTGGTGTTGCCTTTTCCAACAAACGTTGGTTACACTTTTTCATGTTATTCGTGCCAGTGACGGGTTTGTGGATGAGTGCTATTGGGGTGGTTGGTCTCGCCCTAAATTTACGTGCGTACGACTTTGTCTCCCAAGAAATTCGTGCAGCAGAAGATCCTGAGTTCGAGACTTTTTACACAAAAAATATTTTATTAAACGAAGGGATCCGTGCCTGGATGGCAGCTCAGGATCAGCCTCATGAAAACCTTGTATTCCCCGAGGAGGTTTTACCCC	Plant	Algae
AATGGTTTATTGATGAATTTTATGATTTTTCTTTTGTTCAAAACCTACGTAAGTTTTCTCAATTTTTATTAAAAGTTGATCAACGTCTTTTGGATGGCGCAGTTAACCAAACTGCGTCAAATTCTTGGATTTTTTCTGAAAGTCTACGAATATTTCAAAATGGAAAATTTCAAAACTATATACTTACTTTTTTAACCAGTATTGTTGTTGCTTCTTTTTTTTATTTCCATTAAATATACTTTGATTTTTTTTCAAAAATTTATATATCGGGTTAAAGGGTCGCTTTTGTTATCAAAATAT	Plant	Algae
TTTTTATTTTATTGGAATTTTGAATGTTTTTTTTTTTGGTTTTTAGAAATATTTTTTTTTCAATTTTTCAATTTTTATTTGAAAACAAAGCTTAAAAAATTCAAATAATGTTCCATACAAAAAATTGAAAAAAAAAACGATACAAAAACAAATTTGTGAGTCAAACGGTTTTAGAACATTTGCAAATTTCAAATTTGCAGTTTTTGTATAAAAAATAACAAATATCTATTTTGTATAGAAAAAAAATCAAATGATTTTTTTAGAAAAATAAAAAATTTTAATATTTCTGTTTTTTCATTT	Plant	Algae
ATATTATATAATAGGATATAAAGCAATAAATTATTAAAACATTCTTTAAGTAAGTTAGAAACTTTACTTTGTAAATTTTCTTTTGTAAGTATTATCAAATTTTTAAATAGAAAAAAATTGTATTAAATTTTAATGAATTTAATAATTAATTAATTCTTTTTAATTATAGTCAAAAAAATAAAATGGATTATTATGATTAAATCATTGTGTATCAAACTTCTAGATTTATACTACTCTAGCAAGAAAGCTAATTATTATTAGCTTTATAGAAAAATGGATTCCATTAGGAGGTAGTACCAA	Plant	Algae
GGTGAGGTGCATCTGGGCGCGGGCACTCATTAGTCATCGGGGCGACGATGGATTCTGGCCCCCTTCGTGAGGCTCGACCTGACCCCCCGCCAGCAGGCGCCGGGCCGAGGTACGACCAGGAATGGCTGGTAGGGAAAGTGGGGGGGTCCACGACCTTCCCCTGATCCAATCCTTGCATCAGCAGACTGAGTGGCGGGCGATAATATATACCACAATGTTTGACTCGCAGGACGGGGGAGTTGTGGCAAGTGAGTGTATTCCGAAGTAGAATGAAGGGGGAATGTAAAGAGAATCTTACTC	Plant	Algae
AAAACAAGTACTAGTAAAACAAGAGTAAATCTGCATTACGCAAAAAAAAAAAAAAAGAAATCCAAAATAGGGAAGAGAAAAGTCAAGAAGCCTCTAATGACCAACATAAGGGAAAGAAAGAAAGACAGATGAGCCAACTTGAGATTTTTTGGCATTATCATCACAAAGAATAAGTTCTGGATTTTTCTTATTTCATATCTTCAAGGCAAATCGACCCAATCCAGTGGCTGATGAAGTTTTGAACCTTTTTTTTTCTAATATCCGTTGAAAATTTGTGTGTTTCTGCTTGAGCCGTACGAG	Plant	Algae
CTGACCTAGCAGGTAATGCACTATGTTGGTCATCTGCAGGTGCATGTGGATTTAAAGGTGCTCGAAAAGGTACCCCTTTTGCGGCACAAGTTGCTTCTGAACGGGCTGCAAAACAGTGCTTTGATAAAGGCATTAGAAAAGTTGCTGTTTTTGTTCAAGGACCTGGTTCCGGCCGACGCGCATCAATTCGAGCTATTTATAATGCAGGTCTTGCTATTACACTATTCCGTGAAGTAACAGGCCTACCACATAATGGATGTCGACCTCCAAAGCGTCGTCGTCTATAATTATCTCGTTTGA	Plant	Algae
ATGGCTTTTAAATTAAGTTATGAATTGATAGACGCTGCTAAAGATAATGGAGATGCGATACGAAAAAAAGAAGAAACTCATCGAATGGCTGAAGCTAATAGAGCTTTTGCTCATTTTCGTTAATTTTTTTTAGTTAAAAAAATATGTTTTTTTTTAATAAAAAAGTATATACAGAATTATTAAAAAAAAAATTAATATTTTATAAATAGTTGATTAGTCAAAATTATTATAATTTTGACTAATCAACTATTTATAAAATATACAAATACTAGCATTTTTTTATATATCGAGAAAATTTTT	Plant	Algae
GAATTGCTTATCAATGACTGAAGAATATGAACTTTCAACCTATGATCGTCATGAATTAAATTATGATCAGACAGCCTTAGGTCGATTACCTATATCAATCAGCGAGGATTCCACACTTGAAATTATTTCAAATTTAACAACATTATCTAAGAGGGTTATGGAGGCACATCCAGAGTTAAGAAACGTGACTGACTCTTCAGATCAATAGGGTTAGATCTTACCTTTCATTAGCATATTTTTAATATTGTTCTAATTTCAGATTAATATATAAAATTCGTTGATTCTTCTATTATAAGACCT	Plant	Algae
CTCTTTCACGTCTTTCTAAAATTGCAGTCATAATTAATTCCTTATATTTTTATAAAAGGGATTCTCTCAAAATTAAAATTATACAATTATATATAAATATTTGCATTAATTTTTAATTTGTTAATATTTATATTAATTAAAATTATCTGCAAATTTATTGCTTTTTTTTTAATTAAAAAGTAATAAATTTGCAGATAATTTTTCTATTACTTTGACAGTTAGTAACTAATTTTTTGTTTTTCTAAAAAATTAATAAAATTAAAGCAGAATAAAATAACTTAATAAAATTAATAAAAAAAA	Plant	Algae
GACGTGATTTCGATGAAACTTTTTCACAAAAGTTTCATCAAACCTCATCGAAAGGGAACAAGGACCACAAAGTTTTTGATATTTGAATTACGAAAGAAAACAAAGGATAAAAGTCTAATTCTTCTTTTGAGTTTAAGAATAGTTTTGAGGCTTTTAACAAAAACGAGTACCAAAACCCTACCAAAAACTCTGGTTTTGGTACTAGTTTTGTTGCACATTTTTTAAAAAAGGTAAAAGTCTAACCAAAAGAGAAAATTTTTGGGACCGCTTTTGTTCAAAGAAAAGAAATAGTTTGAAAAC	Plant	Algae
TTTCAATTGCTTAGGGTCCCTGATTTCTTTAGGGTCCCTAGGCCATTGACCCTTTTTTCTCCTCCCTACCCTACAGACATATCTTATATGGCAAAAGCCAAAGGCGCAAGAGTTACCGTAACGCTCGAATGTACTTTGTGTAATGAAAATCGTTCAAAACGATCGGCTGGAATTTCACGTTATACGACTCAAAAGAATCGTCGTAGTAATCCGGGTCGTCTTGAATTAAAAAAGTTCTGTACTCATTGTAACGAGCATACCCCTCACAGAGAGATAAAAAAATAAATAAAAAGGTTGAAC	Plant	Algae
TGAATAAATCCGATTTGTTCATTAGTGAGGCCTGAGTTGAAAATTCCGCGTATTTAAAAAGGTTCCGACCTCGAGCTCAGGGCCGAGGTTACCCGATAAGGAAACCCACTCGTAAAATAACCATTAAGTTAAACTCAAATTCTGTTGGAGAAGCAGAAAAACGACTCCGCAAAAAAATGTTCACTAATTAGAACGTGCTGAAAGGTTAACTAATTAGAACGTGTTGAAAGATTAAGTAAAACTGAAGGATAAAATAACTAACTAGAAAATAACTTAATATTGAGTTGAGGAGAAATAGAT	Plant	Algae
ACGTAGCGAAAGGGATTTCCTGAAGACAAGCAAGATTAATGTATCAAAACGAAAAGCGGAAAGAAAAAATAATTGGACAAAAAGAACTGAGAGAAAAAAGAAAAATTGAAAGGAAAATAAAAAAAAAAGTCAAAAACTCCCGATGAAAATCTTACGAGTCTCCCTCTCGCACGAGAAATTCTGGCAAAATGACTTTTACACCGACGATCCCGTGATCTCAAGAGCTTTACCGGCTCGTGGAGTGAAGAAGAAGGAATTAGGAACCCAAAAGTGGTTTGAGGAGCTTAGTGGGGGACATAT	Plant	Algae
TGTGAGGGCTCTCAGCCACATGGATAGTTCAATGTGCTCATCAGCGCCTGACCCGAAGATGTGGATCATCCAAGGCACATTAGCATGGCGTACTTCTCCTGTTAGAATCGGAGTTTGAAACCAAACAAACTTCTCCTCAGGAGGATAGATGGGGCGATTCAGGTGAGATCCCATGTAGATCTAACTTTCTATTCACTCGTGGGATCCGGGCGGTCCGGGGGGGGGCCACCGCGGCTCCTCTCTTCTCGAGAATCCATACATCCCTTATCAGTGTATGGAGAGCTATCTCTCGAGCACAGG	Plant	Algae
CAACAAGTTGTTATGGACTATCTGTAATCCTTCCTTTTGCGCCATATTAAGTTAAGCCGATAAGAAAAAAAAAACTACAAGAAAATCGTTTTTTTTCTTACTTAAACTTAATTTGATCTTTTTTACAAAAAAAAAGTCTTGCTTATCCTATTGGATCAGTCGTTCCCACACAAAAGCACACTTTCCGGTATTATTCTGGTCAATTTGTGAAAGTCTTAGTCAATAACAAAAAAAATTTAGTAAAAAATATCATAAAATTGTATACTAAATTATCTGTTAGATAATTTGGTATTTAAACCC	Plant	Algae
CGTTCGAACTTCTTTCAATACTTCTTTTAGTTGCTTTAGTGGGAGCCATTAATCCAGCGCGTGACGAAGACACAATTACGATGGATAAAAAGTCATCTTTTTAATAATCTAGCCATAATTCTTCGTTTTTTTTTATTAAAGCTTACTCTCATAAAAGGGATAATGACAAAAATAAATTGTCAAAATTTGATTTACCAAATTGTTTGGGGAGAACTTTAACAAATCACGTTTGAACACGGACTAATCTTAGGTGCTTACCTTTTTTGTGTCGGATTTTTTGGTTTAATTACGAGTAGAAAT	Plant	Algae
TTAGCTTGTATGAATAGATTTTGGTTTAACACAGTAAATGGTAGTAGATTTTCTATTCTTAGATTTCGAATGTATCCTTCTTTATTAAATTAATTATTTTAATATTTTTTTTGCAAAACTATATTATTTTTTTATTGTTAGAAAATAAAGTTTATATACTTTATTTTCTAATAAATTTTTTAATAAAGATAAAATTGAATTGTTATATTGATTACATTTTCATTTTTTACTATCTTTTTATCAAAAAAAATTTTTATTAAATATTATTTATTTTTTATTTATTTTTTAGGAGAATTTTTT	Plant	Algae
TGTCGACTTTTCGCAACCTGGGGCGGTAGGTTGTCCCAAGGGTTGGGCTGTTCGCCCATTAAAGCGGTACATGAGTTGGGTGGAGAAATTCTGAGCTCAACTAAAATTTAACTATATGCAGGAACCTCTTCTTAAAGAAGTTACTTACATTCAAAGTCATCTAAGTTCAGAACTTCGTGAATGTAAAAAAAGTGCTTACATGGAGAAAATCCGCAGGAAAGGATTGCTCAAGGTTGGGGGTTCCTACCCGAGAAATCATCCTCAGAGACTATACGTTAAACAATATTAAAGGAAAAAAAA	Plant	Algae
TAGAAGCTTTGGAACCTTGTTGGTTAACAGGACAACAAATTGAAGCGGGACGGCGAGTTTTATCTCGTATAACAAAACGAGGCGGTCGGATTTGGATTCGTCCTTTTCCTGATAAATCCGTGACCTATCGTCCACCTGAAACAAGAATGGGATCAGGAAAAGGAGCTCCTGAAAAATGGGTTGCTGTAATCAAGCCTGGTCAAATTTTATATGAAATTCAAGGAATTTCTGATCCCCTATTAGCAAAAAAAGCATTAAAGAATGCTGCTTATAAAATGCCAATAAAAACAAAAATTATTT	Plant	Algae
ATGTTTGCTCTTCTCAAAAATACTTCTTTGCATTTTGGGACACCCGAATCTCTTCGTGTGGTTCTAAGAGAACTTCAATCTCTTTGTTTGGATTTCAATCTATTATATCAATAAAAGCGCCCCCTTGGCACTTAGCGAAGGGTCTGGCCAGCCAGACATTGAGTGCCTGACGCACCCTTCAAACCTGGGGGGCCTTTGGGGCAAAACAAACACACTTTCCCCCCTCTGTTCTCTCCCAAAGGGAGAGAACAGAAGTCAGGCCCCCCTTCGGGGGCTCCTGAGTGCTGTCGTGTTTTCTTT	Plant	Algae
AACCCTTTAGAGAGTAGGGCCCCTACCCTACTTCCCGTTTACGCTTCCGCTAAATTTTAAAAAACAAGGTCTTCTTTTGGAAATGGGGCAGGGGTCCCCTAATGTGAGGCCCCTGCCTCATTTCCAAAAGTTGCAAGGCTGAAGCCTTACAATCAGTTTAAAAAACAAGCTAGCTTTGTGAAAGCTAAATTTTAAAAAACCTTTCACTCTTCTTTAGATGCTTTTTAAGTAATTTGATTTTCAAGTTCGATTCAATAAAGTTAATATAAATTGATATAAATTATTTTAGACAAAATTGTT	Plant	Algae
AAATAAAAAATTAATCTTAAATTCTAAATTTTGGACTAATGACTTTTTATTTAAAAAAGTCATTAGTCCGATTAGTCTTCATGTTCTTCAAATGGATCTCTAAGTTCATTAGAGGGTTGTCCAAATGCAGTATAAAGAGCGTAACCAGTAAAGCTTATAAGTAAACAAGATATGAAGATAGCGACAAAGGTTGCAGTTTCCATTGTTAGGTAGTTCCAAAATAATGGTATATTTTTTATGTATATTTTTTAATATAATAGTACAAAAAGTTAATAAATCTCAACTAATCTGATAAGTTTT	Plant	Algae
AAGTTAATCAGTTTAAAAATATGTCAAATTTGAAACTATTATTAATTTCCTAATCTTATGTTAATTAATCATATTATGAATAAAATTCATTAGATTTATAATTATTGAGAAAAAAAAAAGCTTTTTACCATTCCCAAAATGGGAAATTTATATTGAAAAAGCTAATATTTATTATATTTATAATAATTCATTAAATATTTAATAATAATTCTAATTAATAAATTGCTTAAATAAAGAATTTGGGTAATTGTTTTCTAAGGGTGTATACTAAATTTGTTCTATCACTATTAGGATTTTTTT	Plant	Algae
TCGCGTTTCTGTCGGCGATAAAGTTACTGTTGAATTGAGTCCTTATGATTTAAGTAAAGGGAGAATTATCTATAGATTTTAAATTCAAATATTTTATTAACCTCTTATTATTTGATTACCTAGCGGTATACATAAAAAAAAAGAAGAATCGCTAGGTATACCGCGTCGAACGAATATTTTTTAAGTCTGCCGCGAAGAATCGCTAGTAAGCATTTTTCTAAAAAAAAAATATATATATATATAATAAAATTGCAACAATTTAATGCTTTAAATGAATTATAAATTATTTAATAACATGGA	Plant	Algae
CGGGGGCCCTAAAGGCCCTAAAGGCCCTTCTATGTAATACCCCGTAGGGGTTTCCACCGTAGGCGGATGTGTTACACAGTATTACATAGTAAGGGCCGTAAGGGCCCAAAGGGGAAGGTATCCTCTTCGCACTCGTTTACCCCTCCTGTAAGGGGGGGGGTAAGCACCCTCTACCACTTACATCTTTACCCTTTTAGACCCCTACGGGGGTCAAAAGTAAAAGTAACCATCGGATAAATAGATATTTTGTCCTTGTAACACTTTCAAAACAGAGAATAATTTTTTACCTTTTTTTGAGCT	Plant	Algae
GCACCTCTAATCACTGCTTTAGATGTTGGAGTTCTTTTATTTAGATCAAATAAAAAATGGATTTCTCTAGCATTAATGGGAGGATTTGCATTAATTCAAGAAAATAATTTAACTGTTTTAGTTAATGAAGCTGAGAGTGGTAATACTATAAATTATGACGGAGCCCTGGGCGCTTTAGAAAATGCTCGTCAACAATTAGTTCAAGCTACCAATCAAAAAGAAAAAGTTTCTGCTCAATTTTCTTTAAAACGTGCTCAAGCCCGTTTTCAAGTAGTTAAATAAGTCAATCCGTTTATGCCT	Plant	Algae
AAAAAAAAATTGCGATAGCCAATTTATTTCTCGAGAATTATGAAACAGCTACCTACGATCTTTCAAAAATTGATAAGCGCCGTATGTCACCACACGTAGTGGCACTAAAATATAAATCTACGTTTAGGATCCTAATTACTTCAGAAGGTATATTCCAATACAATTCTATATATTTTTCAAATCGATATTTCTGGATAAGATATATTGAAGCAGAACTATCTAAGCTAAGGGAGTAGCAGAGCCTAAGAATAAATAGACTTTTTAAATGAAAATATAATTTTCCGTGGGGCTATACGTGTA	Plant	Algae
AATTAAAAAAAAAGTTTTCTTTATATAAATATATATATATATATATATTTTATTTAATTATTAATGATTAAAAAAAATAATAATAATTAAATAAAAAATATATATATATTTTTTATTTATTTTATTCTTTTCGTTTAAAAAAAAAATAAATAAAAATCAATATTTTTATTTTATTTTTTTACTACTAAAAAAAATAAATTATACTTTTCCCAAAATAAAAATTTATTTTATAAAGATATAAAGAAAATTTTTTTATTTTTTTAATTAAAATCAATCAGTAATTTACGAGAATAGTTATCA	Plant	Algae
CTGCATGTATTGTGTTGCTTTATCATCAAAAGAACTTTTGATGCATCATAAAATTTATAATTTTATGCACAACGCACGTGCAGGATTGCAGTTATTGCGTTGCGTCCCAAAGTAAAACTTTGTGCCAGCAACACACCAGATCGCCAATTGTGTAGCATTGTGATTTTCAATCGCATATGAATTTTTTGGGCAGCGAAGCTGCGCTTCCTGGTCCGCATAAAGTACACAATAAACCCGAGTAAACTTTTGAACAAAAATTGAAGGAGGCCTTTGACCCAAAAAAATCTTGATTTAATTGAA	Plant	Algae
GATTTCAAGCTCAAGTTTATATTCTAAAAAAAAATGAGGGTGGACGTCATACTTCTTTTTTACCTGGTTATCGACCTCAATTTTATGTTCGAACTACAGATGTGACAGGTAAAATTGAATCTTTTAAAGCAGATGACGATAGTCAAATACCTATGGTAATGCCAGGAGATCGAGTTAAAATTGTGGTGGAACTAATTCATCCAATTGCTATTGAATGTGGAATGCGTTTTGCCATTAGAGAGGGTGGTCGAACTGTTGGGGCTGGAGTTGTTTCAGACATTTTAGATTAATGGATTATTT	Plant	Algae
TTTTAAATGAAAAAAAGCCAACAGTCAAGTCAACTGAAAAACCTAAAGGTCCGTTATTATGAACGGAATTTGATAATCTTGAAAAACGTAAAATAAAAAACAAATGGCTAAAAAAGCAAAAAATTTGAATTTTAAAAATTTTTGTTCTTTTTTTGTTGAAAAGTGTATTTTTTTTGAAAAAAAACTTTAAAAAACCAACTGAAAAAAAACTTAAACAAATACATTTTACACAAAGAAAAAATTTTATTGAAAAAATTCACAAAAAATTGCAAAACTTTAGACCACAGTTCTTTTTAGTAT	Plant	Algae
AGCTCCAACAAATTACATTGAAGCTCAAAATTGGTTAAAAATGACTGGTCGTAATACAGGTTTATAATTTGTAAATTTTAAAAATAATCTGTTTTTATTTGAGATAAAACAAAAAACATAAATAAGAAAGTTCTTGTTTTATCTCAAAATTTTAAAATTTTATACGGTTGTAGGAATATATTTACTCGTTTACAGTACAGTTTTTTTGCCTGCGCAGCTGGCATGGAGATTTAAAAACTTCATGCCAGCTGCGCAGGCAAAAACGAAAAAACTTGTAAATAGAAAATGTTTTTATTTTTT	Plant	Algae
TGGCACTTTTATTTGCGAATCCTTTCGTTTAATGATAATAATAATTATTATTATCATTATTATTATCATTTAAAAAAAGTTTCCCTCTCTCTCTTCAAAATCCTTTATTTTTCAGAAACGGGGGAGGGAAAATCAAAAAAATTTTGAATTTCTATGAAAAAAACTAGAATCAAAAGAAATTATTCAACATTATTCAAAATTCATTAACTCAGTTTTGAATAAAAGAAATAGGGAGTGTGTCGAGTCAACAAAAAACTCCACAAGAATTCGACCATCTAATAATTAAAAGGAGAAGACAAT	Plant	Algae
AAAAATTCAAAAGCTTAATACATTAAAAGAAAAAGAAGTTATATTAACATGGTCTCGTGCTTCAACCATATTACCTATTATGATTAATCATACTATTGCTGTTTATAATGGGCATGAACATGTTCCCGTTTTTATCACAGATCGAATGGTTGGCCATAAATTAGGAGAATTTTCACCAACACGCAGTTTTCGGGGGCATATTAAAAAAGATAAAAGATCAAAACGATAAACAATTTTTAAGAATTAACAGGTTTTATATACCTTGTAAAAAAAAAAAAAAACAGCAATTTTTATAATTTT	Plant	Algae
AGATTTTAAAGAAGATGCAAATAAATGAGATTTATATAGTAAAGATCAAATTTTTTAAATTCAAACGTACCAATTTGAATTCTGTAATAGAAATGAAAATCTAATTTAATTGATTCAGTTGAAAATTAAATGAAAAATTTTAATAAAAAATGTTAATATTAAAATCAATGGTTTCAGCAAAACTTATAACATTAGGGCAATGTCCCAATTGATAATATTTTTTTAATAAAAATTTTAAATTTTTAGTGATACAAAAACTTCGTTCTTTTTTTTGTTTTAGATAAAAACTGATTGTTCGCA	Plant	Algae
AATAAAAGTTTTATTATTGCTTATAAAAAAATTCAAGAGTAAATAAAAGATTTAATTTAATTTTTATTAGTTGACGAAACCTTTTGTTTATGTCATTATAAATAGAATAACATAAACATATTAAGTTAAATTAGAAACAATAAAAAAAAATGTTAAATTTTAGTTTCAATTAAAATATTAATCAAATTTTTTTTTTATACATAAAAAATTAGCAATACCTAAATACATTTAGTGTTTCTATATTAAAGGAAAATAGCAAAAAAACTGAAAAATTTAAAGTTATTTAGTTAAATTTTCCAG	Plant	Algae
AGGACAAGTGGTCCCCCGGTTCCCCGCTGGTGCCAGCGGATTCAGGGGTGCCAGAAAGGGTACAGCATTCGCTGCTCAGACTGCAGCGGAGAATGCTATTCGTGCGTTGATTGATCAGGGTGTCAAACGGGCCGAAGTTGTGATAACCGGTCCGGGCCCGGGACGAGATACAGCATTGAGAGCCATTCGCGGAGGCGGTGTAGTGTTAGGTTGTGCGCGCGACATAACCCCAATGCCCCACAATGGATGTAGACCCCCTAAGAAGAGATGCGTACAGATCCAATCGTGAATGGTGATGAC	Plant	Algae
TCATGGGCTTATTATCCTAGGTCGGAACAAGTTGATAGGATCCCCTTTTTACGTCCCCATGTCGCCACACAGGGGACATAGGGGCAAAAAAAGGAAAGAGAGGGATGGGGTTTCTCTCGCTTTTGGCATTGCGGGCCCCCCTCCGGGGGCCCGCACGACGGGCTATTAGCTCAGTGGTAGAGCGCGCCCCTGATAATTGCGTCGTTGTGCCTGGGCTGTGAGGGCTCTCAACCACATGGATAGTTCAATGTGCCCATCAGCGCCTGACCTTGAGATGTGGATCATCCAAGGCACATTAGC	Plant	Algae
CATACTTTTGTATTACCACTTCTTACTGCAGTGTTTATGTTAATGCACTTTTTAATGATTCGTAAGCAAGGTATTTCAGGTCCTCTATAAATTATTAGAATATAATTTTTACTAAATTTTGCTGACATAATAAAATTTTAATAGTAAATTTTTCCTATTAAATTTTTATTATGAACTAATTTTATTTATTGTCATAAATTATTTCTAGTTTAATGCTTAAAAATAATTTATGGATTTTCTGTATTTTATTTAAACATTTAAATAAAATATATTTTGATTTAAAAAAAAAAAATTTTAATT	Plant	Algae
AAAAACTAAAGAATGTTCTTGGATTACAACTAGACAAATTGAATCTGGACGTAGAGCAATAACGAGATTTTTAAAACGTAAAGGAAAAATTTGGATTCGTATATTTTCATATAAACCTATTACTTTAAGAACAAAGGGCACACGTATGGGATCAGGTAAAGGAGATCCTTATTCTTGGGTATCTGTATTAAAACCTGGTCAAATTATTTATGAAGTTTCCAATATATCAGAGAATTCTGCACAAAAAGCATTAAAAATTGCCGCATCAAAAATGCCTATAAAAACTAAATTTATAACATT	Plant	Algae
CATTGGCTTCGCCGAAGAAGAAGAAAGAAGATGTAGCGGAAGGCTTCTTTCAGTTCAGTTGCACTGCGGTCGCGCTTGATTCAGTTCGGCAAAGCCGAAGAAGTGCACCAAAGAGCCAAGCCAAAAAGGCTTCAATTTTTTTTGCTTAACTTTTTGCTAAAAAGATTTTTAAATCTTTTATGTAGAAAAAATGCAAAATAATAGTTAACAGATCATAAAAAAGCGTAAGCTTTGCTAAAAAATCCAAATCAAGTAAATGGTTCAATATAATTAAGAGTTGTTTAAAAAACATTCTATAAT	Plant	Algae
AATATGCCCGAAAATGATCTAGCGTCTTTTCGAAAAATTTTTGAAATACTATTATTAGGATATCATGGATTTATAATAAAAAATAGTAAATTTAATGAATTTTAAAATAAAAATTGATTTAAAATGATTCATAAAATTTGTTTATTTTATAAAATTTTGTAAAATTAAGATTAGAACATAAATTTATATGTATTTAAAAATATGATTATAAGGTTTGTTAAATAAAACCTAAAAAAACTCTTTAGGTATTGATTTTAACCAAAGAAAAATTAAATAGCTTTTGACTCCAATCCAAAAATT	Plant	Algae
AAAAAATATTTAAAATAAATAAATAATGTTTTAGTTAATTTAAAGATTTTTGTTCTAAATAAATTGGCTATTCTTATAATAGATTTTGCTAGAAAAAAGTAAAATGAAAAAAGAAATTTGAGTTAAAGAGACATGCGAAAAAATGAATAACAAAGAAAAGAAAAGTTTACCTATCTTCTAAATTTTTAATTATTTAAAATATAGAAGAGTTTATTTACAAAAAATAGAAATATTATTTAAATTTTATTTTCTATTTAAGGTACTTAAAAATGATTAAAATAGTTAAATAGGAGAATCACT	Plant	Algae
GAACAGAAAATCCACGAAAACCACTAAGTTCTTAAATGAAACTAACGAATTTTTATTGGGTACTTTTTCATTTTTATGAAAAAGAAACTAAAAACATTACCCTAAATTGAAATTGAGTTCGAAATTCTCGACGATTGTTTATTCATCGGCTATTATAAGTTCAACACAAGCCGCTATGGTGAAATTGGTAGACACGCTGCTCTTAGGAAGCAGTGCTAGAGCATCTCGGTTCGAGTCCGAGTGGCGGCATGTCATCTTCTAAAAAGGATAAATAGATCCTATAATTAAAAATTAATAAAA	Plant	Algae
GAAGCTAGAGAGGGTTTTGATGCTCGTCGTATCCTTTATATGGAAATCAGAGGTCAGGGGACCATTCCCTTAACCCGTACTGCCGAGAATTGGACTCCACGCGAAATTGAGCAAAAGGCTGCTGAATTAGCCTATTTCTTGCGTGTCCCGATGGAAGTCTTTTGAAATAAATGAACCGAAGAAATAGAAGAAATGCTTTCGGCAGCAGGGAATAAACGTATGGATGTTCTTTAGAAATCTTTTTTCTGCATAACCTATTTTAAGTTTATTCAAAATCAAATAAGCATTCATTATTCAAAA	Plant	Algae
TACTTGAAATTGAGGGGCCGCCAAAATATTCCACTAACTAGGATCGGCGAGAATTTAACCTTGGGAGATATAGAAGAAAAAGCTGCTGAACTTGCTCGTTTCCCGCGTGTATCGATTGAAGGTTTTTAAAAGTTATTTAGTTTCAGAACCGGATGACTTAAAAATCGATGTAAGGTTCTTGGAGTCGCGGAAAAAAATATATTTCAGGAGGAGAGAAGTTCCAGAAGGGAGTAACCCAGTCAATTGTCTTGTACTTCGCTTGCTTCCCTCTCCTGATTAGTAGATAGTTACAGTTAATAT	Plant	Algae
AGCAGGGAAGTTCATCACCCTCCTACGGGGGTGAACCCCTCAACGACTAATACGCTCGATTTCTAATATTCATTAGCTGCTTCGGTTGATAGAAAATAGAAAAAGATATAGTCTGAACTTTCTGGAAACAGAAAGGTGAGCTTAATATTGGTCGCCGAAGGCGTTTACCTCGCCGAAGGCGTTTACCTCGCCGAAGGCGTCCCCTTATTTTAGCTCCCTCTTAAAAAAAAATAAGGAACCCCTGAAGGGCGGAGCCAGGTGGAACGACCTAGGTGGCCCGAAGGGGCAAAAAAAGGAAAA	Plant	Algae
TTTACATTTTATAATGAGAATGTATGTGTAAAAGAAGCAGTAAATTGATAATTTAATTTTTCCAAAATCAAAAGAGCGATGGAGTTGAAATAATAAACGATTTATAAGACCTTATTGTAAAAAAAAATAAATTTTTTTTTTTTCTAAAAAGTGGAATATATAGAATCTATTAACAAGTTTATCTGTGTATAAGGTATATTTATGACTGTAATACCTTAATTTGAACTGTATCGCACTATGTATAATTTAGTAACCCTAAATCCCCAATTTTGAATATTTTAGTTTAAAAATATAATGCAA	Plant	Algae
AAAAAGCTTTTTTTAACTCACATTGTTTATTTGAAGTAAGTTAAATTTTTTTAAAAATGAAACAGAAAATACAATAGAACTTTATATATATATATGTTTTAGCATTTTTTCAAGTTTTTTAGCTCTGTATTTTTTACCCCTTAATTAGCAAATTAAGGGGTAAAAAGATTTAAAAAGTGCATAAGTTAATTGACTCAATTATTTGTAGAAACATTTTTAGAAATATCTATTTGTTCAAAAATTGATTTCTATTTCTAAAAGAACTCAACTAAAAAAGTTTTTTTTACACAAATTTTTATT	Plant	Algae
GCTTCCATTTCTTTGAATTCAAAGAAGGCAAGCTGATGCAACTGCAAAGTTGGTGAGCAGTAACAAAAAAAACCAAAGAAGAAAGGAAGTAAAAAATATAGTGAAAGAGAAGTGTAGATAAAATTAAAATTAAATTTCAAAAATTATGAACTTATTTAACAAATTTTAAAGAAAATTTTTTGAATTTTTGATATTCTTTTAAAAACTATCAAAACATTGTAAACAATTTACAATTCATTAAATTATTTGATTATAATAAAAAAAACAGTATTGACGCTGTTTGATAAAATAAAATAAAAA	Plant	Algae
CTTCCGCTAGCTAGGCGGGATAGCGGGGCCTGCCATTGGTTGCAGGCCCATAAAAATACAAATACACAGGAGAAATGGCAGAGTGGTCAATTGCGACGGTTTCGAAAATCGTTTTAGTTTTACTAACGGGGGTTCGAATCCCTCTTTCTCCAATGCTTCCGTGAATTTTTCTTGAGAAAGAACAGTGAAAACTTTTCTTTGAGAATACGCTATAGTGTAGAATAGCGCTGGCTGAGGAGTCTGGCTCCCATACAACGTGGATTCCATGGCTCTCACCATATATGACAAAAAAGAAGGCCC	Plant	Algae
TTTTATAAAAAAAATTTTTAATACTATTAAAAATATATATCTCTTAGTTTAAAAACTATATATAATATTTTATTACTTTAATAATAATAAATAAATTTTTTTTTTTAATTTATCTTATTTAATAATTTATTTTTTTTTTTTAATTTATAAAGTAATTTTAATTAATATTTTTGATAGGTAGGATAAAAATCCTAAACTTTTTTTTTTTGTTTTTAAGTCTATTTTTTTTCTTAATCTAGTTAATTATAAACTAGAAATTAAAAAAAAAATAAGATTTTTTATTATATAAAAAATTTATTT	Plant	Algae
AATAAATAAAAGTTTATATATAGAATATAAGCTATATATATCTTATTTTAGAAGGTAGGGATGACAGGATTCGAACCTGCGACATTTTGTACCCAAAACAAATGCGCTACCAAACTGCGCTACATCCCTGGCCTTTTTTCTTTATATGTATTGTACTTTTTTTTTTTTTTTTTACCTACTTAATTTTTTTTTTTTTTATTTGGTTATTCATTTAGTTAATATAATTGTGTGTAATATATACTGTATATAATATATATATTATTATTAGAAATTTTTCTAAAATAAAAGGAGTAATTTAAA	Plant	Algae
GTTTCTTTGTTCTTGGGTTCCTGTTAAGAAGGCTTCGTTGTTGGAAGAAATTTTTTGTCTAAAAAAGTTTTTTCATCGGTACGATCGATAATGTTTGTTTATGAAAGAAAACAATCTTTCCATAAATTCAATTCTTATTATTTTGTTCTAAGGAGTGCGAAGAATCGCCCATCCTTTGCATTTTAGGACCTTAAAGAATCAAAGGAGCCTTTATTCGTAAACGAGAAGAAAGAAAAGTATTAAATATAGTTTTTGTTCCAATTCTATCCTATTTGAAGTATTGATTTTGGAGGTTTTGTT	Plant	Algae
CCGGGCCCGTTGATTCGCTAGTGACTGGAATCGCTAGGCATCCACATTCATGAAACGAATGTGAAGTCAATACGAATCTTTCTCCGCAAGTCAAGGGGAGAGACGGAGTGGAGTCAGCGACCCCAGTTATTATACGTATAAGTCCGGGGCACCCAATTGTAATTGTCGGTCGGGTCGACGAGGCAATCAATCTTCCTCCCCTCCTGTAGTGCATTCGCGGTAGCGCCATCGGCAATGCACTAGGATCCCAGTGAATCCAGGGCCGACGACTCCACCAAAAACTCTTGGTCGGAGAATCCA	Plant	Algae
AATTCTCCCTACGGGCTTTACAAGCTACGCTTGTAAAACTTTATTACAAACGCAGAAGACTTTAACCCTTGCCGTGCCCGGCAGGGCAACGGGCGACGCTTAAAGATCCTAATGTGTGCAAGCACACATTTTGGACGTCCATAAAATAAAAGATCCTAATAGAACTCTGTTCTATTTTGGACTTTTTTTCTGTGTTTGTAATCTAGAAAAACTTGGTTATTCGTTTGTTAGCTTAGAAAGTTGGAGAAAATTCAGTAGTTTCGAATATAACTATAGAGCATTCTAAAGACGGAGGTTTTT	Plant	Algae
GAATAGGGAATAATGAGATCACTGTTTTAGTAAATGAGGCAGAGAAAAGCGGTGACATTGATCCACACGAAGCTCGGCAAACTCTTGAAATAGCAAAAGCGACTTTAAGAAAAGCTGAAGGAAAAAGACAAACAATTGAGGCAAATCTAGCTCTCCGAAGGGCTCGGACACGAGTAGAGGCTATCAATACAATCTCATAANNNNNNNNNNNNNNNNNNNNNNNNNNNNNNNNNNNNNNNNNNNNNNNNNNNNNNNNNNNNNNNNNNNNNNNNNNNNNNNNNNNNNNNNNNNNNNNNNNNN	Plant	Algae
TTTTTTTTGTTTTTTTTTTCAAATTTTAGAATTTGCATTAAAAAAAAGCTTTCATTTTAATAAAATATTATTAAAAAAAAGTTTATAAAAATATATAAAATATTTTAATAATTTTGGATTTATGTTAAAATAATAAAAATGAAGAAAAAAGACTTTCAATTGTCTTTTTTCTTTTATGAAAGAAAAATAAAAACTAAAACATTAAATAAGTGCAAAAAAATTTTAAAAATAAAAAAAAAATAAATATTTCCATAAATAAAGTAATTAAGTAAACAAAAATTCTTTTTTTATTAATTTTCA	Plant	Algae
TCTCTTTCTACTGATTAGTAGTTAAAACTGAATCAGTAACTAATAGGAGAGAGGTTTGTCCGTCCCTAAATTCATAGGACGATGCTACTGCAGATGGATCCTAAATACTCAACAAAAATGTGTAAAATAATCAGTGTGCTAACTAAATAAGAGTCTTTTCTTAGAAGTTAGGAGAGCAATCAATCTCAGAATAATTAATTCAATTTATTGTGATAATGAAGTGTTGTATCGATAATTTATTGAGATTCTACACAATATTCTATACGATAGAAAAAAAAACTCATCAAATTGGTTAATTAG	Plant	Algae
TGGTGTTTTTGTGAACAAAAAAGCAATGGCAGCTAAAACGTAGTTTATCTTTAAACTTAGAACCGCTTTCTTTGGTTTGCGTAGCAAACAAAGACATTGCGAAGCAATGTCTTGGGTTATCGACCAAAGGTCGGTAACTCCGTAGGGCTCAGTAACCAAAGCGAAAGCAAAGTTTGTCATTTATATCCAAAATTCTGGTTGTCAAGGGGGGGGGGGGGGTGAAATAACATAAGCTAAGTTACGGCGCGCTTTTCTTTTTGGTAATATAGTATTTGTCAATTAAATAGGAGAAAAAATATC	Plant	Algae
GCATCAAAAAAAAATTGCTGCGTCGTGGCAAATCGTCCCATTATTTTTTTTAAATTGCTGCGTAGTGGAAGATCGTTTAGTTCCACTACGCAGCAATTTAAAAAAAATAATGGGACGATTTTCCACGACGCAACAAAAAATTTTGTTGCGTAGTGGAAAGAATTTTTTCATTTTCCTAACGATTTGCCACGACGCATCAAAAAAAAATTGCTGCGTCGTGAAATCGTCCCATTATTTTTTTTAAATTGCTGCGTAGTGGAACTAAACGATCTTCCACTACGCAGCAATTTAAAAAAAATA	Plant	Algae
GTTCTTAAGAAAAAACAATTTGAAAAAGTACAGTTAGCAGAAATGAATTTTTAGTATAATTTATCACAGAATTTTTAATTATTTCCTTTCCATTTCCTTTCCATTTGCTTTCCTTTCCAAAAAGCAAAGCTTTTTGGAAAGGAAAGCAAATGGAAAGGAAATGGAAAGGAAATAATACGGAAAAAAAACTAATTATTTTTTCGTGATTCTTTTTCATTTTCTTTCTTAGAAAACCAGGATCCCGAAAGTCTAGTTACTTTTTCAAAAATCGGTCTAAATATAGTTTTGAGGTTTCAAAAA	Plant	Algae
TTTTTTTAGAATAAACATTTTTTGATATTTTTGTCTTTTTCTATGTTTATTGAATAAAAAAAAATAAAAAAGAGTGGATAAGTTTTTTTCAAACATATCTTTTTTGAGGTTTTTTTGAAAATTCTATGTGCACTGCGCACAAAATTATTTTTAACAATAGTTTTTTGCTATTGGTATTGAAAAAATATCAAAAAAGTTAAAAAACACAAACAAAAATTTTTTTTGAATTGAAATCTTTTAAACAAAAAAACTAAACAATTTTTATTTTAGTTTCCTATAAAAAAAAAATTTTTTTTATTT	Plant	Algae
GAACCATACGTGCTCTTTTAAAAGCATATGGCTCACATACTCTTTAAAAAATAAAAAAAATATAATAGATTATTAAATGAATTGATTTAACCAAATATTTTAATAATATATCTTTTATTATAAAGGAAAATGGTTTTATTCATATAAATATTTTTTATCAAATGTTTTTTCTATAGTATTTATAAAATTTATAAAAAAAAAACTATAGTTAATAAAAATATTTATTCTATAAAAGAGAATCAAAAGAATTTATAAATGTGATTTACTTTTGCTTTTCCTCCGGCTTTTGCTTTTCTTCGC	Plant	Algae
GTAGTATCGTTTGGAGTAACGGGTTATTCTTTACCTTGGGACCAAGTAGGTTATTGGGCAGTAAAAATTGTTACAGGTGTTCCTGACGCTATTCCTCTAGTTGGTGGCTTTATTGTTGAATTATTGCGTGGGGGCGTTGGCGTTGGCCAATCAACACTTACTCGATTTTATAGCTTACATACTTTTCTGTTGCCATTATTTACAGCCATCTTTATGTTGGCACATTTTCTTATGATTAGAAAACAAGGAATTTCAGGACCTTTATAATTGTTTGCATATAAAAATAAAAAAGAATTAAAA	Plant	Algae
TTTACGAATCGGTTATGCTCCGCGTTAATTTTCTAGAGCCGCCAAGCTTAATGAAAGAAACGTCAAACTAAAAGTTATAAATAAAATGGACGCTTGCTCACGAAACATTTTTGCGCATGTTTCACTTAAAAAAGCGCTTAACTAAAAGCTCTTGTCTTGACGAACGGTAAAAAGTCGATAACCGCATCAACCAAGTAGCCGAAGTCATAGCTTTTTTCCTTAACAAATTGGGAAAAAGTTTTTCACGATAACCACGTATCAGAAGAGTCTTTGATTTATTTACTAAAAGGAAAAAAAAGT	Plant	Algae
CTACAATGCAAGATGTAAAGACGTATCTTTCTACAGCACCCGTATTAGCTACTCTATGGTTCGGATTTTTAGCTGGTTTATTAATAGAAATTAATCGTTTCTTCCCAGATGCTTTAATTCTTCCCGTTCTTTAAATAAAAGAGACTTTTATATAAAAAAAAATTTATATTAGAAATAATAACAATTTTTTTTAATTTTTTATTATTATTATAATTCACTAAAAAATTTAAATTTAATTGCTAATTTTTTTAAATATATTTTATAAATTTTAGAGATTCAATATTCGAGATAAATAGTATT	Plant	Algae
CTGATTTTTTTATACCCGCCAATGATGATTCTATTACTTCCTTAGATTTAATTTTTAATGAGTTTATTGGTGCTATCAAAGAAGGAAGAAAAACCTTTTTAAAAATGAAAATGTTGAAATAAATATAAAAATAGATTACTTTTTATTAGAGTTTTATAGTTTGGTTCGGTTCAAATTATTCTTTTTTTGACAAATGCATTTTTAAAAGTAATAATTTTAAACTAAACCAAATACAATTTAAAAATATTAAATAAAGAATATCTTAAATAATAAATTTTTATTATCTGATTATTTGAAAAT	Plant	Algae
ATACAATATTATCATATCAAAAAGCATTATGTACAAAATTAAAATAAACACATAAATCAATCGAGTCTATCAAAATTGAACTTTTAGAAGATCAAAATAAATGTGATATGTGGTTGATTTATAAGGCAGCTTAAAGTAGCCCCCATCGTCTAGAGGCCCAGGACACCTCCCTTTCACGGAGAAAACGGGGATTCGAATTCCCCTGGGGGTATGAATAATTATTAAATAATATAAGAGTAAAATATAGGTTATAAACATTTTTAATATTTTATAATAGTACGAATGCATTTTCGATATTGA	Plant	Algae
ACAAAATGTTTCTTTCTTCTCTTTTTCTTGGATCTCCTTGTAGGATTTCATTCATCTAAAAGTTGGGAAGTATTTCTCCAATTTATTTTTGAACATTTTGGCTTTCAAATAAATCAAAATTTTATATATTTTTTTATATCTACATTTCCTGTTTTTTTAGATACTATTTTTAAATATTGGATTTTTCGATATTTAAATAAAATTTCGCCTTCTACAGTGGCCACATATCAAGCTATGATTGAATAACCTTGGCAAGTGAAGTGATCTTTTAATACTTAATAAATAAATATATAAAATTCT	Plant	Algae
TTATAAAGAGCTCCAAGATATTATTGCAATTCTTGGTTTGGATGAGTTGTCCGAGGAAGATCGTCTAACGGTTGCTCGTGCGCGTAAGGTTGAGCGTTTCTTGTCCCAACCTTTCTTTGTTGCAGAGGTATTTACTGGATCTCCTGGAAAGTATGTACCGCTTGCCGAAACTATTCAAGGGTTCAACATGATTCTTACTGGGGAACTAGATAGCCTGCCAGAGCAAGCTTTCTACCTCGTTGGAAACATTGATGAAGCAATTGAAAAGGCAGGTACCCTACAAGGTAAAGATTAGGGAGG	Plant	Algae
TTTGCAAAGCAGCTTTTGTGATTTAAAAAAAAAGGTAGTTTTTGATTAGCAAAGCAAAAAAGTTATATTTTTTGTTAGTGCCGAAAAAGCTAAAGCTAATAAATAAGTTGCTTGTTTTGGCTTTTAAAAGCAGCAACTGCTTTTAAACTTGTAATAAAAACTACTTTCTTTTAAAGTCACTTAATACAACATTTCTTACCAACTGCAAAAAAATAAAAAAAATTTAAAAAATATAGATTTAAAATTTTTTTTAGTTTATTAGTGGTGAGATTATTTTTGAAAGAAAAAAACAAAAAAAAT	Plant	Algae
AATGCAGGTTCGATTCCTGCTGGACTCAATAAAAATTTTATTTTTTTATTAAAAACAATTGGTTGTTTTTAATAAAAAAAACAACGTAGTACTTGTTAGTAAAAACAACATGGTAGTTTTAAATTTATTTAAAAAGAAAAAGCTGTTTAAATTAAAATTAATTGAGAAGAAACTTTTAATCAGTTACCTTAAAAAAAAAGTTTAAGGCCTTTTTAAGCTCACTTTTGTGAAATTTTTTATAAACATTTGTTTTATTTAAAAAAAGGATAGGTTATAAACCGGTTTTATAAATTAAAAATA	Plant	Algae
AGAAAACAGTTACAGTCTTCAATTATGAGGAAAATGTGAAAAAAATATATAAATATTTTTTTCAGCGATTGACGCAAGCTTTTCTTTATGGCATTATCGAGGATAAGTAAAAACAAATTATTGAAAAATAAAGAGATTTTATGTAAAATGGGTCCCGATAGAATAGAAACATTATAAAATACGTTTTTTCTCAAATTTCTCAAAATATTTTCAAGTATTTTGGATAAAAACATATTTGTTTGAAAAATTCAATAAAGAAATATATTTATTAGTAAAATCTTATGTAACTGTTGCGAAACA	Plant	Algae
TTAAAGTTTTATCGTCTAAACACTTATTATTAAATTTTAAATATATAGGACGAAATAAGCATCCAATTTTAACGAATTTACGACGAATCAGTAAACCGGGACGCCGTATTTATACAAATTATAAAGAAATACCAACTATTCTAGGCGGATTAGGTATTGTTATTTTGTCAACCTCGAAAGGTATTTTGACCGATCGAGAGGCTAGATTTCAACGTGTTGGCGGCGAGATCCTATGCTCGATTTGGTAAATACAATAATTTTTTATAAATTATTCTTTTTTAACTAATAAAGTCATAAAAT	Plant	Algae
TTTGACAATTAAGCATTTTCTTTGGCCTAGTTTTCGATTAGAAGATTTGGCATGTATGAATAGGTTTTGGTTTAATACAAATAATGGAAGTCGATTTACTATGTTAAGAATTCGTATGTATACTTAAAATTTTTTATTTGTTGAGAAATTTTTGGTTATAACCAAAAATTTCTCATTATTATTATTATTTTTTTAATTTTAAATTTTTATTGTATTTTTACTTATAATGATAATGACAACTGTTAATTAACTATAATCTATTATTAATTATTTTAAAATAATACAAGGAACAATCTTTTT	Plant	Algae
GGAGAAGACTTTAACCTATCGCGTTATGCTCTAGAGGACAGATGGTAGAGATTGCAAGTCACCTTTTAGACAGATCTTTAATGTGAAACCAATTTTATAATCTACTGCACCTTGAGAGATACTTTAGAAAGGGGAGTTTTCAGAATAAAAGATATTTTGCAAAACTTTCTTTACAGATTCAAACCTGTAAACCTAGTCTACTTAGAAAACTTTAGAAATAAATCTAATGGTAAAACAAAATCTTGTTTTTTTTCTAATAGTCTGTAAAATTGTTTAAAAAATTTAGAATTTTTTTAAAGT	Plant	Algae
AAAAATAGCTATATATGTTTATTCAAATCTAGAAAGACAGATTTTTATGCGATGAACCAGAGATTACTCATTGCAATACAGGTTGGAATACGGGCATGATTTCGCAATGGCCTAGAAAATATTTTCAAAGAAATGTCTACAAATAGATTCTTTCTTTTTTTGAAGATTATGTGGGCTGGGATTGGTCGGTACATCGCACTGTGTACAGTGCTCTAACTCCTACGAAATAAAGACGTATCTAATTAAATTTTTATTGATTAGCAGTGAAATTTAGAAAAAGAAACTATTGCAATTTGAAAC	Plant	Algae
ATTTACTATTTAGTAAATAATAGTATTTAGTAATGCCCTATCCAAAATAGGGGCGTAGCCAAGCGGTAAGGCCACGGGTTTTGGTTGGTCCAGTTAATTTATACTCCCCCGTTACGAGGGTTCGAATCCCTCCGCCCCAAAGGTCATGGATATCCATGACCTATTCTATACCTAGAGTATAGAATTTTTGTTTCAATTTATTGATTTCAATTTATTGTTTATTGATAGAATATTGACAGTTTAGTTTAGTTTTATATTTAGAAATGAAATAGTTAAAACTTAAATGACTATTCATCTCTT	Plant	Algae
GGATTCTGACAAGTCGCAATGTTGTCAGAGTCTTGATGTCTTTGGAGCTCATGTTAAATGGTGTCAATATCAATTTTGTCGCTTTTTCGAGTTTCCTTGATCCCTATGATCTCAAAGGACAAGTCTTTGCTATCTTTGTCATGGCAATTGCAGCAGCAGAAGCGGCGATTGGCCTTGCTATTGTCTTGGCTATCTACCGGAATCGCCAATCCGTTGACCTTGAAGAGTTTAATCTCTTAAAGTGGTAAGAGCATCCCCCCCGAATCTCGGGGGGCTTGAAATGATCTAGGATCCTTCTCT	Plant	Algae
GACTCTTTGGTCTTAAGAATGCTGGTTTTAAGAATGAGTGATTGCCCTTCTCCGACCCTGACTGCCCAACCTGAGAGGGGGCAGCTAATGCCTGCCACTTCTTGAACAGGATTTTATGGTCGGTCCGCGACCCCTGGATGCCGAAGGCGTCCTTGGGGTGATCTCGTAGTTCCTACGGGGTGGAGACGATGGGGTCGGCCCATGGATTTTCCTTCCTTTTGCCGCATTTCGCTCAAGGGGTTGAAGGGAGATAGTGCATCAAGCTGTTCGCAAGGGCCAACTTGATCCTCTTCCCCAGGG	Plant	Algae
CTTAAAAAACGGCTTTAACTTCGTTAAAGCCTAAGTTGAGAAGCAAGCTTAAAAAGAAGCTTAAAAAGTGCAGAGCTTAAAAAACTCAACCGAACTTTTTAATCTGCGATTAAAAAAAAGTGCAGGGCTTAAAAAACTCAAATGATAAAAAAAGTAGAACTATTCAACAATAGTTCTAGTTTTTTTTTTGTTTCTTTATGTTTATAGGCCAAACAGCTTCGTAACTACGAAACGAAAAATAAACAAAATATACAAAATAAGTTAAAACAATAATTTTCTTAAAAGGATAAGTTCTTTTTT	Plant	Algae
TAGAAGAATCGAGCCGATCATCTGTTCCACCTCACTTGACTTTCACCAAAGAGACCCTAACGGGGACAGTAACGGCAAACATCGATCGTCAATCCGTTGGCTTAAAATTGAATGAGCTTCTGGTTGTTGAGTTCTATTCACGTAAGGTGTAACCCAAGGCGTTTCGCTGAACGGGTCAAGAGTAGGTTATGAGTTTCCCTTTTTTAACAAGGATAGGTTAAGATCAACTAGTGATACTATTTAAATAGAAGAAACGGGTAGACTGTATGATCGTCAAAAACTTAAACTGATGTGTGACAA	Plant	Algae
TACTGACCACATGTATGTGGTCAACAAAACGGTCACAACATATATTGTAGAAGACGAAGCAGACATTAATTATTTTCACTCTTCAAAAAAGTGATCTGTTAAAAAGTTTGTTTTTGTTTTTAAAAACTGTATAATACATATAAGGTTCTAATAGTCTTTAATAGTTAATACAATAGGCCTATTGATCAATTGACTAAATAGTGTTCATTGACCACATATATGTGGTCAACAAAACGGCCACTATGTACAACTTGTCAAAAAGAGAGACCGGACACAGGATATCAGGAGTAAAAAATATCG	Plant	Algae
TTTCAACGAAGCCTAACGTCTTCAGGAGCCTCGTAAAAAAAACTTGACAATAATTATTTGGAGAATTACTAAAAAGTGTTTCTAAGAAAAAAAGAGATAGGGCCGTTAGGCGTTTTTTTATCGTCTATTTATACATTTAATACCGTAGATCTAACAGCATCTTTTTATAAAATATTCCCTAAAGGACCCTGTGGGCTTTAGTTTTTATCAAATTGCAGTTACCATAATAAGAGAGTCTTGGCTAGGAGCTAGGAAATTAGTTACTTCTAGCTATAATTTGTTGAAAAAATATATTCGACC	Plant	Algae
GAATGCGACAGAACAGAAGAGTCTTCCTATTTTTGGATGCCTATGCTTTGTTCTGATGTTATCCATTTCTAATGTTTTTTCATAAATTGGTTCGTCCAATCTGGAACATCAAGCTGAATTTGGTAAAAATTCAGCCTTGTCTGTGTTCTTAATTTGCTGGTTTTCAAAAGTGTTTCCTCACTCACGTGTTGTGTTCTTCAATGAACCCCCAACGTTAATTTAGGAGAGCTTTTTATTAAAAAAAAGAACTAACTTTCCGTTCTTAAACTTACCCTACTCGTGTCTTATACTTTATCTTTT	Plant	Algae
AGGCGTGGTGTCTGTACACGTGTTTATACAACTACTCCTAAAAAACCTAACTCAGCTATTCGAAAAGTAGTTCGTGTAAGATTAACCTCTGGATTTGAAATAACAGCATCCATCCCAGGAATTGGGCATAATCTTCAAGAGCATTCAGCTGTTTTAATTCGAGGTGGTAGAGTAAAAGATCTTCCCGGAGTTCGTTATAAAATTATTCGTGGTACACTTGATACCTCTGGTGTTAAAGGGAGAGCAAAAAGTAGATCAAAATATGGTGTAAAACTTTCAGATAGATAAAAAAAATTAAAA	Plant	Algae
ACAAATAATATCTTTATTTACAAATCTATAAGTTAGCTTTGAATAATCAATTAGTAAATCGCTATTTTATTATAAAAAAAACAAAAGATTAAAATATACTATTTATACTATTTAAATCCACAATATCATTAAAATGATATTGTGGATTTATTCTCTATGTTTATTTATTCATTCTTATATTTAATAAATTCATAAATAATTCAATTTTATTGTGAATTTGTTATTCATATGAGCTATTGTATTTGTATCGTTTCTATTTGTTTCTCATTTATTTAACATCAATAAGTATCTATCAGAATT	Plant	Algae
TAGGGCTTTAGTTAATCGGCGAAATTAGATAGAAAAAATTTGTTTAGAGTACAGACTATTTTCTTTTTTTATTTTATGTAATAAAAGAAGAAAATAGTCTGAAAGAACTATGGTTCTTCTGCCTATGGCCCTAGTTTGCTGGAGCCGGTAGGTGCGACAGCATGTCCCCTTTAGGGGAGGGGCGGAGCGTTTTTTCTCTGAAAGATATTTATTTCCCCCTTTGGGGAACCTACCGGCAAAGGTGCGCCAGCATCAAATGCGTGCAGCGTTTTATTGGGAAATAAAAACATTAAAAACTTT	Plant	Algae
TCATTGAGATGGAAGGAGTAATTACAGAATCTTTGCCAAATGCAATGTTCCGTGTGCATTTAGATAACGGATTTAATGTATTAGCTCATATTTCTGGTAAAATTCGTCGTAATTATATTCGAATTTTGCCAGGAGACAGAGTTAAAATAGAATTGACTCCTTATGATTTAACAAAAGGAAGAATTACATATCGTTTACGTAAGCGTTAATACAATTGATATTCTTTCTTTCTACTTGACTACTTATTAAGTCTAATGCTATCGTATGCTCAGAGAGAATGTATAAAATCTAAAAAAATAT	Plant	Algae
AATGGAAGTCTGGGCTTCGGAGGGTTTTGGTGTATCCTACACCTTGCAAGAAATGCTTACGACTAAATCGGATCACATCCAGGCTCGTTACAAAGTACCTAGTGCAATTACGACTGGAAGACCCGTTCGCAAACCTAATACCGTTCCGGAGTCTTTCCGATTGCTAGTTCGGGAGTTACGGTGTATGGGTCTAAATTTAGAACGCAATTTTATACCTGAAGAAAATTTGGGAAGGGAATTTGAAAACATTTGATATTTTACTGAAATTTCTCTCGTGAAAAAATTAATCAAGACTTTATT	Plant	Algae
GCTCGACAAAAACAACAAAAAAAAAGAGAAAGGGTAGAAAACTAGAAGCAAAGCAAAGAGGTGGTGAAGGGGACGAAAAACCCCAAACCCTTGAGATTGAAAAAATCTACCAGTCTCATTTTCTTGTAAAAACTCCTGGGAGTATGCTACTTTGGCGAATGGCTCTTTGGAACGGCCAGTGTTACAGCGTCCTACCTTATCTTATCGCGAAGGGGCGGAACTAAACCGCGTCGTGGCTTGAAGAAACAAAAAAATAGGGGAACCCAGAAATGGTTTGAGGAGCCGATTGAGGGAATGAAT	Plant	Algae
AACTATGGCAAATAAGTCGTTTACATACCCGATTTTTACTGTTCGATGGCTTGCAGTTCATGCACTCGCAGTTCCAACTGTATTTTTTTTAGGTTCTATTACTGCAATGCAATTTATTCAACGATAAGGGGGGCAGGCAATATGACAAGACCAAACCCGAATAGACAAACAGTAGAACTAAATCGTACTAGTTTATATTGGGGGCTACTATTAATTTTTGTTTTAGCAGTATTATTTTCGAGTTATATTTTTAATTAAAATTTTCTTTTTAATAACTATTTCAATTTAGAGGGAAAAAAC	Plant	Algae
GTGCTACGCCTTAAACCACTCGGCCACCCTTCCTGAGGTTCATTAATCAACTCACCCAACATATTTTAGAGATTTGAATAATGAAATGACAAGTTCCTCTCCCAACTAATAATTGATAAAAATCTCGTTTTTGAAATGCAAATCGAGAAGAGAAGATAAATTCAACGCGATTTGTAACTTTACAAACTTCTTTTTCTACATCAGATATTTATCACCCAAGTATAGTTTTTTTTTGTAACTTCAATTAATTTACCAGTAGTAGGTAAAGTGCAGAAAAAAAGCAAGGAGTCAAAATCGATT	Plant	Algae
ATTGAATCTAAGAAGAACTATTAAAATGGGTTTAAAAGATTGAGCATCTCATTCGAGATACTCTATTTCAAAGTTTGGTACCAATCCTCCGATGGAGTATCTCGCAGAGATACTGCAGCTCCAATGAAGCTGCAGGACAAAATTTATTTTGAGCGAGATGCGCAATCAAAAAGTTTAGTCTATCTATCTTTGATTTTTAATCCCCGAAGGGGATGTCACCAACTTTTAGTTTTTTGATAAAGTTTTTAATAATTTTATACTTAAAAAGTTAGCTTTTAAACAAAATAAGTTCAAACATAA	Plant	Algae
ACGCCACCGCCGTAAAAAAAAATTCACTATTGTTCAAGGATGTCGAGGGGCCACCTCAATTCTTTATAAAACGACTAATCAACAATTTTGTAAATCTTTAAATAATGCTTTTATTGATCGACGTTTACGAAAGCGTCAGTACCGAAATCTGTGGATTTGTCGAATGAATGCCAAAGTTCGACAATTAGGTTTAGATTATCATTCTTTTGTTGACAAAAATCCATTTTCTCACAAACTCAATCGCAAAATATATGCTCAATTAACACTTCAAGATCCTCATCTCTTTCAAGCCTTATGAAA	Plant	Algae
CCACCCGGAGTCAATATCGTCTCTTTCAAACAAAAGATTCTTCCAACTAGTAAGTGACCTGACCGTACCGTCTCGGAAGGAATAAGAAAGAAGGACTACAGACATGAAAATCCGTGCTTCCGTTCGCAAGACCCGTGACAACCGTCGACCGATCCGTAGACGGAGGCGAACCTTGGCAGTTCGCCCCGCTGATCCGAAGCATAAGCGGAGGCAGGGGCAGCAACGCCGTTGCCGTTTTCACGGGGAAGAGAAGAACCGATTGTTGCTCCCCATGGCAATCACTCAGTGCACGGAATGAAT	Plant	Algae
AAAGAACCAAAATTCCAACAGTAGTAATTAATATTAACATAATAGAAGCAAGTGGATCGATTAAGTGACCGAACTCTAAAGAAAAATCATTATTAATGGTCCAAGACCATACATATTGATAGATAAAACTTCTATTTATTTGTTGAATAGAGAGATAGACGGAAAGAAGCATAACCATGCTTAACAGTAAAATACTAGGAAAAGCCCACATACGCCGACGATTATTTATTGCTGTCGGAAAAAGAATAACTTAAAAAATGACATATATTACAGATAATAAAAGAATAACTAAAAAAAACT	Plant	Algae
TAGGTTCAAATCCTATAGAGTGTGATTGTTTTCTTAGTAGATCGAATTCAGACTAAACGAATTCAAGCATTTACACAGTAATTATAATTTAAATTGCCCTCCAAAATAAGGAGTTAACTAAAAAAAAACAATATATATAAAAGTTATAGTTTGTTTCTAACACCTAGCTTCATATTGTTAAGCAAAAATTAATAAAATGAACTGGATAATATCATTATAAAATAAAGAATTCATTATGTATCGAATGACTATTCATCTATTATAGGATTTTTATGCAAATTCAAGGAATATAAAAACTCT	Plant	Algae
ATAGTTTACATACTTTCGTATTACCCCTTTTAACTGCAGTTTTTATGTTAATGCATTTTTTAATGATCCGCAAACAAGGTATTTCTGGTCCTTTATAAATTATTAGAATATAATTTTAATAAAAAAGTATAATATAGTAATTTCTTTATTATTAAAAAAATTACCATAAATCAAAATTATCTATTGCTATAAATTTTTTATGATCCTAAGTCTTTAAAAAAAATTTATGGATTTTCTATATTTTATTTAAAATTTTTATTTAAATAAAATATATATTTATTTTTTGAGACAAATTTAATT	Plant	Algae
CAGCAAACCGTTTCTGGTCTCAAATTTTTGGTGTTGCTTTCTCTAACAAACGTTGGCTTCACTTCTTTATGTTATTTGTACCAGTAACTGGTTTATGGATGAGTGCATTAGGTGTAGTAGGTTTAGCATTAAACTTACGTGCATACGATTTCGTTTCTCAAGAAATTCGCGCTGCTGAAGATCCAGAATTTGAAACTTTCTATACAAAAAACCAATTATTAAACGAAGGTATTCGTGCATGGATGGCTGCTCAAGATCAACCACATGAAACATTAGTATTCCCAGAGGAGGTATTACCAC	Plant	Algae
TATCGAAAACTGACAGCAGCTTGCCAAACGAAGGCTAAAAGAAAAAAGAAGAGGGGTATGACTGGCATAAGATCTACGATTGGATTCAAAAAAGCATAGGCTTCGGGCAATTTGGCGAAGAAAAGACTACAAAGACTAATTGGATAAAGAGCAGAATTAAAACAGATCAAACTAAAGATATTACTAAAAATATTAAGCATNNNNNNNNNNNNNNNNNNNNNNNNNNNNNNNNNNNNNNNNNNNNNNNNNNNNNNNNNNNNNNNNNNNNNNNNNNNNNNNNNNNNNNNNNNNNNNNNNNNN	Plant	Algae
ATAAAGTTTCTTTTTGAGTTTTTGGACTTTCAGAAAAAATTATACTGAAAAGAAAAGTTTAATTTTTTCATTGTTTTAAATATTGAAAATATTCATTGAATAGGTTTAAAATTTTGAACGTCGTTAAAAAAATTATTTTTCTATAAAATTTTGTAGAAGTCTAGATTTTTGTTTCTATTTCTAGAAATTTAGAAAGCATTTTTGCACAAATGAGCCACAAAATAAAATGCAAAAAAGCTTTTTCAAACAAAAATTTTATATGTTCTTTGAATTCTAATTTGGAAAAAGAAAAAAAAACAA	Plant	Algae
AAACATATAATAATAATTTATGTTATACTAGATACAAACTGAGTCAAGCAACACAGTATTTTGAAAATGAAAATTTGTAATACTTTGTTACGTTACCCAGTTTCAAATCAAAAAAAACAGATGAAATAGCTTTTTATTATTGACTAATTGAATATTAAGAAAAACCAGATTTTGTCATCAAAAATAAAGTTATAATAAAAAAAATGAAATTGTGAAACAATTTCAAGAAAGTAATTGAAATTCCAAAAAAAAAATTTTCTAAAGTTCAATTGTGCAACTAGATATATAAAATACAGAAAT	Plant	Algae
AATGATACCTTGGGATGGGTGCAAGGCAAATCAAATAGCTTCTGCTCCTAGAACAGAAGATTGTGTAGGATGTAAAAGATGTGAATCTGCCTGTCCAACAGATTTCCTGAGCGTTCGTGTCTATTTGGGGTCTGAAACTACTCGTAGTATGGGCCTAGCTTACTAGTCAACCATTAAAACGGAAAAGCTCACTCCCAAAACTCATACCCGAGATTTCAAACCTGCGAGATGCGGGTGTGAGTCATATGATTTGCCTTATTTAGTATTTTTTCTCTTTAGAAATTATATATCTTTCAATTT	Plant	Algae
TTTTAGGCCCCTTCACTGGTAAGCACTTTTGCTTCATAGAAAATAACAGTTTTTCTCAAAAAAGGTGTACGATATTGTTTAAATCTTTGTAGTTTAACTTAAAAAAGTACCACTTTCAACTTTGTTACCTCGAGTAAACAAACTGGATTCTCAAAATATGAGTACATTTCTAAATATAGACCTTTGGTTTATATAAAGTTTTATAAATTTGGCATACTAATGTGTAAATCAACAAACTTTTAGACTTTTAGAAAATACTTGTTTTCATCAAATTATATAAATAATGGAGTTTATTATTTT	Plant	Algae
GATAGGGTTGCGATGAGGCGACTCATCAGCAAGTTAGTCGTTTGTTTCGGGGTTGCATCTACAACAAATATTTCGGATCAAGTTAAGATTTTGGGTTTTCAGCAAGCTACAAAAACATCTGTCTCACTGGGCATCGACGATCTCCTAGCAGTGCCGTCTAGGGGATGGCTTGTACAAGACGCTGAGAAATAAAGTTATGTGTCGGAGCAGCATTATCGTTGTGGTAGTCTGCATGCCGTAGAGAAATTACGTCAATCAATTGAAGCCTGGTACGCTACAAGCGAATGTTCAAAACGGGAA	Plant	Algae
GCCATTGTAATAGCTGCTGTCAGTGTTGTTTTACCATGATCTACATGCCCAATTGTACCAATATTTAAATGTGGTTTACTCCGTTCAAACTTTTCTCTTGCCATTATCCATTATCTCCAAAATTGATTGAATTTAATTTTAATTATAGTTCTATTTTAAGCCTGATACCGGAATCGAACCGACAACCCTCGGTTTACAAGACCGATGCTCTACCAATTGAGCTAAACAGGCTATTTTTAGTTTTATAATTAAAATTCATTTCACTATTGTTTTATAGTGAAAACTTATTACAATAGAATA	Plant	Algae
AGCAGGGAGACGAAGCTCTATCTTACAAAATTTCTACAAAGGCCTTCACATTTTTTACCTTTAGTGAAAAAATGTAAGGTTGAAAGTTTTTACCCCGACAAGGTTAAAACTTTTTGCCTAGAGTGGAAAGGCTTTTCGGTTGAAGGTTACTTTCAAAGTTTAAAATTTTTTACAAAAGCTACAGTAAAAAAAAGTTCCTCCGCTGACAGTTTTTATCAAACCGAAAAAGTTGAAGCAAAGTAAAGACTAAAAAATACAAAAAAAAAGTGAAAAATATTTTTTCTTATTAAAAAGTCAATT	Plant	Algae
AAAATTCCATATGGTGTGTCGGCTCCCCTTTCAAAAGAACAAATTGATTTCTTGACATCTAATTGGTCAAAAGGAAATTTGAAAACGGGTACAAGCCTTAGTAGTGTACTAGACTTTCTAGGTATAAATGAGAATAAAGAAATCAATCTAGAAAATCCTGGCACATACTATGCTGATCGATTGTTTACACGTTTGGTAAATGGACTTTCAAATAGTACACTATCATGGTGGATAGACAACAAAAAAAATAGAATTAATATTACTTGTTCAGAAATTATAACATAATTAAAAAAAAACAAA	Plant	Algae
CTGTTGAGTTTCAAATATCTAGTCTAACCAATCGGGTTTCGAAACTCACCTTTCATTTAAAGTTACACGGCAGGGATTACTCATCCCAAAGAGGTTTATGGAAAATTCTAGGGAAGCGCAAGCGTCTTTTGGGTTATTTATCCCAAAAAAATTCGGCGTGTTACGAAGATTTAATTAATCAATTAGGTATTCGTAAATTAAAAACTCGTTAGTTTTTTCTTCATTTCTCAGACAAATTTTGTTTGTAAGTATTCATCAATACGAATAAAACATTTTTTTATATAATAGGGAAAGTTACAT	Plant	Algae
TTATTAGAAGTAGGAGAAATGGATCTTCATGTTTCAAGTAATTTTTTAAGATGTATAATAGATGGTAATGTTTGATTGACTTTGTATACTTTCAATTAATTTTTTATGAAATATGATTTTATGTTTGTTATATAAATGCGATGTGTGATTCACTTATTTTAGGATGACTGCTGCTATGAACTCAAAATTAGTTATTGGAATAATTTGTTATGTTTAAGGTAAGCGTGTATATTAATTGGTAATGATAGGGATATACGAGTTAGGAATTTATTTTTTGGTTTATGAATTTGCACGAAATAA	Plant	Algae
TTATTACTAGGTTTTTTTATAGACGCTTTTAAAGTAGGTAGTTAATTTTTATTATATAAATTATAAATTAAATATTAATAATTTATATAATACATAAAAATTTCACTTTTGATAAATCCTTTGCCCTTTTGATGACCCCCTTTGCATAAAAAAACATTTACCCTTGAAATATAAACATAAACTTTTGATGATCCCCCCTGAGTAATCAAAAGTAGGGGAATATAAATATAAATATAAATATAAAGCAAGGGAGTATAAATTTAAAGCAAAGGAAATATAATATAATTAAAAATTTATTAA	Plant	Algae
TACCAGGAGACAAGGACCTTTGAGCTTACAGGTACCCGTTCCCTAAGGGCCCCCGCCCTTAAGGGGACGTGGGAACGAGCCGAGGGACGAGCCGAGGGAGAAATTCTTAAAGAATTTCCCGGACAAAACAACAAAATTGTTTTGTCCTGAAGGAAACCCGTCCCGTGAGGGGGGCACCTTTGGTTTCCCTCACGGGTCCGCTAAAATTTGTAACTATTTTATCTGGATAAAAAAATTATGAGAATATTTTTGTATCAAATAGATTGATTGAAAAAAGAAAAAAATAAAAAAAAAAAAATT	Plant	Algae
GATAGGGTGGCGATGAAGCGACTCATCGGCAAGTTAGTCGTTTGTTTTGGAATTGCGTCTACAACAAATATTTTGGATCAAGTTAAGGTTTTGGGTTTTCAGCAAGCTACAGAAGCATCTATCTCGTTAGGTATTGACGACCTTTCAGCAGTACCAACCAGAGGTTGGCTTGTACGAGACGCGGAGAAATAAGGTTACGTCTCGGAGCGGCATTACCGCTGCGGAAGTCTGCATGCTATAGAAAAGTTGCGTCAATCAATTGAATCCTGGTATGCCACAAGTGAATGTTCAAAACGAGAA	Plant	Algae
AGAATTCCTGGTTTTGTACGGGGGAGAACAAAAAGAAACACCGAAGTTTTTGCAAAGCAAAACAATATTTTAGAAATTACAATTGATGTAACGTATGCGGCTAAAGAAAAATCAAGTAATTAATGTGATAAACTGTGCACATAACAATTAAGAATAAGTTCTAGTCTGCTTAACTCTATTTTGCATCGTAGAGTTTGTATCAAAAATAGCAATTGAATAAGCAATTGAATATATATATATATATATATATTGGGGTAATTGTGTATTTAACAAGAAATTCATTCTCGGTTTTTAGATATT	Plant	Algae
GGATCGCGTATTCCAGTAAAATGAAGCTTAAAAATTTATCCAGCAAATTTGTCTTATCACCAAGAATCGAGAGCTATACAATCAATTAGTTTGTTTTGGGCTCGCCCCTTGGCTTCGCTTTATAAAAATAATCAAAAAGCGCGCAGCGCAAGCGGAATTTCCTCCCCCAGCGGAGATTTAAACCACAAACTACTGCGCGGAGATTCATCTCCCCCAATCAGATTGGGAGAGATAAACAAAAAAAAAAAAAAAACCCTCCGCTGGAGACCTTATAATTACGCTCCCTTAATTTTTTCAACA	Plant	Algae
AGTGTTACAAGAGCGAATGAACAAGATGAATCCGGGTCGACAACTTCTGCTTCTTCAAACCCAAATTTTCGTGAAAATTTGGGTTTGAAGAAGCAGAAGTTGTGAAATGAGAGGTGTACCAAATATGGAAGCTTCAGTCAGACGGAAAGGAAGAAGTAGTTAAATAGGTGGGGCAGAAGCTCTTTCCCGCCTCGAACCTCACTTGGGATTCACCCAGAAAAGGAAGGAGAAACATTAGGAACCATTTTGGTATTAATAACTGCAACAACTACTGATCGATATTTCACGAATAGCGACGCT	Plant	Algae
GTACCCGCGGAGGACCAGAAAACCACCCGACCTTGCGGGTCTGTAACAGTTATAATGGTATTGTTGAAACTAGCTTGAACATGAATAACTCCTTTTGTTATTCTACGTGCACTCTTCCGTAAACTAAAACGCGCATTCCTACGCAAACCAATACGTACTCTCCTACGTGAACCAATTTTTGGTATAGCTTTTGTCATATTTTATTATCTCATAAATATGAGTTAGAAATAACAAAAAGAAAAAAAGATACAAAGATATCCGTTTCAGGGTAAAATATATCCTTTACTTGAATTTTTTTAT	Plant	Algae
AGCATGTGTTAATAGGTTTTGGTTTAATACAAGTAATGGAAGCCGGTTTACTATGCTAAGAATTCGTATATATACTTAATTTTTTTATAAAATATTTTAATTTTTTAATTAATTTTTTTCTTTATTGAGAAATTCTTGGTTATAACCAAAAATTTCTCATTATTTTAATTTTTTATAAATTTTTTTAAATTTTTAAGTTTTTATTTTTTTTTTTCTTTATAATAATAATAAAAATTATTAATTAACTATAATCTATTATTAATTATTTTTAAATAATATAATTTAGGAGCTATTATTTTT	Plant	Algae
GTTCAAAATCCAGATTAATATCAAAAGAAGGGAGAGGCATAGTCACAATAAGATTACCATCTGCTAAAATCCATTTTATCTCACAGAATTGTTTAGCAGTAATTGGTCAAGCAAATATTATAAAAAAGAATAATCACTATAATAAAGCTGGTCATACTCGTTGGTTGAGTAAACGACCCGTAGTAAGAGGAGTATCCATGAATTTGGTGGACCATCCTCATAGAGGATGCGAAGGAAAATCTTCAATTGGAAGAAAAAAAACCACAATTTCTTGGGGATACACGGTGTTTGGAAAAAAAA	Plant	Algae
GCTTCAGACGTAGAACCAATTAACAATTAGTGACAGTCTTCAAATATGAATAATCAATCAACTATGTCAGCTAACTCAAGAAAAATTCGTTCGCGAAAGGTAAAGCGCGGGGTACAGAAGGGGGTTACTCATATACGAGCAAGTTTCAATAATACCATTATTACTGTCACGGACGTTCGGGGATAGGTAGCTCCTCGGTGTTCCGCCGGTGCCTGTGGATTCAAGGGTACGCGCAAAAGCACACCATTCGCCGCCCAAGCTGCAGCGGAAACTGCTATCCGTGCTTCGATTGATCGGGGT	Plant	Algae
TATATCAATTAAATCTAGAAAAGAATCCTCTTAGGTACAAAGAAATTTTTAGAGTCCACAGGTGCAAAAGTTTATTTTTTACTTTTTATCCAAACGCTATTTCATTTGGATAAAAAGTAAAAAAATAAATAAAAATTTTTAAATATATTATTTGTATGTACCAGATTAAAAATTAAAACGACTATATTAATAATAGACTAATATTATTAATATTATTAAGATTAAATAAACCATTATTCTATTTATTATTATTATTTCTGATCGGTAAATAAAAAAAAATAAAAAAAATTTCCCTATTTT	Plant	Algae
TCATACAAAGTACGAAGTTGTTTGTCGAATTTAATTTAAATTTGTTTATTTTTTACTGAATTCAGTAAAAAATAAACAAATTTAAAAATTTACACTCCATAGCCTTATACGTTTTCAACTACTCGAGCGAGTAATTTTTAATAAATAAAAAATAAATTTTATAAATTTGGACAAAAAAGCATTAAAAATAAACGTTATTTTTAATGCTTTTTTTATTTTCATAAAAATGTCTTTGATTTCATAAATATCTATTATATTTTGCTCCACTTTTCATTTTTTATTGTTTCTCTAAGGTGGTTT	Plant	Algae
TTATTGTATTTTCATGTAAATAGGGGCAAAAAAAAGCTGTATGGAAAAATAATATTTAGTATTTTCACTAACATTAATATTTCGTATTTTCACTAACATTAATACTATATAATACTAGTAAAAATTCACTAACACTAATACTGTATAATACTAGATAATACACTAATAGAACATTAATACGAATAGAACATTAATACTGTATAATACTAGATAATACACTAATAGAACATTAATACGAATAGAACATTAATACGAATAGAACATTAATACTGTTAAAAATTAAAATGAAGGAGGAAAAAT	Plant	Algae
TTTTTTTGCCTGAAAACTGGTACAGCTTCTTTTACTTTTACCGGAGGTGATGGCTGCTACGCTGAGCTTTTGAAGGCACTTTCACCGGAGGTGATAAACGAGGGAAAAATTAAAAAATTTATGTAATAGTTTTTAACATTTTTTTTTATTATGAGCATTTTTAACTTTTCATGTGATAATTTACTAGATTTAATCTTTTTTTTTGCTAACATAAATTCATATTATTTAAAAATGTAATGTTAACAAATATTTAATTTATTCAAAATTGGTAAAGCTTTGAAAGAGCAAAACTATAAAACT	Plant	Algae
TTTTTATTATATAGAAATAAACGGGATGTAGCGTAGTTTGGTAGCGCGCGTGTTTTGGGAACTCGAGGCCGCAGGTTCAAATCCTGTCATTCCGAAAATTGAATTCGGAATGCAATCGGGAGCATCTTTAGTTCAGTTGGTAGAACGTAGGTTTCCAAAACCTGATGTCATAGGTTCAACTCCTATAGGATGCGAAATGTGAAAAACGCAGCACTGGTGTAACGGTAGCCCACTAGTTTGCCATATTAGGAGAAGGGGTTCGATTCCCCTGTGCTGCTGATAAGAAAAATTTATTTTATT	Plant	Algae
CCCTTTGGGCCTCCAGTAACACGGGCTGGGCGCCCATTACCTGTATCATGGTTTGATGGGCTTCAAGCCCATCAAAACTTAAATATGGGATCTATGGCACCTCGGGGAAAACAAAAAAACGTATTAGCTGTCCAGCAAAGAATATCTTTGCTGCTGCATGTATTGCCCCAAGCAACACCTAAGAGTGTTGATTGGGGCAATCGTCCCTTTGGGCCTCCAGCATCTAAAGTAGAGTCCCCTTTCGGGGCCTCTAATTTAGATAAGGTATGGGCTTCAGCCCATGGACCAAAGGCCACCATA	Plant	Algae
AAAGATAATGCAAAAATAATTGCTAAAACAAACCAAGACATCATTAAAACTTGACCATGTACTTGATAAGGACCTAATTGCCAATAAAAATGTTGACCTACAGAAACTTCCGCAATTTCTGAGAATGGATTTAAAACAAATTCACTCATTTCTTAATTTTTTATTTAAAATTTTTTATTTTTTAATCTTTAAATAAAATCTTTTTTTTTTATTTTTTATTGTTAATCTCTTTTTGAAATCTCTTATTATTATTTGCCATTTTTGTATGCTTTATCAATCCTTCAGATCAGTGCATAACAT	Plant	Algae
AGCTATTTAAAAACTTTATTTAATCTCTTAATTTAATATTATTTAACTCAGTTAGTAGAATTTTGGTGATAGGTTAAAAGTCTAAGTAAATTTCAATCTATTTTTTACATTTGTTTCTAATAAAATGTCATAGTGGATTTTAAAAGTTATTAATCTTTTGATACATATAGTTTTACTATAAGCTCGGACATTGATTAGTCAGTAAATATTGTTCTTAAAGGACGGATAATAAAATATTTACTATTTTTTTTTATTTAAAGTAATTTCTTCTATTTAAAAATTAAAATTAAACTTAAAATT	Plant	Algae
TATTTTATATAATATACTGCTAATTAGATAGACTTATACGACCTATTATTATTTTTGGCTTGAAAATCTCACACCAAGTTAAAATATATAAATTTATTAATTCGTTGGTTTTAAAAAAATTATACAAAAATTGAAAGAATTGAAAGAAAAGTAATATTAAGTAAAAAAATATAAAGCAGAAAGCAGGATATTGAGCAAAAAATTTTTTACTTCCAAATAATTATTTTGGTGTTTTTTTTTTAATCTCTGATTTAAAGAAATGGAGATTTTATTAATTTTAAAATATTAATTATTCAAAAA	Plant	Algae
TTGGATATTTTGTATTTCGAATTAATCTTTATTTTTTTGGTCATAAAGAGATTTAGGTAATTACTCTACAAGGGTGTATACTAAATTCGTTATCACCATTCAAAGTTTTTTCTATGTCTATTATACCTAGCTACTTCGTATTCCTATTGGCTGCTCTAACTCCAGCTTTAGTTCCACTTACTGGCTCAAATAAGATAAAACTTATCTAGAAAATAATGACGGGGAAAATCAAGGAAAATTTTCTGCCAGATGATGGTTATTGAGATTCACAGCAAACTTGGGTACTATCTAAGTTAGATA	Plant	Algae
CTCTGTTCCTATCTAACGGAACGCTATTGGATCAAATGACAAAGACATTGTTAAGAAAAAGGTGGCTTTTCCCGGATGAAATGAAAATTGGATTCATGTAACAGGAGAAGGATTTCCCATTCCTTAACCAGAAAGATATGTGGCTATGAAAGAGGAGGGATTAAGTGGAACAGAATTGACTGGGTGGTAGAGTGGTCGAAACGCTTCTTTCCGCCATATTTTGGACTTAGCTCCATGGAACAATATGTTACTGCCGAAACACGGAAGAATTGAAATCTTAGATCAAAAGACCAAAACACT	Plant	Algae
AGTGTTTTTATAGGGCTTTTTGCCGTTTTTTTAGTTATTATTCTTGAAATTTATAATAGTGACGTATTTATCGATGAAATTACAATGAGTTGGGAATCTCTCGCTCAATAAATCTCGATATTAGACTCGATCGCAAACTTTTGCGATCGAGTCTAATATCGAGATTTATTAATTCTTGATATACTAATAAAAATTTTTATGCTATAATAATCTATAGATTATCAAACTATTAAAATTGATAAATTTAAATGAGATATTTAGAATAGTATTAAATAGTATAACTAAAATATATATTAAAAT	Plant	Algae
TGGTTTTGAAGCCGCTTAACTCAGAATACGGAAAGGTTGCTCCCGGCTGGGGAACTACCCCCTTGATGGGATTTTTCATGGCTTTATTCGCAGTATTCCTAGTTACTATCTTGGAAATTTATAATTCATCCGTTTTATTGGAGGGTATTCCAATTAGTTGGTAGAACAGCCCTGAACCCCGCTGCTGCAGCAGCAACAGCTGGGGTGGGGGTTCGCAAATAAAATAGATACTTCACCAGAAATCATAAAGGGAGTTAAATCGCGCAAATTTTTCTTCAAATGTTTTTACAAGACAATATT	Plant	Algae
AAACCCATTATCCTCTATCCTTCGGTTTATCATACTCGTATCTTTTATGATAAACCGAAAAGAAATCTTATGGTAGATACTTCTAAAAAATAATTAAAAGTTATAGGTTCTATTTGTAAATATTTTTCAAAATAATCTATTAGCCTATTTAGCTCAGATGGTTAGAGCATTCGTCTCATACGCGGAAAGTCACTAGTTCGAATCTAGTAATAGGCAGCTTAATGGCAAAACTTTTAAAAAATTTAGTTACAGAGGCAAAAGCCAGTTCAAAAAATTTAATTAAAATCAAATTTTGACGCT	Plant	Algae
ATCAAAAAAAAATTGCTGCGTCGTGGCAAATCGTCCCATTATTTTTTTTAAATTGCTGCGTAGTGGAACTAAACGATCTTCCACTACGCAGCAATTTAAAAAAAATAATGGGACGATTTTCCACGACGCAACAAAAAATTTTGTTGCGTAGTGGAAAGAATTTTTTCATTTTCCTAACGATTTGCCACGACGCATCAAAAAAAAATTGCTGCGTCGTGGCAAATCGTCCCATTATTTTTTTTAAATTGCTGCGTAGTGGAACGAAACGATCTTCCACTACGCAGCAATTTAAAAAAAATA	Plant	Algae
CATAATAAAATTAAAGGCTGTGCATATCCCGTGTTGATTTTTGTATGCGCAGCAAGGGATACTTAGTGTCTCTTCTTTTTAAAAGAAACGCGCATAGAATACTCTTTTTGTGACAAATTTGTCCATATTTATTAAAGATTTAAAAAATAGAAGCAATAAATATAAGAAAAATTTACGTTTCCGTTTATTTTTCGTTTTATCTTGAATGTAAAGGTACAGATTAAATTTCACAATGTGAAATAATAAGAAAGTTAAAAAGATAATTTTTATAAAAAAAAAAAAAATAAAAGGAGTTTTTTA	Plant	Algae
GATTTTTTAGATCTAGGTAGTAAGAACAAGTCTCATCTATTTTTTTTTATAAAGTAAAATTTATTTGCTTGGATTTTTTCTTTTGTTCTATTTTTTAATAATGATTTCATTAAATAAAAAACAAACGAAAAGTACTAATATTAGATAAGCCTTAATAAGATAAAGGAGAATTTAATATAACAACAAAAATATTAATATAACAATCAACAAAAAATAACATAACAGGTACAAATATTAAAATGAGGTACCCATTTTATGATAAACGTTTATGTGTTTTTAGTGGGCCTTGTATTAATTATA	Plant	Algae
GTATTGAAAATGGTATTGAAATATTAAATAATGCTAATTGCTATTAAAAATAGCAATAAAAAAAAAATAGCAATAAAAAAATATTTAGAAAATGTTCCTTCAATTAGGAAAATGCTTTAGGAAAATTATTAGGAAAATAATTAGGAAAGTGTTTTAGGAAAATGCTTTAGGAAAATGCTTTAGGAAAATAATTAGGAAAGTGTTTTAGGAAAATGCTTTAGGAAAATGCTTTAGGAAAATAATTAGGAAAGTGTTTTAGGAAAATCAGCATGTAATAATAAAATATTAGGGAGATTCGAA	Plant	Algae
CTTTGGTTCTTCGGTTTCGCCGAAGTAGCGAAGAGCCTTCCGCATCAGCTTCCTTCGCTTCGCGAAAGAAGCGGCTACGAAGAACCGAAGCGAAGGAACCAACAAAGCACGCGAAGAAGCTAAAGATAAAGAGAAGTGAAGGAGTGAAAGACAAGAAGCATAAGTAATGCACTGATCTGAAGGATTGAGAAAGTACACAAAAATTACAAATAATCAGAGATTTCAAAGAGAGATTAACAATAAAAAAAAGATTTTATTTAAAGATTAAAAAATAAAAAATTTTAAATAAAAAATTAAGAA	Plant	Algae
GTGTGGGCTAAGTAAATCAATGGATAGCATTAATACTGTTGAACATACCATTCCTAGTTGGAGTAATAGTTTCAGAAATGTTGATTATTTATTTGCTATTAGGGATATTTGGAGTTTTATCTCTGATAACACTTTTTTAGTTAGGGATGGTAATGGTGACAGTTATTCTGTATATTTTGATATTAAAAATCAGATTTTTGAGATTGGTTTTTTTCTGAGTGAACTAGACCCTGGTTTTTCCATTTATTGAATAGTTTGAATAGTAAGTATAAGAGTAACAATCACTACTATTATCATTAC	Plant	Algae
TGGTGCATTAGATATTAAAGTTCGAAAAAACTTACGAATTTGGCTAAGACGTTTACATGAAAAACTCCCTATAACTAGTATTTTTGTCACACACGATATTAATGAAGCAATGGAAATAGCTGATCAAATTGTTGTATTTAAAGATGGTTGTATTGAACAGTTTGGAACACCTCAAGAAATTTATGAGCATCCAGCCACAACTTTTGTCCAACATTTTATTGGAATCAAAAGCATTTGACTTTAAAAAATTGAAGCTTATACTCTATTAAGAATGTTAAAAAAATAAATTATTGAAACGCA	Plant	Algae
GGTTAAATTTCATTAATTTCATTATAATTAATGAAATTATGGTAGTATTAATGAAATTATGGTAGTATTAATGAAATTATGGTAGTATTAATTTAATACAGGTATAGTGAATTATATATAGTGAACTATATATAATATACATGTAGATAGATAATACACGATTTAGAAACTGTTGGCAATCCTTAGTTAGGTTTTTTTATCCATCCATATCAGGTATATGCTCTTAATGCACGCGCTTTTTTTCTATGAAAAAAGCCGTGAATATGAAACAATGTAGTTTATAACTGGGGTTTATCGCCT	Plant	Algae
TACCTTTTGCTTTCTTTGAGAACAGTTTTTTTTGTTCCATTTTTTGAGCTTTAACTTTTTTTGAAAAAAATGATTAAAAGAAAAAAACGAAACTAGAATTCAAAAGAAAAAAATGGAAGGTCTATTTAAAAACATAAATGCTTGGGATTTATGGTCTGATTCAGGTTTTTGAACTTGAGTTTTTTGAATAAAAACTTTTCTCAATAAAAACGGCTTTTAATCTTAAGAAAAGAAAGGCAGACAATTTTTTAATTTTATCTAGAAGACTTTTTGTTATAAAAAATTACTACTAAAACTCAA	Plant	Algae
AGCGAAGAAGGAGCGATGAAGCGCAAGGCAGAGCGAAGAAAAAGGAGAGCGCAGCTTCCTACGGAGATGAAGATGCATAGCTTTTGCGTGCCCTTCCTTTGGTTCACTCCTTTGCTGAGTGCCGCATGGAAAGAAGGAGGAAGAGCAAAAGTAAATTAAAGAATTACTTTGTCGTTAATTTTAATATTTTGATTAAATCCTATAATTTTATAGGATTTAATCAAAATATTACTTCAATTTTTTATTACTTTTTGATTTTTTTTTGATACTAAATTTTAATTTTTTCTTATATTTCATTTT	Plant	Algae
TCTATTTTCCAGTAAGTTAGAGTAATATGGGGGATAGATTGTTGCAAATATATGTTTACATATATTTGCAACAATCTACCTCCCATAATGTCTTATCTTTAGATAAGGCATGGATTTTAACCCATGGACGAAACTCTTACTACATACCCGGAGGGTATGTTTTTATAAAGTCGATAGACTTGATCAACTAAAGTTGATGGCCTCAGTATGGGTTTAAACCCATACTGAGTCTACCTTATTTTTATGTCGGCTAGAAATAAAGACATCACACTATAAAATTAAAAATCTTTTAGTATCATT	Plant	Algae
TTTGCCTGATATTGTTATAATTATTGGACAACATGAAAAAATAAATGCATTAAAAGAATGCAATAAGTTAGGGATTCGTAGTATAAGTATACTAAATACTGACTGCGATCCTTCAATTTCAGATTTAATAGTTCCTGCAAATGATGATTCTATGCCGTCAATAAAATTATTATTACAAGAATTTGAATTTTCTATTAAACAAGGGCAAGAAATTTTTAATACAAAGAAAAATATATCAAATTTTAAATAAAAATAGAAAATGGTTGTTAAAAAGGTAATTTTTATAAAAGCCAAATTAAT	Plant	Algae
AATGAATAATAACTTTTGTTAAAGTTATTAACAAAATAACAAATAGGTGGGTCCGTTAAAATAAAAATTTTAGCGGAAACCCGTCCCGTGAGAGAGGGCACCAAAGAAATTTTTTTTAGAATTTAGAGAATAAATTCTAACGAATTTTCTTTCCTTTATAATAATTATTATAAAGGTTTGTGTGCGAGGTCAGCTTCCGTACGATGCTGTTTGCGATGCTCTTACGGGCTTAACACATGTATCTTGTATAGACCTATTTGTTTATATCATTTATCTTAAAAAAACAAAAAAAAAAAAATT	Plant	Algae
TTTATCATAAGTTTTCAACTTAATTTATAAGGAATTTTTTACAAAATCTATTAAAAAAACAAAAAAATGGCTGTTCCAAAAAAACGGAAATCTGGGAATAACAAAAAGCTTTGGCGAGCAAAAGCATTGAAATTCAAAAAAATCCTTAGTAATTTTAAGATTATCGATCATATCTATTCAAAATATCAAGGGTTCAAGTCATTAAAACAACAAAAATAAACAGATAAAATTTTATTAAAAGATGATTAAAAAAAAAATAGAATATTATTTATATAAAATATAATATTATATGGAGAATAA	Plant	Algae
TGGGAGCACTCATGATTATCTAAGGAAGGTTCGCCATAGCTCACCATAAAATTGAAAAGCATTAAAAAAGCCAATATTATTTTGCCAATATAATCTTGGGCCCCTTCGGGGCCTATTTTAATGTATGGAGGGCGAAGCGTCAGCGAATTATCGAAGAGGGCGAAGCGAGTTGGGCGCCATAGTTCACATAAAAAGTTCGCCACAGCTAACGCCGTGTTAAGGCTATATATTAATGCGAAAAAAAAAAGTAGAACTAGATACTTAGCAGTCAAAAAATATATATAAGAAGGACTTTAGTAT	Plant	Algae
TAGTTCAATGTGCTCATCAGCGCCTGACCCTGAGATGTGGATCATCCAAGGCACATTAGCATGGCGTACTCCTCCTGTTCGAACCGGGGTTTGAAACCAAACTTCTCCCCAGGAGGATAGATGGGGCGATTCAGGTGAGATCCAATGTAGATCCAACTTTCTATTCACTCGTGGGATCCGGGCGGTCCGGAGGGGACCATCACGGCTCCTCTCTTCTCGAGAATCCATACATCCCTTATCAGTGTATGGACAGCTATCTCTCGAGCGCAGGTTTAGGTTCGGCCTCAATGGGAAAATAAA	Plant	Algae
TAAAAACTTTATTATTCTTAGCAAAAGGTAAAGAAAAAAGGATAACTCAAGAATTCCCCTTTTTTCTAGAACAAAACTGAATCTAAGTTTATGCCAAACTCTGATTAGAACAAAAAAAGTAAATGTACACGACACAACGAAAAAATTTTTGTACATAAATTCTTTCTAAATTCAAGGACCGAACATTGTACCTAATCACAAAGAAAAAAACTAGGGATATAAACTTGAGACTTGTAATGTAATAGAACTAATAGAGTACACGAAAGAGCCGAATTCATTTCAAAATTTACAAAAGGGCAC	Plant	Algae
CGTTTTCTTTCACAGCCATTCTTTGTTGCTGAAGTATTTACAGGATCACCAGGTAAATATGTAAGTTTAGCAGAAACAATTTCTGGTTTTAAACTGATTTTAAGTGGTGAATTAGATGAATTACCAGAACAATCATTCTATTTAGTTGGTAATATTGATGAAGCTATTGCAAAAGCTGCAACACTTCAATAATTTATTTTAAATAAGACTTATGAGTTTGCAAGTTTGTATTATGACTCCTGATCAAATTTTTGGAATGATCAGGCTGAAGAAATTATTCTTCCAACTAATACTGGGCAA	Plant	Algae
GGTTTGGGAGGCCGACTTTTAGGAGGCGGAAGCAGTAGCCAGCCGTAGGTGCGAAGCTCCCCAAAGGGAAGTAGTCGCGAAGAAAAAAAAGGCCGAAGGCGAGAAGCTTGCATCGTCCCGTAAAGTGCTTTCAGACGTGCAGCATTTAAACACCTTGAGGTTCTCCCATAGGGACCTCTGGCGAATGGATTGTATGGTAGGTTTTGTATGGGGTAATTTTGATGCTAGTAATATATAATAGAATAAATAGAATTAATAATTTCACTAATTTCCTTAACTAATTTCGGAGGTTTCAATCAA	Plant	Algae
TAAGCTCTGTGCATCTTTGAGCGTGCTTCCTTTGCTTCTTCGGTGCATCCTTCGCCTCGTATCGGCTCCCTTCACATCGGCTTTTCGGCTTTGCCGAACCAAAGCGAAAGAAGCAAAGGCGAGATAGCGGAAGGCTTCTTTCGCTTCGCATCGGTGCGCTTGCGCGACCGAAGCGAAAGCGAAGACGCGCGACTGATGCGAAGGCTTCGCTGAGGAAGCAAAAGAGTGAAAAAGAAGAAGAAAGTAGCAGCTGCAAACAAAACGGAAGTGGTTCTTGAAAAAAAAATAAATTTTATAATT	Plant	Algae
TCATCGAAAGAACATGAATTATCAATTCATTTATTTCATAGTAATAATAAAATAGTTTTAAATCGTTTGAAGTTAAACAAATTACCTTTAAAAACTCAAAAACTTCTTTGGCGTCAATGTTTTGAAACACTAGGAGTTTTTAATATTGGTTTTTATTGGATTGAGAAATGTTTATTCTATTCTCAAAGAAAAAAAGAATTTATTTTTTATTTTATAAAAAATATTCAATTGGAAGGTTCAGCGAAATGGCTTATCCTTTCAAAAAACCAAAATTAATTTACAATATTTCTTAAAATTAAT	Plant	Algae
ATAATGAATAGTCATTTAATCTTCTGACAAAAAAATCTGTAATTCCTAGTTTAATTACTGCTAATGTAACTAAAAATAAATATATAAAATTGAATATGGGATTAAAAAACTAATATTTACTACAAAACTTTTAAATACTAGTTTTACTATATTATATACATTAATTACATATTTTACATATTAATGTATATAATATAGTAAAATCCTTATCTTATAAAAAATGAATTAAGGATATTACTACAAGTTCAGTTAGTTCAGTCTTAATTTATAGTTCTGAAAATAAAAATATAAAATTACTTT	Plant	Algae
ATGTGGGTGCAGAACTAACAAAAAAACTTATTTTTGAATGTCCTGGTTCACAGTTAGATCAATTAATCAATATTTGATTCCTTCGTAACTTTTAGACAACACAACTCAAAGTGGAACGCAATTGTAAAAGAATTCAATAGCTTTGATTTTGATTCTTTTTATAGAAATGCCGAAAAATAACAATTGAACACAGTTATTACTATTTTGAATTTTAAAAATAATCTCAATAAATACGCGTCAGCTCAGTTATCCCCCGACGTTTCCGTTGGTGGTTCTGGTGGTTCTATTAATAGGCTTTGT	Plant	Algae
CCTCCGAAAAATACAAAAAAAACTTTTTTATTTATTAAAAGTTCAGCTTTTTATAAATAAAAACGTATTAGAATTTTTGTTTTTACAATTGTGATTGCTTCGCACCTTTCATTTTCTCTTTAAAATTTGTCTACTAAAAAAATAAAAAAATTTTTAGTAATATCTAAAAGAAAAAACGAAGTAAAAAGATTCAAACATCAAAGGTTGACAGCTAAAGGTTCATATGTAATAATATAATTTAACAAGCTATTCTATTTAAGCTTGAGTTACACATTATTAAAATACTAACCAAAATTTACC	Plant	Algae
CTACAATGCAAGATGTAAAAACATATCTTTCTACAGCACCCGTATTAGCTACTTTATGGTTTGGATTTTTAGCTGGTTTATTAATAGAAATTAATCGTTTTTTTCCAGATGCGTTAATTCTTCCTTTTTTCTAAATAAATTTTATTTAGAAAAAATAAATTTTATTTAGAAATAATAATAATAATTTTTTTTAGTTTTTTATTATTATTATAATTTGTTAAAAAATTTAAATTTAATTGCTAATTTTTTTAAACACATTTTATAAATTTTAGAGATTCAATATTCGAAATAAATAGTATT	Plant	Algae
GCCTTTTTTTCCAAATAAAAGTTTTGGTAAAAATTGTATAAGTTTTTTTTTTATTACTAGAATTTTTTAATTTATTAATAATAAACTATATTATTATAAAACTTAATTAATTTTTAATCAAGTATCTTTTTTTTTTAATTTTAAATAAAAAATATTTAACATGATGAAAAATTATAATAAAATAGAAAAGCTTAACAAAAATATTTTTTTTTATGCAATTGGATATAAAATAAAAATAATTAGATTTGTTATTATAAAACAAACTCTAACACTATTTTAGAGGAAAAAAAAACTACGGAA	Plant	Algae
CTTAATTTACAGATAATTTAGAAAAAACATTGTTTTTGGAAAAAAAAATTTCAGTACAAAAAAAAGAAAAAAAGATATTTTTCTTTTTTTACATCGGTTCGTTCCAAAATTAGAGTTTTTTAGAACAGGCTTCTATCACCTAACGCGAAAAGTGTTTTACCCGTCTGAAGAACCTAGACTAAAAACTTTCTCAGTTGGGCTCTTTACAAAAACACTTTTTTAGAGAATTTACGAACTTGCGAAATCCAGAAGGTAGAGGCTCCGCCAAATACAGTGAATTTGGTAAAGGTTAGATTTTTT	Plant	Algae
GTTGACCAGTCTTGCCCCTCGTTTCCCCCCACTGCGTCGACTAGCTACAAGTGCCTTTACCGGACAACGAAGGTCTGCTTCGCAAGGGCTACAAAGCGAAGCTTTGTTGACCAAACTATGTTTGGCACAGGCACCGAAGGTGCAAGTGCCTGATGGGCAACGGTGTTTGGTGTTTGGTAATTGGTGGCTACGCCACCAAGTAGCCACCAAATAGCCACCAAATAGCCACTAAGTAGCGACTATGTAGCCATCAAACACAACAGCGCAACAAACAATTTTAAAATAAAATTATTAGTTTTT	Plant	Algae
TATAGGTGATATATTAAAACCATTAAATTCTGAGTATGGAAAAGTTGCTCCTGGCTGGGGAACTACTCCTCTTATGGGTATTATGATGGCTCTTTTTGCAGTTTTTTTAGTTGTTATTTTAGAACTTTACAATTCATCTGTTTTATTAGATGGAGTTTCAGTTAGTTGGTAATAAGTAAAAATTGAATAAAATGAATTGCCGCCTATAAAAAAGCGGCAATTCAAAAAAAGAATTTTGTATTGATTTTTTACTTTTTGGTAGTTTAATTGTGTAATTATTAAATTGAAGGATTTTTGAAT	Plant	Algae
GATAACAAAAGGATTCCGTGGAAGTAGTTCTATACTTTTTCGTTCTGCAAACCAAAGAAAAATGAAAGCTTTAATGTTTTCATATCGTGATAGACGTAAAAGAAAAAATAATTTAAGAAATTTATGGATTTCTCGTATTAATATAACAAGTCGTTTATATGGTTTAAATTATAATCAATTTATTTATAAATTAAAACAATTGAATATTAATATAAATCGTAAATGGTTAGCTCAATTAGCTGTACGAGACCAAGAAATATTTTATGAATTAATTAAACAAGTTAAAATATAAAAAAACTT	Plant	Algae
GTATCGGTGTGGGGAGCCGAGAATCCCCCCCTCCTAGCGGAGGGAAAGACATAGATATTTTAGCATTTACATCTTTTACGCAACAACGTAGAGATTGGTCCCATCTATCTCGCAGGAAATATTCCACCACCAATCAGATCTCGGATCCCTCGGCTATGTACCACGGATTCCACGAGTAGACGCCTCAAGAGATGCAAATTCATTCCGACTAGACATGTTATAATACAACACAAGCCTCCACTTCCATCGGGTGTTACGCTTTCGTTTAAGAGACAACTACAACTTACTACCGGTTTCCGT	Plant	Algae
TAAGAATATATAAAAGTTCTTAATCATAAGATTTGTTTATTTCATTTTTATTTTCTATGATTGAGAAGAAAGCTCCCTCCTAATTTTATTGATAGAATTCTTATTCTGGGTGTACAAATAATTATCAAAATCATTTGGAAAAATGACCTATTTGTGTGTATAATATAAGCAGTATCAATACTGATTGTAAGATGTTAAGGAATAACGTGAGTAATATTAATACTGGTTGGAAGATGTGAAGAAATAATTTAGGGGGGGGGGCATGGGGGTAGGGTAGTTACAAACATAAAAAATACTACA	Plant	Algae
TAAGTAATCATGGTTAAGTTAATTTGAACCTTCTGAAAAAGTGTCTTAATGTAGCTCAGCACGTTATCAATAGTGGCTGTGGTAATAATCAATACTCGCATAGGTTTCGTTTCGCCATATGCAAATTCCGAGTAGGTTATAGGCAAATTGAAGGAACCTAAAATTACAATCAATTAATATTTGGAACAAAGAAAAACGAGAGATGTCTCCTGTAAAAGGTAGGGATTCAATCAAAATTCCATATGGCATCTCACGGGTAGGATTAAGCTTAATTGCTTAAAGGTTTATAGAATATATTAA	Plant	Algae
TTTTAAAATAGTTAGCTTATAAATTATTGAAATAAAACTCTATCATTTATTTTTATAAATGATAGAGTTTTATTTCAATAATATGTTTATTATAATAAATATTGATTTCATTAAATTTTTATTTTTATAAAAAAGTGATTACTTATTTTAATTAAAACTTAATTTATAATTAAGTTAATTTGAAAAAAATATTTATAAATATTTTTTATAGATTTTATAAATATTATTAAATATTTATTTTTTTAATAAATATTTAATTCAAACATGATAACTAAATTTTTAAATTAGGAGATTTTCAAT	Plant	Algae
TCGCCCGATCTCGGGGAGGGGATATGACTTGCCCGCCCCGGCCAGCAGAAGAGCGATCGGTGCCCCACGGGGGAAGAAATAGTAGTGGCTGGAGATAAGCATATATCAAGTTCGCGCGAGTCGCCCCGACCAAGAGGGGGCGGGGCGGCGGCCAACCGCCAACGTGGCGGGTCTCTCCTCCGCCGCCGGTCCCGCACGGTTAGCTCGGGAATCCGGCGGGCGGTTAATCGACATATTTGGGGATTGATCATTCACCCTACCCCACCTCTACCAGTCACTCGCGATCTCGGAGATTACGTT	Plant	Algae
AGAATATATATTCTATATATTATTAGATACCAAACAAAAGATATAAAAAAAAAGAGAGAACAGAATTTTATCTCCTATTTAAACTCCTATTTAATATAATCTATATATTATATAAAGTATAAGAGCTAAGTTCTTGGATCGATGGAAAGATCCCAATCTTTGCAAATTGACGGTAAATAGCAAGAAACTATCTTGCTAAATGAGAATAAGATAAAACTCTCACTCTCTAAAAAGTTGTATTAACTTGTAATTATTATTAAACTAATATTGTATTATTAAAAACTATAGGAGAAAAAAACT	Plant	Algae
GGAAGGAAATCCCAGAGGAACTAGGATTTTCGGTCCAGTAGCTAGGGAATTAAGGGATTGCAACTTTACCAAAGTAGTCTCTTTAGCTCCTGAAGTGTTATAAAGATTAATAATTGAATTAACTTAGCATTAGCAGGTTGACAAAGTTTCAAACCAAATTGAGAGATGCAGTTTGAAACTTTGTCAAATATCTTTAAATATACCAAAATATAGAAAATAAGATTAGATGAAACAGAAGAAGACAAGGGGTTAGGAATCATTCTAGTATTGATAACTGCAAAAACTACTGATTGATATTTT	Plant	Algae
TGTCAAGAAAAAGCTTTCTAGAGTGTATAGAAATTCTTCAAAAATCAAAATATGTCTTTTTCTTCAAATTTTTCTGCCTCACCGAAAGTGCCTCTGGCAGACTCGAGCCGCAAAAGAGAAGCGCAAGCCAAGATCTTCTCTGGATCGACTGACTTCGTCACTGGTAGACCCGCACCTCGAGGGGGAGCCGCCCGCGCTGGGCGAAGCCATCCAGGCGCGTTCAGTGAAAAGAATCAAACAAAATCACGTAGTAAGACATTTCAACAAAACCCTGAGTTAGCCACATCTAGTTCAGATAAA	Plant	Algae
AATAAAACTTCGTAAAAAAATAGCTCAAGAAATATATGAAGAAAAAAAAATCCTTAAAAAAGGAACCAGATTTTTTACTTTAAATCATCAATTCAATTTTTTTTCAAATCTAGACAATCCAAAACTAACTTCCTCAAACCAATTTTTCCAATCTAAAAAAACTTCTAAAGTTTTATTAGAAACATCTTTAACATTTAAAGAAAAGGAAAATTTATAAATATAACCTTTTAGTTTTGACTAAAAAAAAATAAAAAAAGTAAAAATAATATGTTAAACATTTTAAAAAATAACAATAATAAA	Plant	Algae
TTTCTTGTATTTGTAAAATAGCGTAGGTTTTTATTTTTAACGGGCCATTCTTCGACGGGTAAGAGGACTTTTTTTTTGTAAGTTTATTAGCTCCAGAGCAAGTTTATACCATTTCTGCGGAGGATTTTTCTTGTGATTTTGGGTTATTTAACAGAAGGCTTACCAAAATCCGTCATTATTTTTCATGATATTGGTGACCGTGTCAGCGATAGTTTTATTAATACTATTCGAACTTTAGTTTCATCCACAGGAGAAACTTCGTTCAAGAGGGTTCGAAGAAAAAATAAAAAAACATCCATA	Plant	Algae
ACCCAACAACCTGTCCGCGGTCGTTCTCGACAAGGTGGTCAACGTTTAGGGGAAATGGAAGTTTGGGCGATTGAAGGTTATGGGGCTGCTTATTTATTACATGAAATGTTAAGTATCAAAGCAGACGATTTAGTAGGTCGTCAACAGGCAGCAAGTGAAATACTCCGTAATCACTACGGCCCTACACCTATTAATTATGACCAAAGTAACCGACCTGAATCGTTCCAAGTTTTAGCAAATGAGTTACGAGCCTTAGGTTTAGATTTTCAATACCCTAGTTAAATTTAATAAAAAAAACCT	Plant	Algae
ACTGCCCCCCTGTGGGGGACCCTACGGGCACATAGGGGGCAGTACCCTACGGGCAGGGCAGGGCAGGGCACTACGGGCAGGGCTACAGGGGTAGACAGCCCTTACCTTCCTGCGGAAGGTAAGCTACTGCCCCCCTGCGGGGCAGGACAGGGGTACCCCACGGGCTGTACTTACCTTCCGTAGGAAGGTAAGCATAGGGACAGCCTTGGGATTTTTTTAAAACACTAGAATTTTTTAGAAAATTTGTATTAATTGCATTCGAAATTCAGTATTAATTTTCTAAAAAATGAATATCAAAAT	Plant	Algae
TTTAGATTTTATAAAAGCAGTTCACTCTATTTTTAATTTTTAATATGTTGGGCTTTAACCCTTTTTTATAAGATATAAGAGGAGGATATCCAAAGGTGATACAACCCTATATTTATAGAAGAAATGAATCCTTCATTACATAAAAAAACTTTTATAAAATTGATATAAATATAATGTGAATTTGCTAGCATTTAAAAATTGGAATTCTAAAGTATTATGAATTTTTTTAAATTACATAATTATTTTAAAGTAAACAGTTTTATGCAAAGTAAAAAAAACATAAACTAAAAAAAAAAAGCT	Plant	Algae
ATTGCGACAGAATTGTATGTATAATTTTCTTGATCGATTAGTGAATTTAGCAATTCCTCGAATTCGCGATTTTAAGGGTCTTGCAATCACTAGTTTTGATGGAACGGGCAATTATAGTTTAGGTTTACAAGAACAATTAATGTTTCCGGAAATTCAGTACGATCAAATTCAATTTATTAAAGGAATGGATATTACTATTGTTACATCAGCTAAAACGGATAAAGAAAGTTTAGCTCTTTTACAACACTTTGGTTTACCATTTCAAACTCACACAATATATTTTTAAACACAAATCAAATT	Plant	Algae
TAGTTCAATGTGCTCATCAGCGCCTGACCCTGAGATGTGGATCATCCAAGGCACATTAGCATGGCGTACTCCTCCTGTTCGAACCGGGGTTTGAAACCAAACTTCTCCTCAGGAGGATAGATGGGGCGATTCAGGTGAGATCCAATGTAGATCCAACTTTCTATTCACTCGTGGGATCCGGGCGGTCCGGAGGGGACCACTACGGCTCCTCTCTTCTCGAGAATCCATACATCCCTTATCAGTGTATGGACAGCTATCTCTCGAGCGCAGGTTTAGGTTCGGCCTCAATGGGAAAATTAA	Plant	Algae
AAAAATTCGCCTGCTTAGCTCAGTTGGTCAGAGCATCCGTTTCATACGCGGGATGTCACTAGTTCAAATCTAGTAGCAGGCAACTATAAATACACAAAAACTTATAGAAATATATAACTATATAACTATATATATAGTTATAATAACTGGATTAAGGATAAAAATAGTTATTTTTTTCCTTTTTTTACTTGGCAAAAAGCTTTTAGTTTTTTAGCTATTTTTTATTAAGGGCAAACAACAAAAGAGGGAAAAGCATATATAAATCTTTATTTTGGGATATATAATTTAGATGAATCAAAA	Plant	Algae
AGAGTAAACGCTTTCCCCTTTTTTGTACTCACCCTACCCTATCCCCCCGACACCTTCCTTTTACAAAGGAAGGTGTCGGGGGGATAGGGTAGGGTGGAGGAGGTCGATGTAAGGCCGTACGCAGCTTCTAGTAAGCTCATCCTTTGCCTCTAAGCGCAGATAAGGTAGATGAATATTTTATTTGACTGACGGAAAAACAATTTCTGTTTAATTGTAATAGAGAGAAGATATCTAGCTAAAATCAGTGTAAGTGACTGTAGTAGTTTTTCTATTTTGTAAAACATTCTTTAAATTTTTTTT	Plant	Algae
AAAAAAATGGGTTCTGTGTTCTGGAAAACTACGTTTTCCCAGAATCTAGCTATCTACGATTTTTTTCTCCCAGAACTTAGAGATTTTTTTTTAAAAACAAACAGCTGATTAAAAAAAATCGTTTTTAATCTGGGTTCTGGGAAAACGTTAGTTTTCCCAGAACCCAGATTAAAATGCTTTTTTTTTTCTCGTCGGTTATAAGATGCTTAATTTAAAGATTTTTTTTTTCGTTAAACCAAAATAAGAAATTGTTTTCTTTAGTATTTCATTACATTCATTCAGTTTTAAATTTTAAATTAT	Plant	Algae
CTAAAAAACCAAACTCTGCTTTACGTAAAGTTGCGAGAGTACGCTTAACCTCTGGATTTGAAATCACTGCTTATATACCTGGTATTGGCCATAATTTACAAGAACATTCTGTAGTCTTAGTAAGAGGGGGAAGGGTGAAAGATTTACCTGGTGTTAGATATCACATTGTTCGAGGAACCCTAGATGCTGTCGGAGTAAAGGATCGTCAACAAGGGCGTTCAAAATATGGGGCAAAAAAGCCAAAATAAATTATTTTAGCCCGTATAAGTTATAAAAAAATGGATTATCCCTTTTATCCTC	Plant	Algae
AAAAAATTCGCCCTGTATATAAATATATTACTACTGGGGAGCTCGCCGACATAATATGTTTGGGAGGGGAGAGAAGGGAGGGAAGAGGAGCTCGCCGTAATATATTTATATACAGCGCGAAGCTCTGACCCTTTATATTTCATAATTTATAATTTTTTTTATCTAGGCAAGCGAGAACCCCGAGAAGCTCCGCGGGGGGAAAAACAATTGACCGGGGTTCGTCGGAAAAGGTATGAAAAGCTTTTTTCTTTTTTAGGCGTGCGAATTTTTTTCCTGAATTTCAATGGGCCTGAGTTCCGA	Plant	Algae
AGAAGAATATATAATTCTTTAATTAAAAAGAAGAATATATAATTCTTTAATTAAAAAGAAGAATATATAATTCTTTAATTATATTATAAAGGCTACTTAAATATATATTGCTTTAATTTTATTATTATATATTTTTGCACTTACTGTGCTTTTTGTCAATCTTTGACTGGGTTTTTTCTTTACTTTTTTGAAAAGCACAGTAAGTGCAAATCTCTTCACCACTTTGTAAATGCATACGCTACTTTGATTTGACAGAGCAGCAGTAAGCAAAGAAGCAGCAATCTTCAATTTTGCTACTTC	Plant	Algae
TTTCTCGGTTACTTGTGTTTTAATAATTTTAGATTTTCATAGGTGGCAGTTTTGATCTATTTTGAAATATCACAGGCAACTCTTACACTAGATAGAATTAATATAGAATTAATGACGTATCTTTACTAGTAATACAATACTTAGTCAAATAATATAGTGTAAAGTTATAGTATAAAGCAACATAAACGGTTTATAAAAAGACAAAAAATTTGTTGTATTACATTTTATAAAACTCTATGTATAAAATCTAACTCTAAAGAGTTATTTATTTCTAATATAATTTTTCGTAGTTTATTGAAA	Plant	Algae
TGAACTCCTCATTTTTTTTCTCTTGTTTTTTCAATTTGAAAAAACAAGAGAAAATTCAAACCAAAAAAAAGAAAAAAACAAAAAACAAAAAAAGTTTTTTCTTTTGAAAAAAACTTCTAAAAAATAAAAAGAAAAATTTCTTTTTTTATTTAAAAAATTGAGAAAGATCTTTTTCTTTTTTAAAATTTTTTACCAATTTTTTATTTATAAATTTCTTATAAAAAAGTTGTAAAAATTATGATAAAATAAAAAAACATATAAATTTAACTGGCTGAAAAAAAAAATATTTTATAGAAAATT	Plant	Algae
ATTTTACTAACCGTGTTAAAATAATTAAAATAAATGGCAAAGATGCCATTGGTTGGCATCCATGGCTGAACGGTCAAAGCACCCAACTCATAATTGGCGAATTCACAGGTTCAATTCCTGTTGGATGCATCTAAAAAACAAAGATGAGGAAAAATGGAAAAGGTGGATAACTGAAAAATCTATCTGCAAAAAGGATAGATCAGAGATTGACGACAGCAAAAGGCAGTCTAGTAGACTATACAGGAGTTATGAAAAAAACAAGGAGAATCGAAGGAAAACGGACAAAGTGAGAGGGATACT	Plant	Algae
AAGGCAAGACACGAGGTACTTCATTATTGAGTTTAGCTTTCACGGAAGCTTTGACAATTTACGGATCAGTTGTAGCTCTAGCTTCGTCATTTGCCAATCCATTTGTTTAACCTGTTTGTAATGAGGAGTATTCCGCCCGGTGCACCCCCTCCTCCCCTTCTCCAAACTGTTTTCAAATCAGTAGCGAGTCGGGAGGGGGGGCCTTTGGGAAGTCGATGCCCCATCTACCCAACCGAATACCTGCTGTGTTTATTTGTAACCCCCCCCCTTCGGGTAAAGCAATATAAGTTGCCAAAATTG	Plant	Algae
GGACTTTTAGTAATTCGATTCAATCATAAAATAGTTAAATACTCCCCTTTCTTTACTTTTGGGTCCACTCCAGTAGAGTCTTCGGATCATAGATCAGCTGATTTTTTGTTTTGAAACACATGATAAGATTTCATCCGATTTGCTGGGTGTTTTCGGGTGATCAAGTCGTTAGATCGTAATAAGTAGCTAGAAATATTTAGCTCGTAATAACATGAAATATGTTATCATGAATAAATATTATTCAAATGATATAACTATATAGAAAAGACAGGAACATACAGGAAACTAAAAAGAATAAAT	Plant	Algae
TAACTGCGTCGAATATTGCCCAACAAACTGTTTATCAATGACTGAGGAGTATGAACTTTCGACACATGATCGTCATGACTTAAATTATGATCAAGTAGCATTAGGTCGTTTACCCGTATCAGTAATTGAAGATACTGCAATCAAAACTTTGTCAAATGCAATATCCCTACCCAAGGGAGTTATGGAAGGACATTCGGGTTTACAAAAAATTACTTCGAATTAGACTTCCATACTGCTACGATTCCGGATTGGTAGATTAAATCAAAGCAAGAGGATTTATAAATTATTACTGGGAGTTCT	Plant	Algae
TAATAAAAAAAATTTAATTTAATTTTTAATAATTAGTTGACGAAACCTTTTGTTTATGTCATTATAAATAGAATAACATAAATATATTAAATAAAATGATAACTGTTAAATTTTAATTTTAGCTAGAATACTAGCTAATCCTTTTTTTATAAATAAAAAAATTAGCAATGCCTAAATACATTTACTATTTTTCTATGAAAGAAAAATAATAAAAAAGATTAAATTTTTAAAGTTATTTAGTTGAAATTTCCATATAAAAATCTAGTTATTATAAAGTTTTATCTAACTGCTGTAAAAAAA	Plant	Algae
TCCTAAAAAATTATTAAGTCGTTTTCTTCTTAAAAATATTTGGGGGGTTTAGGGGTCAATAAATTTTTTAGGCGTTCAACAGGTTTTAGAGAAAAAATATTCTAAAAAAGCTAACAAATTTTGAGAAAATCTGATTATAAAAATTTTATATAGATATATGCTATTAGAAAAAATGGCAAATTAATTTTTTATTAATTAAAAAATTTCTATTTAACTATTGTTAAAATTCAATTTTTTTGTGCATAGAGGGTTATATTATTCCCTTTTTTATTAAATTTAATAGAATTACAAATAAACTTT	Plant	Algae
ATCCTCCATGCGCGGGTTCAATTCCCGTCGTTCGCCCAGAATCAAAATAATGATTTAGCTTGGTTGACGCAAGCTTCTCTTTATGTCATTATGGAGGGGAGTAACACATTAAGTTTTTATAGATAAAAAAATTGTGCGGATTTATTCTAAAATATTAGAAATATTATGAAATGTTTTTGTATCTCCAAAAATATTTTTTGGTATTTTTTACAAGGAATTAGGAAATGAAAAATGATTTGTTCGAAATTTCAATAAAGAAATATATTTATTAGTAAAGTCTTATGTAACTGTTGCAAAACA	Plant	Algae
TCGAAGATATTCGAGTATCTAGAGTAAAAGGCAAAACATTATTTGAAATGGTAGAATTACAACCTTCTCTTAATTATGTTTGTGATTTCTATTTAAATATAGCAGATCAAATTTTATCACAACCAGAAGGGATTGTGCCAAAAGAAGTTCCAGATCGAGAATTATTTAGCTTACTATCTGATTTTTATTTAAATCCTATTGGTGAAAATCAGGGAGAAAAAAAGCATAAAGAAAACTTACTGGATTTTACAATAATTTAAAATTTAATCTATTTTGTTCATTAGTTAAGGAATTATATCT	Plant	Algae
TTAGTGGGTTCATCGGCAAAAACTCGACTATTATAATAAGAAATGAGTCTAATTTTAGGAAAAAGACACAAAAAAGTCCGATTCTGTCAAAAAACAGGACTTGTAGCTCAGTTGGATTAGAGTATGTGGCTACGAACCATATGGTCGGGGGTTCGAGTCCCTCCAAGTCCGTATTTAATTTTATCTCTGCTTTCTGGATAACCTAGCAAGCAGAGATAGCATTAAAATAAACCTAAATTACTCTCGAACAGTTAACTTACTTCGACTGTTCTCGATTCGTTATTTCGTAGGATAATAAAT	Plant	Algae
AGGTTGATGTCTTATCCATTAGACGATGAGCCCTTATAAAATATAATAATTTTAATTTAAAGATGACACTCAGATTTGAACTGAGGATCAAAGATTTGCAATCTTATGCCTTACTACTTGGCTATGTCACCTCCGAGACTGACGGGACTTGAACCCGCAACTTCCGCCTTGACAGGGCGGTGCTCTGAACCAATTGAACTACAATCTCTTTAGATACTTAAATTATAACTTTTATAAACCCTTATGCACTAATAAATTTTTTATCTTCTAAAATATACAATTTATTTCAATTAAAAAGTT	Plant	Algae
TAGTATGGAGTTGGTGTAAAAAACGACATAAGAATAAAGGAACTAAATGGGTTTATAATAAGTATTGGTTTTATAATGAGAAAAATAAATGGGTTTTCCATTCTAACGGACATTTTTTAAAGAAGTATGAATCAAAGAGTCTAAATCTTATAACCTTACCAGGCTCTGTAAACGCTTGCAAGATAAAGCCTTGGGAAACTAATCACAAAATTTTACTATTTAGGTTTGTGGCCATGAAAGACTCTTGAAAATTTTATAAAGAATAAGAAAATCGTTAAAAAATTAAGACAATTCAAAAAT	Plant	Algae
CTGTAGATCACCCACATGGTGGAGGAGAAGGAAAAGCTCCAATTGGTCGTGCAAGACCTGTTACACCTTGGGGACGACCAGCGTTAGGACAACTTACTCGCAAGCCAAAAAAATACAGCTCAAAATATATCTTAAAAAAAAGAAAATAAAACTTTCTTTTTTCATTAATACCTGAACTTTTATTTGTATTCTTAAAAAGATTTTTAAAATCTAATGTAGTGACTTTTTAATTTTTTAACTAACTAAAATTTACTAAATTAAAAAGGAAAGCTAAGTTTTTTTTTTATTTTTCAAACTCTT	Plant	Algae
ATCGAGTTGCTCTTGAAGCTTGTACCCAAGCAAGAAATGAAGGCCGTAACCTAGCCAAGGAAGGCGGTGATATTATACGTGCTGCGGCTAAGTGGAGCCCAGAATTAGCTGCTGCTTGCGAAGTTTGGAAAGAAATTAAATTTGAGTTTGAAACTATTGATACTTTGTAATTATTTTAACAATAGAATCGGCAAGTAGACATTTGCTGATTCTATTGTTAAAATAAAGTTAATTAAATAAAAAAACTTATTTATTTTGTTATGAAGATAAAATTTTAAAATTAAATAAAAAAACTAGTTC	Plant	Algae
AATTAAAGTTAAATAGTTTTAGAAATTGAAATTTAGTTTTTAGAGCATTGAAATAAAAAAGAAAGGAGAGAGCTAAAGTTTTTTCACATTATTTTTTTTCCCTTTTAAATTTTTAGAAAAAAAGGATAATTTTAAAGACTTTTATTTATTTTTTAATAAAAAAATTTAGTTTGACAAGCTGTAATAATTAAACTCTTTGATGAGTTTGCTAGTTGATAAAAAATAAGACAGTAAAAAAAATTTTACTTTTATTCTTTTTCAACAGCGTATAGTTATAATTTTTTATAATGAAGGAAATTC	Plant	Algae
CATTTTTATGATTTAAAAAGTGTGAAAAGTAATGATATAGTCCGACACTCTCTAGAAATGGGGAGAGAAAGGGATAAAGAGCCTTTTTATAACGGATGGATTGTATTCCAAGCAGAGCATTAAAAAATGTAGTGCTCTTTTTTTTTAATTTTTATTAAAAAAATAAAAATCACGTGAATTGCTGGAAAGCTCAAATTGTTAGATTTTTTTGTGTTTGGGGAAAAACTTATATTTTTAATATAATAAAAAATTTAAAAAATTTAATTAAATTTTCTATAAATCTATACTTTTTAATATTTT	Plant	Algae
TTTTTAATAATAAATATATTACTAAAAATAGATCTTAAAATAAAAAATTTAAAAACTTTTAAAAGTTTATTTATATAAAAAAAGTAATATTGTTTTTTTTTGTAGTGTCTCTCATGTTATTATGTTTTTGACTAAAAAAAAATATATAATTTTTTGGTAAAAAAAGTTAAATAAATTTGAAGTAAAAAACTTTATAAAAAAAAAGAAATTTATTGAATATCTTTTACTTTTTATTATGAATATTATTATTATCATTTTATCTTTTTTCTATAAATTTTTTTGTAAAAATAAGGAGTTTTT	Plant	Algae
ACCAAACTCTGCCTTACGTAAAGTTGCCAGAGTACGATTAACTTCTGGATTTGAAATCACTGCTTATATACCTGGTATTGCCCATAATTTACAAGAACATTCTGTAGTCTTAGTCAGGGGGGGAAGGGTTCAGGATTTACCCGGTGTGAGATATCACATTGTTCGAGGACACTTAGATGCTGTCGGAGTAAAGGATCGTAAAAAAGGGCGGTCTAAATATGGAGTCAAAAAGCCAAAATAAATGATTTTTTTAGCCCTTAGAAAAGGAAAACGGATTCTTGAAAAACCCCTTGCACGCTC	Plant	Algae
TCAACTAAAATATAAATACAAATATAAATATAAACTTGAATATGAACGTGAAAAAATATATATTGATATTGATTATTGGAAGATAATAAGACGCCATCTTGGATATGAGGATGATGATTTTGGACCCGGACACGGGCCTATTGGTCCTAAACACCCTAAAAAAGGTCCCGAAGGGCCAAATCCTTTAGACGTTGCACACCTGGAAAGGTGTTGGGAACAGACTAACATATTAATTCAAAACAGTGAAAAATATGCTGCTTTATTAAAAAAAGAAAAGGAGGAAAAATTTAACTTATGAAA	Plant	Algae
ATTTTAATTTCTTTTTGTTTAAAATTTTTTTTTGGAGCACAAAAAAAATTTGTTCGAAAATTTTCTTCTTTTTTTTTGCTTCGTTTTTTTTTCTTCTTTTTTTTTGCGAAGCAAAAAAAAAGAGAAAAAACGATGCAAAAAAAAAGAGTAAAAACAAACAAAAAGAAAAAAGTTTTGTTTTCTCAAAATTTTTTTGAAGAATTTTATTTATAAACAGAATTTTTCAATAAAACAAACTTTTTTTTGAAAAAAGGGTTGAACAGAAAACAAAAAACAAAAAATTTTTCTCAAAAAAAATTT	Plant	Algae
TTCGAACCTGCGACCTCCTGTTCCCAAAACAGGAGCGCTACCAAACTGCGCTACATCCCGATGTTATTATGTTTATTTTTAGACAATACTAATTTAAAACTAAAAAATTGCAAGTCAAGGATTAAATAATTTATCAAAATTAACCTTTTTTTTATTTTTCATGCTAACATATAAGTTAGCGAGAGCTATATATTGTTTTATTTTGTTACAAAAGCAAATTTGCCTCCAGTTTTTTTGGTGCTTTCTTTAGACTACCAAAATTTAAAAAGAAGACACTATTTTATTTTTTATCTATTTTTT	Plant	Algae
AATAGAAGAGAACTGTTATAGATTTCTAAGATGATTAATAAAAATACTGCAAAAAGTGCAATAAACACACCCATCAGTACAGTAGTACCCCACCCTGGTAATACTTTACCAGCTTCTGAGTTAAGAGGTCTTAATAAAGTTCCTAAAGGTGTTACGATTCCTGGCTCTTGATCTGCAGAGCTTGATTTTGCTTTAGAAGTAGTTCCTGTTGCCATTTTAAAAATTAATTTGAATTTTTTTTTACTTTCTGTCATAATATATTTATTGGAGAATAAAAGTCAAATGTGTTTTGTGTAAAAT	Plant	Algae
TGATAAAATATAGAAAAAATATCTTTTTGTTTTTTTATTATTGAAAAAACAAAATTTTAGGCGTTTTGGCGGCATAGCCAAGTGGTAAGGCAGAGGATTGCAAATCCTTTATCCCTCAGTTCGAATCTGAGTGCCGCCTAAAAAACTATATTATATATAGAGAAGTTGCTTCAAAAATTTCAAATTAATTTTATTTTTGTTTTTTAAATAGAACAAATAACCAAAGCAGTAACAATTTTTTAAAATAAAGCATATGAAATATGCTTGAAAAGTTAGTGTTAAATAAATAAATTTTTTTTT	Plant	Algae
TTCGTGAAGCTTTCCAAGAAATTTTCACTTAAGAGCAAAGTGGGATTTGAACCCACGACTTTATGTTTCGGAAACATAAACTCTTTCCACTGAGTTATTTGCTCACCCCCCGGGTTGTTAAGTCCCTTTGGCCAAATTATTACTTCGCTTATTGCTTCGCTTACCCTCCGGGTTGCTTCGCTTACCCTCCGGGTTGCTTCGCTTACCCTCCGGGTTGCTTCCCTTACCCTCCGGGTTGCTTCGCTTACCCTCCGGGTTGCTTCGCTTACCCTCCGGGTTGCTTCCCTTATTGCTTCACTT	Plant	Algae
GAAAATATTACCAAGACGATTAACAGGTCTAACAACAAAACAACAACGAATAATTGCAAAAGCAATAAAAAATGCTCGTATAATGGGCTTTTTACCTTTTATTAGAATAGCCTTATATTAAATAAGAACTTCCTCAACAATCTATAGGCTTGACAAGCCTATAGATTGTTGAATACAATCAGTAAAGGTTTATAACTCAGTTGGTAGAGTGGTTGCCTTACAAGCAATAAGTCAACGGTTCGAGTCCGTTTAAACCTATAGAAGCGTAGAGTAGTTGTTCATTAAAAAAAAATTTTTTAA	Plant	Algae
GAAAAAAAGCATAGAATCAACGATCCCTTTTATTAAGATTGCTAAATCGTAGCAATCTTAATGATTGTCATTTATGACAACAATGGATAAATGTTCTATGTGTGACATTATTAGAGGCTAGGAACCTATTTCCATTAACAGATGCAATGGATTTAAAATTATTCAACGATATCTTTGATCCTAATTCTAAGAATGTTCTTAATCCAGACTTATATTACTCAGATCGATGAGTGGATTCTGAAAAATATTTTATAAAAGAAAATTAGAAAATATTCTTATTATTTTAGGATAAAAAAACAT	Plant	Algae
GACGCAAGTTGCTTACGTTTTTCCGTAGGGAGATTTAGCTGTTTACATTAACATGTAACTACTAACAGTGTTTTTAGAAACTAAAATAGAAAGGAAAAGACTACAAAATAAAATGCATAAATAACACACAAAAATATCGTATTTAAAACCTGCGACACGAAAAACTAAATTATGAATTTAGAAATTGTTTTACAATTAACTGCTTTACTCTTTATAGTTGCGGCTGGACCACTTGTAATTGTATTACTAGCCAGTCGTGGAGGAAACCTCTAATTTCAGCAAAATTATTTAAAACTAGTT	Plant	Algae
ATGTTCGTCTGAACAGAAGCATAAAAAGAAAAGAGAACTAAGTAGAGACCTTCCTAGTAAAGTAAGGTCTCCTAGACCAATTTAGTCTTCATGTTCTTCAAAAGGATCTCTAAGCTCTCTAGAGGGTCGACCAAAAGCAGTATACAGGGCATAACCGGTAAAGCTAACAAGTGAACAAGATAGAAATATAGTGACCAAAGTGGCAATTTCCATGGTTAGGTGATGCAAAGAATAGTAGTTCATTTTCAGTATAATACTAGTATATAAAGTTAGCAATTCTCAATCAATTGAACAAGTTAT	Plant	Algae
ATAAAAAAGAATTTTGATCTTTTTGATCTTTTTTTTTTTTTTTATAAAAAAAAAAAAGAAGCAAAAAAAAAAAAGAAACAAAAGCTTAAGAAAAAAAAGACTTGAAAAAAAAGATTTTTTTCATTTTTTTTTTTCTTTAGAACTGGTAAATAAAAAGTTTTACTTTCTGTCTCTTTTTTTAGTATAAAGTCGAAAGAAAGACGCTTTAAAAAAATCAAATTTTAAAAAACTTTTTTTTCATTAATGAAAAAAAGAAATAAAAAGCAAGTGATAAAAATATTACAGTAAAAGGAAAATTTT	Plant	Algae
AATTTCAGTTTTTTTCTAGTTTTTCGTCTTCAGGAAAGAGTAAAGCAAAGCTTTTACTTTCCTGAAGACGAAAAGGTCTTCAGGAAAGAGTAAAGCGAAGCTTTTACTTTCCTGAAGACGAAAAAAAACAGCTTTGCTAGGAACGGTCCCTGCGGGGTCCCTGCGGGGTCCCCGCGGCCCATTTTTTTTTAAACAGTTTTGCTATTCAGTGTCACATGGTGTAATGCGGTATTGGCACGTATTTCAATTTTTATAAAATCTTGAATGATATTAAATCTTTTAAATTAATTAATACTTAAC	Plant	Algae
AATGGAACAGGAAGAAGTCGAAATCGACTTCAAAATGAAGATAAAGAAAGAAATAAAAATACAGAACTAAATCAAAATCAAGAAAAAGAAAAAAATCAAAATCAAGAACTAAATCAAAATCAAGAAAAAGAAAAAAAGAAAAAAAGGAGGCCTACGAAAAAAGCAGGAAAAAGAAAGAAAAATGAAGAAAAGAAAAATGAAGAAAAAGAAAAAAATAAAAACAAAGAAAAAGAAAAAGAAAACGCAACTCAGAAGATATGGACTCCAAGGGACGCATGCGCTATTTCAGCAGCCATGAAA	Plant	Algae
GTAAAAATCTATAAATTTTAATATCAACTTTTTTATGCAAATAATTTTATTAAAATTACCTGAAGCATATACCATTTTTAGTCCATTAGTAGATATTCTTCCTATTATTCCTGTTCTTTTTTTACTTTTGGCTTTTGTTTGGCAAGCTTCAGTTAGTTTTCGCTAATATTTTTTATTAAAATTGAATATGAATAATTTAATTTTTCAATTAATTTCCTTGTTTTTAATTTTAGTTACTGGTCCATTAGTTATTGTATTACTCACAAATCAAAATGGAAATTTATAGAAAAAAAAATAATA	Plant	Algae
GTAGAAGGTATTGCGAGACAACCTGAAGCAGAAGGTAAAATTCGAGGTACTTTATTATTAAGTTTAGCTTTTATGGAAGCTTTAACTATATATGGGTTAGTTGTAGCTTTAGCACTTTTGTTTGCAAATCCTTTTGTTTAATAATAGAAATATATAATTATTATCATTATAGTTGAGATCTAAAAGTCTTTTGATACTTTACAAATAAATTAATTTTTAGATCAATTTTAGGAGTGTGTAGAGTAAACAAAAAACTCCGCAAAAAAAGAGGATTTAATAATTAAATATAGAGAGGATATT	Plant	Algae
ACGAATGAAAATGCTAAAATATTCACGTCTCCGCCCCTCTCTGAAGAAGAAGTTACTGGCTTGTTCCGACACAGTTACGTGTTCCGCACAATCGAATAGGTGAAACAAATAAAAAATGTTTCTTATCGAAGATTGACAACATTGCTCATTTCCTTCCGCCTATGTCGCCCCACGTACGAGCCAGAATAGTTTTCTGAATGTTTTGTGCAGCAAACTTTAGGGCATCTCTAATGTAAATTTCTATTGTGAGAAAGTTACGTGGTGATCAGTCGTCTCCAATATTCAAGAAAGAGGTTTTTC	Plant	Algae
ACCGCGTTATAATACTACGGATAAGTGGCCGAAGTGCCATTGGTTGGCATCCATGGCTGAACGGTCAAAGCACCCAACTCATAATTGGCGAATTCACAGGTTCAACTCCTGTTGGATGCAAATAAGAAGGGGAGGTCGGGGAGGTGGGGGAAGGTAGAAGAGGCGGATAACTGAAAAACCTATCTGCAAGACACGCAAATCCGAAGTTGGCGGCGGCAGAAGCCAAACTAGTAGACTATACGGGAGTTACGAAAGAGACAGAGATAATTGGGGGAAAACGAACAAAGTGAGAAGGATACT	Plant	Algae
GGGAAAAAAAGGAAATTGACTTCGTAAATCGGCGATTTACGAGACAAAAAACGTCAATTAAAGCAAAGGCATTCCGAGCCGGATCTTGACGTTTTTTTGTTAACAAAAAACGTCAATTGAAGCAAAGGATTTTTAATCCTTTTGATTTGAAAGGAGGATTACCCTACCTTTCCCTGAGTTTTTCAGTTCGAGGTTAGTAAAAAAAGTAAAACAATTCGAAAAACAAAAGAAGTCTCTCATTTTAAAATTCATTAAAAGCAAATTGGCTCGGTCGATTTTTATTTATCTCTCTTTCTTGCA	Plant	Algae
ATACATCAAGTCGACGTCAATCTGTTTAATAAATTTTAATTTATATATCTAGTATATTATTACTAGATATATAAATTAAATTATATATATTTTTTTTAATTTTTTTCTTATGGAAGCTTTAGTTTATACTTTTTTATTAGTAGGAACATTAGGTATTATTTTCTTTTCAATTTTTTTTCGTGAACCCCCTCGTATCATTAAATAGATAAATATCTTAATCTATTTTTTATAAAATATATAAATATATATATTTTTTTTTAATTACAGAAAGTAAAACTAATAATTAAATCATTTTGTTTT	Plant	Algae
ATAAATCCCTTCTTTTCTTTAGAAAATTAAAATGAAATTAAAAGACAATCAAAAAATAAGAAATAAAGACTACAAAAAAAATAGATTATCATACATATAGTTCATATTTCTACATAAACTATATGAATAAGGCTATTTATTAAATTATTCAGTTAGTAGGTTATTCGATATACTTAGTATAAAATAAATTATAATAATATTAAATAATATTATAATATACGAATTCGAATTTTTAGAAGATTATTTATAATATAAGATGTCCCTATTTTATAACAACGTAACAATTAATGTAACAATAAT	Plant	Algae
CTATTTCCATTAAAAATAATATTTTTTAAACTAAATAAGATCTCGTAGATCTAAATTTTTCATTTTAATCATGGCTAAGAGTAAAGATATAAGAGTAGCAATTACTTTAGAATGTACTAGTTGCTCCCAAAATAATGAAAAAAGATTTTCGGGTGTTTCTAGATATACCACTCAGAAAAATCGTCGTAATACACCTACTCGATTAGAATTAAAGAAATTTTGCCCCTATTGCTATAAGCACAAGATTCACAGAGAAATAAAAAAATGAACAAAATATTCCAAAGGTTTATGAAATGATTT	Plant	Algae
AAGAAGGAAATCCTAGAGGAACACGTGTTTTTGGACCTATCGCTCGAGAACTACGTGATCGAAATTTCTCAAAAATTGTTTCATTAGCTCCTGAAGTAGTTTAACTTTATTCCATTTTCTTCCTTTTGAAGTTTTTCAAATTTTTGAAATTTTTTCTGCTCTTTATTTAGTATGAACCAAAACAGAACTGAACGTTTACATTATTGCACAGCCATTCTTTGGAAAGTCCAACGAAAAAAATAAAAATTTTTCGAAATTTGAGAAGTCTAATTTATTTTTTTTGTTTTCTTTTTAAATGTT	Plant	Algae
ATTCTTCTTAGCTCGTATAATTTCTGTAGGTTAATAATAAATATTTAACTTTATCAATTTTAAGTATTTATAAAATTTTTATAAATGCTTAAAAAATTATAGATTAATAATAAATTTTATATTTATTATTAATCTATAAATAAATAATATAAATAAATATAAAATAAACTTTTTTAAAAAATTTAATATTTACAATATAAAATAGATATTATATATTTAAAGATATAATATCTATTTTATTATAATAAAAAAAAATTGTTAATCCGTAATTTTATTTATTTACTTTATTTTTTATTAATT	Plant	Algae
TTTATCGACCAGTTCTGTACCTTGGTTTATTTTATTCTTTTTTTTTTTGAACTCTTTAGTTTTTTAGTTTCCTTATAAAACTTATAAAACTAGTTATTCCAAAATAAAAATGGGGGTCGTTTTAAAATCGATAGAAATCTAAATTTTTTATAAATTTATACAATTTTTTATTCTATAGTTGGTCTATAAAAATTTATTTTATAATTTAAATGTGGTAAGGAGCAAAAAAACAATTATATAAATATAAATGTTTTTTAAGGTACTTAAATATGATGAAGCTATTCAATTAGGAGAAATACT	Plant	Algae
AACACAAGATTCTCGAGTAAAAGAACGTAGAAAATACGGTTTAAAGAAAGCACGTAAAGCTACACAATACAACAAACGTTAATTTTAAAGGAGATTAAAAAAAAAATGAAAAATTTCAAAAATATGCAGTTGCCTGGGTGGGGAAAAAGCCATAAAAAAGCACTGTTCCTTTCCTTACCCTTTCCAAAAACCCCTTTGGGGGTCTTGGACGCACAGCCTTGGGTCTTTCCAAAAGCCCAAAGGGCTTTTGGAACGGCCTTCGGCCCAGCCCCTTTGGGAGTTAGAAACAGCCAAAGGCTT	Plant	Algae
TTCATCTTTTTGTCTCCTGCTTTGATCAATAGTTTCGAGTTGTTTTCCTATTTTTATAATAAGTAGCTAGAAATATTTATTCACAATAACATGAAATATGTTATCATGAATAAATATTATTCAGATATAACTATATAGAAAAAACAGAAATAACATACAAAAAACTAAAAAGAATAAATATGAAGATATAGAAATATTTATTCACAATAACATGAAATATGTTATCATGAATAAATATTATTCAGATATAACTATATAGAAAAAACAGAAATAACATACAAAAAACTAAAAAGAATAAAT	Plant	Algae
TAATTTTACTAAAATAGTTTCATTAGCTCCTGAAGTTTTATAAAAAATATTATAAACAATTAAAACTATTATTTTTATTAAATACTTCAATTTTTTATATTTTTTTTACAATATTTTTTTATCTATAAAACCATTTTTATAATGAATATTTTACATTTTTATTATTTTTTATTTTAAACTACTTTTATTTTAAAATTAGCAAAAAAATTTCTAAAAAACTAAAATTATTTTTTTGTCTTAAAAACTTTTTTTAAATTCTTTTAAAAAGTTTATTTATATTAATAGTAAAAAGGAGTTTTC	Plant	Algae
AAATTTTATAAGGAAATTTATTACATATCTGACATCGACTTCTCTGGCAAAAAAAATCTATCATTAAAATGGAGTTTTTGCTTTGACTAAAACATTTAAAAGATACGACACATTTTGTTTTCATTGTTTTTGTTAGGCACCTGGCGATAATAAAAGCTTAAAATAATAACAGCTCATAAAATTTAAAGCATATGTGCATCATTCTCAATTTTGGTATTAGATTGTATATTTATTTAAACTGTTTTTTCAAAAAACTCTGAAAGGTTATGATACTATAGAACCTGTTTTTTTTTTATTTTT	Plant	Algae
TATGATGGAAGCGGAAGAAGTTCTTAAACTCCGAGATTGTATTACTAGAGTGTATGTTCAAAGAACTGGTAAACCTATGTGGGTAATCTCTGAAGATATAGAAAGAGATATTTTTATGTCTGCTCAAGAAGCAAAAGCATATGGAATTGTAGATTTGGTTGCAGCAGATGGCGGGTCTAATTCAGAGACTAATGTCTCAGAAAGTTGATAGCTTTGTTTTTTCTTGAATACTAAATTAGTATAAAAATATGTTTAAGTGGTTATGATTTATCTTAACTATAATATTCTGTGTATAAAAAA	Plant	Algae
GATCGGTCTTCGAGACCGGCAGCGATCGATCATCTCTCCTCCCTCCCTCATGAACAAGTCATTCCATCTAGTTCCCAGGGGATTGGGGGTTTGAGTTACCGGAATTGGATCGAGGGAAAGAAAGAAAGAAAGAAAGAAAGAAAGAAAGTTAGTTGATGAGCCTTAGGAACAACAAGTATGATGAACGAGCAATAACGACTTTTGTCTTTGATCATATCTGCTCTGATGACCACCTTATTTATGACAATCCGGCGGCGCTAGAACCCCTTCCATTCGCTTGAAAACCGGAGAATCGTAACT	Plant	Algae
TTTTATATCGGAGGCCAGTTTTCAGGAAACTACTCGAGTTTTAGCTAAAGCTGCTTTTCAAGGTCGGATTGATTGGTTGAAAGGACTGAAGGAAAATTTGATTCTCAGTAGTAAAATACCCGCCGGTACTGGAAAATGGAAAAAAAAAAAAATCAAAAGGTTTCAAAAAGCGAAACTAAACAAAAAAATCTTCGTTTTTTTTTTTTTTCTATTCTAAAAAAAGAATAGAAAACTAAAAATTTAGAAAAGTCATAGATTCCGTAGGAATGGAAATTCTTTTAGAGAAGAGAAAAGCAAAAC	Plant	Algae
AGTAGTCGATTCCCTTTGGCTACCTCTTCCGCTGGACCTTATCCGCTGGACCTCCCTCCTATCCCGCAGGGTAGGGTCCTGCTCCTCGAAGGGGACCCAGCGTCCCTAGAGGGATCCAGCGGAGGCGATGGACCCTGTGGGCTATAGGGGGACCCTGTGTGTGTTGGTCTCCTCCCAGGCGGGAGGCAGTGCCAGTTGCCAGTGGGTCCTTAGGGAGTCCATCGGGAGGGCCTTTTAGGGGTAGGGGACCTTCGGCGAAGGGTCCGGGTAGGGAGGACCCGTGGGGGCATAGGGGGAAAA	Plant	Algae
GTGTTAAGATGTTAGTTGAATTAATCAACCCAATTGCCGTTGAAAAAGGTATGCGTTTCGCTATTCGTGAAGGTGGTCGTACTGTAGGTGCAGGTGTTGTTTCTGAAATTCTTGCTTAATTAACACAATTTTATAAAAATGGCCCTTATTTTATAAGACGGGTCTTTCTATTACCTTTCCATGACCCACTCAACGCTACCGAGTAACTCCTACGGGACTACCCGGTAGTGTTGAGTGGGTCATGGAAAACGCAAATCATTTTGCTGAATCTTTAAATACAAAATACGGAGTATTAAAATC	Plant	Algae
GGGTGAAACCCTAACTTAGAAAGGGGGGGGGGCCTATGTAGAAAGTTACTGCCCCCCCCCCCAATCGAGGATCTTCCATATTTATTAGAAATTCCCTCTTTCTATACCAACTAAACTGATAAATTTTTGGCAAATTGGGTAAGCTAAAACTACGATTTTATTCCAAGAGTAATAGCCCAAGAAATACTGTCTTTACCACGATTTCATTTTGATTTACCAAAATCTGAGATTTTTTGCCTTCCGCGAAGCCGGACCAGAAGTTGTTCAATTTTTACAAAACCTTTTAGGAGGGAAAGGATT	Plant	Algae
TGGAAAAGATGTGTGGACCTCTTATTGCTCACTGCTGTACCTTTTAGTTTCTAAAGAGGAGAAGAGAAGGAAAAAAAAAGGCGAAAAGAGCAAAAAATCCACTTCATAAAGTGGAAAAAAATAGGAAAAACGGGGAAAAAGGATGAGCCCCAATTGTATTTGTAATTGATGCAAAAAGAAACAAGATTCTTGGGAATCTATTTTCTGAACAAGGACCAGGTCTAACAACTTGGTCCTATCACTAATTTGGAATTATAATAATTCCTTGTAATAAGGATAAATAATTACGATACTCGTTCT	Plant	Algae
AAATTATTTAAAAAAAAGTTTCTTTTTTAAATAATTTTAATTAAACATATTCTTTTTTATAAGATAGATAAGATTTATTTAATAAAATGCAAATTTAAAGTTTAATTTTCTGAAAAATGATATAATATCATCTAAACTTATTCTTATTTATGGTGGGCGTAGCCAAGTGGTAAGGCAGTGGATTGTGACTCCACCATTCGCGGGTTCAAACCCCGTCGTTCACCCAAATGAAATGATTAGAAATGTAAATTTCTAAATTAGCTTAATGGTAATGTAAAAATAATATAAATAAAATTAATT	Plant	Algae
AAAAAAAAAAATATGAAGGTCGCCAGATTTACGCGATCGATCGATTTCCGAGGTCGACAAAAACTGTTGAAAATTTGGATAAAGAAAATGCAAAAGAAAAGCTTGAAAGGGAGTGCAACACACTCTCTTTCAAGCTTTTCTTTTGCACATCTGCAAGGTAATCGTTTAAAGCGAATTTTGTAGAATCAATTAGTGACTTTCAAAATTCGCTTTTTTTTAACACTTTAGTTAAGTTTTTTTACCTTTCTGGTTAATTATTAAATAATAAAAAAAAAATCTATATATCTAATAAAAAACTTT	Plant	Algae
AAAAATTATAAGATCTAGTATTACAAAAACCTAAAACAAAAAATTGAAAATTCTTTTATTTCTAAAACAATTCTTTTAGTAGGTTTAGAGTTAGTTCTAAAAAGTCTAAAAGAACAATATTCATATTGTTCAAATTACTTTTGAACATCGAATTTTTTTATATTCTCAAAAAGAACTGTTTTTTTACAATAAGAACCAAACCTCCACCTGTTTCCAAAAATTACTAATTTTATTGCCTTTTTTGATATCAAAAAAGGCACCAAAACAGGTGGAGATAAAATCATTAAGTCTACTATCCAT	Plant	Algae
TGAAAATGTAAGAATTGTGGATTGTCTATTTTGTCATTCCTAAAAATAACCTGTTATGCTCTATATTATATAGTCTGTAACATTTGAACTATTTCCAAAAACTACTATAGACAACCCTTATATATTTTGAAATAATAAAGTAAGAAAAACAACTTAATTTTTAAGAATTATTAATTAGAGATAATTTATTTAACAATTGTTTGAAAAAGAATAGGTTTAAATATACTTGGATGTATATAATATGTATATGTACATATATATATCTTGCCCCAAAAAGGCATAAATAAAAGGAAAGATTTT	Plant	Algae
ACAATTAAGTCTATAAAAAATTAATTGTCTTTTAATTATTAATGTTAACACTTAAAATTTTTGTTTATACTGTGGTAAGTTTTTTTGTTTCATTATTTATTTTTGGTTTCTTATCAAATGATCCTGGTCGTAATCCAAGTTCATAATTTATGATAAGTTATGATAATTTTTTTTGTTAATAAATTAATAATTATTAATTTAGCCAAAAATTTACTAAATATAAAATATATTAAAAAGTATCTTTGTTATAATTTTGCCCTAAAAATTATAACAAAGATAAAATATAAGGAGATTTTTTTT	Plant	Algae
AAAAAAATAAAATCATAAATTACCTTTACGAGCTGCTAATAAAGCAATAACTAACGGACCTGACGCAACGATTAAAGCCAGAACAATAAGCTGCGCAATAACTTCTAAATTCATTCTGGTTCAACTTCTCCTTTTTTATAATTCGAACGACTTCTCCACAAAAAGCTATAGCAATAACAAACTGAAATCGATACAATATTAATAAGTTCGTGTTATAAAAAAATCATTCAATAATCATATTACATATATATATATATATTTTTTTTATTATTTCCAAATAATTAGGATGAAGGAGAAGTA	Plant	Algae
AGTGTAGAGGGGATTGAACCCCCGATCTTATGGTTCGTAGCCATACGCTCTGATCCACTAAGCTATACACCCGATTAATTTTAAGGGTAGATGATGGGAATTGAACCCACGACTAATGGCGCCACAAGCCATTGCCTTACCACTTGGCGACACCTACCAAATATTTTTAATATTTTATATTATATTATATTTTATAGTCTTTGAGTAATTAAAGTTGTTTATTCTAAATAATTAGAATAAACTTAATAATTAAGTTATAGTTTATTCAATATTAAATTAAAGTTAAAATCTATCTATATT	Plant	Algae
TTTTTTTTTTTGTTTGAAATAAATACAAACAATATTATAGATAATTTATAATTTATAAATATTAAATAATATATAAATTAAATAATATTTATAAATAATATAATATATATAAATATTAAATAATATATTAATTAAATAATATATAAATTAAATATTAAATAATAATTAAATAATATATAAATTAAATATTAAATAATAGAAGAATAAAATCAAATTTTTTATATTTATTACATAATAATAATACTACTTAAGTATTATTAATATTGATAAATATATTATATTTATTACATAATATAAAAT	Plant	Algae
GAAAGGCAGGAAACTCGTTGCGTTGGGAAACCCACGCATCAATTTGAGAGATTTTTCATTTCTCTATCTGCGTCGCTTTTTTGCAATCCGGCTAATTAGTGGGGCGCAAGGGCGAAACTTTGAAAGTGAATTTGCAAGGAAAAAAGATGAGATTTTTTTCGTAAATTGATTTTTGTACTTGTAGTCGGAAACGACTGGGAAGAGTTATCCCCCCAACAGTAATTGAATGACGAGGAGCCGTATGAGGTGGGAATCTCACGTACGGTTTTGTATAGCGACGTTATAGCTGTCGACTATTTC	Plant	Algae
ATGGGTTTATTGTACTAAGCCATTTATCTGGAAAAATTCGACGAAATAGGATTAAAATTATTGTTGGTGATCGTGTTAAAGTCGAATTAAGCGCCTACGATTTAACTCGAGGTCGTATTATTTATCGATTATAGAATAAAATATTTATTTAAAAAAAATTAAAATTATGAAAGTACGCGTTTCAGTTAAAAAAATGTGCTCGAATTGTCGAGTTATTAAAAGACGTGGCCGTGTAATGGTCATTTGTAAAAAGAATCCAAAACATAAACAACGTCAAGGTTAATAAAAAAAATAATATTT	Plant	Algae
CAAGCTATTCAAAATGCTACACCTTCTACTTTAGTGAAATCGAAACGGGTACGAGGTTCAACGTTCCAAACACCAAATACTTTAGACCCACGACGTGGTCGTTCCATGGCTATCCGTTGGATTCTACAATCTGCACGTTCACGTGCTGGAAAAGGAATGGTATCTAAATTAAGCCAAGAGCTTTTAGACGCTTCCCAACAATTAGGTGGGGCAGTGAAACGCCGCGATGAAATGCATCGTATGGCTGAAGCAAACCGTCGTAGTTAATTAAAGCATTTGTGTTAAAATAGTAAAAAAATT	Plant	Algae
TTGGTCTAGCTCTAAACTTACGTGCCTATGATTTTGTTTCCCAGGAGATCCGTGCAGCAGAAGATCCTGAATTTGAGACTTTCTACACAAAAAATATTCTCTTGAACGAAGGTATTCGTGCTTGGATGGCAGCTCAGGATCAGCCTCATGAAAACCTTATATTCCCTGAGGAGGTTCTACCCCGTGGAAACGCTCTTTAANNNNNNNNNNNNNNNNNNNNNNNNNNNNNNNNNNNNNNNNNNNNNNNNNNNNNNNNNNNNNNNNNNNNNNNNNNNNNNNNNNNNNNNNNNNNNNNNNNNN	Plant	Algae
AGTATAATATACTAAAAAAGGTGTTATATTTTACACAATAAATTAATAGTTTTATAAAAAATTAATTAAATTTACTAAAAAATTTAAAAAACTTTTAATTTTTTTACATCTTTTTATTTTATTTGTCTTGCTGCGTTAAAACAACCCTAGATATACTGATTTAGTATGCTTCAAAAATACCTTCGGTATAACAATGATAATCTAACTAGGCTAAAAAAAGATCTATATTTTATAAAATTTTTTAGATTTAATCTTTTATGGAATTTTTCGCAGCCTTTACAAATATATATGGAGTTAAGC	Plant	Algae
TTTAGGTTGGTCAAAACTTGCTACTACTAGCTAAAATATAATCTAGAGTATTCAATCAATTGGGTATGGAGGGACTCGAACCCCCGACCTTATGGTTCGTAGCCATAGACTCTGATCCACTAAGCTACATACCCGGGGCGGATGACGGGATTTGAACCCGCGCATGATGGTGCCACAAACCATTACCTTAACCACTTGGTGACACCCGCCACATTACTATGATAATGTTTTATTTTAAATAATCGGTCAAATTCTTTTTTTTGTAATCTTTATAGTATAAACAAATTTTTATTTATAACA	Plant	Algae
TATAATATTGATTGTTTTTTGATAAATATCGAAAATAAAATTAATTATAATAAAGAGAAATATACAAAGAGAATCACTTTATTTCAAAATTTCTATTTGAAAAAATAATCAATTAATTATATTTTTGCTATAATCTTAATTAGAATTGAGTCATTAAGAAGTTATAACTTCTTAATGACTCAATTCTAATTAAGATTATAGCAAAAATATAATTAATTGATTATTTGAATATTTCATTTTTATCGAACAGTAATTACTGTTCTCAAACTCATTGAAAAAATATATACATATAGCAAAACT	Plant	Algae
TTACATAAGTAAATATTTTTCTATAAATAAAAAAAACAAATCGTTAGCAATTGATTCATTAAAAATTAATATTATATATGGTTAAATACCTATATATATATAAAATACCTATATATATAGATAAATAAATTTACATAAACAAATTTAAATTTATATATTAATTGTATAGATATACATCTATATATAATATAGTAGTAATATATACTATATAGAAAATATATATATGTATATAGAGCAATATATCTGTGTATATTAATATTTAAGTATTTAATTTTATATCAGTTTAAATTATTTTTTCAT	Plant	Algae
AAGAACTAAAAAGTGTCGTTACAAAAAAATAACATATCTTTTTTATTATTTCCAAAATAATATGTCTTTGTGTTTGTAATCGAAATAGATCAATTAGTTTCAAAAGTAGCTTATTTTATATTGGGTTATGTGAACTGTTTTTATCAAAAAAAAAAAAGTATATTTTTTGTTGTAATTATTCTTCCTACTTTCTCTCTAAATGTAAATTGTTGTATTATATAATACATAATACAACAATTTACATTTAGAATTTCTATATTTTAATAAAACTATCACTAATACAGTACAGTATTTTTTTTT	Plant	Algae
CTTTAATTAAATTAACGTAAAAAACTTTATTTTAGTATTAAAGCTAATTTATATATTATATTATGTTATGTTATGTTATGTTATGTTATTTGCTTATATAAATTAAATAATGAGGTTAAAAAGTAAAAAAATATAAAATAATGTTTATTGTTTATAGTGTTCTTTCTTTCTTTCTTACTTACTAACTTATTTATTTATTTTATTTATTTTGATTATTTACAAATAAAAAAGAAAAGCGTACTTATTCATTTTATTAATAATTTGAATTTATACGAATAAAAAAAAAGAAATAGAAATTTT	Plant	Algae
ATTAAATCATTTAAATAATAATAATTAACAAAATAAAAAATTAAAATTAAAATGAAGGTTAAATAAATGTCAAATACTGGAACAACTGGACGTATTCCTTTATGGCTTGTAGGTGTTGTAGTGGGAGTTGCCGCTATTGGTTTATTAGCCATTTTCTTTTATGGTTCATATTCAGGTTTAGGATCATCTCTTTAATATTTTTATATTTTATTTATTAAAAAATTAAATTTTTTAATAAATATTATTAGTATTCAGTATAGTTGTTAAAAAATAATATTTATATTAAAAAAATATTTTAGT	Plant	Algae
TTTTCTCAAGGCTTAGTTCTACAAAGTCTTGTGAGATTTAAAGGGGGACATTTTGTTGTGAAAGAAAAAACGGATTCATCTCGATTTGATAGACAAATGTCATACCAAAAATATTCTTTTTTGGCTAATCTCTCCTAATTTTTTTTTAAATTGGGATCCATTTTCTTTCAGAAAGTTTTTGTAATCATCTTTTGATTTCGAAAAGTTAAGTCCCCAACTTTTTGTCAAAAAGAACGAAAAACTCTCTCTTTTGTGAGAAAAACTCTAGTAAAAATAGACCGTTTTAAGGAAATCAAAGCT	Plant	Algae
CTTATTTTCAAAACGATCCTTTTAGCCTATTAATGGTAGAAGGCCCGTTTAAAGTCTTAACTGATCAGGATCACCCGTTTTTAGATATTGAAGTAAAGGTTATTGGTGGTGGTTTAAGTAGCCAAGCAGAAGCAATCCGTTTAGGGATTTCAAAAGCTTTAGTTGCGATGCAACCTCCTTTACGTCATTTATTACGCCAGGAAGGTTTTTTAACTTCCGATGCTCGTCGTAAAGAACGTAAAAAATATGGTTTAAAGAAAGCCCGCAAAGCTTCTCAATTCTCAAAACGTTAATTTTTGT	Plant	Algae
TTTTTCCTTTTGAAATAAAGAAAGTTTTTGAATTTTGAGTATATTCGTGATTTTTTCTTATTTTTGTCTCAGGAAAAAAACTTGTTTTTTTTCTATTTTTCACAATTTATAACAGGCTATCAGATTTTTTGAAAAAAAAAAACAGAAATTTCTCTCTTTTCAAAAGAAAAGTCTTCGAACTCTTCTTGAAAATTTCTGATTCCCAAGAGAAATACATTTCTTTGAAAAAAACTGAAGAAAATTTCAGTGAATTTCAAATTTTTCTTGTTTTATCTATATACATATACAATACTCTTTCTT	Plant	Algae
AAAGATTTAAATGGATTTGAAGAGAGTAAAAATTTTGCAATTCGTTTCGAGAAGCAACGAGCAATTGAGCAAGTGCGACAGCAAGTTTCTCGATTAGCGTCCGAAAGAGCTTTAGAAAGCTTGAGCAGTCGTCTAATTAATGCTAATGAGTTGCATCTGCGAGTGATTGATTATCACATTGGCCTGCTAAAAGCTATGTCAAATAAATCCACTTAATCAAAACTTTTAACTCCCATTTTATTATGGAACAGGTTTCATTTTTCCCTTTCTTTTCTGCAGTAATATTCTTTTTCGGCAAAA	Plant	Algae
TCCAAAATATTGATTTATCGAGTATTAATGATTTGTGATGAATCTACAATAAATATTGGACATCCTTGGTTAAAAGGTGCAATTATTAAAGGGAGGATTTTACATTCCCATCTCAATAACAAAATTACTGTTTATAGGATGCATTCCAAAAAGAAAACACGACGTAAATTAGGGCATCGACAAAAATTAATTCGATTTGTCGTGGATTCTATACGTTCGGATGTTAAAAATCTGTAAAAAAAAATTAGTATTTTTACCTTGAATTCAAAAAATTATAACCAATTTTAGTATTTTTCAAAG	Plant	Algae
CTAGTATGCGGACTCTAAAGCACTGTTAACCAAATAAGTTTTTGAAGTTCGCTACGTTTGAATATTTCCAATATTTGGAACTCGTTGAATAAAAAAAAAATTAGAATATCAAAACTAAGTGGAAATAAGAGAGCTACACTTGCTCTTACAGGACGAACCACTTCCAACTTTTTAATAAAATGGTACATTTAGCCTTTTTTTTTGCGAGTGTGCCTCATGTACTCGCAACGCTCGCCCTCAGCGAGCGCCTATTGATTTTTCTAAAAATCAACGAAAAAAGAAAAAATTGAATAGTAACTT	Plant	Algae
AAAAAAAACAAATATAAAAGGTATTAAAATACAAATTGCAGGGCGTCTTAATGGTGCTGAAATTGCTCGTGTAGAATGGGCTAGAGAAGGACGAGTTCCTTTACAAACTCTTCGAGCTAAAATTGATTATTGTTATTATCCAGCTCAAACTATTTATGGAGTATTAGGAATAAAAATTTGGATATTTCAAGATGAAAAGTAATTTATTTTAATTTGTTATATTTAAATATTAAATTTATGTTTGTTTTTATTATTTTAAAGATTTATTTATAATCTTATTAACATTTCAAAAAAGTTGTT	Plant	Algae
TTTCATTACTACAGTGGATCCCTTGATCGAGATGGTTTATATCGTATAAAGTATATACTTTCACTATCATGTGCTAAAACTTTAGCCTGTAAACATAAAAGTACGATACGTGTAGTTCGGAAGGAATTAGGTCCAGAACTCTTCAAAAAATCTTTTTCAAAAGAGCGAGAATTTCATTTTCCGGCTTTTTCATCGAAAGCAGCGGCCCGTTCACAGAGAGAACGAATTTGGCATTCAGATATTCCCCAGATAAATCCCCTAGCCAATTCCTGGCAAAAGATACAGGATCTTAAATCTTAA	Plant	Algae
AGATAATGATTATTTGTTCAAACCCAAAACATAAACAACGTCAAGGTTAAGTATTAAAGTTTAGTGGGAAAGAATTCTTAATCTTACCTTAAAAATCAAACAGTAGTAAAAAGACACCCTTTCCAACTCGAAGATTTGTAGTAAGGGGGCCACTTTTAGACTTTGTCTCAAAGGGTTGACACTTTATGCTCTTAAAAGAAAAATCAAAAATTTTAAGGAAGTTGACAAATTAAGATTTTCTCTCAAAAATTTGTTAGCATTATTTCAATGTAATAACAAAGATAAAACAAAAAAAAAAAT	Plant	Algae
TTTTAAAAAAAACCAGCCGCTATAGATAGCTATAACGATAGCTATCTTCTTTTGTAATTTAGAGGCCTTAAGTCGTAGACTTTCAGGTAGCTGGGTTTTTTATAGATAAACTTTTTAGTATAAATTAATAGCCATTAGCACAATTAAATAGTGCTTGTTTGAAAACGTAAAAGCTAATAATTTATTTCTTTTCTATGGCAGCTTTGATGGCATAAACATTTTTTTATTTTTATGTTAATATAATATTAAGCACACAAATCGTTAAAAAAAATCGTGACATTTGTCACGGAGGAGTAAATT	Plant	Algae
TAAATACAAAAAAATCTACACAATGGAATGATTTTGAATATCAATTTATTAGTAAAAAATCATCACCTACTTTTAAAATCCCTAAACAAGAGCATTATGTTAGATTAGAAGCATCTAAAGGAGAATTAGGTATCTTTTTAATTGGAGATGATAATATTTTTCCATGGCGTTGGAAAATTCGTCCCCCAGGGTTCATTAATTTACAAGTACTTCCTCCACTTGTTAATGGAATGAAATTAGCAGATATTATGACAATTTTAGGCAGTATCGATATAATTATGGGAGAGGTAGATAGATAAT	Plant	Algae
CATTCGCTAAATATCGTTTTTAATTTTTTTAATTAGACACCATTTCTCAAATTTGACAAATTTGAGACCCGTAATAAAAAAGTTCACTTTTTTGTTAAGCAACTTGATAAGTGTTTTTGTCAAAAAGTACACTGTTTGTCTCGTTTTTGTAAACAAAAACGAGGAATCCCAAATTCCTAAAAAATTGAAATTACAATTTTTAGTCTTAATTTTGTGCAATAAAATTGAGAAAAATATCGAATACGGGCAAGTTCTCAAAATCAAAGAGATAATTACATATTACAGTAAAGGAAAAATTTT	Plant	Algae
AAAAGTTTTTAAAATTAGGTCTGTTTGCTCGTTTTTTGACCGCTCCTCAGCCTCTCTTCTCTTCCCTGCAGAGCAACCTTCCCCTGCGGAGCAGCCCTTTGGGGAGGAGCAGCCCTTTGGAGAGGAGCAGCCCTTTGGGTTGCTCCGCAGAGAGGGAATATGCAGCACTAAAGGTGAAGGATTGCTTTTTAAAGGGAAATATCAAGCCGTCAAAAAAACGAACAAATAGAGTGGTCAAAAAAATTTTTTCCATAAATAAAGTAATTAAGTAAACAAAAATTCTTTTTTCATTAATTTTCA	Plant	Algae
GTGAAACGCTAGTTTGGAGGGGGGGGGGGCCTAGTGGGGTAGTGGGAAGTCATCGATACATCTACCCACTCAAGTTCCTGCAGCGTCTAGTTGTGACTCTCTCTGTCTTTCTACTAACTAAGAAGTTTTGGCAAATTAGGGTGAACAAATATAAGTAAGTTGTCAAAATTGGCGACTCGGCAAATATTGTCCCTCTCGTGGTTTTCCTTTGATTCTTCGGATTTCGGAGTTTGTGACTTCTTTTCGGGCTGGACCAGAGGTTGTTCAATTCTTACAAAATATTCCAGGAGGAAAAGGATT	Plant	Algae
TATTTGAAGATGGTGATGGTGCAAATACATTCCGTGCTTTTAACCCAACTCAATCTGAAGAAACTTATTCTATGGTTACAGCTAATCGTTTTTGGTCTCAAATTTTTGGTGTTGCCTTTTCCAATAAACGCTGGTTGCATTTTTTTATGTTATTCGTACCAGTAACTGGTTTATGGATGAGCGCTATTGGAGTCGTTGGTCTGGCTTTAAATCTAAGAGCTTATGATTTTGTTTCTCAGGAAATTCGTGCAGCGGAAGATCCTGAATTTGAAACTTTCTATACTAAAAATATTCTTTTAA	Plant	Algae
AAAGCTAGACTGCCTGAAGACTAGGAATAGGTTGGCCCCTAGTAGCCAAATGTCATACTGAGATTATCGGACATTAGAAAGATTTGATGATTTAGGTTCATCGATTCATCAAAGATTCCATCTTTCTACCAAGTTCATTAAGAAACAAAATTCCGAACGGTCATCCCTACATGTTAAGCTCGCGTATCTTAGAAACTGTATTGTTCACTAAGGGAAGTAATTCCTATGTGAAAAGAGCTTCCAATTAAGGAAGCAGGGAAATTAGCTATCATAACTCTAATTTAACCTGGAGGGGTGCAT	Plant	Algae
TTGATTATTTTTTTTATTATAAATATATGGTTTCATTTTAGGATTACATGAAGAATCGCCTAAATGAATACCAGCTTCAACCATTTTTTTAACAATTTTTTTAACTTTCATTGTAATTATAATAATAAAACATTGTAATTATAATATTAAATATAATTACAGCAGCACAGGGGAATCGAACCCCTACCATCAGAATGGAAACCTGAAGCGCTACCATTACACCAGTGCTGCAAATTATTCTTTCCATTTTTTTATATAATAATAAATTATTTTTTTTTTTTTTTTTTTTATAATAATAAT	Plant	Algae
CTTGTTTTTTCTACGTTAGCAGGTGCTTATATTGGTGAATCAATAGAACATCATTAATAATCTTTTTGAATTTCTTAATAATATGTTATGTTCTACTATTAATTTGTTTAATCTTTTTGAATTTCTTAATAATATGTTATACTGTTATTAATTTGTTTAATCTTTTNNNNNNNNNNTTTAATCTTTTTGAATTTCTTAATAATATGTTATACTGTTATTAATTTGTTTAATCTTTTTGAATTTCTTAAGTGAATTTCTTAAGTGAATTTCTATAGATAATAAAAGAAAATATATTTGTTT	Plant	Algae
TATTAATTAATAAATTTGAAATATTAAAAAAATTTTGTTAATATAATTATAGAACAAAAAAAAATTAATTTCTTATTTTATATATAAAATAAGAAATTAATTACCGGGAATATGCAAAAATAGAGTATTAAATTTTATTTATTTTTATTTTTTTGCTTTTGTAAGGACTACGCCCTTTCGGCGAGCTTCAATTCCCCCGAAAGAGATCTCCTTTGGGGAAATTTGTTTTTTTAAGGGGACGAGCCCTAAATTTTTATAAAATAAATAAAACACATACAAGAATTATTAAATCATATTAAT	Plant	Algae
AAATATATTTTATCGTCGCTAAAATTTGTTTCTCCAGAACGAAAATGTCACATGCCGCTCAAAAGAATTTACGAAGATTACAAAATATTTATGTTGGTAAATCAATTGGAGCCATTAAATTACAAAAATTTTCGTGACGAATTAAAACTGATTTTAGACGCAACAAAAAATAGTCACAACGAACCCGAAAGCATAGACATTAAGATGTATCGAACACGTTGGGAAATTTATAATGTACAAATAATCTCAAAAGCGACACCTGATGACTATGCAACAGCTCTCTATAGTACCATTTAGCAT	Plant	Algae
ATGCTGTATCTTAAACCACTCAACCATCTTTCCAAACATCGTTTTTTATACATTATATCTTACAAATTTCGATTAAAACAATTTTTTAGCGATCTATATAATTACTTGCCACTGCTATTGCACTCATTACATACATCTAGAAATAATCACTTTGATTGAACAAAGAGATTTTTATGAAAAGCTTTTACATATTTATATATATATACTTTTCTCGTTACGACAAATATCCAAAAGTTTTTTTTGGTTGTTCCAGAAAAAAAAAGAGTGATTAATGTAATTTGAATAATTTTATGATTAAAT	Plant	Algae
GCATATAAAATTTATTTAAATTTTTTTATGAAGTCGCATCAGCTCTTCGGCTCTTCGGCTTTGCCAAAGGAGTGAAATCTTCGCTCCTTCTTAGGTATGGCTCTTCTTCGTCTCTTAGTCTTCTTTCTTTCGTGAATCAAAGATTCACGAAAGAAAGAAGACGAAAGGAGCCCAAAGCGCTTGTGCGACTGAAGGAGCCGAAGAAGAAGAGCCGAAGAAGAGCCATACCTAAAAAGTGACAAGTGAAATCATAAAAATTATATACTATAGTCATGTTTTAAAATATTATATATCATTAAT	Plant	Algae
ATAAGTGATTTTCAACACTATAAGTGATTTTCAACACTATAAGTGATTTTCAACACTATAAGTGATTTTCAACACTATAAGTGATTTTCAACACTATAAGTGATTTTCAACACTATGTTAAAAAGTCAAGTAGGTCGAATTGACATTATTGTAACCTATACCTACTCATTAAATACGCTAAAAGAGATTTTACCTGGTGCACCTGTGTTTTTTATAATTTATAGCTGTTTATTAAAAATTTATGTTCTCGCTTTAACTGCTACTCCAAACTTTTTTTAAAATTTATATATATATATATAT	Plant	Algae
TCCCCTCACCGCCGCGTTCATGCCAATGCACTCTCCGACGATTCGTAAGCAAGGTATCCCAGGTCCTTCACGAACTGAGCGGATGACCCATAACGCGTCGAGTCGATCATCAATATCAGAATGAATACTCCGCAAGACCTCCCGCGATGACCGATTGTTCACAGCCGTAGAGACTTCCCCCGAGCAACGAATAGCCCATGGAGAAGGAAAAGATCTGTCGTCTCGAAGTCTTTTGTTTGGACCCGTTCGGCGAGACGAGAAATGCTCGGCAATAGATCCTCCATGGAGGGAGGATGGATT	Plant	Algae
TAGTGAAATCCTTTCTTTTCAATTCCTTCAAAATAAATTTTTCTTTTTTACATTACATAGAAAACAAATTTATTTTTTAGATATGTTTTAGACCTTTCATAACTTAATATTAAAGGGTTCTTAAAAAAAAAAAATCCAAATAAAAAAATTTTAAATTGAATTATTAAAAATAATAAATTCGTAAAATAAAAAAAAATTGTATTTGTGTTCATTTGTTTTGAAAAAATGAATTTTTTCAAATAAAATGAATTTAAGTTCATTTTTTTTATTTGGACTTCTAAAAGAAAAAGAAAAAAAATT	Plant	Algae
GGCATGTCTGTTACATTACGCGGGGATAAAATGAATGCTTTTTTTGACCGCTTAGTTCACTTAGCTTTACCAAGAATTCGAGATTTTCAAGGTGTGAGTCTAAAAGGATTTGACGGTAAAGGGAATTATAGCTTAGGTTTAGAAGAACAATTAATGTTCCCAGAAATTGATTACGATGAAATTGATCAAGTTCGAGGAATGGATATTTGTGTAGTTACTTCTTGTAAAACGGACGCAGAAAGTTTAAGTTTACTTCAAGGCTTAGGTGTCCCTTTTGCAACTAATTAAATTTTTTGTATT	Plant	Algae
ATATTACGTTATAAAACAATAAAAAAATTCTTTCTAGAACGCAATTTTTGCATGTACTTCGTACAAGTAAAAATAAGAAGTTGACCTATTGACAAAAAAAAAAAAAAACATTATTATTATCTATGAAGAGTAAAAAAAGCCCCCATCGTCTAGAGGCCTAGGACATCTCCCTTTCATGGAGGGAACGGGGATTCGAATTCCCCTGGGGGTAATAATCCAATTATTGTGAAAAATTAATATTTCAGGTAATATTATTATTCAGTACATATTAAATAAAAAAGTATTTTTTGAAAGATCATT	Plant	Algae
TTGTTTTAATTCAAACAAGAATAACCCTTTCAAAAGAATACAGAACATCCAATTTTTTACAAAACTTTACCCTCATTATTGCTAAGCGTAAAGACCTTAAAAAAAAGAATTTTTTTTCATGGTATTTCCCAAAATTTCTCAAAATTTTGGGAACTGAACGCAGAAAAAATGAATGTTTTTTCAAATTGGTTCCAAAAATTTACGAAAATTTTTGGAAAAGAACCTAAATTTTGAGAAATTTCATTAGAGATTTTAAAGATTAAAAACTTTTCGTTTTAAAAACTTAGAGAAACATCTGTT	Plant	Algae
CCGTATAAATAAAAAATTAAAAAAGAAACAAAAAATTATATATGAACCTATTTTAATGGGAATGACAAAAACATGTCTTGGAGCTGCTGGCTTCATTTCAGCAGCGAGTTTTCAAGAAACAACGCGTATTCTCAGTCGAGCAGCTCTTCAAAACCAAATGGATTTTTTGAGAGGGCTTAAGCAAAATATTATTTTAGGAAATTTAATTCCAATAGGAACAGGAGTTTTCGCATGTTTTTAAACGAGACCCTTATGCACTCAAAAAATTATGTATCATATAGAATACAAAATTTAAAGCTT	Plant	Algae
TTGCTCAAATTCACGGTTTCACAAATGCAAGAGATGTTCTTGAACTTGTTACTCGTCCTTTACGACGTAACAATAATTTAGAGAATTTAGGTTGGAACGATTTAACAAAAAAAGAAAAACAAATAAAATTTAATTAAATATTTATTTGTAATAAATTATTAAAAATAAAAGATTATGAAATTTAATAAAAAAAAATTTACTAAATTTCATAATCTTTTATTTTTTTTATATCTACCAAAAGTAATTTAACTTTTTTATTTTATCCTACTTCTATGCTTTTAAAGAAGAAAGTATTTTATT	Plant	Algae
AATTGACTGAAATAGATGAATATCGCTGACATAGCAAAAAATACTTTTTACAACTCATTACCTATTATTTTAATAAGTTTTAATCGATATGTCCAATATAATAATATAGTACTTTACTAGCAGTACTGGTGTAACGGTTAGCGCCTCAGATTTCCAATCTGATGGTAGGGGTTCGATTCCCCTGTACTGCTTAATTGTAGTAATGTATTTCCTTAGTAGCTCAATGGTAGAGCTTGCGGCTGTTAACCGTAAAGTTATAGGTTCAAATCCTATCTAAGGAGTGGTTCTTTAAGTTTTTAT	Plant	Algae
ACTGGTTACTCACTACCATGGGATCAGGTTGGTTACTGGGCTTGTAAAATTGTAACAGGTGTTCCAGATGCAATCCCTGTTGTAGGACCACTTCTTGTAGACGTTTTACGTGGTGGTGTTGGTGTTGGACAAGCGACATTAACTCGTTTCTATAGTGCTCACACTTTTGTTCTACCACTTCTAACTGCGGTATTTATGCTAGCACACTTCCTAATGATCCGTAAGCAAGGTATCTCAGGACCACTATAAAACGATAAAAAATCAAGTTTTTATAAAAAGTTAAAAATTTAAAGGAGAACT	Plant	Algae
TCAATAGATTTGATTTTTGGTACCGCTATCTAGTAATTACCCGCCTGTTCAAACTTTTATTTCAATTTGGTAAAAAAAGGAGAACGCATCTAAAATCTATCAATAGATTTATCCAACTAATTTAAGGCTGTAGCTACGAAAATTCGTGCCTCCATTCGCAAAATACGTGAGAAGTGTCGATCGATTCGTAGACGTGGACGAATCATGGTAATTTGTTGCAACCCGAAGCATAAGCAGAGGCAGGGATAGTCAAAATATTTATACGTAGAGCCAAATAGCAATTAACAACAGCCTTCAAAT	Plant	Algae
TTTTGTTTGGCAAGCTTCAGTAAGTTTCCGTTAATTAAATTAATATAAATATTTATATTAATTGTAATATTTATTTCTATTAATAAAATAGATATAATAATTTTAATAAATTAAACTAAAAAAAAAAAAATGAATTTCGAAATTATACTTCAATTGACATCATTAGTATTTATTGTTGCTGCAGGTCCATTAGTTATTGTATTATTATCAACACAAACAGATAATGGATTATAAAAAGTTAATTTAATTATTTAGTGAATAAATAATTAATATATAAAAAATAAATTAAAAGGAAAAATT	Plant	Algae
AAATTTGCAAAAGATCAAGGTATTAAAACTATTCAAGTAATTGTAAAAGGCCCAGGACCTGGTAGAGAAACAGTTATTAGAAGCTTACAAAAATCAAATTTTGAAATTCTTTTGATATGTGATCGAACGTCGATACCTCATAATGGGTGTCGACCTCCAAAAAAAAGACGTGTTTAATGAACAAATAAAAATTTAATCATTCAAAGCTTCTGGTGTTTACTAGGAATGTATCATTTGCATTTCTTAAATTTTACTCTATAAATTTTTTAATCAGACGTCAATTATATAATAGAATATTCA	Plant	Algae
TTTAAATAAACAAAAGGTGTTGCTCTATATTTTATATAGTCTAATACTTTTTTTTTATTTAAATTCATAATTAATAAATAATCCTAATTTTAATTATAAATTGAATAAGAAAAAAAAGCAAGTCTTTTTCTATTTATATAATAACTAATTATACATATTTATTCTAATAAAAGAATATGATATATATATATATGTATATTCCTTTTTTGTTATAAATACAAAAATATTATAAAAAACTTTTTTATTTATTTTATAAATATTATTTGTATTAATTCGAATTTTAACATTTATAAAAAATAT	Plant	Algae
AGTTTTTGTTTTGGCGGTTTTATTTTCAAGTTATATTTTTAATTAGGAGGTCCTTTTGGTCTCGGGGGAACGAAGGGGAAAGTGCATAGTAGGAGTTCCGAGGATAATCACTGATTACAACAGTCCATGGAGTCCTATCCTACCCCTTAGAATCCACCCTGAAATGAGAAACAGAGTGTCCTCTTTCCCCCGGCTACTGCTCGTGACCAAAAGGACTTTCTGGTACTTCGTGGTGTACTTCGTCCTGCCCTCTTAAATTCTTTATAAAGTCCATAAATTCACAAAATCTCATAAAATCTT	Plant	Algae
ATAAATTTTATAAATACTTAAAAAAAATTTATAGATTAATAAAAAGTTATTATAACTTTTTATTAATCTATAAATAATAATAAAAAAGTTATAATAACTTAATAAACTTTATATTTATCATTAACCTAAATTTATAATATAAATAAGTATAAAAAAAATTTTTTTTTTTATAAAAAATTTAATTAATATTTACAATATAAAATATTTATTATATATTTAAATATATAATATTTATTTTATATATAATAAAAAAAAATTGTTAATCCGTAATTTTATTTATTTACTTTATTTTTATTAATT	Plant	Algae
AAAATGCATATCTTTTTTCAGTTTTTTGTTTTTCTGAATACTTTAAATTTGAATAGAAAAGATAAGGAACGTTTATAATTTTTAGTTTAGTTTGAATTTATTATTGCTGATAATTCGTTTAAGTTAAATAGAAAAAAAGAGTCAATCAACATATCTGGACTTTTTTTTTTATCAATTATTTACACTATAAGATAAACTAAATATTCTAGCAGATGTTTTAAATTAAACAGACTTTAAACTCTGAAATTAGATTGTAATTTTCCAAAAAATAATAATTATAAAGGAGGAATTCAAAACTTT	Plant	Algae
CATTAATTGACATGACTCTTTTTCGGAAGGAGGCTACTTGACAATTTACTAACTAAAACTTTCTTATTTTGGTGAATATCTTTTTGGTGAGAGCTAGAGTAGTAAGTTCTCCCGACGCAGGAGATACTTACTACTCTAGCTCTCACCCTTCGGAAGAATTTTGCGAGAATTTTCTTGTCAAATAATCTCAGTTTTCTACAAATTATGATACACAAACAATTTGTAAGCGCAACTGTTGACACCTCAAATTTATCGGGAAAGTTTCTGTATCAAACCAACCAATACCTGGGAGTTACCGCG	Plant	Algae
TATTACCGTTACCGATGTCTTGGGACATGTGCTTTCTTGGTCGTCTGCTGGTGCATGTGGCTTTAAAGGCCCAAAAAAAGGTTCAGCTTTCGCTGCTCAAACAGCAACAGAAAACCTAACTCGTACTGTAGTTATTAACCGCGCAGCCATCCTGATAACGGGTTGTGGTAAGGGACGAGACGCGGCATTACGAGTCATTCAACATAGTCGAATACTGATACGTGCAGTACTTGATATAACACCCAATCCGCATAATGGATGTAGACCTCCTGTCAAAAGACGTGTATAACTTTTCATTAT	Plant	Algae
TTTTTCGTTATATTTATATTTTAATATATTGTTAATATAATTTTTCTGTAAAAACTTACATTATATGTTTTAAATTATAAAGAAACCCATTATTTTCATTATTATTTTTATTTTATCAAATTTTTCTAAATCTATATTTCATTGTCAGAATATTAAATACTGTTTTAACTTAATAAATTTTATTATATCTACTTATTTACTTAAAATTAATTGTATAGCAAAATAATTATAATTTAGTTATAATTATAATTAACAAATGAAAGTTTGTGAAATAAAAATTTTTTTAAATTAAAACTTATT	Plant	Algae
AGCGAGGCTTAATATCAATAATTTTGGATCCTCAGAGACTAGACGTCATCCTATCTGGAAAAGATAGAATATATAGTCCAAGCTCTATGTGAAAGTGTAGAGAATAAAGCCTAAGGTGAATAAACGCTGCCTTATATTCCACTATATGCGAGAATATGCTCAAAAATTCTAGATACACCATTTTAATATATTTATAAGTCGTAATAAAGCTAGAAACAAGGGCACAATTCGCAGGAAACTCGAGCGAAGCGAAAGTTTAGCAGAGAATCCTCAGAGACTATACGTGGAACTAGTAAATAG	Plant	Algae
TTGATTCTATATAAATAAAATAAAAATTATATTATATAAATAACTCAATCAAAATAGAATTATCTCATAGAACAAAATGTCTGCTATGCTTAATATTTGTAGTTTGATAGGGACCTGCTATTATGACTTTTTGTCATATTCAAGTAACTTTTTCTTCGGAAAATTGCCCGAGGCCTATGCTTTTTTGAATCCAATCATAGATGTTATGCCTATAATACCTGTGCTATTTTTTCTCTTAGCTTTTGTTTGGCAAGCTGCTGTGAGTTTTCGATAAAAAAAAATTATTTTGGAGATTTTAGA	Plant	Algae
ACACAGTCTTCTGTACGAGGAGCAGAAGCTACTTGTCCAGCCTTACAGCCATCCCAAGGTACCATTTCTAATACATCAGTAGGACAAGCACGAACACATTGTGTACAACCGATACAAGTATCGTAAATTTTTACAGAGTGAGACATAGAAAATTTAACTAAATTTTTAGGTAGACCTAAAAAGTAACAACTAGGGGACTAACTTTAGTATACTCTACAATCAAAACTATTCCAATAGGACCACCTTATGTTATGATAAAGTTGAGTAGCCTATGATCTCGATTGGTCGCAACATTTCAGA	Plant	Algae
AGCTTCTAAAGTAAACTGGTAAAGTTTTATAACTGAGAAAGCTTTGAAGGCAGGAGAACCGCTCCGATGAACTTTCAAACGTCCATGAACAAAATTGAAAACAATAATACAGAAAAATGGGTAAAGCTCTTGTGCCTGCGAAGCCTTTCACCGTAGGTGATAAAGGCAGTGCCTACGATGTCCTCCTTCGGAGGAAAAGCTTTACCATCACCTCCGGTTTCGAAGCTTTACCAGTTTCAAAGCAAGGCACAAAAAAATTATTCGATTTTTAAATTTTTTAAAAAATCCTTTTTATTAATT	Plant	Algae
TTATAGTTTACATACTTTTGTATTACCTCTTTTAACTGCCGTCTTTATGTTAATGCATTTTTTAATGATTCGTAAACAAGGTATTTCAGGTCCTTTATAAATTATTAGAATGTAATTTTTAATAAGCTTTTCTAACATTGTAAATTTTTAGTAGTAAGAAAATTACTATAAACTAAAATTATTTATTGTCATAAATTTTTTAAAAGACTTAAAAAAATAAAAAATTTATGGATTTTTTACATTTTATTTAAAAAAAAATTTAAATAAAATAGATTTTTATTTTTTGAGAAAAATTTAATT	Plant	Algae
GCCTATTCTTTGCTTTGTCCAAAATTCAAAGAAGTGACACCAATTTTTTTTTGTCGTTTATTGTCATTTATTTAGAACGACAATACAATAACGTTACTAAATTTAGAGAATGGTCCTTTCTCATTTTTGTAAACAAAAACGAGACTCACTTCGTTCGTGGGAAAGGACTTGGTGCAACTTGTTTTTTGGAAAAAGTAAAATACAGTCAATCTCACTTTTTGAAAATTGGTCTGAAGAGAATACTGTCACAGTGAACCGAAAATTTTTAGATCAATTTGTTTCAACGTCAAAAACGAAAGG	Plant	Algae
GTATTCAACGAATTTTAGTATAATAAACCCAAAATAGATTGTCAAACCAGGTATACTTAATTTATATTTTTATTTTAAATTATGATTATTTAAACAATATTTGCAATCATAGTTGAAAAAATCATTAAAAGTAATTACAAATAAAATTTTTTATGTTATAATAAGAATGATTAAACTATTTTAATTTTTTTTTAATTTAAGCTTACCAAAAGGATTGAAAAGTTAAACAAACATATTACTATTAAAAACAAAACAAAAATCCGTAATCTTATAATAAAATTTCTAAAACTAATAAAACTT	Plant	Algae
TTTGTTAATTATTTTCATTTTTTTTACCGTTCGACTTGAAATTTTTCCTGAAATTTATAAAAAATTACTTTTGTTTTGTATAGAACTAAGCTAAAAAATATATCTATTTAAGTTTTTAGAAATTTTAAGTTTTTTATCCTCTATTCTTAAAAATTATTAAAAAAATGTTTTTCATATTTTATTCTCTAAAGAAATAATCATCAAGAAACTTTTCTATTTTTTTTCTACTTAAATTTTTATTTCTTTACTATTATAAATTTCAGTATTATATAAATGCAAATATTTAATTAAATTTATTTT	Plant	Algae
AAGAGTCTAATAGTTATTTTTTCTAATTTGATAAAAAATTTAATTAAATTTTTTTTATTCTTTTTAAATGTTATAATTTTTTTATAGATGCTAAAACTTTATATATTAATATAACTACATTTAAATTTTAATTAAATTTTTTATATTTATTTGTTTTTAGAATAAATAATTTATATTGAAAAACTTTTAAGTAATTATAAAAAATATATTAACATCTTTTTTAGAAAAACGGTATAATTAACTTTCTTATTTTTTATAACTATTTTTTCTACAAATAATATTATTAAAGGTAATTTTTTT	Plant	Algae
AAAATACGACGAAATTTTATTAAAATTTTATTAGGGGATTTAGTAATTATTGAACTAAGCCCATATGATTTAACACGCGGTAGAATAATTTACCGTTTTAAATCAAATAAAAAATAATAAGTAAAAAGAGAAAGAAAAATATAGTAAAAAAATATTTATTAATTAAAATGAAAGTACGCCCCTCAGTTCGAAAAATGTGTGATAAATGTCGTTTAATTCGACGAAGAAGAAAAATTTTAGTTATTTGTAAAAATCCCAAACATAAACAACGTCAAGGTTAATTAAATAAAAAATAAAATT	Plant	Algae
CTGGGAGCTCTAGATCCCAGGTTCTAGTAAATTTTTTTAAATATCTATTTTAATCTTATGATAACAATTATTAGCTATATCGGTTTACTTACTGGTGTATTGTTTTTTACTTTATTTGTTTATGTCAGTTTATTAAAAATTAAATTAATTTAATTTTTAATAATTATATTTTTTTGCTTTTTACTACAATTAAAAGCAACATTTATTTTGAATAAATTTTAAAAAATTCATTTTTTGTTTAATTAATTAGTTTATTAATTAAAAGTTTTAAAAAAATACTTATTTATTTTAAACGTTTTC	Plant	Algae
AACACTAGGTCATCCATGGGGAAATGCTCCTGGAGCTGCGGCTAACCGTATTGCTTGTGAAGCTTGTGTTCAAGCACGTAATGAAGGACGTTCACTCGCAGCAGAAGGTAATACTATTATTCGTGATGCTGCTCAATGGAGTCCAGAATTAGCAGCTGCTTGTGAGGTTTGGAAAGAAATTAAATTTGAATTTGAAACAATAGATACTCTTTAAAATTAAATATAAAATAGATGAATCTGCCGCACAAGAAAATATGTGCGGCAGATTCACTAATCTTATAAAATGTATAAAAAAAAAAA	Plant	Algae
CATGTAGTGCTACTATTGGTCAAGTAGGCAATGTAAATAATAGCAATTTATGTTCTGGTAAAGCGGGCCGTTCCCGTTGGTTAGGTCGTCGACCACATGTTCGAGGTAGTGTAATGAACCCTGTAGATCACCCACATGGTGGTGGTGAAGGTCGTGCACCTGTAGGTCGTAAAAGCCCTTGTACTCCTTGGGGTAAAGTAGCTTTAGGTACTCGAACACGTAAAGGTAACAAATCAAGTAATAAAATGATTGTTCGACGTCGTAAAAAATAACATTAATTTATAAAAATTCATTACATCT	Plant	Algae
TGAAATTTTTGCAGCTTTCTACGAATCTTGGTATATATTTTTTTAAGGGTCTTTACCAAAAGATTTATTTCAAAACATTTTCCTCCTCAAAATTGAAAAATTTAAGGAAGAGAAATTTCCAAATCAAAAATTAAACCAAATAGGTAAAATTTTTGATGTTTTATTTGGTTTTTAATCTTTATAAGTAAAAAAACTTGATAACGTTAAAGAAGTGTGTGTATACTAGATGTAACAAATTAATTTTTTTAATTTTGGGAAAAATTCCTTGTTTAAGGAAAAAAGAAAAACTATTTAAATTTT	Plant	Algae
GATTAGACGAAACTATATACGCATTTTATTAGCAGACCGGGTTAAGGTAGAACTTAGCCCGTATGATTTGACAAAAGGTCGTATTACATACCGCCTTAGAACAAAATCAAATGGATAACATTATTAAAAAATATTGATGTTAATTATGTGTATGTTTTAATATTTTATATTGCACATCAAAACAACATTAGTCATGTCAGACAATTTGTAACACCATTTAATTAATAATAACATGATGTCAAAACCAAAGTGCATGCTGTAATAGTTTGTGTTTAATTCTTTTTTCTGTTGTGTTTGCAT	Plant	Algae
TATACTTAGTATATATAGATCACTTTTGATTCTACGGTCAATCAAAAGCCCTCATTAGTTTTAACTGATCTAATTGTGTAGTGGGTCGCTCTGAAGCTTTAGATATGATTATTGGAACAGTGGAAAATACTCATTATTTCCGTAAACTTGTCTCTGACAATTTACGATTGTAGGTTACTCAAACTTTATGATATGAGTATATGGACCTCTATAAGAAGCCAATGGTTTATCGCTATGTCTTGGGTAATAAATATATGTTGACGTATAGAGGGAGCAACACAATAAAATATTAATCTTTAA	Plant	Algae
TTATCCTATTTTTTTAATGATCAAACTCTTTAATTTACTATGAAAAACTTTACAACATATTTATCAACTGCACCTGTATTAGCAACGCTTTGGTTTGGTTTATTAGCTGGTATGTTAATTGAAAGCCAACGTTTCTTCCCAGATATTCTAACATTTTAGAAGATTATCATTTGTAATAGTTGCTAATCTGTACTCCAATAGATAGTAGCAACTATTAATCTTTTTGGTTCGCTTTCTTTGCGCCCTATATGTTATAATTATTATTAAAATAAGTAAACTTTAAAACAAAACTTTTATTTT	Plant	Algae
TTCTTTTTGGGAGCAATTTCAGCAATGCAGTTTATCCAACGATAAACCCTTAAAAAATTTTAAGTAAGGCTATGACACAACCGAATCCGAACAAACAAAGTGTAGAATTGAATCGTACCAGCCTCTACTGGGGGTTGTTATTAATTTTCGTACTTGCTGCTTTATTCTCTAATTACTTCTTCAATTGAAAAGAAGAATTTTTTTGCCTAATCTGGAAAAAGTTATTTATCTTATTTGTAACTGTCAATGTCTTGAGATACGACTATTTGATTAATCAATTTTTGAAAAGGAGTAAATTTA	Plant	Algae
CTCTTCCGCCTATCGCATGTGTCTATGATATCCATTACTTGTTACTTGTTGAAAGAATTCTGTTTAAAAAGGACAAAAAGCAAGAAGGAGTTTGAGACAAAACTCCTGGCGGAAAATAGAAACAAATGATGAGGGATTCCTCGAGAAGTTAACAACTATTCTTCGCATTGAGTGATTACGGATTATTTAAGGAAAAATGGATTTGAGACATACACGAGGAAGGTTCTGGGAGCAATATCAGTTATGAATCTCTTCTGAACCAGGAGCCGTGTGAGATAAGAATTTCACGCACGGTTTTGA	Plant	Algae
GATCGAGATAATGAATTTACTTTATTCTTAAAACCTTTAGATTAAGCTAGGTTTCTAGGGCCTACGGGCCGGGAGTTTAGGTGCGGTAGCTCCACCTGCGGTAGCTCCACCTGCGGTAGCTCCACCTGCGGTAGCTCCACCTGCGGTAGCTCCACCTGCGGTAGCTCCACCTGCGGTAGCTCCACCTGCGGTAGCTCTCGCCGAAGGCGTCCCCTTTGGCGCTTACCCGCTGCCTTTGGCAAGAGCTTGATTGAACAAATATCAATCTTTAATAAATTTATTTCAATTATTTTTTTAAAT	Plant	Algae
AAAAAAGTTCAACAATTAAATAAAAATAATCAAAAAAAAGTTGTTGAAACTTGGTCCCGTTCTTCAACTATTGTGCCTATTATGATTGGTCATACAATAGCAGTTCATAATGGTCGTGAACATATTCCTGTTTTTATAACTGATCAAATGGTTGGTCATAAATTAGGTGAATTTGCTCCAACAAGAACATTTAAAGGCCATATTAAAAAAGATAAAAAATTAAAACGTTAATAAAAAAATATAAAATTATTTATAAAATAAAAAAATATATTTTATATTAAAATTAGAAGGTAAAAAATT	Plant	Algae
TAAGTACCCAGTGCTTACAGAAAAAACAATTCGTTTATTAGAAAAAAATCAATATAGTTTTGATGTAAATATTGATGCAAATAAAACAGAAATAAAAAAATGGATTGAACTTTTCTTTAAAGTTAAAGTTGTAAATATTAATAGTCATCGACTTCCAAAAAAAAAAAAAAAAATAGGTACAATAGCAGGATATACTGTTCGTTATAAACGAATGATTATAAAATTACAATCTGGTTATTCTATTCCATTATTCTCAAACAAATAAAAAAATTTTATTAAGTTTTATATACCTATAATTAT	Plant	Algae
TATTTTTACTGAAAATAAATCCTAAATATTTAATAAAAATGTAAATAAATTACCAGTGTGTTAACTAAATAATTAAATAATAATTTTTAAGTTAAGAGAGCAATCAAAATTTATTACGAAATAATTAAAAATATAAATTAATTAATTAACAAATAACATAATTAAATTAAATTAATTTAATATCTAAAATGTATTAAATAGTACTAGTTTAATTTTTTTTTGATAGATTGCATTATGTACCATTATTTTATATCCTAAGAGGTTACTTCTATGAGAACCATGACCGGAGTTTTATCCGAA	Plant	Algae
TAAACTTATGCAAAGCATCCAATTCATAAATTTTTGATTTACATTATTATTTAAAGAGTTGAACATTTAGCATTTAAAAAAATCAAAGAAAGTTAGTCCTTTTTTTTAGGATTTTGATTTTAAAAAATCGTTAACGATTTTTTAAAAACTCTTTTACAGATTAATAAAAGAGCTGAGCTGCTTGTGTAGAAATGCACTTAGGCAATTCTTTTTAAGTCTAACAAAACTTTAATATATGCTGGTCCAGCACATATAGGAACATTACGAGTAGCAAGCTCGTTTAAAAATGTACATGCAATA	Plant	Algae
GCTTTTCATCCCACATCAAGGTGATTGGATTTGCACCAATGGAAACCATAAATTTCATCCCCGGTAAGGTTAGATGATGGATCTTTACTTGATTACAGCGGGAAAATTCTTCTGTTATTCCGTTGTAAGAATTTCCCAGTCTGTTTAAGTTTCTGATCCAAACGAGTCGCACATACACCCTAGCACATACTCCTCTACGCTGAGGACATCCTCGAAGAGCAGGAGATTTTTTTCTATTCTCTATTGGCTGTCTTGCATTTCTAATAAGTTGTTGAATAGTGGGCATTCTAGCTGTATTGT	Plant	Algae
AGCATAAGAGCAACAGTAAGCAGCTTTTGAAGAACTCAAATTGCTAATAATAAACCTGAAAAAACTAAAAATTGAAAAAAAATTAAATTTCCAAATAGTTCAACTTAAATCTTAATTCTTTTATAAAAAAATTTAATTCCAATAAAAAATGAACAACGTAAGGAATAAGATAAATTAAACCAAATCTGATAAAACTTTAAAATAATTTATTAAAACTTTGTTTTCAGAGTTATCATATTGATATTGATAGAAATTTTATTTTCTATAACAAAACTTAAAAAAAAAATAGGAGAAATTAAA	Plant	Algae
GCTCGATCATTCACTTCGTGAATCCCTCTCTTAAAATAGAGTGATACAGGTGTAGCATATATTCCTTCTCACATTGCTAAAGTATTCACTACGTGAATCCTTTTATACTTCGAGTATTATATGCTCCGCATGTACGCACCCGCCTCGTTACACGCGGAATCCTCGCCGATTTCGTGTCTACTAATTTTGACGGGTGTCATCTAAATCCTTTTTTGTGGGGTCGTTCAATATATCGAATTTCGTTATAAATATAGTTATCTCAGCTGAAAAGTTCTTTTTTTTTAAAAAAAATTACTGTCT	Plant	Algae
TTATAATTTATTAAAAAATTTAAATTTAATTGCTAATTTTTTTAAATATATTTTATAAATTTTAGAAATTCAACATTCGAAATAAATTGTATTATGGCTAAGAATAAAGATGTAAGAGTAACAATTACTTTAGAATGTACTAATTGTGCTCAAAATAATGAAAAAAAAAAATTAGGTGTTTCTAGATATACTACTCAAAAAAATCGTCGTAATACGCCTATTCGGTTAGAATTAAAAAAATTTTGTTCTTATTGTAATAAGCATACTATTCACAAAGAAATAAAAAAATAAATAGTCTTT	Plant	Algae
ACCAAACCTGGAGTGAATCCCATCGGAGCTGAATGCAAATGATCCATCCCCGGGTTTCCTCGGGCCCGTATTGTATTATAAGTCTGATTGATGACTCAATCAAGCTCCCCGGATGCCATCCCGCCAATACGTACGAAAGAACCGACGGCCGGTTTTTCGAAGTGGGAAGATGTGCCAGCAGCTATAAGAATACGCGCCACGATACGTAGGCAAGCGGTAAACCCCTTCGTGGAAGTGGAGGCAAGAAGGACAACGCATAAATACCGCCCTAAGCGGTGGGGACATGAAATCAAATGAAGA	Plant	Algae
ATTTTTTATTTTTTTTTACCTTATTTTTTGAGTAATCATTTTTTATTAGTTTTTTCAAACATAAAAAATGATTACTCAAAAAAATTTATTTTTTTTAAAATACATGTTTTTGAAAATTAAATTTAAAATGAAAAGAAAAATAAAAACAAAAAAATTTTAAAAAGTTGGAGTTTCAAAAATTGTTGAACTAAAGAAAAAAAAGTTAAACTCTCTTTTTTGTTTTTTGCTATTTTTGAAAAAATAGAATATAATAATAATGGTTGTTATAATTTTACTGATTATTATTCGGAGGAAATAAAT	Plant	Algae
GAATTAAAATAAAAACAAAAAAAATTATAATAACAGGTTTATTTTTTGAATCTGTTGATTGAGGAAAAACTTTCTTTTATACTTTTTAAAAAGTTTTTTTGCTAAAGCAAAAAACGAATTATATTTTCCGCAACAAGTTTTTTTTCATTGTAAATAATTTAATGAAATATGAATTTGGCCTTTTGTGATGTTTTTAATTAACAGTAAAAAAAAGCTTTGCGGCTAAATATAGAATATTAATATTCGAAAAATTTTGAATTCAAGTTAACTTTATTTTTACTAAATGAAAAGGATGTTCTC	Plant	Algae
TTCTGAGGTTCAACTGAAAGTTCTTTGGAGGCAACTCTGTCAAAGCGGTTCTTCACAAAAAAAGATCAAAACAAAAAAAAATACTTGGGGAAATATGACTACATAACTTTTTTTCGCTTTGCGACCAAAATGAAAGGATTTTGAAAAAGTCAGGAGCTGTTTTCTTGAGAGGAGAATATTGTGAAAATTGTTTCAAAGAACTCCAAAAAATTTTTTTTCATTTGTTCTTTGAATAAAAATCATTAGTCTTCAAAAATTTTTTCACAAACCTTCAAATACAATTCTTTAAATTGAAAAATT	Plant	Algae
TTATAATTCGCTAAAAAATTTAAATTTAATTGCTAATTTTTTTAAAAACATTTTATAAATTTTAGAGATTCAATATTCAACATAAATAGTATTATGGCTAAAAATAAAGATGTAAGAGTGACAATTACTTTAGAATGTACTAATTGTGCTCAAAATAATGAAAAAAAAAAATTAGGTGTTTCTAGATATACTACTCAAAAAAACCGTCGTAATACGCCTATTCGATTAGAATTAAATAAATTTTGTTCTTATTGTAATAAGCATACTATTCACAAGGAAATAAAAAAATAAATAGTTTTT	Plant	Algae
AATTCAACAAATTTCACAACAAATTGTATTGTTATCTTTGAAGCAAGTTCGAGATCAATTAAAACTTAAAATGAAATTAAAAACATTTCATCCTTGGGTAAATAAAGTTAAAATTAATAAATATACTTCTATTAAAAAATATTCTTTTAATTAAATAATAAATTTAGAATATTTTAACTAAAAATTTTTAAAAATAGGGTGTTTTTCCTTTTTATAATAAAACAGAAAAAATTCATTTTACTTCCTTTGTTCAAAAGGACTGATATATCAAAATAAAAGTAAAATAATAGGAGTACAAAA	Plant	Algae
AATAACCATAATACAAAATAAATTGTTTATTTTTTTGTTACCTATTAGTAGATTTTATTAAAGCTAATTTTATGTTCTAAAAAATATCCATTAATTATAATAAATAATTAAACAGATAGATTATTAGTATAACAAAGAAAAAACAAATAAACCTCCGTTTAAATTTTATAGTAGAGTTTTACTTTTTACAATTTTATTTAGTATTGTTAGCCTAAATCCATAATACAAAATAAAAATAAAATTACAACAAACTCTAAAAAAAAACCTAAAGTGTGTCAAGATAAACAAAATTTAATTGAA	Plant	Algae
AAAAAAAATAAAGTTTTTTTGAACAGAAATGATACTTTTAACATTTAGAATTTTTTAAGGAATAGCTTGGAAAAAAAAGATAGTTAAAAATATCTCTTTTTTTCCGATTTAGAGTAAAACTGATCTGTTTAGGTTTTTTTGTAAGTTCTGTTTTAAAAAATAGTTTTTTTTCTCAAATCAAAGTTTTCTTTAATTGATTTTTTAAAGAAGCTTTTTTTCTTCGATATGTTATAAAAAAAATGTTTTTTTTTAGAAGAATAGTTTTATTTATTGATCAAAAAAAAACATTATGAACAAATA	Plant	Algae
TCATTATTAGTTACTGTAATTTTGAATACACCATGGTTTAATATTACTTTAATTACAGAATCAAAAAATTTATTAGAAATTGATTTTACAAAAAATGTTCAACGTATTGGTTATCTTTTATTGACCCAATTTTTATTGCCATTCGAACTTCTTTCTCTAGTTCTTCTGGTCGCTTTAATAGGCGCAATTGTTATAGCCCGCCGAGAAAATTTGATTAAAACAAAGGAAAAGAAAAAATTACAAATAGAAAAAAATCCTAGAGTTTTTTAATATTTTTTTAGTTCATAAGGAGCTTCTTTA	Plant	Algae
ATTGCATAAAATTGCAGCAAGTAATGCAATGTATGCTAAAAGACCTCAAACAATTCTAAACGCAGTTTCTTAATTTTTTATTTATAAAAAACAAAAAAAATCAAAAAATTTCAGCCGTCGAAAATTAAAATTTTCGGTTGTGCTTTTTTGTTTTCTAAAAATTTTCAGCCAAAGGTTCAGCCTACGGCTCGAAAATTGAAATTGTCGGATTTTTATCTTGTTAAATCGATAAATCAAATTATATACGTACAGTTCTGACAAATTATTAAAGGTAAAATCAAACGTTATTATTAAAAAATT	Plant	Algae
CTAGAAGCAGTTCTCTTCTCTTGTTTCACCTACTTGTTTGTACGAAACACGTAGTGATGTGGGATAAGCCAGTAACTTTTCTTTCAGGAACAGATGAAGGCATGGATATTTTAGCATTTACGCGCTTTACATAACAACGTAGAGATTGGTCCCATCAGAGTCTGTTAATATCTGCAAAAAGGTACGACTTCTTTCACCTACGTCGCCTTCGTCAGGCGTGTTATAATGTGACATAAGCTCCTTTTCGGCTTCTACGTCCCCAATTTGGAGGTAGCTACAACCTCCTTCGGTAGTTTCTAT	Plant	Algae
AAGACAAATGGAAGCTGCTCGGCGTGTAATTACGCGTTATACAAAAAGAGGGGGAAAATTATGGATTCGTGTTTTTCCTGATAAACCTATAACGATGCGTGCAGCTGAAACTCGAATGGGTTCAGGTAAAGGTAATCCAGAATTTTGGATTGCTGTCATCAAACCAGGAAAAATTTTATATGAATTAAAAGGAGTTCCTTACTCTATTGCAAAAAAAGCTTTTTCTAATGCGGCTTTTAAATTACCTATGAAAACAAAATTTATTAGTACAAATTAAATTAGCATCTATCTTAACTTAGT	Plant	Algae
TTTTTTTAATTCTCAAATATTTGAAAAAATAAGTCAAATTCAAAGCATTTTAAGTTTTGAAAATAAATACTTCCAAAAAATCATTCAAAAGTTATTCTATTGTAAAAATGAAAACTTTAATTATTTTCCAAAAATTATTCAATGGCGTATTTTTCATTATTTTTTTTATCTTATGAAAAAGAAAATCTCTTTTAATGAAATTTCTACTCTTTTCAGACAAATGTAAATAACAGTTAAGTAATAAGTAAATTGATATTAATAGTCATTCTTAAAATCCAATCTATTGTTTTACTATATGAT	Plant	Algae
TCCCAACAAAAAATACTTAACAAATGAATTTTTTTTTTAGCTTTTTTTAAAAAAACTCATAGTAATGATGCGGATAAGTTGATTATTTTTTGTGAAATAACAAAGTATAATCAACTTATCCGCATCATTACTATTAGAAAAAACTGTTACTATTTGAATTTAATTCGGACGTTTTTTTCTTTGATAATTATAGTTTTCAAACATAGTACATTTCAAAAAAAGAAATTAGTAAAAAATTTTTTTTTAAAAGTATGTAGTTTAATTTCATATGTATTTTAGTTTAAATTGAAGGAGTAAAAA	Plant	Algae
TTTTTTTATAGAATGATTCTAAACAATTCAAGGGTTTAGGTCGAAATGGGCATATTCCGGCAACTCAGCAATGGGTTCATTGGGATGGGGTAGGGGCGTGGGGTTCGATGGGATGGGGGGCAAAGCCCCCCACAACCCGTGCATCCCATGCACCCCTAAAGGGGTGCATGGGATGCAAGAGGGGGGAGGTTCCCTCCCCCACGCTCCTACCCCAACCCATGTGAAGCAACTGCCCCCTTGTAGATCGGGGAGAATGTATAGTTTTAATTACAGGTTTAAGGAGCCGACCATCTGTAGTGC	Plant	Algae
AGGATTATTATCCTATTTATCAAAAATTTTAATTAAAATTACTTTCCAAATTTAGAAAAAAAATAAATAGAAAAAAATTTATTTATTATTATTAAAGTAATAAGATATTATATATAGTTTCTAAACTAAGAGATATATATTTTTAAGAGTGTTAAAAATTTGCTTTATAAAAGTTTTACAAAAAACAAAATAACTAAAATTAATTATTTTATTTAATTATTTTATTTATTAAATTTAATTAGTTTACTTTTTTCAATTTATAATAATTTTTTTTCATTTACAATAAATTTTCTAATAAAT	Plant	Algae
AAGGTCTCCTTTTTCAAAAAATCAATGCCCTGCCCCGCGCCATTATAATGGCGCGGGGCAGGGCATTGATTTTTTGAAAAAGGAGACCTTGTAAATAGGGCGCTTAAAGAGGGTGGGAACGTTTCACTCCTAAAGGAACGTTTCACTCCTAAAAAGGAAAAAAAAAAAATCAAATATAAGTGTGTATGTAAAAATTTTTTTTTGATCACGTTTTGATTATTACGGGTTTTTTTCCAAAAATCATCATAAAGCAAAAAAACGTTTTGCTTTATATAAACTATTAAATAAAAAAATAAAAAT	Plant	Algae
AGGCTCAATTCTACATTAGTTTAAAAAAACATTATAATAAAAAAAAACCCTAACTTCTAGTATTAAAAAAAACTTTAACACAAAACAGAAAAGTGAGTTTTTTTTACTGTGGTTTACTTTTTCAAAATATAATGTTACTTGTTTACTAAACACCTCTTTCACTTGTTGTAACAGGTGTCTTTTTTTGAAATTTAAATAAATTTCAAAAAAAGGCAATAGCAGGACCGAAAGTATTTAAAATTAAATCAGAATTTATTTGTTCCTCAAAAAAAAACATACTAAGTTTAATAAATTCTCCCT	Plant	Algae
TATATAAGAATCTATTACGTATTAATTATATTTAAATATTAAAAAAAGGTCTAATTGATTAATTTAAATTTTATTTAATTTAATCATTTAATTAATTTTTTTAGACTTATTTTATATTTATTGGAGAAATGGCAGAGTGGTTAATTGCATTTCTTTTAAAATTTTTAAAATTGTTATAGCTTTTCTTTATTTTTATTTATGTCAACGGGGGTTCAAATCCTCCTTTCTCCATAATTTTATTTTAATTCACTTTAGAATCTATTCTATTTTACTTCTAGTAATGATCTTGGAGATTATCTT	Plant	Algae
CAATTTTTATTAACAGTATTCTACGTTTTTATACCAAATTCTACATTCTTCATTTTTATAAAAATGAAGAATGTAGAATTTGGTATAAAAACGTAGAATTAAAAAAAAACGTAGAGTATACATCCAATTAAAGAAAAATTCTAGGAAAGCAACGTATAAACAGGTTTTGCAAAGCTCGCCCATACATCGTCAGCCTAGAGTAAGCTTTTGCAAAAAAATTTTCTAATTAAACACGCACCATTCTACATTCTACGATTTTTTTAACGTACAATTTTATTCAATTTGAGATTATAAAATGAA	Plant	Algae
CTTTAAGACAAGAGGTGCCTGATGGATTTCAAGTTGCAGAATCCTTATTTTACCATGGTTTATTAGATTTAATTGTTCCTCGTGCTATTCTTAAAGGAGTTTTAGGAGAAATTTTTGAACTTTATCAATTAGCTCCTTGCAAATCAAAAAATTAAAATACTTTATTATGTTTAAAAAGATAGAAAATTAAAAAAATCAGTAAATAAGAAATACATAACATTTTTTAAATCAGCTAACAAAGTCTTTTTTCTTAATTATAAGGAAAATAATACAAATTCTCATTTTCACTTAAATAATTTT	Plant	Algae
GCTATCAAATGGTCGCGAGTTACGTTACATCGCGTATTAGAAGATTGCAAAATAGGATTTATAAAGCTTCTCTTTTAAACAAAAGAGAAAAGGTACACTTCCTTCAAAGGAAACTTATCTACAACTTATATGCTAAGTTAGTTTCTGTCAGACGAGTCACAACAGAGAACAAGGGAAGGAATTCTCCTGGTCTTGATCTTCAGTTATATATTTCACCAAGGAAAAAAACTGAAAAACTAAAGCTAGCCAAATCTCTTAAGATAGATGGTAGGGCATCTCCGATAAGGAGAAAGTGAGTGG	Plant	Algae
GTTATTATAAATGAGTAAAAAAAAACACAATATTATTCTATTTTTTTTAATCTATTCACATTCATAAAAATCGCAATTATAACGAAACACTTAGTCATTGTAAGAAATAAAAATAATTTTGAATAGATTTTTCTTTTCATTTTCAGTATACTAATATATAAAGAAAATTTTTTAATTTTTTATTCTACGCTAGAAAAAATATAGTCTGACTAAACATTCCTCTTAAAAATAACTCTTGGAAAACAACTCTAAGGAATTTTCCATCCAGTCTTAATAAAAAACTAAAAAACGTTAAAAAAT	Plant	Algae
ATTCGAAATCAAAAATTTCATTCGAAAAATATATTTTGATTTCGAATCGAAACAACGAAAATCATTTTAAATGTTCTATCGCGGGACAGATTTTTCGGGTTTTAGAAATTGAAAATCAAACAGGTTTTTTTGGTATAAGTAAAAACGAAAATCAGGAAATCTGATGTTCACTACTATGTTCTGGTGACAAGAGCCTCTTATGGGTTTTGCTTATAAAAACAAAAGTGTTGCAGAGCAACACAACGCAACGGCAATGAATTTTCAAACATATTAAATAAAATTAAGGACATAATCTCGTAT	Plant	Algae
ATCTCTTGGAAACATAAAAAATTTCTTTTTCAATATTTAAAAAAAATTTTTATGTTTTGATTTTACTATTTTTTTCATTTTAATATTTTTTATATTCATAAAATTTGAAAAAAATGCATTTATCAACTCAAAGAGAATTTAAGTAGGTCAATATCATAATTCAAGAAAAATCAATTTTTTTTTTGACTTTTTTTTTTTGCTTTTTTTTTGAAAAAAAAAGTCAAAAAAAAAGCATAGCAAACAAAAAAAAGCGGACCAAAATTTTTATTTTTAAGAGTTTATTTTTTTATTTTTACAATT	Plant	Algae
TCCCCTTTTTCCACCCGACTCTTTGGTCCTAAGAATGATTGCCCTTCTCCGACCCTTCCTGTCCAACTGGAGCGGACAGCTAATGCGTTCCACTCCTTGAATCAAGGTGGGTATATGGTCGGTCTGTGACCCCTGGATGCCTTTGGCATCCTTGGGGCGATCTCGTAGTTCCTACGGGGTGGAGACGATGGGGTCGGTCCATGGCATGGCTTTTCCTTTTACCACATTTTGCTCGAAGGGTTGAAGGGAGATAGTACATCAAGCTGTTCGCAAGGGCCAACTTGATCCTCTTCCCCAGGG	Plant	Algae
TACTTATTTTAAATTTAAAATAAAAAAAGATTATTTAAAAAAGTGTTATTTTTTTTTAGTATTGCTTTCAGTTGAATTTGCGATAACTAGTAAAATTGATTTGATAAAAGAAAATTATTCAAAGTAAAATAATGGTAAAATCAGTTGAATTTGCTACTATAAAAAAAGCATTGTGCAAAATGAAGCCAATGTTACATGTATAATTACTAAAAGTATTTTTAATTAAATAATAAAGAATTTAGGTAATTGTTTTAGAAAGGTGTATACTAAATTTGTTATATTGTGATTAGGATTTTTATC	Plant	Algae
TCTGTGGAATTCACGTTTGCCCAAATTCATGGGTTTTCAAATAGCCGAACTATTTTAGAATTAATTACGAAGGCTTTAACACGTCATTCGAAGTTAGCTCTGATTGGCTAAGATACAGTTGAGCTTTCAGTTGCTCTTTTAGGATCACTTTGTTATCATAAAGTTGATTATATCGTTAATACTACCCCTTTACCTTTACTTTCTTATATAAACAGGACTGAGTTACGCCCTTTGTTAAAAGCTCGTGAACTCTTCAGAATAGAGGAGCACTACCTCCGTTCTTCATAAATCATACTATCC	Plant	Algae
GATCAAAACCTGCTGCCTTACCACTTGGCGACGCCCCATAAATAGACAATATTAGTAAATACTTATATTGATATTTTGTCAATTGTTTTATTTTTATTTTCATCATCAAATAAAGTTATTTTATTTTAGGAAAAATAAACTATAAATTGAAAAATAAAAGAAATATTATTAAAAATATATAACCTCTTTGACACTAATAAAACCTATAGTAAGATATACCGAAGAGCTTTTTTTATTAACTAATGAAAATTTTTTCATTTTTTATTAAATCATTATAATAATTTTTATTGGAGAACATAA	Plant	Algae
CTCTGTTCCCAAAGGGAAAGAGAAGCAAAGCAACGGAACGGGGAGCAAAGCAAACTCCTGTTCCCATAGGGAAAGGAGCTGCTCTCTGCTCCTTTCCCTATGGGAACAGGAGAGAGCAGCAAAACCTTTTTTTCCTTTTTTGCTCGTTGCTTACTTTTGCTACGCAACGAACAGCGTGTTGTAAAAACAACAGCAAAGCAACGGAACGGAAGAGCAGCAAAGCAACAAAAAGGAGCAGGAGCGCAAGGATCAAGCTGTTAAAAAGCAAAAAACGTAATAAAAAATAAGAAACATAAATAT	Plant	Algae
GTCTCTTTGTATGTCTTGTCCGGAAAGAGGAGGACTCAATGATTATTCGTTCGCCGGAACCAGAAGTCAAAATTTTGGTAGATAGGGATCCCGTAAAAACTTCTTTTGAGGAATGGTCCAGACCGGGCCATTTTTCAAGAACAATAGCTAAAGGCCCTGAAACTACCACTTGGATCTGGAACCTACATGCTGATGCTCACGATTTCGATAGCCATACCAGCGATTTGGAGGAGATTTCCCGAAAAATTTTTAGTGCCCATTTCGGTCAACTCTCCATCATCTTTCTTTGGCTGAGTGGGT	Plant	Algae
TTAAATAAAATTTAATTTTATATAAACTATACAAAATAATTTATCAAATAATATTTTATTTTATATAAAATTTATCTTTAATATAATATATCATAAAAAATTACTAACTTTTTTTTATTAAAAAAAATTTTTTTATTACTTTTATTTACTATATAAAAAATTATTATTATATATTTTAAAAATATATTTTATTTTTTTATTGATTTTTTCTTGCATTATTATATACAAAATTATAATAAACTTTAGGATTTTAATTGCCTAAAAAATATACTTTATATAAATATTTAGTTAATATATTTT	Plant	Algae
TGGATATACACTTACTATTGAAACTGCCAATGGCGAGAGTATTTCGGAGAAACTCCCACCAGGACCAGAATTAGTAGTCAATATTGGTGACATTGTTGGGGTCGATCAAGCTTTAACTACAAACCCTAATGTTGGCGGTTTTGGTCAGGGTGAAACAGAAGTTGTGTTACAAAACCCACTTCGTATTCAAGGTTTATTAGTGTTCTTCCTTTTTGTTCTTTTAGCTCAAGTGTTCTTAGTTCTTAAGAAAAAACAATTTGAGAAAGTTCAATTAGCAGAAATGAATTTTTAATTGCATAT	Plant	Algae
TGCAAGGCAAATCAAATAGCTTCTGCTCCTAGAACGGAAGATTGTGTAGGCTGCAAAAGATGTGAATCTGCGTGTCCGACAGATTTTCTAAGTGTGCGTGTATATTTGGGTGCTGAAACTACCCGTAGTATGGGTCTGGCTTACTAGCCAGTCAATGAAACGGGAAAAAGATTAACTGCCGAGCCATATCAGTCATATCGACCCATATCTAAAATCTCTAATTAGAGAAGAGATATGGGTCACGTCATCGGGCTCACACAGTCTCTTTTTTAATTAAATAATATTTCTATCTCTCAACTC	Plant	Algae
GACTAAAAAAATGCAATAAAAAACGAAGAATTAAAAGAATGGTTCAAAACTTAAGTTAAGATAAGAATAAAGGTTATACATAGTTCCAAAAAAACTAGATAAGATAGGTAGAAACGAAAAAAGAAATTTCGAAGTAATTCATATAATTCAATAACAATTACTATTTCTTCAATTAGGAATTGTTCTTAATTACTTTAACTGAATAAATCTTGGTAATTGCATAATTAAGTCTTAAATTTATTGGTTGATTATATCATTAACTATTTCTTTATTTTATATTTAGGTTACGAGGAACTTATT	Plant	Algae
GAAAAGAGACTTGTTAGTTATTTTTGATTATTTAACAATCTGAATCAATCTTATTATAAATCTTTGATTTAGAGTTGTTTGCCTAAATTTTACTTTGTAAAACAAACCCATAGAAATTTTAGAATTGCGCTTGTATTGTGTATTTGAAGCTTTGAAAAAACCTTCTTTAATTTCAATCACTTTATAAAAGCCTTTTTTTTAATTGTAAAGTTGGTAAGAGTACTTCTAAAAGAGATTTTCTTTTTTACTTTTTACATTACTACACTATTTTAAACTTTTTTGACGGAGACTTTTTAATTC	Plant	Algae
TGTTTCTGAAATAAACAAAAAAACCAAGCCATAGTATAAGAATCTTTTCCGCCTGATATAGCAATACCTTTATAAAAAACCATAAAAAAAACAAAGTAAATTTTTGCCAGGAACCAGATTTGAACTGGTGACACGAGGATTTTCAGTCCTCTGCTCTACCAACTGAGCTATCCCAGCTTTCAATAACTAGAGTACCAAAAAACTAGTAGTTCTGGCAACAACCAAGAGGCCTAGGTTGACAAAAATAAAGCAAAATATGTTATTTTATTCTACAGAGAAAACGTACTAGAACATAAAAAA	Plant	Algae
AATCAAGCTAAACTAAACTAAACTAAAATCAAGCTAAACTAAACTAAACTAAAATCAAGCTAAACTAAACTAAACTAAAATCAAGCTAAACTAAAATAAAATAAAATCAAGCTAAACTAAGAAAATCAAAGAAATCGAAAATAATACTAAGAAAATCAAATCAAAGAAATCGAAACTAATACTAAGAAAATCAAAGAAATCGAAAATAATCGGTGTAGTATATTCATATCATAACATATGAACAGTAAGAACAAGAATTCTTATTGAGACTAGAACTGATAGGGAAGAAAATAGATTTAT	Plant	Algae
TTTCTATGACTTTGAATTAAATAAATTATCCTTAAAATATTATTATTTTAAAAATAACTAACGATAGATTTTGTTTTTTATCAATTAATTAATTATAATAATTAATGAGAAGAAATTTTTAAAATAAAAACTTTTTTATATAAAGGCCTTTATTTATTTTTTATTTATATTTTATTTTTATATAAAAATAAAATATAATTTGAAATTATTTTTTATTAAATAATTAAAAATAAAAGGAAATAAAAAGCAGTTATACAATATATTTTATAACTACTAATTAATTTTTATTTTATTATTTTT	Plant	Algae
AATAAAAAAATAGTCAAAAAAAGGATAAAAAAACAACTGAAAAAATAACAAAGCAAAAGTGTGTCATGTTTCTTTTTTTTTCAAAGCTTTTTCTCAACTTTTAAAAAAAGTAATTTTGATTATAAAGAAAAGAAAGGCATGAAAAAAAAATCTTTTTGATCTTTTTGATCTTTTTTTTAAAAAAAAAAAAAAGAAGCAAAAAAAAAAAAGAAAAAAACCTTTTTTTTCTTTAGAACTGGAACCGGATAGTTAAAAAACTCAAACAGAAAAAACGGAATCAGAAGACCTTGCAGAAAAAAA	Plant	Algae
TGGTGGTAATTGAAAAGCATCTCTCTGTTTTGTTTTTTTGGCTTCTTTCTTGCCTCAGCTAAACCCATCACAATTTGTTCAGTTTCATTCCAGCGTTGCTCCCTATCCACCATTTTGTCCTGTGCCTTCTTGAGTTTTTGAGATTTGTTCCGAATTTGTGTTTTAAGCCTTAGATTTTCTTCTTTTAGCTTCTCATGATCAGACCGGAGCTTGGCAATGCTTTCCTCTGCTTAATCTGACAGGAATTTCGCGCGAAAAGACGTTGTAGACGCCACAATCCTTTCCAACTCAGAGATCAAG	Plant	Algae
GAGCTTCTTCGCGGCTATTATTTCGAATAGCTAACCAAAAATCTGTAAAGATGAAAACATCCCATTATAGAGACCGAAGAAGACGTAAAAGAGTATTTCGGAGCTTATGGGTTCATCGAGTAAATTCAGCGTTAAGAATGTATGGCTTAAGTTTTAATCAATTTATTCACCTATGTCGAAAATCAAAGATTCAATTAAACAGAAAGATAATATCTCAGCTAGCTATTTATGACCCTCATGCATTTTTCTATGGGCTAAAATCTTATTTAATATAAACAACTAAAATATAATACCTTATCA	Plant	Algae
TAAAAATGGCTTTGGGTCCCCTCTTTTATTATTTATTTCAAATTTCTCATTAAAAACTAAACCGTTAAAAAAAGAAATAAAAAACCTTTTCTGGGGGGCTCTTTAAAATTACCCCCTAGCGAAGAGAAGATAAAAAATTCGTCTGGGGACTAATTGCTCGCTTTTCGCGGAGAGCAATTATTCTCCGGGCGAATTTTTTTCTCGTCGAAAATTTCCCTCTTCCCTTTTTTCATTTTTTTAAACGGAAAAAAGGGAAGGGGAAGTTTTTCAATAATTTTTTGTATATTAAATATCAAGATT	Plant	Algae
GACAATCACTGATTTAAACGGTGATGTTTTATGCTGGTCATCCTCAGGGGCTTGTGGGTTTAAGGGAGCACGTAAAGGTACTCCTTTTGCAGCTCAAGTAGCCTCAGAACGTGCCAGCCGTGCTGGGTATGAAAAAGGCCTAAGAAAAGTGGCCGTTTTTGTACATGGCCCTGGCCCTGGTCGACGAGCAGCAACAAGAGCAATCAGTAAAACAGGACTTGTGGTTACGCTTTTCCGTGAAACTACAGGTTTACCTCATAATGGTTGTCGTCCACCAAAACAACGCAGACTTTAGAGTGT	Plant	Algae
TTAACATCAGCCATACGCGAAGGTCGTCATAACCTTAGTCAAGAAATACCATAAATATAAAATAATAATCTAGTTTTTAGTAGTATTAATAGTATTATTTATTATACTTAGTAGTATTATAAAATAATAAATGGAATGAAATAATAATTAGTTTAGTATTATTTTATCATTCTTTAAATAATAAATTTGAAATAAATGAATCAAATAGAAAAAATAAGAATTTTCATAGTAAATATTTGTAAAATAAAAACAATAAAAATTAAATAATTTTTTTGTAAATCTATTTTTATAAGGAGTAAA	Plant	Algae
TTTAATTGGAGTTATATAAAAAACATTAAAGACTTGATTTTAACGTATGCCAGTTCCAAAAAAACGTCAATCTAAATCTAAAAGTAACATTCGAAAGGCTAATTGGAAAAAGGGTATTTTAAATCAAAAAAAGATAGCTATCACAAAAGGGAAAGAAGAAAAGAAAAAGTTTTTAAACAAAATACCACAAAAAGCTACTATGGGTTTTGATTCTAAACAGCCAAAGCAGGAATAGTTTGTTACTAACAACAAACAGACCTTTTTAGGGAGCGGGGTAACCAATTTTACAGAACAAGGCGT	Plant	Algae
ACTTCTTCAAAGCAGTATTATTTCACTCTCTACCGTATTAATCAATAGGCAAGAAACAGTAGATTCAAAAAAATTCGTTTTGTGCCCCAGTTGTTTTATCCAGAAGAATCTTTACAACAGTTTTTTTGTAACATCTACATGGAATAAACAAAAATTTATTATATAATATTTCTTTAGTGAGGTTTGAGGAGCAAGAAAGTCGTAAAGTCCAAAAACTAGCATTGGTTTAATTTAATCAAGTTTAGTTTCTTGAATAATATGACTTATTGAAATTGTTATAAAGCTTGGAGTAATTGAATC	Plant	Algae
GGTATGGCAGTTACACTTCGCGGTGATAAAATGAGTGCATTTTTTGACCGTTTAGTTCATTTAGCATTACCTCGTATTCGTGATTTCCAGGGTGTAAGTATGAAAGGTTTTGATGGTAAAGGAAATTACAGTTTAGGTTTAGATGAACAATTGATGTTCCCAGAAATTGATTATGATGAAATTGATCAAGTTCGAGGGATGGATATTTGTATCGTTACATCTTGTCGATCGGACGCAGAAAGTCTAAGTTTACTTCAAGGCTTAGGTGTCCCTTTCGCAATTAATTAAATTTTTAATATT	Plant	Algae
TCGTATACGCTTTTTTTGTTTTGATTTTTTTTTCTTTTGGACAGCCATCTTTTTCTCTCTTACTATTTTTAACAGTTTACAAATAGATGAAATTGAAATCAATTGACTTCAGAAAAATTGTTTTTAAGCTTATTTTTATCAAGGCTTTCTTCTCAAAAAAAAAGCCCCCGTCGTCTAGAGGCCAAGGACCTCTCTTTTTCACGGAGAAAACGGGGATTCAAATTCCCCCGGGGGTATTTAATATATTGCATATTATGCCAAAATGTTTACAGTAAACACTAAAAACATTCATCTACTTCA	Plant	Algae
TACCTACTTTCTTTTGCTATTCACTCTGGCTGGATCTTGTTCAATTTCACTACGTGTTACAATAGAAATTTATTGCAGTAATCGATACTTTTTTAAGAAAAAAAGGTTATTCATAGGGGAGAAATATCTTTTTTCAATCGGAATTTTAGACATTATAGGGAAAGTACGATTTATGCAAATTTTAAAAGGTAAGGGAATTGACAAGCGCTTTTGTCCAGCAAATGGTTTTATTTTATCTTTCATTTTTTTAAAAGAAATCTATTTTCTTCTTATTTTTTAGTATTTAAAGGAGAAATTCTT	Plant	Algae
GCCGCTTCCGTTATTGCTGCTGGGTTGGCCGTTGGGCTTGCTTCTATTGGACCGGGCGTTGGTCAAGGCACTGCTGCAGGGCAAGCTGTCGAAGGGATTGCGCGACAACCCGAGGCAGAGGGAAAAATACGAGGTACTTTATTGCTTAGTCTAGCTTTTATGGAAGCTTTAACAATTTATGGGCTAGTTGTAGCGTTAGCGCTTTTATTTGCGAATCCTTTTGTTTAATCTTATAAAAAAAATTAAAAATAGGAATCGTAGAAAGATAATTAGTCTATCCATAAAAGGAGATGAGATCAT	Plant	Algae
AATCCACTGCCTTGATCCACTTGGCTACATCCGCCCCTTATCTAGCTAAAGAAAGGATTTTGTCTCTTTTCCATTCATCATTATTGTATTTATTCTGACCTCGATACTTAGATCATTCTATTGGACATAGAATGACAATCAATCTTTAACATGCAAAAAAAGGAGTAATCAGCTGTGATAGGTGAAAAAAAAAGAATTGTCAAAAAAAGAATTGTCAAAAAAAGAATTGTCAAAAAAAGAATTGTAGTAAAGAAAAGATTTGTAGCTAAGCATTTATCGGAAACATTTGAAAAAATCAAA	Plant	Algae
TCCTTTCTTTTGCTTTGCCTTTGCCCTTTGATGATCAAATGATTGGATCTCTTATAACTATAACCATTCCATTTATCTTTTTTCTTTTGCTACTCATTTTTTATTTTATCATCACATCAATATTTTTTCGAAAATTCCCTCAACTCTTCCTGGGTTATGAGTTGCTGGCGAAACGAAACTTTTCGAAAAACGAATCCATAGCTTGTTCTACACCTCATGTTTCATAGAGATCTCGGATCGGCTAGCGTCGACGAATGCAGTGGTTTATTAACAATTAACAATTGCACAGATTCAAAAAAA	Plant	Algae
TTTTAATTAATAAAAATTTTAGGTAATTTTTTTATAAAAGATGTATACTAAATTTGTTATATTATCATTAGGATTTTTCTCATGCTTACTATAATTAGTTATTTTCTATTTTTGTTTGCCGCTCTATTTCTAGCTCTAGTTTTGTTTATTGGTTTGAATAAAATACAACTAATTTAAAAAACTATAAAAAATATAAATTTAAGGTTCAATCAATTTCATTGTATTTCTCGAAATAAATTTGAGATTAATAATAAATTTAGTTAGTTTCTAACTTAAATATTATTTTAGTTAAATAAAAAA	Plant	Algae
CCCAAAAATGAAAGAACAAACATGCTAAAACTTAAATGAAAGGTAAAACTTTGTTTATTCTTTTTTCTTTAAACTTTCTTTCTGAAGTTCAGTTTTTTCTTTTTCAAAAAGGATCAGTTTTTTTTTTAGAATTTAGTAAACAAACTTCTTTTGAGTTTACATACCCTAAAAAAAAAAAAAAAAGAATTCAATATAGATCCCATTAGGAAATAATAATCATTTGAAAATTAATTCTTTTTAATTTAACTAGTCTCTTTTTTGATTTAAAAGGGTTCAGATTATTACAATGTTTCTTTTTTT	Plant	Algae
AATTCTTATTCAAGAAAGGTTTATTCGACCTAATCATACCACGTTATCATTTAAAAAATTTTATAAGTGAATTATTAAAGCTTCATGTCTTTTTTATTTCGTAAATTTTGTAAATCTTTTGTAGAGTGCATTAATTTTTTTTGTAGCAAACAAGTAGATAATTTTTAAATTAAGAATAAATAAGAGTATGATAAATTTTAGTTCTGTATATATTTTTGTGCTCTTAATCTTAATAAATAGGCCTAGTATTTCCGGCAATTACAATAACTTCTTTATTTTTTCACCATGTTTAAAAAATTT	Plant	Algae
AACTTATAGTTAACCGTGTCCGACCTGATATGATCAAAAGCAATGATATGATGTCAGTGCGCGATGTTCAAGAAATGCTAGGTATTCCTCTTTTAGGGGCAATCCCTGAGGATAGTCACGTAATTATTTCAACTAATAGGGGTGAACCTTTAGTAGTGAAAAAACGTTTAACGTTATCAGGAATAGCCTTTGAAAATGCTGCACGCCGGTTAGTAGGTAAACAAGATTATTTAATTGATTTAGAAACCCCATATAAAGGTATTTTTAAGCGTGCTCAAGATTTCTTCTTCGGTTCCGAAG	Plant	Algae
GGCCGTGGGTTCGAATCCCTCTGGATGCAACCAGTGTTTCAAGGTAGCTCAATCACAAGATAGACCAACTCTTGTGAGGAAGTCTAAAATCACACCCTGTAACACAACCAATTGCTACAAGGCAACACCAAATACAGTGTGTAAAACGGGCTATGGTATAAGCTAGACAACTTTGAGCTTTGTTGAGTTCAAGCCAAAAATTTAAGACTATACAGATAGCCTACAAAGATGTAGGTTGCAGGTTGGTAAGGGGAATACAGACCCCATGCATACGTGTGCAACACAGAAGGAGAAAGGAGC	Plant	Algae
TTATTAAAAAGGAGATTCTTCTTTTAATGGAGAAACAAAATTTAATTGATATGGAAGGTATTGTTACAGAATCTCTTCCTAATGCAATGTTTCGAGTTTATTTAGATAATGGGTGTCAAGTATTAACTCATATATCAGGAAAAATTCGACGAAATTATATTAGAATATTACCAGGAGATAGAGTTAAAGTTGAATTAAGTCCTTATGACTTAACTAAAGGTCGTATAACTTATCGACTTCGTGCAAAATCTTCAAATAATTAAAAAAAGGAAGAAAAAACAAAGTAAAGGTTAAAAATTT	Plant	Algae
ATGTCAAGACTTTAAAAAAATTAAAATTGTTTTTTTAACCTTTTCACTTGGATTAGCTCTTGCTTATAAATTAGCAGCTTAGGAGATCCTTAAAAAAATAGAAGATTAGGTTTTTTATTAAAAAAGGAAAAAATTCTGTTTTTGTTGTATGTCCATAATACGCTTACCTACATACGAATACTGGGGTTTTTCTCTCTATGAAATCTAATTTTCTATCATAAAAAAGGATCACCAATAAGAGAAAAGAAAAAATAGCCCTAAAAAAGCTTTTGTTAACTTATAAAAAATAAAACTAATAAT	Plant	Algae
ATATTGATGGATTGCGGGGTGATATTGTAACAAATAGAGCTTCCAAAGCATTTACCTGTTTTGAAGGTCGTCAACAAGTTACGGTAGAAGATATTTTACACGTAATGCCTTTATGTTTATGTCATAGACTTCGAAAAGATCCTTTAGAAAAAATCGATTCTGGAGAAAAAGTTCGTGAAACTTTTAACAGAGTATTTAATCTTTAATTAAGCAAAGTGGGATTCGAACCCACCACTTTATGTTTCGGAAACATAGACTCTATCCACTGAGCTATTTGCTTATTTTTTATTTCAATCAATA	Plant	Algae
AGGTTAGTAAAAAAATTGCGTAAAACTTTTGACTTTATTTATTTTACCATCTTTCCAATTTATTCGAACCTCCAGGTTAAACTTGTGTTTCCAATTTAATAAAAAGAAAGAAAAATTTTTTAAGTCAATAAGAATTGTTGCTCTAAGTATTTTTGCGATATAACATGCCATGTCAATTTAAGGAATTATTAGCACAATAGCCCGTCACATCTTTGGCGAAGCCATAAAAAATACATAACCTGTTATTTCAAATAAAAGCCTAATAAGCTATTATTATTGAATAGGAGTTCATTTATAACA	Plant	Algae
GTTTGAAATGGCTGAATACCAAGAAAATTTAAATTATGTTTGTGATTTCTATTTAAATATAGCAGATTAAATTCTTTCTGAACCAGAAGGAGTCATACCAAGGGAAATTCCCGATAGAGAATTGTTTAGTTTACCATCTGATTTTTATTTAAATGTAAATTTGGAAAATCCAGAAAAAGTTATGCTTGAAGAACAAAATGTTCCTTCGCTTGGTTTTACAGTTATTTAATCTAATAGTGAAAACATTAACATACTACGTTTACATAGCGCTATATTTTTCTAGTCTAAGGAAAAAGTTTC	Plant	Algae
CGTATAAAAATTTCACAAATATGTTCTGAGTTAAATGTTGATGGTTTAAGAGGCGATATTGTAACAAATAGAGCTGCAAAAGCACTAACTGCTTTTGAAGGTCGTAATGAAGTAACTGCTCAAGATATTTTTAGAGTTATTCCATTATGTTTAAGACATCGTTTACGTAAAGACCCATTAGAAACAATTGATTCTGGTGATAAAGTTCGTGATATTTTTAAAACAGTTTTTAGTTAATAATTAAAAACTTTTTGAATTCAAGATAACATTATTATTATTATTATTATGAAGGAATTTTTA	Plant	Algae
GAGTTCTCGGATCAATGAATCCGAATCATCGTTTCGTTCTACAAAGAAGGCGACAGACGAGACGGGGATAGACTGCACGGTTCAATATAAAATAAATTGTTTTACGATTTAATGTCCCGAAAAGGGTAAAAACAAAACGGTTTTTTTTTCTTTAAAAAAAGAAAACAAAAAATAAATTATACCAGAATTAAAACGAGCCTTGAGCTGCCTTTTATTTGTGGATTGTTTGTCTTCGACCAATCCCCGCATTTGGGGAGAGTCCGAAGACTACAAAAAAAAGCATAAAAAAAATTTAAAATT	Plant	Algae
GGTTTCTTAGATAGATTGGTAAATCTTGCTCTACCACGTATTCGCGATTTCAGAGGGTTAAAAATTAAAAGCTTTGATGGGAATGGGAATTATACTTTAGGGTTAGAAGAACAACTGATGTTCCCAGAAATAAGCTACGAAAAAATACACCAAATACGGGGTATGGATATATCGATTGTTACGACAGCTAAAACCGATAAAGAAACTTTTTACTTATTAAAGTTTTTTGGATTTCCTTTTCAAAAAACAAATATAAATTTTAATTAAACTTTGAATACTATTCAATAAAATTTAAAAAGT	Plant	Algae
AGTTTGATTCCGCTGCTAGCCCCGTAAGGCTAGCTAGTTCTTGTTTTAACTGAATTCGCCGCTCCCTTTTATAAGGATTTTCGGCCAATTCAGTTAAAACAAGAAAGAAACAAGTATTTTCGGGCCAATTCCTTTTAGCTAGGGAAGGCGGCTACGCGTTTCTTTAAAAGAAACGCGAATCTCTTTAAATTTCAATAAGGCGAATTGATTTTCTCCTTTAAAAGGAATATAGGGGAAGACCATACTCGGGTTGAATATGGTATCTTTTTGAATTAGGAGAAAGATAAAATATTGTCTATT	Plant	Algae
AGTCCTTTATTTTATAAAGTATAGCTTGTTTGCTCATTGAGGTTTTATGGCTTAGTCAAGGCTTGAAAGCAAGTCCTACTATGTTATGTACATGCTATTCCTACTTATGTACAGGAATTATGTAGTTTACTGAACAACTAAAGTAACTGTAATTAAAAGCACTATAAAAAGTGCTTTGCACTTTTAGTTAACTTATTTTATAAATAGCCCCAACTAGGAGAGCTTGGGAGTTAACTTTTAATAGTTTATATAATTTGTTAAAATACTAAAGGAGAATAATTTTTTTTTTAAATCACCATT	Plant	Algae
ACTTCCCACAACTACTTAAACTCATTTCAACAACATTTTTTTATTATAGTTCTAGATTATGTAATCGTTAAAGAACTAAATAAATAAAACTAAAAAAGAAAATCTTTTTTTTTTATTTTTTTTTGAACCTTTAAAAAAACGAGTTAATAATATATCTTATTATAGTTAATAAAAATCGCCGGGGTAGCTCAGTGGTAGAGCAGAGGATTGAAAATCCTTGTGTCACCAGTTCAATCCTGGTTCCTGGCAGTAAGAAATTCTCTATCTTCTAATAAAATTAAAAATAACATAATTACTCTT	Plant	Algae
AGCATATTGATGCTTATGAAATCTAGCAAACCATTGATTTTGATGTTTTTTTGTAATCCCTACACGGAATCCTAAAGGATTAATTTTTTGACCCATAAAATAAAATAAAAAAATTCAGTATAATAATCAAATTTTATAATTATTATTTTAATATTATTGAAATACACTATTCTTCTTTTTCTAAAGAATAAAGTTTGAAGTTTCTTTATTTCCTGATCTTTTGGATCAGTGCACCTTTGCTGTTCATCTTCGCAGTAAAAGAAGCAAGTTTGCTCATCATTACTGGTTCTTTACTCCGCT	Plant	Algae
AATTCTTCTCCTATTTATAATCTTTTTAAATAGGAGGAGTGATGGGGCTCGCCCCTCTGGGTAAGCCCTGGAGCTCGCCGACAGGGCTTTTGCCTTTTTCCGTTTTTCTGAAAGAAAAACTTTCCGTTTTTCTGAAAGAAAAACTTGAATAAAAAAATTTTGGAATCTCCAATTATGCAAACGCAGTACATAACATCGAAACAATTCCCGAAATTTAATAAAGATTTAGCAGCTGATCCTACAACACGAAGAATTTGGTATGCGTTAGCAACCGCACATGATTTTGAGTCTCATGACGAC	Plant	Algae
CTTACGTTTTTGTCTACAAATTGGAACTGCTAAGCTGGGAAAACGTTAGTTTTCCCAGCTGGTTAAAAAAAATCTACGATTTTTTTGTCTGCACATTGGAACTGCTAAAAAAATCTATGATTTTTTTAGACGCAGCTCAATAGATTTTTTTAGACGCAGCTGAACGGTTTCCCAGAACTCATTTTTATCCAGTGTTCAGGATGATCTTTTTTACGAATGCAAATTTGACGCATCTATCACATTTAACTTCTTTTATAAATTATTGTTTGTACAATCAATATGAATTTTTCACTTTTAGTA	Plant	Algae
TTTGCATAAAATCAATCAGTTACATAGTAGTATTGCACATTTTTTTTTATGAAAAACGAAATTCAATACTGTTACGCAATTATACAATTTAAGTAATAGAATGGTCAATTAAAAATTAATTGATTTCGATTTGATTAAACACAAAATAAAAAAACATTTGGCTTGTGTAGAGTAAATATTTATATATATAATATACGTACCGCCTACTTATTTAATTATTTAAATAAGTCAGGATTTAACGAGCAGACCCTATATGGTATAACTTGTAAAAACAAGAGATTGATTTATAGGGAGAAACCT	Plant	Algae
TAGAGTACAAGCGTACTCGAAAAGACAAGGCCCCTAAAAAAGATTAGGGACATGATATGGTCTGATCCTTATGGTAACATAAGGCTGTTTGCCTCCGAAGGGTCTGCAAATGTAAATGAGCAGATTTTAATTACTAGCAAACGGGCAAAGCCTAGCGAACTTTGCTGAACACAAATGATTTCAGGTACTTTCAACTTCATGAATTTCGTGACATAAACTGGTAACAGTTTAATGCAAATCGGGTGAATTGCTGGAAGTCTAAGTTGCTCTTCAAAACTTTTAGTTATTAGAAAATAGAAT	Plant	Algae
CACCACCATATTGTATGGCCTGGACACATTTCCTTGAAAATGGACGTTTCGCTATTTCAAACTTATTATTATTGCAATCTTTTAACACAGTTTTTCAAACATTACGTCAATTTTCTGAATTTTTGGATTTTATTTCAGACTATTTTTTACGATATGAGTGTCTTCGAGAAAATGAGTTCTATTTAAAAATTGATCAATTTTATAAATTTAACCGTAACTTTATATGATGCAATCTTTTTACACTTCATAGGGTTCTTTTGGTGGTAACTTCCAGCGAAAATTTTTTTAATGTAAAATTCT	Plant	Algae
CAGGTTCGAAGTTCGAAGGACGGAGTCTACCTCCCCGAAGGCGTACCCCCAGGTACGGAGGTTGGTACGGAGCTCGTTCCCCCTCCCTTCGTTCCACTTTCAAGGAGACCATCCCCTCAATAAGATATGGTTAACGCCCTGCAGGCTAGGCTACATCCTTAACTTCGCCACCCGCAGGGTGTTGACAAGGAAAGACAAATATTAGAAAACTTTATATGTGATTAAAAAATGAATAAAAATTCAATAATATATTCTTTAGAAGGCATTTGCGAAAAAAATCAATGAAAAAAAATATAAATT	Plant	Algae
TTAGTAAGGCTACTCCTAAAAAAAAATAATTAAAATTTTTATATAATATTAATTTATTAATTTAAAATAGAATTATATAATTATAAGTTATAATAGAACTCTAGACACGAACAATTTTTATTCTGTTTGAGTCGTTTCATAAATGCTTCGCTTCGCTTGCCCAAAGGGCGTGCTGTGCGTTCGCGTAGCGAAGCAAGCAACCCTTGCCCTTTGGGCAAGCGAAGGGACAGCGAAAGAAGTGCATAAATAGATGACGAAGTCATAAAAAAAATTTAGTAAAAAATAAAAATATATATATAT	Plant	Algae
TAAAAATCGAATAAAACAAGAAACTTAAAAAACTAAAACACGGAGAAAATTTTAAAAGAAAGTTTAAATGAATAAAATCAATTTTTTTGTGAGCTTAAAATAAAAATTTATAGAAATATTTGAACAATTATTCAATAATTCAATTGTTTTCAAAAAGTTCAACATATTTAAAAAAATAAAAATAAATTTACGCCTTGCCGAAGACTAGGCAGAAACTAATAAGAAAAAATTATATTAATATATAATAAAACTTATTGCAAAAAATAAATTTTTTTAAAAAGTTATAAATATAAACTTATT	Plant	Algae
CATTTATGATGGTATCATTCCTTTGGAATAAGCCATTTTATTTTTTGAACTTCTTTTCTTTTTCTAGGCCTCCCCCTCGTGCGTTTTAAAGCTGAATTATCAAAGATAATTTGCTTTAATTTATGCACGAGTGGGGAGGCCGTCGATCTTTCCTTTTTAAAAAAACGGCTTTATTTTGCCGGCGACCCCATAAAATTTATTTTATGGGATCATACGATAGCCGGCAAAATAAAGCCTTTTTTTTAAAAGGAAAGATCTAGAAAACAAAGTTTTCATTTATAAAAAATAAAAAAATTTATT	Plant	Algae
TCGCGGATTAAGAAACCTATTTCGTTCATCTTTTAGCAAATAGTGAAAGACCTTCCTGAAATGAATAGGAAGGTCTTTCATTCAATCAGTCTTCGTGCTCCTCAAAAGGATCTCTAAGTTCTTTGGAAGGTTGACCAAAAGCAGTATATAGAGCATAACCGGTGAAGCTCACAAGTAAACAAGATATGAAGATAGCGACCAAGGTTGCAGTTTCCATCGTTAGGTAACCCAAAAATAATGGTTTGTTTCCGATATAATAGTACACAAAGTTAACAAATCTCAACTAATACAATAAGTTTT	Plant	Algae
AAAAAAAACAAATATAAAAGGTATTAAAATACAAATTGCCGGACGTCTTAATGGAGCTGAAATTGCTCGTGTAGAATGGGCCAGAGAAGGTAGAGTTCCTTTACAAACTCTTCGAGCTAAAATTGATTATTGTTATTATCCAGCTCAAACGATTTATGGAGTATTAGGAATAAAAATTTGGATATTCCAAGATGAAAAATAATTTGTTTTAATTTTTTATATCTCAATATTAAAATTATTCTTGTTTTTATTATTTTAAAAATTTATTTATAATTTTATTAACATTTCAAAAAAGTTGTT	Plant	Algae
AAAAAAGAAATTTGTATTACAAAAAAATGAAAAAATTTATAAAAAAGTTATTGACTTCTTCAAAGCAAAGGTTTTAACCGGTGTTAATTGAATAACAAAAAATAATTTCTTATTAGAGGTTTGAGATTATTATACATATTAAATTTTTATTTTTTAAAGAAAAAACTCTTTTTTGCAAAACAAAGGAAATAAGTTTCCATTTTTTTTAAAGAAGTAAACTGGTTCAATTTCATTTTTAAATAAAAAGTTGAAATTGAGTGCTTAAATTTTATTATTTATTAGAATTTTTTATAAAAAATT	Plant	Algae
TGGCTAAAAGTTGCTATAATAAAAGAAAGGAGTTATATATGTCTGGAAACACAGGAGAAAGACCTTTTGCTGATATTATTACTAGTATTCGTTATTGGGTAATCCATAGTATTACTATACCTTCTCTGTTTATTGCAGGCTGGCTTTTTGTAAGTACTGGCTTAGCATACGACGTATTTGGTAGTCCTCGTCCAAATGAATATTTTACAGAAAAAAGACAAGAAGTACCTTTAATTACTGATCGTTTTAATTCTTTAGAACAAATCAACGAATATACAAAATCAATTTAGGAGAAAAAAA	Plant	Algae
AGAGAAGCTTCTGTTTGTGCTTCCCCAGTCAGATTCTAACAAGATCTAGCTAAATATATTTGTAATTATTTTCTACATAAAGCAAACTTTTAAGCATCTCTCAATCTCTTTGTAAGTTGTCAGTAAGTGATATCGGGAAGAACAGGAATATTGATACCTAATGATAACATAAATCCATATGTATATTCATGCATGAGCCATGCCCATCATTCCATCAAACTATCACACACACACACACACACACACACACACACATATATAAACAGTAAAAGTTTAACTTTTTTTTTTTCTTTGATTTGA	Plant	Algae
AACAGTAGGGTAAAAACATCAGGATAAACCTATGGATCAAACCAGCCCCCTTTGGGCCCTTTGGTTTTTAGTTTTTACCTTTTGTTAAAAACCCTTCGGTTATTTCTGGCTCTTTGGTTTAATAATTCACCAAAAGGCCAAAGGGTAAAAACAAAGGCCGCGAGTAGTTGATCCCTTCGGGATCTTTGGCTCCCCCACCAAAAGGGGGTAAAAAAAAGGCAAGAACAAATGAAGTACGTAAATATACACAAAAAAGCACACAAATTGTTAATAAATAAAATTATAAAATAGGAGATTAAT	Plant	Algae
CCATTAGAAATTAAATTGTAGAAAGATTTCTATTTGATTTTTTACCAAAAAAAAATAAAAATTAATTTATTATATAATACTAACAGGAGGCTAAATATTAAATTTTTACAAAAAAGCATTTTTTTTTAAAAAAAAAATGTGAGTTAAGTAAAAACAATATAATTATATTAAATTCTTATCAAGAAAAATAATATTAGTTTTATTAAAATACAATCAAGTTTTAAAAAATTTGATTATTATTTTAATAAAGCAATAGATTACTAGGATTAATTTTGAAATTTTTTTATAAAATTAAAATAT	Plant	Algae
TATTAGTATTATTTTTTTTTATTGAGCTCAGAAGGACTCGAACCTTCATTCTCAACTTAGAAGGTTGGTGTCATATCCATTAGACTATGAGCCCAAAGAGTTGCTCATTTTCTTAGCATATTCTAACATAAATTATATTTTATGCAACATTTCATTAAAAAAAAATAAATAAACTGAAAAAAATTTTGCGTTATGAAAAAACTATTTGCTATAATAAACGATAACAAAAAAATATTGTTCAATTTTAGATTAGAAAAAAATTCGACTTCACTTCTAAATTCTCATTTTATTTATTTATTT	Plant	Algae
GCTAAAATATCCATGTATCCACCCCTCTCAAGGGAAAAAGTTGATGGCTTCTTCCATACAGCTACGTGTTTTGCACAATCTAGTAGGTGAAACGGGAATAGACAATAAAAAACGTTTTTCCTAGAAGATTGAAAAAATCAAATGTTTCCTCCTGCCTATGTCGTCCCAATCACGAGCCAGACTCTTTTTTCACATGTTTCGTACAGCAAACCTTATGTCACTTTTTTAGGATGTGAGCCTCCATTGCTAGAAAGTTACGTGGTGATCATTCATCTCCAATAATCAAAAAAGAGGTTTTTC	Plant	Algae
GCTTTCTACTTCACACTTTGTACTTGGGTTCTTTTTCTTTATTGGTCACCTTTGGCATGCAGGTAGAGCACGTGCTGCTGCTGCCGGTTTTGAAAAAGGTATTGATCGCGATACTGAACCAGTTCTCTCTATGGAGCCTTTGAACTAGAAATTCAATCATTTACATGAGTCGGAGAGAATCTATCTCCGACTCGCCGTCTTCTCATTTCCTTGAAAAAATCGATTCAATAATTATTTAGTACATCTAAAATTTTTTAGTCTTTTATTTTTAATACGTCTCTTTTTTATTTTATTCTGACG	Plant	Algae
AACTCCGTTTAGGGCTACAACCAATTAAATTGGTTATAGCAGCTTCCAAATCTAGACTTTGTTTAGATAAAAAACTGTGTTTACTTTAGTAAACACTTGGTAAACAAAACAAAGTGTAAGCAAAATGTTGATTTTTTCTATTGTCAAATTTAGTAAATTTATATGATTAGTTCTAATTTTGAAAACTTTTATAGTCACTAGTTTTCTTTTTATGTTATAATAAATATAAATTATTTTAATAATTTTTATCGGATAGATTTTTCAAGGATCGTCAAGTTTTTTACTTTTTGTTTATAACAA	Plant	Algae
GAAATAGATGTCATTTTTTTTTCTCCTAATAATTCATAATATGAACCATAAATTAATTCAGAAATTTGATTTTAGTTATAATTTATTATTAATTAATAAAATTTTATCAATTTAGATAAATAAATTTTTGAATGAGTAGGTTCACTATTATTGTACTAATCTTAGTCATTTATTGCTATAAATATTTTAAAAGCTAGTTTTTAAATAAAAGTTATTTAATTAAATAATTTTTATTTTTTTTTATTTACTTATTTTTTGATTTTATAAAATCAATTTGAAAATAAAGAGGTTGAATTATAT	Plant	Algae
ATGGTTGGCTTTTATGATGACAAAATATTTTAGAACATTTTTTAATGAAAATTTATTTTTTGTTCCAACCCTTGATGCTAATTTGGGTTAATGATGTTTTTTTTGAATTAGTTAAATTCTAAACGAAATTATTTTATAAAATTTTATATAACATTAGTTCTAAATAAAAACGAGATTAATAAAATAAATTCCTCAACATTTTGTGTTGAAAATTTATTTTATCTGACTTTTTTTCCAACTATTAACCAATTCAATAGTTAATAGGTTTAATTTGTTGGTTTAATAAAATTATTAAATATA	Plant	Algae
GATTAAATTTTGTTAATCTTTATTTATAGGAAAAATTTTCTATATAATAAATCGAATAGAAGCTTTATATTGGAATATAATAAAGCTTTTAAATAATTTTTTTTAGTTAAAATTTTAAGAAATTTTTTCAAAGATTAAAAATGGATTGTTTTTTTATTAAAAGAATATTTCTTTTTTGAATATTTATAAATTTTTAAATATTTTAAAAGTGTGTTTTTATTACTTTGAGAAAAATTCTTAGAAAAAAAAGAAATTATTTAATAATGTCAAAAATTTTAATAAAAATTTCACTCTTATAAC	Plant	Algae
GCCTCCGAAAAAAACACGTTTCAGTAAAACGATAAAACCTAAATACAAACGAGCTATAATTACATTAAAAGGGGACAGTTCAGTAAGTTTGTTAACAACTAAAAATGTAAACGCTTAAGTATGTATACACATATCTAACAATTTCTGTTAATCGTTAATCTCTTAGGTGGTACCAGAGGGAAGTCAAGACTAACGTTAACTGTGTACACCGTCCTACGTTAGTTAAAAAGTCAATACATTAAATAAATGCATAAAATGTAATATCTTAATAGTTATTAAATTAATTAAACAAAAGTTAAT	Plant	Algae
ACAGTTTGCTCCTAAAAATGAGAAAATAGATAATCCACTTTTTTTATGCTTTGAAAAAAAAGCGACACCCAGATTTGAACTGGGGATAAAGGATTTGCAGTCCCTTGCCTTACCACTTGGCCATGCCGCTGTTTATTCTTATTAAAGAATAACTTTCCAAAATACATTTTTCAAGTTATCCTATATAATTAATGAGGACAAAACAAGAATAAAAAGTTTTTAGTATAAAGTGAACTTGAATTTTATTTTTTTAGTCATAATTTATTGAAATAAAATCCAATCAAATTTTTAAAGGAAAAT	Plant	Algae
CTTTATCTACAGATACAGATTTAACTTGGAATTCTGAAAGTCAATTAGAGTTAAATAAAATACCAGGATTTGTTAGAGGAAAAATAAAACGAAACACTGAAAAATTTGCACGACAAAATAACATTACAAAAATAACTGTTGAAGTTATGTATGCAGCTAAAGAACATTTAAGTGCATAAACATTTTTTTTCTTTACTTTAACAAAATTAATTTAAAAAAAGTTTTTTGATTTAAAAATAATTTCAATAATTATTTTTAAATCAAAAAACAATAAAAAGACTGAAATTTTAGGAAATTTTT	Plant	Algae
GGACCCCGAAATGATACATTGGAAAAATCCTTTTGGTCTTCCAATATCAATAGGCTGATTGTTTCGCTCCTCTATCTTCCAAAAGGAAAAAAGATTTCTGCGAGTTGTTTCCTGGATCCGAAAGACAGTACTAGTACTTGGTTTCTTCCAATAACTAAAAAGTGTATCATGCCTGAATCTAACCGGGGTTCGCAGTGGTGGAGGAACTGGATCGGAAAAAAGAGGGATTCTAGTTGTAAGATATCTAATGAAACCGTCGCTGGAATTGAGATCTCATTCAAAGAGAAAGATATAAAATAT	Plant	Algae
AAATTCATGAATGAACCCCATGATAAAGAAATGTCTTTTTGGGAAATTGCTGAATATCCAGATTTCCTGTGGTGGTTCTTCAAGCCGTGGCCTACCTCTTTTTTCGACCCTTCAAGAGGTAATCGGGGTAATCGATTCATCAGAAATAGCCGATCCGATATCGGTAGTAGCTTTTACAAGGGGAAAGTATCTACGTATTTCTTTAAGAAGTGTTTAAGTGATGGAAAACAGAGGTTATGCATTGCGACGTTGCCCAGTTTGTCAATTTTTGAAAAATAATTGGAGAAATCTCTAACTATA	Plant	Algae
AATAAATCGTTTCTTTCCAGATGCTTTAGTCCTTCCCTTTTTTTAGAATTTTTAGAAACCAAAGTTTCAAATAGAAAATGGCTAAAAGTAAAGAAATAAGAGTAATAATTAGTTTAGAATGTATTGATTGTGATGAACAAAATTTTGAAAAAAAAAGTCAAGGTATATCTCGATATAGTACTCAAAAAAACCGTCGAAATACGCCAATGCGACTGGAATTAAAGAAATTTTGTAGTTATTGTGGTAAACATACCACTCACAAAGAAATAAAAAAATGAAAAGGCTTATAGAATTTAAGTT	Plant	Algae
AAATGAAACGAGCATAAAGATGTGAAACGTAAAGCGTAATGTACTTAATTGGGATTAACAAAATAAGATCCCAGTTAAGTATACATCTAATCAAATGATGTAAGTCTCAATAGAGAGAATATCTGACGATTAATGCAAAATTGATATGTAAATTATGAAAATGAAGTGTGAAACAACGTTGTTTCACAAAAAAAAAAATTGAACTTACTGTTGACTGCTCCTGCTGCAGCTGTCGACTGAACCCCTTATAATCGGTCTGATATGGAGAAGGCAGTCATTATCGTAATTATCATTATTACT	Plant	Algae
ATTGACGAAATCTAAAGATCTATGTATAATTCTATACAAATTCATTTTGAACGCAGGATAGAGCAGTCTGGTAGCTCGTGGGGCTCATAACCCCAAGGTCGCAGGTTCGAATCCTGCTCCTGCAATAAAAATTCAATAAGCTTTCGGTTTTTGTCGCCTTTTGCTTCTTCAATGCAGAAGGGGAAAAAATCTAACCGTTGGTTGCGCGGTATGCGGAATTGATTGTGAGGTATCAGTAACAAACATGCGCAGCATTATTTTAGAAATTCTCAATCTTCTTTTGATTCAAAAAAATTTTTT	Plant	Algae
ATATTTTTTATTAAAAATAAAAAATTATGGACCTTCCCTAAAAAAAGGGAAGGTCTTTACTAATTAATTTAGTCTTCATGTTCTTCAAACGGATCTCTAAGTTCTTTAGAGGGTTGTCCAAAAGCTGTATAAAGAGCATAACTAGTAAAACTTACAAGTAAGCAAGATATAAATATAGCGATTAAAGTTGCAGTTTCCATTTTTAAGTAATTCCAAAAATAATGGTTTGTTTTTAATTAATATAATAGTATACAAAGTTAACAAATCTCAACTACTAACTAATCTAATAACATTTTATTT	Plant	Algae
AGAATGTATCGCTTTGGGAATTCCAACAATTTGTTTAAGCGATACAAATTGTGACCCCAATCTAGCAGATATTTCGATTCCAGCGAATGATGATGCTATATCTTCAATCCGATTAATTCTTAACAAATTAGTATTCGCAATTTGTGAAGGGCATTTTAGCTATATAAAAAATCTTTGATTAATACTAAGTCGATTGCTATTTCTGAATTGTTAAAAACAAACTAAACTAAGAGTAACTAGGATATTATGTGATTAGTTAGTATTCAAAATAGTAATCTTAGTTGGTATTCAAAATAAGAG	Plant	Algae
CTTAAGATTCGAATGTATCCTATTATTCGGAATTAGCAAGAACAAAGGAATATGAGGTACAACACAAAGATCTTAAAATATGTGTAATTAATTGGAATTATCCAAGCGTAGGTAATTTATAATGTATACAATGTGAATCACAACAGCAGCTTTAACTAATCCTGTCATGGATGAGACATAGATGCTCATGTCTACTTGATGCGGTATTCTATTACACCTAAAAAAGTAGGACTTCTTTTTCGCCCAAGGCGCTATTAATGCAACTATTAACTTAACTAAACAGTTTATAATTGATTTGAG	Plant	Algae
TATGTGTGAATACCAAAGATACGAACGATATAATTATAACGTACGGGTTTATTAGTAACGCTTAGTAAATTAAGCTAACGGCCGTACGGCTTACAACGTAGCTTAACTTTTACGCTATTAAACTATATTGATTCCTAAAATTATAAGATAAGAAAAAGACAAAAATTTTTTTAAATTGTTAAAAGTAACAAGACTTTAGTTATAATATATATAAATGTATTAAAAATTTTAATAATTTTTATTATATTTCCGGACAGATTATTTTAGGATCGTCAAAAGAAGTTACATTTATTTATATAA	Plant	Algae
TAAAAAACCAAACTCTGCCTTACGTAAAGTTGCCAGAGTACGCTTAACCTCTGGATTTGAAATCACTGCTTATATACCCGGTATTGGCCATAATTTACAAGAACATTCTGTAGTCTTAGTAAGAGGGGGAAGGGTTAAGGATTTACCTGGTGTGAGATATCACATTGTTCGAGGAACCCTAGATGCTGTCGGAGTAAAGGATCGCCAACAAGGTCGTTCTAAATATGGGGCAAAAAAGCCAAAATAAATTATTTTAGCCCTTAATAAGTTATAAAAAAATGGATTCTCCCTTTTACGCTC	Plant	Algae
AAAATTATTGAGAAAAAAAAAGAAGGCGGACGTAGCCAAGTGGATTAAGGCAGTGGATTGTGGATCCACTACGCGCGGGTTCAATCCCCGTCGTTCGCCCATAAAAAGAAATAGCATGATAATCTTAATTGAATCTGATAAAGACGAATAAGTACAAAATAATATAGAATTTGATTCTGATATCAAATATATTGATATAAATTCTATATTGTGTTATCATAGATATTATCTATTGAAATAAAATAGATAATTGATATAATATTACTTACTGTATCAGTAGTAAAAAAGAAAGAAAAAGAA	Plant	Algae
TTAATAATAAATATATTACTAAAAATAGATCTTAAAATAAAAAATTTTAAAAGTTTATGTAATTAAAAAAAAATAATATTGTTTTTTTTGTAGTGTTTCTCATGTTATGATGTTTTTGACAAAAAAAAATATATAATTTTTTGGTAAAAAAAGTTAAATAAATTTGAAGTAAAAAAACTTTATAAAAAAAAATAAATTAATTGAATATCTTTTACTTTTTAATATGATTTAATATAAATATTATTATTATTATTTTATCTTTCTTTCTGTAAATTTTTTTTGTAAAAATAAGGAGTTTTT	Plant	Algae
AAATAGAATTCTCTTTTTTTTTCTTTTTTTTCGAATTTTATTTAGAATCCCTTTTCTTTAGAGAGAATCCTCGGTAAGATTGAGATTAAAACAAGAGAATTTGGATAAGAGCAATAGTGAGTTTTAACTATAACTAAAAAAAATGAAATAAAAAGCTATGTAATAAAAATAGGATTCTAATCGATGAATCTTGAAAAGAAACACGCCCTACAAAAGGAAACTAGATGGTTCGAGCAAAAGCAATTCTTACTTTAACTAAACAGTTATGAACGACTTAAAAATTTCAAGTCGAATGGACTA	Plant	Algae
TTCTTATTGTCTTTTTTTGATTTTTCTTTAAAAATCAAAAAAAGGCACCAAAACCAAAAAAAGGCAATGAAATTTATTTAAATTTCAAAAAAAGGCATCTGATGAAAAAAGATAAAATCGATTCTTGTTGTTCCTATTCCTTTTTTTTGAGAAACCAAATTTCTCAAAAAAAAGGAAAAAAAAATTGTTTTTCGAAATGGGTTCTAGTTTTGGGGAAATCAACTTCACTTCTCTATCAAAACATGTATTAAAAATTGGTTTAATACATGTTTTATGATTAACACACGAAAATTTTTTTCT	Plant	Algae
TTCTAGGTTTAGATGAATTATCCGAAGAAGATCGCTTAATTGTAGCGCGCGCTCGTAAAATTGAACGATTTTTATCACAACCTTTTTTCGTTGCTGAGGTATTTACAGGTTCTCCAGGTAAATATGTTAGTTTGTCAGAAACGATTCGTGGATTTAATTTAATTTTTACAGGAAAACTTGATGATTTACCAGAACAAGCTTTTTATCTTGTTGGAACGATTGATGAAGCTATAGAAAAAGCTGCTTCTCTGAAAGATTAAGTCTATCTTTTTCCATTTAAAACAGTACCAAGAATTCCTT	Plant	Algae
AAAAAAATACAATCTTCGAAGAAAAAAACTTCAAACAAAAATAAAAAAAGAAACTTCACTCCAAAAAAAATTTTACTTTCAACAAAAATTGCACAAATTACCAAAAGATAGTTCTCCTGTTCGATTACATAATCGATGTTTGTTATCAGGTCGTCCAAAAGGTTTTTTTCGAGATTTTCAACTTTCAAGACAGTTTTTACGTGAAATGGCATTAATGGGATTTTTACCAGGTGTCCAAAAAGCATCTTGGTAAAATAAAAAAAGTATTAGTTTAATTGTGTTTTCAATGAATTTTACCTT	Plant	Algae
AATAAATTGTTAAAAAAAAAATTTCAAAGTTAAAATTTGCTAAAGTTTTAACTTTATGTTAAGATTATAAAAAAAATAAAAATTTTTTAAAATACTTTTTATATAAAAAAATATTTTTTATTTTTTCCTATAATATAGTTTAATTTTTTGTTTTTTTCAATTTCTTCATTTTTTTAAAAGAAATAAAAAGCTTTTTTTTTATTTGATTGTTCATCAAAAATAAAGCAAAAAAAAGAAAGAAAAAAGTTTTCCTCGGATAGATTTTTATAGGATCGACAAAATGTTCTATGAACTTTTTTA	Plant	Algae
AGACAATTAGTTTCACATGGTCATATTTTAGTAAATAAAAAAAAGGTTGATATCGCTAGTTATTCATGTAAAATTAAAGATATTATTTCAGTAAAAAATAAGCAATCTTCACAAGAATTAGTTAAACAATTAAGTCAAAAATCTGATAATGAATTACCAGATCATTTAAGTTTTAATAAAGAAAATTTAGTAGGTGTTGTAAATGGTGTTATTAATCGAGATTGGGTTGGTTTAAAAATTAATGAGTTATTAGTTGTTGAATATTATTCACGCAACTAAATTTTAAAGGAGTTATTATTA	Plant	Algae
GATTGCGTGGTGATATTGTAACAAATAGAGCATCAAAAGCTTTAGCTTGTTTTGAAGGACGCGAACAAGTAACTGAAGAAGATATTTTTCGTGTAATACCTTTATGTTTACGTCATAGACTTAGAAAAGATCCTTTGGAGACTATAGATTCTGGAGAAAAAGTTCGTGAAACTTTTAATAAAATTTTTGGAATATGAGCAAAGTGGGATTTGAACCCACCACCTTATGTTTCGGAAACATAAATTCTATCCACTGAATTATTTGCTCAATGCTATTAACAAATTAATATATAAATAATAC	Plant	Algae
TCATTCCAAGAAAATAAATTATCAATTCATTTATTCTGTACTAACAATAGAATAGTTTTAAATCGTTCAAAATTAAACCAATTACCTTTGTTAACTCAGAAACTTATTTGGCGTCAATGTTTTGAAACATTAGGTGTTTTTGGAGTAGGTTTTTACTGGGTTGAAAAGTGTTTATTCTATTCACAAACTAAAAGAAAATTTACTTTTAGTTTGGTAAAAAATATTCAATTAGAGGGATCACCCAAATGGGTTATCCTTTCAAAAAATCAAAATTAATTTACAATATTTCTTAAAATTAAT	Plant	Algae
GTTTTGGTTCCGCCATTCGTAGGTTCGAGTCCTTCCGCCCCAGAAAAAACTTTAAAAAAATAATTAGTTCTCTATCAAAGAATAGTAATTCTTTGATAGGATTAAAATTATAAATTCGATCCAAATGTTATTTTTACAAGAAAAATAACGAAGTGTTTTTTAATATAAATAATTTATATTATATAGTTTTCTCTTAAGCAAGAGATTTTATTCTAAAAACTTTGTTATTTATTTTTTTTATTTTCACTTTACTAAATTTATATACATGGATCTTTGATTTTAATAGGTTAAAATTTTTTT	Plant	Algae
AAATAAAAACCAAAAAAATAAAAACTTTATATTAAAATATAAAGCTATCCCAGATACAGAGATTCATACTTTTACTGAATCATTTTTTTCTTCTATAAAAGATATTAATTTTGAAGAAGAAAAAAATTTACTTTTTTCATTATTAACTGAATTAGGTGTTGATAAAAAATATCAAAAAAAATGTTTAGAAATGCTTTATAAAGATTGGTGTAAAGAAGAAAAAAATAAAAATAATTTTATTTCAGAAGATCTTGATACTTTTATAAAGTATTGTATTAATAAATAATAAACTAAAATAAA	Plant	Algae
TCCAATGCCATTATTAGAAGTTTTTGAACCTTTTGAAGATTTACGAATTTCACGTGTTCAAGGTAAAACTTTATTTGAAAAAGCAGAAGAAAATTTTGATTCATTTGAATTTATTGAAAATTATTTAAACCTTGCAGATCAATTGTTAATGGAACCTGAAGGAGTTGTTCCATCGCCTTTATCAGACCGAGAATTATTCCAAGATTTATCGAATTTTTATTTAGAAGACAATATAAATAAAGATCAGGATACACTTGATTTTTTAATGGTTTAAGATATTTAAAATTAACAAAGTAATTT	Plant	Algae
TTCTTATTAATTAAAATTAATAAAATTTTAAATATATTTATTTGTACATTAACTCTTAAATAAAAAAAATCTTTAATATTATTATTCCAAAAAAAATATTATTTTTTTATTCCACAATTATTTTTACATATATATATTTATATATTTGATATTTAATTTTTTAATTATTTTCATTTTAAACTATTTTCATTTTAAAATTAGCAAAAAAATTTCTAAAAAACTAAAATTATTTTTTTGTCTTAGAAGCTTTTTTAAACTTATTAAAAAGCTTATTTATATTAATAGTAAAAAGGAGTTTTC	Plant	Algae
GTTAGTAGCTGAAAATATTGTTGAACAATTAGAAAAACGCGTCGCTTTCCGCCGAGCGATAAAACAAGCAATGCGTAAAGCTCAACGTTCTGGTGTTTTAGGTATAAAAATTCAAGTATCTGGAAGATTAAATGGAGCTGAAATTGCGCGTAGTGAATGGGCTCGTGAAGGTCGAGTTCCTTTGCAAACATTACGTGTAGATGTTGATTACAGTTCACAAACTGCAAAAACAATATACGGAATCCTTGGTGTTAAAGTATGGGTTGTTCAATCAAAAAATAGTAATAAAGGAGTTAAATA	Plant	Algae
CTCCACCATTCGCGGGTTCGACCCCCGTCGTTCGCCCAATCTCTTTCTAATGCGGTTTGCTTTATAAAAAAATGTGTTGCAGAGCAACACAATAAGAAAAAACGTTTCGGGATTCTATTTTAGTCGAGGTGATTCATTCTGAATAAAATGATGATTTAGACATTTAATGTTCGAATTTGTCTGATAAAGCTTTGTTACGGCTTTGAAATTCATTACCCCCGCATCGGAACGATTCTAATACTCAATTTATAACACTGAAATTCTCAATCTTTTTTTGATTTTAGACAAATTTAATCATTT	Plant	Algae
TATTAATTTTTTTTTCTTTTTTCAAAACCTTTTTATTGGAAATTCTTTCGAATTAAAAATTTTATATTTTTTATGTGAGAGACTTAGACTTTCAATAAAAAAAAATTAACTTGATCAAAGTCAAAGGTTTTTAACTAAAATTTTTCTTTTTTATTTAATTTAACTTTAAAGTCTCGCAAATAAAAAATTTTTTATTTTTTATCTGAAGAGAATAAACGAAAAATAAACTGTTTAGTTTATTTTTTATTCGTTAAATTTTCTATTTTTTTTTTCATTTCATTCCGAAGGATTTTTTAGGTT	Plant	Algae
ATACGACTTCAGTAAAGATTTCTCTACGTAATGAAAATAGATAGTAAACAAATTAAATAATCAAACATAATGTTTAGTAGTATGAAAATGTTTTCATTTTTTTTTTAGTAACTTGTCGAGCCATTTCATCGAGGGGTTCAACTTAATCTCTGCTCATCCATGCCTACTGTGATTTAAAGGATGTCTGCACTGCAGATTTTTCGCGCTAGTTCTCCTGACAGAACTATTGGTCTTCGATATTGGGAGAATTATGTTTGGGACGTAAATAAAATATTATATGTTTTTTGAGGAAAATAAATT	Plant	Algae
TTTTTTATTTTTTTGAAATAAAAAAAAATAAAAAAAGTTTTTTTCACAAAAAAGTTTTTTTATTTTGGTTTATTTTGTTCTTTATATTTATTTTTGCATTTTAATTTCTTTTTGTGTCAAAAATTTTTTAGAAAATTTTGGTAAAAAAACAAACAAAAAGAAAAAAGTTTTGTTTTCTATAATTTTTTTTGAATAATTTTATTAACAGAAAGACAGAATCTTTCAACAAAACAAACTTATTCTTTAAAAAAAAAGTTTACTAGAAAACAAAAAACAAAAAATTTTTCTAAAAAAAAATTT	Plant	Algae
CTCATACTCGTTTTAAAGCTCAAGTTTATATTTTAAAAAAAGATGAAGGTGGACGTCATACTTCTTTTGTTGCAGGTTATAGACCACAATTTTATGTTCGAACAACAGATGTTACTGGTAAAATTGATTCTTTTCAAGGCGATGACGATAGTGTGATTCGTATGGTAATGCCAGGAGATCGAGTAAAAATTGTTGTTGAACTTATTCAACCAATTGCGATTGAAAATGGTATGCGTTTTGCTATTAGAGAAGGTGGTCGAACTGTTGGGGCTGGAATAGTTTCAGAAATTCTTTAAAAAC	Plant	Algae
TTTAAATAAAGGAAAGGCTCCGGTGTATAGAGAAGACCTCACCGTTTAAGAAGCAACCATAGAAACGATGAAACCCACGATTTCTTTTTTTAAGGAAAGTTCCTAATTTCGTTCGTATTTCCCAGTCAAATAGCTAAAAAAATCGTGGTCAGGAAGGTTAGAGGAGCCAAAGCCCTTGGAATTTGGATTTTATACATTGGAAAAATCTGTTTGATTATTAATAGATCAAGGCGTGGAAAATAATAACTGAAAGAAAAGAAAAGAAATCAATTAGTTATTTGTCAAAGTTTTATTTATTCA	Plant	Algae
AAAAAACAAAAAAACTAGCAATAAGTAGAAAAAAATCTATAGATTTTTTTCTACTTATTATTAACCTATTACTAATTAGGTATTTTCATTAATAAAATAAATGAAAATACCTAATTAGTAAGTTTTTCGAAGGTTTTGTAGCTCAGTGGATTAGAGCGTATGGTTCCGAACCATAAAGTCAAGGGTTCAAATCCCTTCTAAACCATAAAAAAAAATTAATATTATTGATTATTAAATAATATTAATTATATAAAGTATATATTTAACATTAATATAAGAAACTAAAAAAAAATTACTAAT	Plant	Algae
AAAATTGCCCTATTCCGGTATTGGAAACTTTCTCTCCATTAGAACAACTTCGTGTTTCACGTGTTGAAGGCAAAACGCTTTTTGAAAAAGCTGAGGAAGACTTTTCATGTTTTGAATTTGTAGAATCTTATTTGAATTTAGCTGATCAGTTCTTAGTTCAACCAGAAGGTGTCGTTGCTAATGAATTGAATGATCGTGAATTGTTCCAAACATTATCTAATTTATATTTAGGGAAGGATAATGAAGAAAGCACAAACACATTAGATTTTATGATGGTGTAATTTAACTGTAAAACGTATT	Plant	Algae
AATAGTTAAAAAAGTTTCTTGACCACAAAAAAGTAGGCGACACCCAGATTTGAACTGGGGGATCAGGGATTTGCAGTCCTCTGCCTTACCACTTGGCTATGCCGCCAAACCCATCAATTTTTAGTAAAATAATGTTTGTTTCATTCTTGATTTTGTGTGTTTACTATAGTCTAAAACAAAAACCAATGCAAGTCAAAATAAAACCTCTTTTTTCTAAGTGCCAAATCCATAAAAAAAAAAAAGAAAACAGTTTTTCTCTATATGAGTTCTATATAAAAGAAAAGAATAAAAAAAAAGAAA	Plant	Algae
CGACGGCAACGATCAAAGGGAACTCTAGTGCACACGCTTTCTTACCTATGCTTTCACTGAGTGAATGTGCCCCTAGGGTGCAAAGACGGTAGATGAATTCTATTCAGATAGGTTATGCACTGCAAGTGCAAAGGGCAAACCGCTAGGCTTGGAAGATTTAACAAGAGTAGCGGTTTTTTTGTGAAATCTCTGATTTCACATAACAAAGAAAATTCCACTAGCTAAACACTCTATCTTGGAACGAGTGAAAGAAGTTGATCATCCAATGTAATGGGTATAGTTTAGTTGTAGATAAAAAAA	Plant	Algae
GTGAACCAGGAAACACAAAAAAGTGTTACGGAAACAATTCCACCAGGACCAACGTTATTAGTTAAAGTAGGCGATAGTGTAGACGCAGATCAACCACTAACAAACAATCCAAATGTTGGTGGTTTTGGACAAGCTGACACTGAAATTGTTCTACAGAATCCTTTCCGTGTAATTGGATTAATCGCATTCCTTTTCACTATTTGTGTAGCACAAATTTTCCTTGTACTGAAGAAGAAACAATTCGAGAAAGTTCAGTTAGCTGACATGAACTTCTAATTTCATATTTCTATTATTTAAATT	Plant	Algae
GCACCCTTTCCACATGTTAGGTGTTGCTGGTGTATTTGGTGGTTCATTATTTTCAGCTATGCATGTTTCAAAAAGATCTGTGCCTTTTCAAGTAATATGAAATGTAAATCGGGTAAATTGCAGAGAATAAATTTTTCTAAAAAAATAACAGATTTTTCACCTAAAAGATTTTATTTAAAAAATCTGTAAAAAAGAAGTCATAAAAGTTAACATTGTAGCTTTTATCTCTTATCAAAATCAAAAAGTCTAGCTTTTTGATTATAAATTAAATAAAATATAAAATTATAACTCATAACTATT	Plant	Algae
CGTCAAAGAATTACGCACCTGTGCATAACTTGACAATCAAAAGTTCTTTTTATGAACGACATATAAAAAATATTTCGACTTTTTTTCACCTTGAAGCAAAAAAAATCACTAGCCTGCTATCGGAGTTGAACCGATAACCTTCGGTTTACAAAACCGATACTCTGCCAATTGAGTTAAGCAGGCTTCACTATGTTTTTTATTATACATAAAAAGTAAAAATTTCAGGGGATTTTAAATGTATTTGAAGAGATTGATAATTTCTTCTGAAAGCTTTATACTAAGATTAGTAGTAGCCTATAA	Plant	Algae
AAAGCAATTACTAGTGGTCCCGATGCAACTACTAACGCCAGAACAGCAAGTTGTGCTATTACTTCTAGATTCATATCTTCTACCTCTAAAACTTTTTTTTAAATAAGAAAGATTCTTCCTTTTTTTTAATCCAGTATTGGTGGAGTGGAATGCTCCGGGTACACCCGCGGGTAGTTGGCTCGATGTAGCCATCGTGAACTAGGACTGATACAATGAATCAAGGCTCAACCCTACGTGAATGAAACATTTTATTGTTCATTGACTTATAACGAAAGGAATGGGAGATAAAAAACAAAGGTA	Plant	Algae
TAATTATATATAACGTTATATATAATTAAAATAATTATTGTTAAAATAATACCAATATGTTTATATATCAATATAGGTATACTTATTATTATACATTATGTGTATATTTAAATTGTAGAATATGTCTATTTATATGCATATTACATATTAGCTATTAATAATAGATAGATTTTATATTCCTATTGAAAATTGAATTAGTAAAATATATCTCTTTTACATCTATATTTTAATATTAAAACAAAATCAGTAAATACGTATGTCTTATCAATACATATTTAATAAATAATAATCTCATTTTTT	Plant	Algae
GCACTTTCACTTATTGTAGTAGCTGGACCTGCTGTTATTGTTCTGATTTCAGCACGTAACGGTAACCTATAATAAAAAAGGTTTAGTGTATTAATTACTTTTGTAGCTGGAAAGTTCTAACTTTTCAGTTACAAAAGTAATTTGGTCTTGTTCTTTTTTATTACATTCAATATAATAGTATTGAATATCCCTAGTAGCTCAGTGGTAGAGCAATCGGCTGTTAACCGATTTGTCGTAGGTTCAAGTCCTACCTGGGGAGCGCTTAATTGGGAAAAATTTATTCGATTAGTAGATCAACCT	Plant	Algae
AGTTTAGAAAAACAAAAAAATATTTTATTAAAAAAAAAAAATAAAGTTAAATTATTTCATAAAAAAGTAAAAGATATTTTTTTATATAAAAAATTATCTATTTCTTTTACTTCAGATCAGATTCATAAAAAATTAAAACAACAATTATTTGAAATAAATATTAATAATAAATAAATTTAATTAACCTATTTAATACTTACTAGATAATTTATTAAAGTATATAAACTTACATAAAAATTTAAAAAATGTATTAATTGTAGTCTAAATATACAAAAACATTAGACTTTTTAATAAAAAAAA	Plant	Algae
AATTGGCGAGAGATCCGGGGAAAAATAGTCTTGCCGGTCTTGTATGTCTTGGGAGTCTCTTGGGACTTGGCAGGATGATCCAAACTACTCCTTGGATTACTCCTCCCTTTCATCCAGATCCCATCACTGTACCGCTTTTAGGAGGACATATTTTTAGTGATTTCTTACTTCCCTTCGAAGTTATTTCAATCCTACTCCTTGTCGCCTTAGTAGGAGCAATTGTTTTGGCAAGACGTGATCTCGAAAGTAATTCCTTCGACCTTTAGTTTTACAGTCATTGTCTAATTCAAGGGAAAATTT	Plant	Algae
AGTTAAAATTGGGGCGTCGCCAAGTGGTAAGGCTGCGGGTTTTGGTTCCGCCATTCGTAGGTTCGAGTCCTTCCGCCCCAGTCTAAAAAATCACTTAAAAGTATTATTCTTTTGACTTTTTACCTCGATCCTGATGTATTTCTTTCTAGTAATAGAAAGAAAGTAGTTGTCTCTGGCTCTAAAAAAGCTTTAAACTCCAAAATATGGAATATTTTAGAGACACGAGAGAACCTAGCTATTTTTTTGAGTTATCACGAAATTTAAGTACAAGGATCTTTGAAAAAACAATTTCCATTTTTT	Plant	Algae
TAAAAAACCAAACTCTGCCTTACGTAAAGTTGCCAGAGTACGCTTAACCTCTGGATTTGAAATCACTGCTTATATACCCGGTATTGGCCATAATTTACAAGAACATTCTGTAGTCTTAGTAAGAGGGGGAAGGGTTAAGGATTTACCCGGTGTGAGATATCACATTGTTCGAGGAACCCTAGATGCTGTCGGAGTAAAGGGTCGTCAACAAGGACGTTCTAAATATGGGGCCAAAAAGCCAAAATAAATGATTTTAGCTCCTATAAGTTATAAAAAAATGGATTACCCCTTTATACGCTC	Plant	Algae
TTAAAGGTGGCGGATTAGTAGGCCAATCAAACGCTATAAAATTAGGTATTTCAAGAGCTTTATGTTTATTTCAAAATAATTATAGACCTTCTTTAAAATTAAAGGGTTTTTTAACTCGAGATGCAAGAGTTAAAGAAAGAAAAAAATATGGGTTAAAAAAAGCTAGAAAAGCACCACAATTTTCAAAACGTTAAATATAAATTAAAAAAAAAACTTAATATCTTACAATTTTTATTATTATCTTTATTTTTATAGATAGTTAAAAATAATATGTAAGTCTTATTATAAAAGGATAAAAAA	Plant	Algae
CATCAGAAGGATAACAAGTTGTTATATTTCTCGATTTTGACGTCTCCGACAACCGGTGGAGTGACTGCTAGTTTTGGCATGTTGGGAGATATCATTATTGCCGAACCTAAAGCGTACATCGCATTTGCAGGTAAAAGAGTAATCGAACAGACATTAGGTCAGAAAGTGATTGAAGATTTTCAGGTGACTGAAAATTTATTTGATCATGGTTTGTTTGATCTGATTGTTCCACGTAATCTCTTAAAAGGTGTTCTAAGTGAACTATTTCGACTTTACGGTCTTGTTCATAGAAACAAATGA	Plant	Algae
ATAAATCACTTGGTGGTGAACTTTTATGTGAGATCTGGTAAAGTGAGTCAAATTAAAAACCAACCAACAAACAAAGGAGTTGAGATGGAGGGAAAAGTCACTCAAGCCCTCTCAAATGGTTTATTTCGAGTTGAATTAGAAAATGGCTTTTTAGTTTTAAGTCATTTGTCTGGTAAAATTCGAAAAAATAGAATCAAAATTATTGTGGGTGATCGTGTAAAAGTCGAACTAAGTGCTTATGATTTAACACGAGGTCGCATTATTTATCGAATGTAATATATTCCTAATATTAAATAAAAA	Plant	Algae
AGATAGATGATACATGATTTAGATAGATAGATTATATATGATCTAGATATATAGATTATATATGATATATAAACTGTTGGCAATCCTTAGTTAGGTCTCTTTAAATAGATTATACATGATTTATAAACTGTTGGCAATCCTTAGTTAGGTCATTTTACCCATATCAGGCATATGCTTTCGCTAATAACACAGTGCTTTTTTTCTATGAAAAAGCTGTGAATATGAAACAATGAAGTTTGTCAACATAAAAGGAGTTTGTCGACTATGAAACCAGAAGAACGTAAACGAGAAAAACGCGTT	Plant	Algae
TTAGCTTTTTCAAGAGCCGTTGGAGAATACGGGTCTGTCGTCATTTTAGCAGCGAATATTCCATTCCAAGATTTAATTGCACCTGTCTTAATCTTTCAAAGATTAGAACAATATGATTATAGTGGAGCTACTGTAATTGGAACAGTCGTCTTGGGAATTTCTTTGCTTCTTTTATTGACAATTAATTGGATTCAATCCTGGAATCGACGCTACACAGATGCTTAAGAAAAAACTCAAAGACTAGATCTTAAGACTAGACTTTTGCATTTGTTTAGTGTATAAAAGAAGATAAGAGTTTTC	Plant	Algae
AAGCATATTCGTAGAAATCCTTGGAAAAAAAAAGGCTCTTTAGCGGCAGTAAAAGCTTTTTCTTTAGCTAAATCTGTTTCTACCGGACAGTCAAAAAGTTTTTTATTGGGACAAAAAAACGTTTTTAAAAATCTTAATTGATATGTCTCAAAGAACTTCAAATTTTATATTTTTGACTTGGAAAACAAATAATTGACATTTACTAATGTATTATTAATGTATATTGTATTTTTTTTTAATATTTATTTTAATCTCCAATTTCAATTATTTATTATTTAATAAGGACCCTTTTTTATGTTT	Plant	Algae
ATCAGCCCAAGTATTAATAACACGACCTTGACTGTCAACTACAGATTGATTGAAATTGAATCCATTCAAGTTGAACGCCATAGTACTAATACCCAAAGCAGTAAACCAGATACCTACTACGGGCCAAGCCGCTAAGAAGAAATGTAAAGAACGAGAATTATTAAAACTAGCATATTGGAAAATCAATCGACCAAAATAACCGTGAGCCGCGACAATATTATAAGTTTCTTCTTCCTGACCAAATTTGTGATTGTGATTCTATTCCATATTTAAACCTAAAATACAAAAATCAATCATATA	Plant	Algae
GCGTTCACAAAGAAAAGGTCCTTTTGTAGCCGATCGCTTGCCGGGGAAAATAGAGAGCCTTGGCGCCAGAGGGGGAGGCAGGGTGGTTGTCACTTGGTCTCGTGCATCCGCTATCGTGCCAACCACGATTGGTCATACAATAGCTGTTCACAACGGGCGAGAACATTTACCCATTTCTGTGGCAGACCGTATGGTGGGTCACAGGCTGGGGGAATTCGCGCCCACTCGAACCTTTCGGGGACACGCGGGGAGTGATAAAAAATCTCGTCGTTAATCCCATAAGTCAGGAGGTCACGTGTC	Plant	Algae
NNNNNNNNNNNNNNNNNNNNNNNNNNNNNNNNNNNNNNNNNNNNNNNNNNNNNNNNNNNNNNNNNNNNNNNNNNNNNNNNNNNNNNNNNNNNNNNNNNNNNNNNNNNNNNNNNNNNNNNNNNNNNNNNNNNNNNNNNNNNNNNNNNNNNNNNNNNNNNNNNNNNNNNNNNNNNNNNNNNNNNNNNNNNNNNNNNNNNNTTATCAGAATGCAAGCCCTACCCTTGAATTTACAAGATACCCCTTTTTCCTCTCCATGGGATTACATCCCGAGTTATTGTGAAAATAAAAAATAAAGAGGTT	Plant	Algae
GTAAAACAATTATCAACAATTAATTAAAAAAATAATTTAATATAAATTATTTTCAAATATTTTTAACAATTTATTAATTATGTCATCAAAAAAATCAACATATACTTATCCAATTTTCACTGTTCGTTGGTTATCTGTACATGCTTTAGCTGTACCTACAGTTTTCTTTTTAGGGGCTATTACAGCTATGCAATTTATTCAACGTTAATATAAATTTTATTTAAACAATAAGATTTATTTAATTAGTTTTATTTCTTTTTATAAAAGAAAATCATTTTATTATGAAGGATTTTTAAGGTT	Plant	Algae
GCTAAATTATGTCTCATGCTGTAAAAATTTATGATACTTGCATTGGTTGTACACAATGTGTCCGAGCTTGTCCTACGGATGTACTAGAAATGGTGGCTTGGGATGGTTGTAAAGCTGGTCAAATTGCATCTGCACCACGAACTGAAGATTGTGTTGGTTGTAAGCGTTGTGAAAGTGCTTGTCCAACAGATTTCTTGAGTGTTCGTGTTTATCTAGGTTCGGAAACAACACGTAGTATGGGTCTAGCTTATTAAGCCTTTAGTTGTATATTTGTTGTTAAATATTTTATAAACCTATATC	Plant	Algae
GAATTTCGTATAAAAATTTCACAAATATGTTCTGAGTTAAATGTTGATGGTTTAAGAGGGGATATTGTAACAAATAGAGCTGCAAAAGCACTAACTGCTTTTGAAGGTCGTAATGAAGTGACTGCTCAAGATATTTTTAGAGTTATTCCATTATGTTTAAGACATCGTTTACGTAAAGATCCATTAGAAACAATTGATTCTGGTGATAAAGTTCGTGACATTTTTAAAAAAATTTTTAGTTAATATATTAATAATTAACTAAAAATTTTTTGAATTCAAGATAACATTATTATTATTATT	Plant	Algae
CTTTATGGCACGTTCATCTAAAAAAGGTCCTTTTGTAGCTAATCATTTAATACGAGAAATTGAAAATCTTAATAAAAGAAGGGAGCGAAAGTTAATTACAACTTGGTCTCGCGCTTCTGCAGTCGTACCTATCACGATTGGTCACACAATTGCCGTTCATAATGGAAGAGAGCACCTACCTATTTACGTAACAGATCGCATGGTAGGTCACAAACTGGGTGAATTTGTACCCACCCGAAATTTTAGGGGACATGCAAAAAACGACAAAGGTTCTCGTCGATAATTAAGAGATTATACTTC	Plant	Algae
TGTTTTGCTGTTTTCTTTCCTATCTTTAAAAAAGGTTGTCGAAAATACCATAAAATTTGGTAAATATCTTGAAAAATTAAAAAAATTTTTAATTGACTTCTACCAATTTTTTTTTGGACCATTGAATAAATTAATAATTTTAAGATTACTTAAATATTTTAAATTAAAAAATCATATAATTCAAATATTTTGTTAAATTTCATTTATACTTATATAAGAAAAATTTAAACAATTAAATATAATATTTGAAATGATCAATAATGATAAAGGAGGACGACAAAAAAATAAAATAAAAAAAAT	Plant	Algae
TAATTATGTTATAAGACAAAGATAGCCCTTGTGGGCTAGTTTGATTTAGAGCAAACTCTCTAAACTAACAGTTTTATTTAGTCTAGATTTTCTAGTCTAACTTTAAACTAAAAAGTCACTTTTTTGATTACTTTTGTGCATTTCATGTAGTATTTTATTAGAATTATTATGATTATTATTGCCATCAATATTTTAAAATTTTTTCTAAATATAGCATTCAGTTTTTTATTTTAAAATATTTGTGGCGTTCGACTTGAAACTATATATAAGATATATCAATAATTTAGTTATTAAAATTTT	Plant	Algae
TTTCATACTCGTTTATCAAAAGGGTGGAATGGTTTCAAATCTTCTTTATTAGCTAGTTTTGGTTTTATAGTTATTTGGGTTTGTTATTTAGGTGTTAATTTAATGGGTAAAGGCTTACATAGCTATGGTTTTTTATCATAATATTATGGGCTAGGAGGGATTTGAACCCCCGACACCACGGTTCGTAGCCGTGTGCTCTAGTCCACTGAGCTACAAGCCCTATTATATTTTATATTATAATATAATTATATTTGTTATAATTTAATTTTACAAGCTCTATTTATTCGAAGGAAATTAAAT	Plant	Algae
TGCTTTCAGGAATGTAAGGACATACTATCTATCGATCAAATCCTTTTTCGGGAAGATTTGATGTCAAATCTTCGCTAACTGGGATCGAGTGGAACGAGAAACGCAAAAGACAGTAACTAATGAAGGATTCGAGGGATAAACGCTTTCAACCCTAAATTTGCCCTATTCCTCAAAATTTTTTAATAAAACTATTATTTCGTCAGTGCGCATAGGTGCTTCATACGATCTGCACTGCACAACCCTTCAGGATTGATTGGCTCACACAAGAACACAACACAATGAGAGGCTATTAACACGAGA	Plant	Algae
TATCAGTTTTAGAATCTCTCTATTCATTACAATTAGATATAATATTGAATAATTTAAAATTAGAGCGGTGAAAATTAAGATCGAAAGATTATAAAGCGCTAATCAATAATTGAGAAAAGCTATTTTTTAAAGTAATTTAATCTAGTAGTTTTATATTTAGTCATACTATACTAAAAATTACTAATAGGAACGTTAGGTATAATTTTTTTTGCAATCTTTTTTCGTGAACCACCCCGTATTATAAAATAATTTAGAAGAGAACGCCGTAAAGAAAGTAAAAAAATTAAAAAAATTTCTTCT	Plant	Algae
AAGTAAAGGACCTTAACCTTAACCTTAACCTTAACCTTAACCTTAACCTTAACCTTAACCTTAAAAAGGTTTGGTCCCTTATATTAATTATATAATAAATAATAATAAGAAATAATAATCAGCGATAACAATAATGATAATAATATTTAAAATAAAATTATGAGTTGAATTACTTGTTTTTATTTATTATTTATAATAAATAAACTCCTTTTAACTATACTAGTTAAAAATAAAAAAGTTTTTTATTTTAAAAAACCTTACTTATTAAGTAGTTAATTATTTAATTAATATAAAAGAAAT	Plant	Algae
GAAAGGGACTCGAACCCTTGACATTGGGTTTCGGAAACCCAAGCTCTATCCTCTGAGCTACCAGTTCTTTTTGGTATCCACTTTATATAAATATAACGGACACCAAGTTCAAATCAAATTCGACGCGAATTAATCAACGCGGCCTTTCAGGCACTTCGATTGCCCCCAGCAAGTATGATACAATTGTTCACAGGGTTCAATGATTAAAAGCCCAAAACTATGTGCACCCTAGTCACAGTGCTTTTTTTTTAGCTCATTTCAATCACCTCTTAATTTTTTGTTTAAGATCAAAAAAATTCA	Plant	Algae
GAAGACCGTACGAACATACTAATTCTGATGCAGAAAATAAAAAAATTGCCTCCTGAAAAGAAAGGGAGCAGAATAGAAATTCTGTTGAAAACATTCCAAGGTAAAGGTCCAGGTCAAAGATGGAGAATTGCAGAAAGTAAAAGTAAAAGGCTAAAGAAAAAACTACAATTGCTGGAGCCAAAACCAGAAGAAAAATTAGAAGCTAAAAATTTTGAAAAGAAAAAGAAAGTACCACAATTTCTGGTGAAAAAAGAATCAATAACGGACAAAATTTTCACAAAAACCAAAAGAAGGCCTAGG	Plant	Algae
AGACAATTAGTTTCACATGGTCATATTTTAGTAAATAAAAAAAAAGTTGATATAGCTAGTTATTCATGTAAAATTAAAGATATTATTTCAGTAAAAAATAAACAATCTTCACAAGAATTAGTTAAACAATTAAGCCAAAAATGTGATAATGAATTACCAGATCATTTAAGTTTTAATAAAGAAAATTTAATAGGTGTTGTAAATGGTATTATTAATAGAGATTGGGTTGGTTTAAAAATTAATGAGTTACTAGTTGTTGAATATTATTCACGCAACTAAATTTTAAAGGAGTTATTATTA	Plant	Algae
TTTTCGACAAAGCATAAAATTTAAAAAACCAAAACATTTTTTTTCCTAATTCACAAGGCAACAAAGCAGAATTTTTTGCTTGTTACAAAGCAGAAAATTTTTTCGAACAAATTTTGGTGACGAAACAGTACTTGTTAATTTTTTTTTTTTTCGAAACCGAAACAGAATAAACAGGTATTTTTTTTTGTCAAGACGCCTTGAACTTAAAAAAAAAACTTCGTCTGCAGTGGTTTGTCCGTCTAAAATATGCCAATTTTACTATTTTTTATATAGATTAACATAACAAAAGTGGAGGCTTTG	Plant	Algae
TTCGCACACTTTAGTGTGCGAAAAAATTACGGGCAAAATGATAATCTACTTTATCTTATCAGTATGGGGTCGCCAATACACCCAAATTTCTAACGAAATTGTATGAGCGAAGCAGATCCTATGAGCAAAGCGAATTAGTACGGAGTTTTATATGGGATTGATAAGATAAAGCGTGTTATAAATCTCTTAAGGAAATCTCCGAAGTAAAGTACTTTTATTCAAGGTAAAAAGTATTCAATTAAACTTAAAATTTTATTTCTAGTTTTCATTAAATTAAGTAAAAAAAAAACTATGCATGAC	Plant	Algae
GCAAAAATTTTTTTTTTTCTTAAAAATTGTCTTTGTTTAAGTAACCTTACTTAAATTTGAGTTTTTATTTTAAAAGTATTAAATCATTGATTTAATATTTTGACTTTTGCTCGCTCCTTCGCTTTGCGAGAGCGCGCAAAAGCTATGCTTCTTACTCCTCGCGCTAGCGCACCGAAGGAGAGCTTTCTTCTTCTTCGCTCCTTCGCGAAGTGAAGAAGAAGCGAAGCGCAAGTTAAATCTTTGATTTAATCAAAGACAAAAACAGATTTTATTTTTAAAAACAACAATTTTTTATTTATT	Plant	Algae
AAGAATCGAAAAACTTGGAAAGATAAAGTTCTTTCTAAGGCTTGTAAAAGTGAAAGAACTCGGTATAGATATATTAAAAATTTATCCGTTGAACAATTAAAAGAAACATTAAATTTTAATGAAATTAAAACCGTAAGTCACTTAGCTTTACATTATTTAGTTTCTCCAAAACATGGTAGAAAAGTTGTTCGCAATCGTATTTTAGAATTACAAATTGATGTACCAGAAGCACTTTAGAAGGGTATTTATGTAGTTTCAAAAAACCCACTTCATTGGCCAACAAAATTTTACGAAAAACGT	Plant	Algae
TTAAAGTGGTAGATAAACCAAGTTTTGTCTTTGATTATTGATACTAATATATATTTAGATTATGTGATATTTATTGAACGATCTCTTTTGTAGTAAATAAATGTTTGATACAATAGAAAATGTCTATACTTTTGAAAAAATAGCATCATATTTTTGAGAAATAATATACGAAATATAATATTTCCATATTATTTCTGTTTTTTATATCATTAAAGATATGAAGTATAATTAAATGGATTAGTCATATCTATTTATTTAAATTAAAGCTTTTAAGATTCTGATAGGAGTTATTTAAATATA	Plant	Algae
TGGTAAGTAAAACTCTTTAATTACTCACTAAAGACGATCTTAGAAGTTCTTTGTTCATTTTTTATTTAATATAATATTTGTTATATAAAAATTAAATAATTTTTAATTAATGTTTAACTTTGTAAGGACAGTTTCAAAGTGACATGAATGGCTACTGCAAAAACGAAGTAAGTTATTCTTTCTCAGGGCAAAATTTTGAGTAGATTAATTTTGTTTAAAAATGTGGGACACAGTCGTCAAGTCTTTTGAACTATCTAAGAGATATGTTGAAAAGAGAATAATTTTATTATTAAATGAGCT	Plant	Algae
GCCGATTGCTCATGCAATTTGGGATCCTCATTTTGGTCAACCGGCGGTGGAAGCTTTTACTAGAGGGGGCGCTCCTGGTCTAGAGGGGGCGCTCCTGGTCCAGTGAATATCGCTTACTCTGGTGTTTATCAGTGGTGGTATACAATCGGGTTACGTACTAATGAAGATCTTTATACTGGAGCCCTTTTTCTATTATTTCTTTCTGCTCTATCCTTAATAGCGGGTTGGTTACACCTACAACCGAAATGGAAACCGAGCGTTTCGTGGTTCAAAAACGCCGAATCTCGTCTCAATCATCAT	Plant	Algae
AGAAATCAAATAGAAAGAATTACAAAAGAGAAAAAAAAAGTAACTCCAGAAATAAATATTAGTCTTAACAAAACAAGTTATAATGCTAAAAGATTAGAAAAATGGCAAATATTAAAAAGAAGAAATACTCGATTAATCTGTAAATTACCCCTTTTTTTAAAATTTTTCATTGAAAGAATCTACACAAATATATTTTTATCTATCATTAATATTCCCAGAATGAAGAGAAAATTATTTCTTGAATCAACAAAAAAAATTATGAATAAATCCAAATGATTTCTTGAATCAACAAAAAAAATT	Plant	Algae
TTCAATATTTATTGAATCATCCAAAAACAATCTAAAAAACCAATATATTTTTACCAATAAACATAAGCAGAAACAGTTTAGCATTTCTATGTTTAAGATCACAATGGAGAGATTGGTCCCACTTTTAATTTTTGATTTAAATAAAACTATATAATATAGAAAAAAAGAATAAACTAAAATAGTCTAATTCTATATATATGTAAAAAAATATATATAATAATAAATATTATTAAATAAAATAATATCATTTTTTACGTTTTTTTATTATAGAGTGGTATTTTGTTTGTGGAAAAATATAAA	Plant	Algae
ATTCAAAACGTTCTTCAAACTTGGTAAATTTCTTTGTTTTCAATTTGTTGTTTACTTTGAAAAATAAACAAATTATCAAGATTAAAGCTAGCATTTTGCCAATTTCTATCTTCTCAAATTTGTTCTTCAAGTTATTTTGTTGTTTTTTTTTCTAGAATATTTTCCTATTTAAAATAGGAAAATATTAGAATTCAAAAAAAATCAAAAAAAGAAAGAATGAAAAGTTTTTGTCTTTCTTTAAAAATAAAGACAAAAAATTGAAAGAAGATTTTGATAGATAAAAGAATGAAAAAAAAACAT	Plant	Algae
AGACAGTGCGTAGTATATATGAATACTAGATACTAGATATATTAATACTAGACTATATTATTCTAATTATTTCTTAGAATAATAGAATAAGAATATTCTTATTCTATTATTCTATTATTATAGTTAGAAGTTAGACTTTTTTATACTAAATACTCTTTTAGTCTAATTTAGTATAAGAGAAACAATATACTACATAAAGCATACACATACGCCGTTATGACCATATTGCACTATGTATCATTTCATAACACAAGAAGTGCTTATCTTTTTTGGTTACATTAGAAATGTATTTAAATAGAA	Plant	Algae
CTTTAGTAACTAATTTTTATAGTCTATAGACGGATTAGAAATGCTTTAAATATAAAGGAAAGTTTTTTTATCTTCTTTCTCCATTTTATATATTCAAATTTACTTACTAAAAACTAAGTAGTCATTTTTATTAACAAATTTAATATTTGACCAAGAAGAACTTCTTGATTTGAATATTAAAAAAATTCAACATCTATGTATATTAATTTAGTGTTATTATATATCGTGATTTTTAATTTAATGGATTTCTCTCAAAAGATTACTATTAAAAATTTTAATTTGAAATAAACATTTTCTATT	Plant	Algae
CAAAAATTTCTTTTGCTTTATACAATTTTCAATTGAATAAAAAATTATTATATATATCAATACTAACGGATCCAACAACCGGAGGAGTTACAGCAAGCTTTGGAATGTTAGGGGATATAATTATAGCGGAACCAAGAACTTCCATCGCTTTTGCGGGTAAGAGAGTAATTGAACAAACATTAAATGTAGAAGTACCACCATTCGCACAAGAAGCTGAAAATATTTTTGAAAAAGGATTAATTGATTTAATTATACCGCGTAATATTTTAAAGATTACTTTAAGTGAGTTACTAAATTTTC	Plant	Algae
GAAATAAAAATTCATGAAGATTAAATTACTGAATAACTTCTGAGGGTATGTTCCAGGTTGCTTTAGAGAAATAGAATTTAAATAAGATTCTAGGCTATGTTTACAAAAAAATAGGACGTACTTAATGTATAGACCGGTAAAGGAAAAAATGGAAGTATAAGTTACTTAATTTAATTAGACTTTTAACTTTAACATGTTTTTTAGGAGGCACAATTATAAGTTAAAAATGTAAGGAAAACCTATTTTCTTCCAATATATAGATTTGGCATTAAATTTTAGTTAAGGAGTGAAATTAAAAAT	Plant	Algae
TTTCTCAAATACAAAATTTTGAGAAGATGCACTAATCTTCTGTTCTGACCTAGTTAATAATTAACTAGGTCAGGACGACAATCAAGTGTATATTTGAAATAATTCCCCCTACTATTGAATACTAAATACTGTAGTGAATTAACGCCCTTTTTTGCTACTTTACTAAGTATACCGGCTTATTACAATTCTACCGCGACATGACATATTAAAATCTTGGTTAACTTCCCTGAAAGGGTTATACGTGTTAAACCTAATGTAGTATAACAAAACAATATTTGTTGAGATAATAGGAGTATGCAA	Plant	Algae
TATTTTTTTTCAAAAAAATGGAAATTTGTTCTTTTTTTGGTAAAAAAAGTTTCCTTTTCACTTTTTTGAATTTATTTTACAAAAGTCAGATACATATAAAAACAGAAAAGGAAAAAAAAAGTTCCTCCCAAATGTTTCAAATAAAAAATAGAGAAAAAAATATTAAAAAAATGGAAGATGATTTGAAAGTTTTATAGAAACAGTTTGAAAAAAAGTGACAAAACCTTTATGGTTCACAAAAACTTAAAACAAAAAAACTCTGGTGAAAGTTTTAAAAAAAATATTTTTCTCTTAAAATTT	Plant	Algae
ATTGTTCAAAAAAATTTAAATATAAACAAGTACGTAGTCCTTGAGTTTTTTCATTCAAAAAAAAAGAGTTGAAAGTTTTATTTTTTGAACACTGTGTTGTTTTTTTTTGTGAAAAATAAAGAAGCATTTGCTTTTTTTTGAAATTTCAGTTTTTTAAAAAGTTTTTTTTTTAAGCAAATTTAAAAAAATTGTATCATAAATAAAAAAACAAAAATAAAAATTTTCATGGAATCACTTTTTAAATTTTTTATGCAAAGTTCGCTTTGCAATTATTTGAGCAAATTAGGATAAAAAAAAACT	Plant	Algae
ACGAGAGGACCTGGAAGGACACACCTCTGGTATACCAGTTCTCCTGCCAAGGGGACACGCTGGGTAGCTATGTGTGGAGCGGATAACTGCTGAAAGCATCTAAGTAGGAAGCCCATCTCAAGATGAGTGCTCTCTGCCTCGACTCTGTCGAGGCTATGGGTCACAGCAAGACAAGCTGTTTGATAGGTGTCAAGTGTAAGGCCAGCAATGGTTGTAGCTGAGGCATACTAACAGACCCATCGAGTTTGACCTCGTTGAGTCCGTTGTCGCAAAACAAATCTGCACCACTTGCTGGTGTTA	Plant	Algae
AATAGAATAAATATGAAAATCAGACTTTATTTATTTGATCTTAGAGTCTGATTTTTTGACCGGCAGAAAGGAGTATAATGATTAAACATCGTTATGTTAACGGAAGTCATGAGTTCTTAAAGTTTTTCCAAGATTATAAGAAAGATATGCAGATAAGGAGCATGTACACTCGAGTCACGAGGTATTAGAATCTCGTGACTCAAAATGAAATATTCAACATGATCTTTTATCACTATTTATTATGCCATTGGGCCCTAAACTTAAAGTTGTACAAATATAATTTATACAGGTGAAAAACAA	Plant	Algae
GATTTCATTTTAGTTTTTTTAGAATATCGTACCAACAAGTTTTAGCAATTGCAATTCTTTAGTATTAGTAACTTCTCTTAGGATTATTCATTAATCCTTTCTTTTGTTGGTCGGAAAGATAAATTATGAGATACTTATTATAACACTCATTTATGGGGCGTGGCCAAGCGGTAAGGCAGCGGGTTTTGGTCCCGTCATTCGGAGGTTCGAATCCTTCCGTCCCAGAGAGAGGGAAAAGAGCTTAATACCTTAACTCCACAGAATTCTAAGCGATAAGAATAACAATAAGCCATTTGATTG	Plant	Algae
ATTTACTTAATTCTGTTTTTTTTGTTTGAGTTTTTGGACAAAAAACTATCCAGTTACTTTTTTTTGTAAAAAAAAAAGTATAAAAATTTTTATTTATTTTATTTTTTCAGTTTAACCTCATTTCTTTTGTTCAGCTCTTGATAATTTAGTTTATTATCACTAAAAAAGACATCCTAAAAAAAAAATGCAAAGCATTTTTTTTTTAGGATGTCTTTTTTAGAAAAACGTGTTTTCTTCCTTTTAACATAAAGAAAACATTTCTGTAAAAAAAAAAACGACTATTTTTAGGAAAGTCTCCAT	Plant	Algae
CAATAGAATTAAACCTTGTTCTGTTATTATGTAAAAATATTTAAATTTTTATAAAAATACATAATCTTCTTATAAATTTATTTAAATATCTGGTATATTAGGCATAGGTTAAGTACACCATAATTTCCTTTAGAACTTGGTAGTTAAAGTCTATTGCGGTAAAAATACTGTAGGAAGGGTCCTACGGAAAAAAAGCTTGATGCCAGAACTTTATTATATTTACATATACTATATGTAAATATAATATTAAAAATCATAATATAATAATTAAAAATATAAAAAAGGGGGATTATTTTTTTT	Plant	Algae
CGAGCTAGGTACCAATTAGTGAAAAACACCAAATAGTTGCAAATTGGGGCAATTACTGATAGAATTGCTGCTGCATGCATGGCTGAGTGGTCGAAAGCGATAGACTCATAATCTGTTCTCATTAAGAGCGCCGCAGGTTCAAACCCTGTTGCATGCAAATGAGATAAAACAAAAGTAGTAAGTTGAAAACCGCTGCATATGATCTATCATATGAGCAACAACTTACTCTAATTATTGCATAGAGGCGCGTGTGCGGCATTGCCTTGAGGTAATGTTTTTTTATGTGGAGATTTACAACAT	Plant	Algae
CTAAGATTGTTAAGAATCAGGGGCTTGCTTTGTGTTAAAAATTCTAAAATATATGAGGCTTTCGAAATCTATAAATGAAATTGCATTTTTTCGTTTTTTCGTATAGAAAAAGCAGATGCAAGTAAAATGACTAAGTGTATCTACATCAACTAACACCCTATAAAAGGATTTCATTCAATTAGAAACTAGAAACGTATTAAAAAATAGGATAATGTCTTTTTTCTCGGTCGGGTCAATAAGGTCATGAAGGATTTCGGCTGAATTTCTCTCTTAATTTTACATATTTACATAAAATAAAAA	Plant	Algae
ATAATTGAGTTATTATAAATTTCTAAAATAATAAGTAAGAATGCTGCAAAAAGTAGAATAAAAACAGCCATTAATACTGTAGTTCCCCATCCTGGTAAAACTTTACCAGCTTCAGAGTTTAATGGACGTAATAACGTACCTAATGGAGTTACGATACCTGGTTCGTTTAAACCTGCTGATGCGCTAGGTTTAGCTTTTGATGTTCCTGTTGCCATTTTTTTATTTATAAAAAATTAGATTTTTTTTACTTTCTGTAATATTATAAAAGATGGAGAATATTTTTGTAAAAATTAAATTATT	Plant	Algae
ATCGGCTCCCTTCGCTCCGCGAAAGAAGTGAAGGCGAAGTAGCGGAAGGCTTCTTTCGCTTTGATTGCGCTCATCGCCTTCACTTCTTTCGCGGAGCGAAGGGAGCCGATGCGAGGCGAAGGATGCACCGAACCAAAGAGCCAAAGCCTTCGCTTTGCTTTGGCAAAACTGATAGCAAATAAGTGAACCAAAATGTGCAAACACTGACCTAAAAGATCAGGAACAATTTTTGATTTTAAAAAAAAAGATAAACACAGATATAGAATATTTAAAAAAATGTAATTTTTCTTAAAAAAAAAA	Plant	Algae
TTATAAAACAAATTACATAACATAATCATAACATAATTAAAGTTATTAAGTGTCAGAATTATGTTTCCAGGAATGCTTTATTAATTACTTTTTGATCTGTTGCAAATTAAAATTTTAGTAAAAATTATCTTTTTTTCTCTGTTCATACGTATTTTATACATTCCACTTATTATAGGAAGTTAGATAAAATTTCATGTGATTCAGTACCCAGAATATAAATTACATCATTGCCAGATCTGCTATAGTAGTCGATGCCGAATGGTTCAATAATGGTATTTTTTGCTAAATGGGAAATAAAAA	Plant	Algae
ATAATTAATTTGGAGAAAGCAAATATGAAGGATTTTACAACATACTTATCTACAGCACCAGTTCTTGCTCTTGTAAGCTTAACAGCTGTAGCAGGTTTATTAATTGAAATTAATCGCTATTTCCCAGATGCATTAATTCTTGCGTTTTAATTAGAATAAAAATTCTATATTAATTTTATGAGTAAAATTAATATAGAATTTTGAATAACTGTATCAATACTTATTGAGAATATTTTACTAGTAATTTTACTTTAAAAAAATTAAATACTATTTAATAAATCTATTATTATATTTAATAAT	Plant	Algae
GATTTTTGGATCATCAAGAGGGTGATCCGGGATGAAAAATTAATGACCTTCCCTAAAGACTGAGGGAAGGTCACTTAGGCTAATCTTCATGCTCCTCAAAAGGATCTCTAAGTTCTTTGGAGGGTTGCCCAAAGGCAGTATACGAAGCGTGACCGGTGAAGCTGACAAGTGAACGAGATATGGAGATAGCGACCAAGGTTGCAGTTTCCATTGCTAAGTAATCCCGAGATAATGGTTTGTTTCCGTTTCCAATATAATAGTACATAAAGTTAACAAATCTCAACTAATGTAATAAGTTTT	Plant	Algae
TATATATATATATATCTACATCTATATCAATCTATAGATACCAAACCGAATATAGAAAAAAAAAAAAAAAAAGAGAAGAGGATTTATCTATTACGTTTACAATAATAGAGATTTATTATATACGGACAAAAACAAAGTTCTTGAATCTATTGAAAGATCGAAATCTTTCCAAATCAATTATTAATAGCAATAAACTATCTTGCTAAGATAGAATTAGAAAAAACTGTCTAAAAAGTTGTATTAACTTAATTAATTATTGTTCTAATTAACTTATATTTTCTAATAATATTATTAAAAACT	Plant	Algae
CCGTAGGAAAACTTCCTATTTTTTTTTTGAAAAAAAAGAGGAAGGGTTGTCTAATATCACTCCTACTCCATGAGTTGATAATTAAAGGGGTTACCTGGAATGAAAGAACAAAAATGGATTCATGAAGGTTTAATTACTGAATCACTTTCCAATGGTATGTTTCGGGTTCGTAGTGACTTTTCAACATTCCTCTCGTTCGGATACAATCGGAGGTTAAAAAGTTCAAGAGACTTATTTTCTTTTCTTCGAAGGAGTAGATTCAAAATTAAAATAAAATTAAGGAGAAAAAAAATATAAAAT	Plant	Algae
GGTTCAAACCCTACTATATGCACCCATTATATTATATGACCCCTCGGTGGTAAAAGTATTTTTATGTTTGATTTTTTGAGCAAACCTTTATTAACAGAAAAAGCAACAAAATTAATAGAAAAAAAACAATATACTTTTGAAGTTAACTCTTCATTGACTAAAAAACAAATTCAAAAAATTTTTGAAAAATTTTATTCTATAAAAATCCAGTGGGTAAAAATACAACGATCTCCTAAAAAAAATTATAAACCAAAAAAAAAGGCAATTATAAAATTTTCAAAACAAATACCTATTTTTTAA	Plant	Algae
TCCCTAATAGAAGTCAACCGTTTCTTTCCCGACGCTTTGTTATTCCCGTTTCTTTGACCAAAAGGACGACTTACAGAGGGATCAGATGAGGCAATAAAAAAATCGGATAAATTTATGTCTTGAGAAGCAAATAGCATGTAACCAACTTTTTCTGGGGGATAGCTAAAATCTAAATTTTATTGCTGAAACTTCATGAGTAGTCCGCGTCCGCTCAAATACATTTAGATCTACTTGTGAACCCCCCCCCCCCCCCCCTAAATTTTTTTCCAAAAATTATCTTATTATGACGCAATTGATTTT	Plant	Algae
GATGGTGAAATGGTAGACACGTAAGACTCAAAATTTTATGCTTTAAAGCGTGGAGGTTCGAGTCCTCTTCAAGGCAGTATTTTTATAATAATAAAAAAAAAAATCTTATGTTATACTATTTATTTGATATCGATGATTTTATTAAACTAAAAAGAAAATAATATTTATTTTATTTAAAATATTTTTATTAATATTATTAATATAATAATTATACTGATATAAAAAAGATATAAAAAATTATAAATAAAAATCAGATGATATTTTTTAGTATTGTAAACTAAACACTAATATAATAAACAT	Plant	Algae
GATACTCAAGAAACAAAAGGTGAAATTTTTGTTATGTTTATTATAGCTATTGCAGCCGCCGAAGCTGCTATTGGATTAGCTATTGTCTTAGCTATTTATCGTAATAAAAATTCAACTCGTATTGATCAATTTAATTTATTAAAATGGTAATTAATTTACTTAGTTATTAAAAAATGTATCCATTTTTTAATGAATATTAATTTTTTTTTTGATTAAAAAAAAAAAATTTATATAATAATATTATATTATAACTTTACTAAATTTAAGGCTTTTAACAATATATTGGAGTTTAGAAATTTA	Plant	Algae
AGTTTTTTCTAAGAACTAAAATACTTAAGTATTTTAGTTCTTAGAAAAAACTATTTAATATTTCATTTAATAGTGAAATTAATAGTGAAATTAAACAAAATTTATATTTTATATTTCTTTTTTGTTAAAAATATTTTATAGCTTTCGTCTTTATGTAAAACAACTACATTATTTTTCAATTATATTGCTAATTAGACTTAAAACTAGATAAAAAAATATCTGTCTATAACTAAAAATTCAAGTTTTTTTGAGTAAAATACTCTGTACAACTTAGATAATTTATTAATGAGAAAAAAAAGT	Plant	Algae
AACAATTTAAAGTTACAAGTTGTACCAACACTGGGCCACCGATATAGCTATTCTGTTACGCAGTAGCTTAACAGAATAGCTACTGCGTCCGTAGTAGGAAGTCGGGCTTTGCCCGTGTAGTACTTAGTATCCGGCCTTCGGTCGGATTCTTGAGATATCTAAATTGGAAAAGTCTTTGAACGAGACAATATGTCGGGCATATTGGTTTTTGTACTAAATTTAACTTTAGACTCTGCCGTGGCTAACAGCCGTTGGACTATGTAAACTATCTTGAACCACAAGGCTTCGTAAGACAATTTT	Plant	Algae
GAAGGAGAGAGAGGGATTCGAACCCTCGATAGTTTTTAAAAACTATGCCGGTTTTCAAGACCGGAGCCATAAACCACTCGGCCATCTCTCCCATTTCCTTTGGGTGAAAAAGATATTAAGGTCATTAATTATAATTATATAATAATAAAGCCTTGTTTAACAATATTCTTACATAAATAAAAAGTAAATATTTTTTGAATTAAAAAAATCTGGAATATTTTGGTTTAGTAAATAAATAATTACTAGAAAAGGATTAACGGTATAATTTATTTTATTTTTTTAACTTGGAGAACTACAACC	Plant	Algae
GTTAGAATACTTGGATAACCATATAATTACGGTCTGTAAATAAATAGCAGGTTATTTAAATAAATAGCAGGTGGGAAAAGAATGTACAAAGAGCGGGTATATGTACAGGTAAGGTAATACAGATTTGACCTTACCTGTATGAATATTACGAGTAAGGGACGTATTCAGATACGGGGGTATAGCACGGAGAAAGTCTTGAGCTTGAGAAAGAAGCGAAAAATTCTATAAAAAGAGATACTTTAAACTGTTTTATAATAAAAGACGAGAATCTCTTTAATATTTATATTAATAAATAACTTT	Plant	Algae
TTGGCTTGCTAGCTGGTTTTTTAATAGAGGTTAATCGCTTCTTCCCAGACGCTTTATTATTTCCGTTTTTCTGATCCAAAGAACTAACTACGGAGGGGTCGGAGGAAGCAAAAAAGTCGGATAAATTTACGTCTTGCGAGACGAGTAGCACATAACCGAGTTATTGATGGGGGGGGGGGTAGCTAAAATTTAAATATTACTGTTGAAACTTTGCAAGTAGTCCGCTCAAATACATTTGGATCTACTTGTGACCCTCCCCCTAAAAAAGAAACCTTATCTTATTATGACACAATTGATTTT	Plant	Algae
TTTTTTTTTACTTTTTGCAATAATAAAATAGCAAGTTTATTCTTTTTGTGTAAGTGAAAAAGTAAAGAACAATATACAATACAAAAACATCAACAATTCCAAAAATATAAATAATTTAAAAAATAAAACAAATGAATGTAAATACAAAAAAAGAATATACAAATACAAAGTAAAGAACATTGTTTTATAAAAAAAAAGAACAATAAAATACTTGGAAAAAATCATTTTCAATTTGAAATAAAAAAAAGAAAAAGGATAATTTCTTAAAATTAAAAAAATAAATTTTTAAAATTATAAAAG	Plant	Algae
AAAATATTATTTATTTGTATGAAGATAGGGATGACAGGATTCGAACCTGCGACATTTTGTACCCAAAACAAATGCGCTACCAGACTGCGCTACATCCCTTAACTTCTAATCCTCTGGAATTATTGTACTCGTCTATTAGTTTTTTCTATTAAATTATCTTAGTTTTAATTTTTACATTTAGGTATTAGATGCTAAAATATTTTCTTAGCTAACATAATTTAGTAGATATTATATACATATAATGTATAAATCAGTATTATAGAATAATTTATTCTAAAAAAACAAAAAGGAAATTTTACG	Plant	Algae
GCCCGCTTTGTTATGTGCCACGCAAGGCGTTGGTTTTTTTCTGGTACAAACCATTGCCAGAATCTTTTTATCCTGCTTGTGTTGTGTCCTACGTGTTGCCTTTGGCTACGAGTCTAAAAAGGGTACAAATCCAAAAGAACGGTTGCAACCAAAGCAAGACTTGGTAAGCACGTGTTGACACTCTATCTATCGAGGTTAACGACCTTGTGCTGCCCACGGTTCAGCAAGACCTTTGTTTCGCATCTAGTACGTAAAAAAAATCTGTTTAAGGAGGGTTTCATTTTGGTCAAAGATTTACCA	Plant	Algae
ATTTTAATTAATAAAGAATTTAGGTAATTGTTTTAGAAAAGATGTATACTAAATTTGTTATATTATCATTAGGATTTTTCTCATGCTTACTATAATCAGTTATTTTCTATTTTTGTTTGCCGCTCTATTTCTAGCTTCAGTTTCATTTATTGGTTTAAATAAAATACAACTTATCTAAGAAACTATAAAAAATCTAACTTTTAAGGTCAGATTAATTTCATTGTATTTCTCGAATAAAAATTGAGATTAATAATAAATTTAGTTAGTTTCTAACTTAAATATTATTTTACTAAAATAAAA	Plant	Algae
ATGCTTTGATAGGTATTATTTAGTAATACCAAATACTCAAATGTTTTAGATCCAATTGTATTAAATTAGGCAAGAAATCAAACTGATTGACATAAAAAACAGATATGTTCTTCCCGTACTTCATTACTGTTTCTAATGCAACATTAAGTTAAGTATACGCAATATTACATCACTAATTTTGATCAGATTCATGTAGAATTGATTTTTGGATTAACATTTATTAAAAACTCGTCGTTGCGACTTAGTTAGCACCCGACGAAACAATATTGATTAACGTAAATAAATTAGGAGGAGACTAAT	Plant	Algae
ATTGTATGGTTAGAACGAGAAATATCCGCAGGGATACAACAACGTATTGGACCTGAATACGCTGGACCTTTAGGAGTTCTTCAAGCTTTAGCTGATGGGGCAAAATTACTTTTCAAAGAAAACCTCTTTCCATCGAGAGGCGATACTCGTTTATTCAGTATCGGACCTTCCATAGCGGTCATATCCATTTTAGTGAGCTATTTGGTAGTTCCTTTTGGTTCTCGGCTTGTTTTATTGGATCTCAATCTTGGTGTTTTTTTATGGATTGCCGTTTCAAGTATTGCTCCCATTGGCCTTCTT	Plant	Algae
AGATATTATAGCTATTCTTGGTTTAGATGAATTATCTGAAGAAGATCGTTTAACTGTAGCAAGAGCACGTAAAATTGAGCGATTTTTATCCCAACCTTTTTTTGTAGCAGAAGTTTTTACTGGTTCGCCAGGAAAATACGTTAGTTTAAGAGAAACAATAAAAGGATTTCAAATGATTTTGTCTGGAGAATTAGATAGTCTCCCTGAACAAGCTTTTTATTTAGTAGGAAACATCGATGAAGCTACTGCAAAAGCTGCTACTTTGGGAGGTTAAAACAAGTGACATTAAATCTTCGTATA	Plant	Algae
GGTCATAAAAAAAGATCAGCCCCTTGAGACCCTTTGGTCCTTCGGTCCTCCCCCCTTCGGGGGGAGGCCTTCGGCCCTTTGGTTTCTTGAAACTTCATTCTGGCCTTTTGGCCCTTAATAGAAACTAAAAACTTTTATAGAAGTTATTCCTGAGGAGTTTCTAGAACTTTGAAAAAAAAAGCAATTATTAAAACACTAAGTTTCTCCATCTCAGGCCTGGCTTTCCTTTTCCCTTTGGTGGGAAACCAATCACCCGTTGGGGGCACGAAGTTCTTAGCAAACCACTCTTCAATTATTACC	Plant	Algae
ATATGGCGAAAGTAAAAATGAAAAAATTCTTAAGCGGATCCATGATATCCGCATAAATATATGTATATACAAATACAGCTAAGATCAGATCCGCGAATATTAAAAATATTTAAAATAGTTTAAATAGAAAGTAAATGTAGTTTAAATAGAAAGTAAATGTATCCAACCAATTACTCCTAATGTTTCACGTCAGACTAGTCTTAGTTGATGAAAGTGACTTCGGGATCAAGAAAGGTAAAGTTAAAATTTTGGGGGTTATTCTCTCAAGTCCAATCAAATGCAACCGCATCTAGTTATAGT	Plant	Algae
TTTTCGGTCACATTTGGCATGGGGCTAGAACCTTATTTAGAGATGTTTTTGCTGGTATTGATCCAGATCTAGATGCACAGTTAGAATTTGGAGCATTTCAGAAATTAGGAGACGCTACGACTAAAAGACAAATAGTTTAAATTAATTTAATAAGCTTTTTTTCTATTAGTTTAATAAAAAAATAAATTTGATTTAATAAAAAAAGAATATATATATCATTTTTTGTCAAACTTTTTAAAGAAAATATATTTTCAATTAGTACGAAAGCTATCTCCATACTTCTCACTTATAACAAAATCT	Plant	Algae
CGTCCACAATTCTACGTTCGTACAACAGACGTAACAGGAAAAATCGACTCATTTATTAGTGATGAAGGTGAAGATACTAAAATGGTAATGCCTGGAGATCGTATTAAAATGATCGTTGATTTAATTCAACCTATTGCGATTGAAAATGGAATGCGTTTTGCAATCCGTGAAGGTGGTCGTACTGTAGGTGCCGGAGTAGTTTCAAAAATTATGGTTTAGCCTTTTAAAACTTTTCTTGGATTTATTTTTAATACTAAAAATAAGCCCAAGAAAAGTTTTCTTAAATTAAATAGAATTTAT	Plant	Algae
CAAATCATTCGGTAGAAACCTCATATTTTGCAAATCATTCGGTAGAAACCTCATATTTTGCAAATCATTCGGTAGAAACCTCATATTTTGCAAATCATTTTCATTTTATTTTGTGCAATTGAAAGGGGAAACTGAGAATTGTTGCTGTACTAACAAGAGCACGGCAACTTTGTTCAAATACTTAGATACAAAATTGATTGAGTGTTCTTCCTTATCGCCACGCACCACCTCTCGCCTACGGCGACGCCGTAGGCGACGGTGGTGCGTAGCAGTTAAAAATTTTTTTATAAAACATTTTTT	Plant	Algae
TAGTGTAGAGATATATGGGAAGATCATTAAAAAAAGCCCCTTTCGTGGCAGATCATTTACTTCAAAAAGTTGAAAGATTAAATACACAAGGTGATAAAAAAGTTATTAAAACATGGTCACGTTCATCCACAATTGTTCCGGTGATGATTGGACATACTATTGCTGTCCATAATGGACGCGAGCATATTCCAGTGTTTATTACGGATCAGATGGTTGGGCATAAATTAGGTGAATTTGCCCCAACTCGGACTTTTCGAGGTCATGTGAAAAAAGATAAAAAATCAAAACGATAAACAGCTT	Plant	Algae
AGCAAATTGCTTCGGCTCCACGAACGGAGGATTGTGTTGGTTGTAAGAGATGTGAATCCGCTTGTCCAACGGATTTTTTGAGCGTGAGGGTTTATTTGGGGCATGAAACAACTCGAAGCATGGGTCTAGCTTATTAATATAATAAGCTCCAAACAAAACTACTTTAAACAAACTCAAACCGAAAACAAACTCAAACCGAATTTTCAATTTTTTTCAATACAATTGATTTTTTTTTACCGACACAAAACCCGTTCTCGAAAAAGAACGGGTTTTGGGGTCTAATTCTATCTTGTCTTTACC	Plant	Algae
TTTGATAAATGTCTTGTTTTTATTTTTTAAATTCAAAAAAAATAAAAACAAGACATTTATCAAAATTTTTCAATAATTTTAATCAAAAAGATTAATCTTTATTAGCAAAAAAAATTTAATGTTTTAAATAAAATTGAAATAAAAAATTTTAAAACTTATTATACTTCTAAAAATCAGGAAGTTTTAGAAGTTTTCATTTTGAAAACAACTCTTTTTAAATTTATTTTAAATTTAAAACTAAGAGAAAGTCTTTAATAATCTATCTCTCATATCCATTAGATAGAACAGCTTTATAAAAAA	Plant	Algae
AGCTAGAAATAAAATATAGGTACACATAGAAATATACATACAGCAAAAATTTAAAATTGAAAAGAAATGCAATAATTAATAGTATTTCTTTTCAATAAAACAAAAAACTCTTTTATTTTTTTTCTTGAGGATCTTCTAACTCTCAAATAAAAGAAATATTATGAAATAAGTGCTTGTTTGGAAAAGAAATAATTGTATTTTGATGTACTGTAGAAATCTGTATCATTTGACTGTATATAGCTTAAAAAAAATTTGAGATTCTCGAGTTCTTGTAAAATTACACCAAACTCTATATAAATT	Plant	Algae
CAATACCTTTTTCTGAAATAAAATTCAATGAAAGAAGAAGCTCCGGTGCATAGAGAGAACCTCACCGTTTAACAAGGTAACCATAGAAACGACGGAAACCACTGTTTTTTTTTGATTTTCGGAATTCCAGTTTTTGACTTCCAGATGAAATAACGAGAAGATCAAAATCAAAAATCATGGTTGGGAAGGTTAGAGTAGCAAAAGCCATTGGAATTCATATTTGATATACGGGAATAATCCGTTTTGTTATTTATCGACCGTAGACGGTAAAAATTTAACATTTAAAGATGCAATTTATTT	Plant	Algae
AGCAACCTAACAAACCACCATTTTTGGACGTTTTTTTCAAAAAAAAGGTGGGATAGGCCCCAGGCCACCCTTCAGGAGTTTATGTTGAGGCACGTTTTGCGGTGTACCTCTTCAAAAAACAATTTTGATCATCGACAGAGCAGCACAGGGGAATCGAACCCCTACCATCAGAATGGAAACCTGAGGCGCTACCATTACACCAGTGCTGCAAAGTGTGGATGAGTTCATCAAAAAGTATCTTCAAAAAAAACAATTTGTAAACAATTGTTTTTTTTTCAATTTTGGATACTATGAACAAAT	Plant	Algae
CCCCTCGACCGGAGAAAGGTCGTGTAACAAACAATAAAAAAAACTGGCCAATTGGGAAAATTGATTTTGGGGGTATTGGAGCGTTGGATCAATTGCCTGTGACCCAAAAACGGTTCCAAACCATTATCTATATTTTCTAAAAATTGCCTTTTAGTAAAAAAAAATAAAAGGCTATAGCTATACTTAGTAATTTTTTTTCTTTAAGCCAAAAATTTGAAAAGGCTGTGTTTCATAAAAGATAACTGTTTGATATATTAAAAAAAAACTTTTCTAAAAAAAATAACAAAATTTGAATTTTAT	Plant	Algae
AGTACAGAAACAATGGAGCACATTGGTCTTTCCTTCGCTGCTTCGGGCGCGCTAGCGCTTCGCTCGCGGAGCGATGCGAAGACCCACATGCAAGCACTTTTGGAAAAAAAGCTTTGCTGAAGAATAAAGAATAAAGCAAAGAGAAAAAGAATAATAAATGGTTTTTAATAAGAAGAACTTGTAAACTTTATTTACAACCAAAAGTAGGAATAATGTAAAATAAATGTACAAAAAAATAAAAAACTTAAAATATCTTATTTTAAAGAAAAAATAGAATGTTTAAATTTAAACAATTTATTT	Plant	Algae
AGTTTTTTACCTTTTGTTCGTCTCCCAAGTGCTGGGAGATAGCATAGCCTCTAACAGCTAATGCTCCGTAAGAGGCGGGCTATTAGCTCAGTTGGTTAGAGCGCTGTCCTGATAAGACAGAAGTCGTTGGTTCAAGTCCAATATAGCCCAAAAAAAAAGGAAAGGGGATATAGCTCAGTGGTAGAGCGCTGCTTTTGCACGGCAGATGTCAGGAGTTCGACTCTCCTTATCTCCATTTCATTTTCTATAACTAATCTTATAAATAACTCTTGATTTATAGAAGCAAGACAAATGTGAAAT	Plant	Algae
ATAAAAAAAAAAAACCTAAACGGAACGATTTTTATTCCTTTAACTTCTATTACTTTTCCTACTAATTTATCGTTTTTAATTTGACAAGGAAAAGAATCGAAATTAAATGATTCAGAAATAAAATTACCTAAACTATATTTATTTCCAAACTTTAGATTATTTAAAGAATTATTGACAGTTTCTCCTTCAAGAAAACTAATAAATTCAAACTATGCAGATGATACGATATGTTTTGCTCGTTATTCCTCAAAATTTGAAAATGTTTTGGAAAACTGAACGAATATTGGCAAGCCAAGATTT	Plant	Algae
CTCGTCAACCAGAGGCTGAAGGAAAAATCCGTGGAACATTAATTCTTAGTTTCGCATTCATGGAATCACTAACAATCTATGGGCTTGTAGTTGCTCTTGTTCTTCTTTTCGCAAACCCATTCATCTCATAAATTTCAAAGAGATTTTTTATAATACTCTTAGGTTCTATATGCCCTAAAAGCTTCCTTTTAATAAAAAGGAATAAAATAAAATACCCAAAATTAAACTTTGGGTATTTTATCAAGAATCTCAGCAAAATAAAATTCAAATTTTGCTTATATATAATTAATTATTGAACTT	Plant	Algae
CGCTCATATGAACAAGCACTTATGATATTAGAGTTTATGCCTTATCGAGCATGTTACCCCATATTACAACTAATTTCTTCGGCAGCAGCAAATGCAAGCAATAATTTAAATATTAGCAAAGCTAATTTAATTATAAGTGAAGCAAAGGTAGACCAAGGTACTGTTTTAAAAAGGTTTCAACCAAGAGCTCAAGGACGAGGATATCCTATACATAAACCTACTTGTCATATAACTATTATCGTAAAAACTAAAAATCAATAAAAAAAATTATGCTAATATCATTTAGAAAGGAAAAAAAGC	Plant	Algae
TTTTAGATTTTTTGTATCATTAGAGCCTTAGTAACTAATTTTTATAGTAGATAGACGGATTAGAAATCCTTTAANNNNNNNNNNNNNNNNNNNNNNNNNNNNNNNNNNNNNNNNNNNNNNNNNNNNNNNNNNNNNNNNNNNNNNNNNNNNNNNNNNNNNNNNNNNNTTTTTGATTTGAATATTTTAAAAATTCAACATCTATGTATATTAATTTAGTGTTATTATATATCATGATTTTTCATGGATTTCTTTCAAAAGATGACTATTAAAAAAATTAAATTCTAAAAAAAAAATTATATT	Plant	Algae
ATTGTTCAAGCACGGTTAGTTGGTTTAGCCCACTTCTCAGTAGGTTATATCTTTACTTATGCTGCTTTTCTGATTGCTTCTACATCAGGTAAATTTGGTTAATAATCATTAAAATTAAATAAGATAAAAAAAATTTATTAAATAGGATAGAGTTTAGTTTTAACACTAGCATCTATCCTATTTAGTATAGAAAAAAAAAATATAACAAAATAGGATAAAATGAAAAAAAAAGATGAAAAAAAAAATTAATTTATTTCACTTTTTTTAACTAAAAAAATATTTTACTCATTAAAGAAAATT	Plant	Algae
ACTATAAAGAAATATGGCAAGATCATTAAAAAAAGCCCCTTTTGTGGCTGATCATTTACTTCAAAAAGTTGAAAGATTAAATACACAAGGTGAAAAAAAGGTTATTAAAACATGGTCCCGTTCGTCAACAATTGTTCCGGTGATGATTGGTCATACTGTTGCTGTCCATAATGGGCGTGAGCATATTCCCGTTTTTATTACGGATCAAATGGTAGGGCATAAATTAGGTGAATTTGCCCCAACTCGCACGTTTCGTGGTCATGTCAAAAAAGATAAAAAATCAAAACGATAAAATAGCTT	Plant	Algae
TTATTCCCTTAAATCTTGTTATGTTGTCAATTCTATACCAAAGGTATTTTTGAACCATACTGACTTAGTATAGCTAATGTTCCTTTGACGCAGCAAGAAAAATTTTGAATGATATTATTATCACCATCATATTATATATATAATTATAATATAATTATCTTTACCATTATCGTTATCCCCAATATTAGTTACATTTGCTATATAGTTCTTTCTCACATGAAAAAATTTTGATTCTCTCCTATCAAAAAATTTTATATAATTTATTGATCGAAGTATATGCAACATCTTATTAGGTTTTTC	Plant	Algae
GGCATGGTGAAACCGAGGGAGTGCGGACAATCAGCAGGGAAGTGGTGCAAAGCAACCGGCGAGGTTGCAGGCGCAACCCCTCAACGACTACACGCCAAACATCCGTGCCCCAGAACGGGGCCAGGCCTCACAGGGGTTCGGCGTTCCGTCGGACGGATGATGATATAGTCTGATCTTCCAGGCGACTGGGAGGTGGCGCTGCCTGTGGAAGCTAGGCTTGATATTGAGGCCTTCGAACTCCCATACGGGATGGCACTTAATACTTTGAGCTGGCAGACGCCGCGTTAAACAAGGTTGAAC	Plant	Algae
AAAGACCCCTATGCAAGGGTTTTAATTTGCAAAGAATTATTAGGTCTTTGCTTTTCAAAGACCCCTTTAGAGAAGACCGCTAGTTTTTAGTTTTAAAAACAGAAAAAGTCCATGCGAACTAGAGTTTCGCTAAATATACTTTATCATTTGGCAAGTAAATTTGTTTCCTTTGTTATAAAGTATCTAAAAATTTTAAAAAGTCAAAAACAAAAAATTTTTTAGTTTTGTAGTTTAAACTAATTTGTTAGTTTTCTATAGAATAAAATTTTTATTATTTAAATTTGTATCATAAAAAGTTAT	Plant	Algae
GGAAAATGCGTTTGCTATCACCTCAATAGAGGCGCCGTTACGGGTAGTGAAATTGCAAAAGAAATGTGGTATTATTGTAAATGTTGAAGGCGGGGGCCTTACTGCGCAAGCCCAAGCAATTAAATTAGGAATTGCTCGTGCTCTTTCCGCGTTGAAGCCGTCCTATCGCGCCTCTCTTAAGGAGAAGGGTCTCTTATCAAGAGACGCTCGCTGCAAAGAGCGGCGCAAATATGGTTTAAAAAAGGCACGGAAAGCCCCGCAGTTTTCGAAACGTTAAAAAGTTTTTGGAAGGTTATTAAG	Plant	Algae
AATACTTTCAAATTCAGAAAAATTTTTTAATAAAAGAAAAATAATTCTGAGCCAATAAAATAATTTTAAGGTGCAGAGACTTAACGAAAGCTATTTTAATAAAATAAAGATAAAGTCCAATTAAAACTAGTTTAGAAAATCCGTTGATCTTTTCGATCGTGAGGGTTCAAGTCCCTCTATCCCCAAAATAAAGAAGTAAGATTTTAATAAAAACTAAACTTTTCATTTAATTAAATTCTGGATTAAAAATATTATAAATTTATAATATTTTCAGATAAAAAAAAAACTGTTATCTTTCTT	Plant	Algae
AAATATTTTTATAAAGACATATTATTAATATGTTTTTTTTTTTTTACTTTTTTTTTTTTTTTGTTGAATAAAATAAAAAATATTATAGATAATTTATTATCTATAAATTTAAATATTATTAATTAAAATTAAAAATAGTATTAATAATATTTAAATAGTATTAAATATATAACTATAATTAAAACTATTAAATATTATATTTATATATTACTTAAAAGGAAGAATAAAATCAAATTTTAAATATTTATTTATGATAATTATAAATAAATATTTAATTTTAATTATTATATATTAATAAAT	Plant	Algae
AAAAAACTTAAAAAACCGCTTATTTTAAATCTACGATTTAAAAATAAGTTCGAAGATTAAAAAAGAAATGGAAAATGAGAGTCAAAATAAGATTGAAAAACAAAAGTAAGTGAGTTGTTTATTATTAACAGTCTGAATTTAAGGCTAATTCTCGTATTTATTTAATAAATTTTTTCTTTTTTTTTAGAAAAAATTTATTAAACAAATAAATTCTCTTTTTCTTTTTCTTTTTTCTTTTTTTGGTATAATATTTATACCTTGAAAATTGGCTTATACACAAAAATTTAAAAAGAAAAATTT	Plant	Algae
TGAATTGCATCTGCAAATGATTGATTATCACATTGGCCTGCTCAGAGCCATGGCGAACAAATCCACTTAGTCGAAACTTTTAGCTTCCACTTTATCGTGGAACAGGTTTCATTTTTACCTCTCCCCTTCGCAGTAATATTATTTTCGGCAAAAATGGTAATAAATATCCAACCTGACGAGATTAGCAGCATCATTCGCAAGCAAATTGAAGGGTATGTCCCAGAAGTGAAAGTTGTTAATATTGGTACCGTACCTTAAGTAGGAGATGGAATCGCCCGCATTCATGGACTCAACGAAGTA	Plant	Algae
TAAGAAACTATAATGATTATATTAATATAGAATATAAGAAATTAGCCAACATTAATATAACATGTACTAAAATATTGAGTAGAATCAACAATTTTAGAAATAGAAATTTGATATAAATGTTATATTGTATTGCATATTGCAAATAAAATACAAGTCACCAAGACAATAAAACCAACCATATTGGAAACAATATTTTATGTGTTTATTTTTGGCTAATTAAATTCACAAATATATTAACCACAATTTAGAATTTGGTAACTTTATATATTTGTTTTTATTATTAACAAGGAGATTTTTGCT	Plant	Algae
GTCCTGTCTTTTTTCTTGGCACCAACGCTCGCTAGAGTGACTTGAAATTGTTCCATTCAGGATCTACCAAATCAAACGGTTATCTTTCTAAAAAGAACGGACGAAGGCACTTTATTTAATAGGACACAATCAGTGGATCCACTTCGTGCCTCACGGTCAACCGGTTTCAGCTCAAAAATTATTTTCCTTTCTAAATAAAATAGTATAAAATACATTAGTATTTTACTACTATTTTATTTAGATTTTACCAGAGATCACGAAGGCACGGAGTGCACTGCGTAAAAAAAACAAATTCTTATA	Plant	Algae
GTTTGGGCTTTAGAAGGTTTTGGCGCTTCTTACATTTTGCAAGAAATGCTTACCATTAAGTCTGATCATATTCAAGCCCGTCAAAAAATAATTAATAACATTGTAGCTGGAGAGCCGGTGGATAAACCTGAAACTACTCCAGAATCTTTTCGATTGCTCGCTAGAGAATTGCGATGCTTAGCCCTTAATTTAGATCATGCTGTTGTGAAAAAAGATTTAATAATAGATTATAAAGAATTGTGATACTATATAAATAATGGGGGAAACCTAAATTTTATGGTTTAGCATGGGAGGTTTAAC	Plant	Algae
ATTGAAACTTTACTTAAAAGAAATTTCCAAATCGAACTCAGAAACAAAAAGATTTTGTAAAGTAAAGAAGGCGCTTCATTTACCTCCGTGTAGGCTAGGTCGTCTCTGCAAAGTTGGTTATGTCTCTCCATGAGATAGTAGGCATCAAGGAAGTGGGGAAATCAATATCGAGAATTAATTATCATAATATTGACTATGAATTATGAGAAAGCTACAAGAATAGTCGCTTAACTTAAGAAGAATATTCAATTAATAAAAGATAAAAATAAATTAAAAAAATAGGATATTTTCAAAACGAAA	Plant	Algae
TTTTTATAGTTTACATACCTTTGTATTACCTCTTTTAACTGCGGTCTTTATGTCAATGCATTTTTTAATGATCCGGAAACAAGGTATTTCAGGTCCTTTATAAATTATTAGAATATAATTTTAATAAGTTATAACATATTAATTTTTTAATATTAAAAAAATTACTATAAATCAAAATTATTTATTGCCATAAATTTTTTTAAAGACTTACAATAATAAAAAATTTATGGATTTATTGTATCTTATTTAAAATTTTTATTTAAATAAAATATATATTTATTTTTTGAGACAAATTTAATT	Plant	Algae
GCACGTATGTGCTAAGCGACTTCGCAAAAGGTTTTGTTAAAACAAAACCAACTTCGTAGCAAAGACAGAAGTTTCTTTCTAAGCACGTATGTGTTCAGTTTGCTTTAGCAAATTACTTTGTAGCCACTATCGAGAAATAGATGCATAGACGATCGCCTTCTTTGCATCTACAATGCAAAGACGAGTGCTTCAACGAGTAAAACAACTTTTGGTTTTACATTGTATGAAGAGAAATAAAGGGATTTGAACAAAAAAGCGTTACCATTTAAAAAAAAGTATTTTATATTGAATTTAAAAATT	Plant	Algae
AGAAGATACCAACGTAATTGTGGCTACTAACCGTGGTGAACCTCTTGTCCTTCGTAAAAAACTGACTCTTTCAGGTATCGCCTTTGAGAATGCTGCACGTCGCTTGATTGGTAGACAAGATTATATGATTGATTTGGATACGCCCTACAAAGGCCCTATTGAAAAGGTTTATGGGCAACTTCAAAATATCTTGTTTGGCCAAGAAAAAGTTTAATAAAAAATATATAATGAGCATAGATCTTCTTAAAAGGAAGAAATAACAGAGTTAGCTTGCAAACACTTCACTCTTGTTTTAACAAA	Plant	Algae
TCCGGGCTTTGGAGGGTTTTGGTGTGTCTTACACGTCGCAAGAAATGCTTACAACTAAATCAGATCATATTCAGGCTCGTTACAAGGTACCTAGTGCAATTATGACCGGAAAACCTGTTTGCAAACCCAATACTGTTCCAGAGTCTTTCCGACTGCTAGTTCGAGAATTACGTTGCATGGGTTTAAACCTGGAGCACAACTTCATAATTGAAGAGGGGTTGGAGAGGGAGAGTGAAAACATTTGATATCCAATTGAAACTTCTTTCATGAATAATCAATCAAAATTTTATTTTCTCTATT	Plant	Algae
TGTTTCTACTTTTCCAGTCATTTTAGATACTGTTTTTAAATATTGGATTTTTCGGCATTTAAATCGTATATCTCCTTCTATTGTAGCAACTTATCATACAATGAATGAATAAAAAAAATAAAACTTTAATTATAAAATAATTTGTTAATTATTAAGTAGTTTTTTTACTTACTAATGTAGAGTAGAATATTTTTGATTTATAATCTTCATTATTATTATAATGAACAGAATTATAAATAAGGATTACTAGTTTAGCTAAGTATCCTATTAATGAATTTTTTGAAAAAGAATAATTGAACT	Plant	Algae
TGGACAAAGCGCTCCGTCATACAACCCCTTCTGTAGAACTCCAAACGCGTCGGGTCGGTGGAGCTGTTTATCCCATTCCTGTAGAACTGCGTTTTGAACGTGGAACGCTCAAAGCTTTACGGTGGATAGTGATCGCCGCCAAAAAAAGATCAGGACCGACGCTCGCTATCAATTTAGCGAATGAATTGATTGATGCTTCAAAAAAATCTGGAATGGCTTTTCATAAAAAACAAGAAGTCCACAAAATAGCGGATGCTAATGGCCGTGTAAAATAAATACTAGAAAAAACGCTTTTTTATT	Plant	Algae
GATCTGTAACTCAGTTGGTAGAGTGGCTGCCTTACAAGCAGTACGTCATCGGTTCGAGTCCGGTCAGATCTAATTCATCCTTCCTATGCTAGAATTGCCTTAAAATAGGCATGTCGAGCAAAAAAAGATCTTCAGGATCCTATACTTGGGAGTAGACTGGCAATTCATCTCTTTTTGTTGTAGGATATGGGGTAAGTGCTCAGCGTTGCTGGGAGCGAAAATGTGAAAATATCTCATTGCTCATTAGATTTTCAGGGTTTTCCCTATATTGATGAAAAAAAAGTGGATAGAAAAAAATAT	Plant	Algae
GGCGACGTGCGTCAAATAAATCGTATCTTTTTGCAGATATTAACAGACTCTGATGGGACCAATCCTTACATTGTTATATAAAGCACGTAAATGCTAAAATATCTATGCCTTCATCTGTTCCTGAAAGAAAAGTTACTGGCTTACTTCACATTACTATGTGTTTTGCACGAACCAAACAAATAGGTGAGACGAGGCAATGAAGAAGGAATGCCTCTAATCTAGCAACGAACCGAGATAGTGATTCGTATATTTCATACAACAACTACCATCTCGTCTCTTTATAGCTTATAACGCAAGCCT	Plant	Algae
AATTAGCCATTCGAGATCCCAAAGTTTTTGATGAATTAATTAAAACGGTTTTTTAACCTTTATGTTTCACACAGCAAAAGGAAACCTTTTTTGTCGATTCCCTTTTTGAGTTTCGCTTTACGACGAAAACGTTTCTAAAAAAGTTTTTTCGAAACAAATCATTAAATAAAAAACGGCGACAAAGGAGCTTTTTATTTAATGCTAGTGGTAACAAAATAGGTTTACAAAGCTTTTTAAAACAGTCTATTTTAAATATTAAATAAACTTTAAAAAAAAACACAAAGAGAAGTTTAAAAATTT	Plant	Algae
GTTAACAGCCCGGTTAAACAAGCAGCTACTAATGGACATGTGGGAATAAGAAAAGCGTATTCGTTTGAAATTTTCACAGACAAGCGTATAAAATTTGAATTTAAATTAATATTAGTTATTTAGTTCTTTCTTGTGAATAAAAAAGTGAAAATAACAAATAGAATGTAGGCAAATGATATCGTTAATTTTTATCCATTAAATAATTAAGATTGAAACTTCACTTAGTAATAAACAACATAAGAAACCTTGACAAACGTTGATCACCAACGAAATACTTAGACAAGTCGCAAAATTAAGCAT	Plant	Algae
CAAACAAAAGATATAAAAATATTATTAGATACCAAACAAAAGATATAAAAAAAAAGAGAACAGAATTTTATCTCCTATTTAAACTCCTATTTAATATAATCTATATATTATAGAAAGTATAAGAGCTAAGTTCTTGGATCGATGGAAAGATCCCAATCTTTGCGAATTGACGGTAAATAGCAAGAAACTATCTTGCTAAATGAGAATAAGATAAAACTCTCACTCTCTAAAAAGTTGTATTAACTTGTAATTATTATTACACTAATATTGTATTATTAAAAACTATAGGATAAAAAAACT	Plant	Algae
TTATATAACAACTTTAAGACGTATTAGTAAACCTGGTTTAAGAATGTATTCTAATTATAAAGAAATTCCAAAAGTTTTAGGTGGAATGGGAATCGTTATTCTTTCAACGTCTCAAGGAATCATTACAGATCGAGAAGCACGAGAAAAACAAATTGGAGGAGAAATTTTATGTTATGTATGGTAATTTATTTACATTTTATTTAAATTTTTTGTATAGGAAAATCTTTGTAAATAAAAAAAAGCTAGCTAGTACTATATTTTTAAACGTTAGTTAAATTAAAAAAGGAAATTTTCCCTTTA	Plant	Algae
TGATAAAGTACGCGATATTTTTAAAAAAATTTTTAGTTAAAAATAATTAAATTATTAATAAATAGATTCAATAATGAATAAACTCATTAATGAAGATACTTATTAAACATATAATTAAAATCTCTTATAAAAAAAACTTTAGCGAATCTTAAAGTGATGAAATATTCACTAACTCTTAAATAAATTATCGTTTATAATTTATTTAATTATAAATGTTTAATTTTAAAAGCTAATTTTTTTTAAGAAAACAAGTTTGAATTCAAGATAACAAATTTTTTATATATTGAAGGGCTTTATCTA	Plant	Algae
ATCTTAGTGTTTATTAATGTAAAAAATCAATGGGGCGTGGCCAAGTGGTAAGGCAACGGGTTTTGGTCCCGGTATTCGTAGGTTCGAATCCTTCCGTCCCAGAGTATATCTGTATGCACACCCAAAATAGTTTAATATTTAGTACAGACTTACTCCATATATATCATATAATATATATGGCATATAATAGAAAGATTTATATCATATCAAAAAAAATCAGAATAACGTTTATTCTTTTTTGAAAGATCTTCGGTTTATGTTTAACAGTATAATATTGAAAAAGAAAATAAAATTATTATT	Plant	Algae
AAAAACTTTTTTTTCTTCTGCTGCAAAGCGGCAGGGTGAAGCAGGGCTGCGAGGAAACAACCTGAAATGTTTACAAAAGTTTCTTTTTTATAAAAATTGAGATATCTTAAAAATATTGAAAAAAAGAAAAAAGTATTTTCTTTTTTTTTTACGCAAAACTTCATAATATTGGTATATTTTTTTTTTAATTTCAAATTTCAAAAACATCCTAAAAAAAAGATGCAGAGAAAAAACCATACATTTTTTCTCTCAAGTTTTCTTTTGAGAAAATTCAAAATTACCTTTTTCAAATTTTTAAAA	Plant	Algae
AAAAAAATAGCATCCATAGCTGAACGGTTAAAGCACCCAACTCATAATTGGAGAATTCGCAGGTTCAACTCCTGTTGGATGCATCGATAAAATTATAAGTTTTTTGATAAAAACATATAAATTATTAATATTAATAATAGTACATTAGTAATAAAAAAATAAGCTTAATAAAAAAAAAAAGTATATATAATATAAATTTTCTTTGTTAAAATTAGTTGAATATTAAAAAAAAATAAATTAAATGAAAATTTTAATAAAAAATATAGAATATTTTTAGATAAAAGGGAGAAAAAAATAATA	Plant	Algae
ATTACAACATACAAAAAATTAGTATAAACTTAGACCAAACATTACTTGTTTTGGAAACACCTCTATCAAAGTTAGTTCCATTTGCTTCCTTTAGTTCGTCGGATAATAGAAATTCACCACCTACAATATTATCAAACTGACAGATAATGGGTTAATTATCGATTCCATTCTATATTAGGTCAATAAGCTTGGATTTGATACCAATTTGTCGATATCTACTTTAAGTGTGGTAAAATTTAAGTGTGGTAAAAACACATGTTAAAAAAAATGCATTGAATATTTATTTTTTCGCGAGTTATA	Plant	Algae
TGCCCCTCTAATCACTGCTTTAGATGTTGGAGTTCTTTTATTTAGATCGAATAAAAAATGGATTTCTCTAGCATTAATGGGAGGATTTGCATTAATTCAAGAAAATAATTTAACTGTTTTAGTTAATGAAGCTGAGAGTGCTAACACTATAAATTTGGAAGATGCCCGGGGGGCTTTAGAAAATGCTCGTCAACAATTAGTTCAAGCTACCAATCAAAAAGAAAAAGTTTCTGCTCAATTTTATTTAAAACGTGCTCAAGCTCGTTTTCAAGTAGTTAAATAAGTAAATCCTACCGCCCT	Plant	Algae
CATACAATGGTACACACCGAATACAATTTCAAGGCGTGTTTCAAAACAAAAATAGAATCTCGAGCATAAAAAATACAAAAATCAATACTCATTTCCTTTAAAAGAATTTGCATTGAAAGGACACATACCTTTAACATATCTCCCTTTTTCAATGCAAATTCTTTTAAAGGAGGTCTTTCTTCCGCAAAATATGCTTTAAAGGACCAAGGTATATGTTCCGCTGAACTCCATTAAACACAATCTTAACTCTACAAAATTTGTTGAAAAATTCAAACAAATAGATGTATTGAAAATAAAATA	Plant	Algae
GCCCCTAGGCGTCCTCCTCGAACAATGTGATATTTCACACCGGGTAAATCCTTAACCCGCCCCCCTCTTACTAAGACTACAGAATGTTCTTGTAAATTATGGCCAATGCCGGGGATATAAGCAGTGATTTCAAACCCCGAGGTTAATCGTACTCTAGCAACTTTACGTAAGGCAGAGTTTGGTTTTTTGGGGTTGATAGTNNNNNNNNNNNNNNNNNNNNNNNNNNNNNNNNNNNNNNNNNNNNNNNNNNNNNNNNNNNNNNNNNNNNNNNNNNNNNNNNNNNNNNNNNNNNNNNNNNNN	Plant	Algae
CGAAATATCCGCTTTCCCTGCCTTTCGGGTTTCCCATGGGCACAGTTGATGGTACTGGTATTCCCATTGCTACGTCGGATCAATGGGTGCTAAACTATTTGTGCCCACCCGCAAAGGAACAAGGGGATTTGCTCATTCGACGGTAGGAGGATAGAGGTCCAGAGAACTGCCGCCGGGTTTCGATCCCTGTGGGTGAGTAACTCGGATAGAGATTGGTCACGCTGCGGCACAGTACCACCTATAATCCAACGTGAGAAAGTCACGCAGTGCCCACCCCCCTCCCGAGAAAGGGGTATATGC	Plant	Algae
ACTTTACTTTACTTTACTTTACTTTACTTTACTTTACTTTACGCGTATACCATATTTTGTTTATGATCCTTGATTAAAATTATTCAGATTATACTATACATAGTTATAAATAATTTTATTTGGTCCCTTAATTAAAAAATAAAAAATATATAATAAAGAATAAAAATTAAGAGTTAAATACTACAAAAATACATTTTAAAAATGTACTTTATTTTATATTAGAGTTTTATTTTTATAAATATTTATGAAATAATAATTTTTTACTAGTATTATAAAATATTTGTTTTTAGGAGTAATATA	Plant	Algae
AAACTTTATTTATTGTCGTTTTGTGTGGCGAAGTTTTAGAAGTTACAGCATGTATGGCTGAGTGGTTAAAGCGGCGGACTCATAATCTGCTTCCGAAAGGAGACACAGGTTCGAATCCTGTTGCATGCAGCACAAATTTAAAAATTGTAATCAAAACGTTTGTTAATGCATAAACCGATTTGTTTTGCTTCAAAGAAGCAAAACAGTAGCCAAACTAAGTTTGGTTTTAGTCAAACAAAGAAAAAGCATACCTTCAAAAACCTTAAAAGGAGTAGCCTATAAGATATTTATTATTAACAC	Plant	Algae
TAGCGTTTGATTTACACCTGGTGATGCAAAAGAAAGGATAGAAAAATCGCTCTGCTTTTTTTCTATTCGTTCCACTGTAAATAAGGACGTGTGCGTCTGCTAATCCGTTTCTTGCTTACAGAAAAAAACTCTGCCGTTTTTTAGTCGTCTTTCCATAAGATTTAAAAATTAGTTTTTAAATTAGAATTAATTTCTTAAATCTTATGGAAAAAAACTTTTTTCTTTTTCCCAATCTTTTGAACCTTTTGGTTTATCTATTAAATAATAAACAATAAATATAATAAAAAAAAAAACAACTTT	Plant	Algae
GCAGCCTCGATTTACGCTTTCGTTTAGTTCGATCGAACGATGTTCGATCCCCCAGATTGTTCAAGGGGATTGAGCTACGCTCAAGAAATACATAACATTGAGTTAGAAAAAATCAATGACCCTTATTAGTTTTGGTTCCGCATATCTCGGCCTATTCGGGGTCTGGACGTGTCTTTTGCTAGAAATAGACTTTTTCTAATAACCTATCTAGCTTATGTGATTGTATTTATTGAATCAATTGCGTGCGGGTTTAGCGCGCACTTGGTTGGTTGTTATTACTTAAATTAATAATTTTTTTTA	Plant	Algae
AAAATGGATATAAAAAATTTTAGGAATAAAGAAAACCTAGGGAAGTACTATCAAGTGCACTGGAGAAGCAACCAACCCCCTTTAAATGGATTAAGAAAAAGACAAGGTTCAGAAGATCCACCACGGATTAACCCTCGTCCCAGGGCCTCCCTCCGAGGGGCGCAGCCACACCCCGCCGTCTCCCCGTCCCCCCGTCTACCACTCAGACGAAGTATATCCCAAGGGGCGGCGATATCTATGTCATCGACTCTAGATGAACGGCCTATTTTTCCTTTCACTGCAATTGTGGGTCAGGAAGAA	Plant	Algae
CTCTTAGCTCTGCGAAGGAGCGCAAGTTAAAGAAGAAGCACAAGGATAAAAACTTATTTGTTGAATTTTTTTAGCATAATGAATCGCATTTTAAAGCCTATAAAATAAAAAATTAATATATTTTTTTTTTTTACTTTACTTTATTTATATTTAAATGAAAAGCAAAGTTAAAAAATAAAAATTTCTTTCTATCTTTTGCTCGCTCCGCGCGTAAACAAAGTTTACAAGTAAATCAATAAAGACCGTAACAAAATTTTCTACAAGAAAGCAAATAGAAAATAATTAAATAAAAGAAAAATC	Plant	Algae
GATATATATGACTAAACAATCAACGAAGTTTGTGGAACAAGGTTTGACAACTGATGTTCAGCTTATTGGGTCCCAATTATTAACTAAATTTTTGCTTCCATTTGAACTTCTTTCCATCCTTCTCTTAGTTGCTCTAATAGGAGCAATCACTATAGCCCGTCAGGAAAGGATAGTAGAAATAGATGATAATAAAGCTTCGGAATCTAAAGAGGATTTATCTCTCTTTTAGTTACTAAAAATATTTCTATGAATCTGTTTTTTCATCCCAATTACTAAACTAGTCTAAGGAGTTAATCTCTT	Plant	Algae
AAAAAGAAATAATTTTTGATTGTTTTTTTTAAGATTGAAGAAGCAATAAAGTGAGTTCTTTCGCTCCTCGGCTTCGCTGAAGAAGCGAAGGCTTAGCTTCCTTAGCTTCCTCGGCTTCGCTGAAGAAGCTGAGCAAAAAAAGCACAAGCACACCAAAGCACCGATGCAAAGAAGCAAAAAGCAAATATGTGAACCAAAAGGTGTAAACACTGATCCTTTGGATCAGGCACAATTTTTGATTAAAAAAAAATAAACACAGATATAAAATTTTAAAAAAAGTGTAATTTTTCTTAAAAAAAA	Plant	Algae
TTAATAAATTAAGAATGATAAAGTTCATATTTAAAAATAAACAATTAATAAGTATTCTCTATATAAAGTATATTATGTAAGTAATATATAAGTAATGCTTTCCAAATACATAATTTTTCAGATTCTCTAAGTGGAATTAGTTCAATAAAAGTATCCTTAGTAATACATACTACATGAAGATTTAATTCAATTAGTAACATATCATATACAAGAACAAAAAATAAGGTAATAACCTTTTTCTTGGACTATTTAATAAGGTCATGAAATATTTCAACTTATTTATTTCTTATTTTATACATA	Plant	Algae
TTTTTTATATTTTAAAAAGAAAAGTTGTCTTAATTTTAGATAATTATCTAAAATTAAGACATAAAAACAGAAATGAACATTAATCTTCATGTTCTTCAAATGGATCTCTAAGTTTTTTAGACGGAGGTCCAAAACTAACATAAACTGAGTATCCTGTAGCACTTACTAATAAAAACCATAAAAAAAAGGTAAAGAAAAATGCAGGACTATCCATAATTTAATTCTATTAACATTTGACTTTTATTCTCCTATCTTCTATATTATGACAGAAAGTAAAAAAAAATTCAAAATTATTTTAAA	Plant	Algae
TCCAGAGACTCCTAATTTTGTACAAGTTAATTACAATAAAATGGAATCAGAGAGTAATTTCGATCAAATTTTTATTGAACAATTAGAACTTTCGCTTCGTGCATACAATTGCTTAAAGCGTGCTAATATTTTAACATTGGCAGATTTATCGCAGCAGTCTTTTCGAGACTTGATGAAACTTCGAAATTTCGGTCAAAAATCTGCCGATGAAGTTCGTGCCGCATTAAGTACTTACGGAATCGAATTAAAAGAAGATTAATCAATACATTTATAACTCACTTAACTTAAAGGAGATTTTTT	Plant	Algae
ACACACCCATTAGTACTGTGGTTCCCCATCCAGGAGCTACCTTACCATACTCAGAATTAAGTGGTTTTAATATATCACCAACAGCAGTACGTCTTCCTTTTGTTTTAGGAGTATCATCAATGATTTGTGTAGCCATAAATATATGTTATCACTTTATTTGTTGAGATTTGTTGACTCTCTATACTATCATATTGTTGTCACGCTTAAAAAGGAGCGTGACAAAACGTAAAACGTACGCTCTTTTTTAAGAAAGTACGTCACACTAAATATTTACATACTTATTTAAAAATCATTTAAACA	Plant	Algae
CAACTTATGCCGGGATAGCTCAGTTGGTAGAGCAGAGGACTGAAAATCCTCGTGTCACCAGTTCAAGTCTGGTTCCTGGCAAATTTTTTTGTGAAAAAATCTTTAGTTTGGGAAAGTTTTTTATACCAAATTGAAATGACTCTTTCTGATTCTATTTTTTGAAAAACTCCAGCTCAAAAAAGGGGTTCCACCCTGAGAAAAGAATCAAAATGATTTTTTTCAAACTTTTCTTTTCTTTAGAAGTCGAAGTAGGCTCTAAAAAAATTTTTTTTGTAATAAAAAAAATCCAGTATTTAAAGT	Plant	Algae
AAAATATTGAACAATTTTTGTTTTTCATTTTTTACGTTTCTGAAAAACAAAAAACATATTTCGTCTTTATGTTTTCTATTCAGAATAACTTGTTAAGTATTTTTGCAACTTGCTTTGCTGAGAGCAACTCAAAACGAACAGCCTGCAACTTTCTTGATTAGCAGAAAAGCTATCAACATTTGTTGAAGGTTCTAGATGAGTGTTTGCTTTGCAAACAGCTTATTTGCATTGTTTGATTTTTTAGTCAAAAGCTAAAAAATGTTTTTAAAATACTTTTTATTTTTTATTTTGATATTCATT	Plant	Algae
AAAACCACTTAACTCAGAATATGGTAAAGTTGCTCCTGGATGGGGAACAACACCTTTAATGGGTATTGCAATGGCATTATTTGCAGTTTTTTCAGTTACTATTCTCGAACTTTATAATTCTTCGGTGTTATTAGATGGAGTTCCGGTAAGTTGGTAATACCTTAAAGGGGTTCCATAAAAAAGTTTAAACTTTTTTATGGAACCCCTTTAAGGTATTATTTTTAATTCTATAACAAAATTTAGTTTATTTAGTAACGGTAGTTTAATCGTGTAAGCAATTAATTAAAGGATTTATGGATT	Plant	Algae
GGACTCCTGAAGCTGAGTCGGAACCAAATAGAATCCCTGGCTTCGTGAGGGGGAAAACCAAGAAAAACACCGAAACTTTTGCAAAGGGAAACAATATTTCCGAAATTACAATTGATGTCACGTATGCAGCTAAAGAGAAATCAAGCCCTTAATTTCAGAAACTGTACAGATAATTATTTGGGATAAGTTCTAGTTTACTTCACTTCATTTTGCGTCAAAAAGTTTGTACCAAAAATATCAATTAAAGATACTCGAGTAATAAGTATTTAACAGGAAAATAATTCTTGATTTTTGGATATT	Plant	Algae
ATAATCAATTTATTTAAATTATTTATTTAATTAAAAAAATAATTATAATAATAATCTAATTGAAGTTTAATAATTAAAAAATAATAATCTAATTGAATTTTAGTAATTCTTCTTTTTGGAAAGAGGGTTTCATTGGGGTGCATCCAGTAGGAATTGAACCTACGACTTCGCCAATTATGAGTTGGGCGCTTTAACCATTCAGCCATGGATGCTTCGGGGGAATCCTCGTACCTGGTGAATAACCAAATTCCAATTGAAGTGAAATCTTTTAGATAAATCAATGCATTAAAGGAGGTTTAA	Plant	Algae
GTAATACTAATGATAATTAGTATATATTAGCAGTAATACTAATAATAATTAGTAATTAGTAATAGTAAATAATTATAATAAAGAAAGAATATTCATTGATATTTAATAATTAGTATAATAATTAAATTGGTATAATAATTAGTAATAGTAGTAATAATGATTGAATTATTACTAGTTAGTACTAGTAGTAAATAAAGGTGAAATAATTATTGCTTTTATTGTAGCATCATTATTAACCTGTAATTCGGAGTTATTTCTCTCTTTGTAAAATCTTATTGAAGTTTGAGGAGTTAAAATAAA	Plant	Algae
TACAAACTTAAGGTAAATTATGTTTTAGCGGATAACGTGATTCGAACACGCGACATTGGACTTGGAAGGACCACGCTCTACCAACTGAGCTATATCCGCATCTTTTTTGTAAAATAATAATACCAAATTTTTGTTTTTTTTACAACTTTTTTTTTCCTTCTGAATTTTTTTTTTCAGTGCAAAATAGTTTCACCTTTCGGTGAAGAAAATAAAAAAGAAAATACTCATATTTGACCTTCCTCGAAAAAAATAAATTTTGAAACACGAGACAAATTTTTTTTGAATTCTTCTTTCAAAATA	Plant	Algae
AAAGGGACATGAGAAAAGAATGTAAAGAAAAGAAAAGCTTACCTCTCTTTTAAATTATATTTAATTATTTAGATGCATTTTAAAAGAAATACTAATTAAATATAATTTATATAATATATTTTTGTACTAAAATGAGTATATATTATATATTTGTTCAAATAACAAAATTTATGTTTTTTTAAAGAACTTAAAAAAAAATAAAAGGGTTTATTAAAGGGAAATATATAGAAGTTAAAATTATTTCCATTTAATATTTAAGGTGCTTAAAAAAGATCAAAATAGTTAAATAGGAGAATCACT	Plant	Algae
ATACATATTTAAGAACTGAAAATTGCATTGGTATTGTTTTTTTTTTTTTTTNCAAAAAAATTTAATTTAAAGTACCTAAAAAACAAAAGAAAAATCGTGGTTGGGAAGGTTAGAGTTGCAAAAGCCATTGGAAATTTCGTTTTATACATTGGATCAATTCGTTGTCAGAGTATTAATCACATTATTTATTATTTTAGTAACTATTAGTTTTTATATAAATTTTATATAAAGAAATTAAAGAACGAATAAAATAATTGCTAAAATGAAGCTGAAGAACGACTGAGTTATTTAAAAACTGAT	Plant	Algae
AAAACACATTTAAAATAAATAAATAAATTGTTAGTAAATTTAACCATTTTTATTTACAATAAATTGGTTATTATTATAGTAGATTTTACTAAACATAATAAAATTATTAATAAATTTGAGTTAAAGGGACATTTACAAACATAAATAACAAAGAAAAGAAAAGTTGACCTATCTTCTAAATTTTTAGTTGTCTAAAATGTAGAAGAGTTTATTTATAAAAAAATAAAAATTAATTAATATTTTTATTTTTATGTTTAAGGTACTTAATAATAATTAAAACAGTTGAATAGGAGAATTACT	Plant	Algae
AAAATTAGTAATTTATTAAATTGAGAATTTATTAATTTTATTAGTTTTCTTTCTAGAGAGAAATATTTCTATTTCTTTTTGCACTGAATAAGTTATTATAATAAATTAGATTAAACGAAAAGGAATTTATCGAAAAAAAAATTATAAATTATATAAAAAATTATATGGAATTTTGGCTTGTATATACCAGAAACAACTTTTACATATATATATATATTGAAGTTAAATAAGGAATCGGTTTTAAAGTAAAATTGTGTTTCTGCTTTTTCTTTCTACAAAACAACTTAGGAGACTTTATTT	Plant	Algae
GTTTGTGTACGTGTATATACAACTACACCCAAGAAACCAAACTCTGCTCTACGTAAAGTAGCTCGTGTTCGTTTGACAACTGGTTTTGAAGTAACAGCGTATATTCCAGGTATTGGACATAACCTTCAAGAGCACTCAGTAGTTCTTGTACGTGGTGGTCGAGTAAAAGATTTGCCTGGTGTACGTTATCGAATTGTACGTGGTGCTCTTGATACTGCTGGTGTGGCTAATCGTAACCAAGCACGTTCAAAATATGGTGCTCCTAAACCTTAAAACAATAATTCCTTTTAAAATCTAAAA	Plant	Algae
CTAACCCACTAGAGGCTCCCTCCGCCTCAAAAGCGTCAAGCGTTTTAGTGGGTAATTCCAGAGGCAAAGAACTAAAAATTTATTAAATTGTTTGTTTTAGTTTAAGCTTTGTTTTAACGTTTAAATAGAACAATTGTACAATGGTTTCTGGGAAGGTTTTGGTTCCCTAGTAAGTGATCACACGGAGAATTCCTAGCAATGATTAAACGAGCTTTGTGGAAAAATGAACATAGGAACTTCATTAAATTCTACAAAGACTATGTTTGCACTTAGGAAAATATATTCATAAAATCTTTAACT	Plant	Algae
GCGCTATGTTAATAGTCGATGTTACACACCGAAGGGCCGAAGGGCCCAAAGGGGGAAGGGTTTCCACCAACAGTGGAAGCCGTAGGTGGTAGTAAAAGGGGTTGGCATCCACTGTTTAAAAGTGGACGTGTTACACATCCACCTTCGGTGCCCCCTGCGGGCCCTTCGGCCCTTCGGTGTGTAACATCGACTATTAACATAGCGCAAGCCGAAGGGAAGACGACGTGTTCCACACTCCGCACCAGGTTGGAAGAAAATCAAACATACTTAGCTAAAACAATTATTTTGGAGTACGAGTTA	Plant	Algae
TATCCTAAAGAATTTTAATTACAACCTTCCCTATGGAATATACTCTCGTAGAGATGTTCTATAGGATTTTTAAATATTCCCGTAGGGAAGGAGCTTCGCTCGTGCTTGCTGCTGTTTAGCAGGGGCCCCATTCTTATAAAGCGTATGAGGGCTCCTACCCCCAAACACTTTAATCTTAAAAAGTAGGCATCTTTTTAAAATGATTTTTAAATATTCCCAAAGGAATGAAAAAAGCAACAAAAAACTAGTTCGATTCAAGAAATTTTTATAACAGTAATTTAATCTCTAAATTTTTCAAAT	Plant	Algae
TGGCACAAGGCTCTGAATGTCAAAAGAGAGAATCAAAGCTTTCGTGCCGTTGTGACGTATAGTGGTGGCAGGACATTCGCAACTCATGACACTCCAACAGCATCCACTCGGGTGTGGTTGCCAGAAAGTGCTGCACACAAAGAGTATGGCACTGCTGAGGCATAGCTAGATTCGTGGTAGCGCAGCTTCTTTGCCAACCAAAGCACACCAAAGGGTTTTGGTGCTCTTCATAAGCGAAACGCAGCAAGCACGAGCTGTACCAAGCTATCTTCTATCCCTGTATACAAGTACGAATACATT	Plant	Algae
AACAGGATTCGAACCTGTATTCAATACTTAGAAGGTACTTGTCTTATCCATTAGACTATAAGCCCATAATTTATAATAAATTTTTATAAATTAACTTAGTAAAAATTTTTATATTGAATTTATTATAACTTTTGTGTTATAATAAAATTGACTATAATAATTTTAATTAAATATATTTATTTTTTAATTTTAACAAAAAATTAAAACAATTGTCAAATTAAAATTAAAAAATATAAAATAGTCAACTGAATGATAAAATAATAACATGTTTTAAAAACAAGATATATATATATATTAATA	Plant	Algae
GATTCTCTATCCATAGAGTTCAGTATTCTATTTTTATGTGGAAATGTGTTATAATAAAGATTATATATTTTTTTTAATGGCGGGCGTAGCCAAGTGGTAAGGCAGTGGATTGTGACTCCACCATTCGCGGGTTCAAACCCCGTCGTTCGCCCTTTGAAAGGGAAGACATCGTTTTAGATGATTTTCAAGACGCCCCTGAAGGGGACCGGGCGGGTGGATCGACTCGATCACGAAGCGATCCTTCCGGGGGACGTCAATTGTTAGCTTAATGGTAATGTCATAAATATAAAAATTTTTCTT	Plant	Algae
GGAGTCGAATTTTGCACCCGTGGGGTCGATGCCCGAGTGGTTAATGGGGGCGGATTGTAAATCCGCTGGCTTGCCTACGCTGGTTCAAATCCAGCTCGGCCCATTTAGCGTCCTTAGTTCAGTTGGTAGAACGCAGGTCTCCAAAACCTGATGTCGTAGGTTCGAGTCCTACAGGGCGTGTTTTATTTTGTTTTTTGCGACTATATTTTGTTCTTAAAAAATCATGTTAATATACTAACAACAGTTGCTTTTAATGCACCGATACGGTTTACAAAACCGTATTTGTAATAAAAATTTATT	Plant	Algae
CCATCCAAGCTGGATCTGAGATGCTTGTCGACCTTGTTGCCAAGAACCAGACTTGAACTGGTGACACGAGAATTTTCAATCCTCTGCTCTACCAACTGAGCTATCTCGGCTGCTTGTTCTGCAGGACATGGTAGCAGAAGGTGCGTCTCAGTCGCAAGCCCCACCTTCCCAAGATCGGTGGCGACATATGACACTGCGATCACGGCGGCTTGGTGGCGGCCGCCCTCCGCTGGCCGGGGTGGCCGTCGAAACCCACGGGGGGTGCTTCTCAGCCCACCTGATTTAGAGACATTGTCCAAC	Plant	Algae
AGTAATTTTTTCTCTAAAATATAATTTTTTATTATTAATAATTGTATAAAACTTGTTTTTTGTAGTAAACGTTGTAAATTACGACAAATACGTTTATTTTTTGCTGATTGGTTTTCAGTTATTTTTTTTTGTAATTTTTCTAACTTCTGATACACAAAATTCCAAGATATTTTGGACAAGATTTTCATTTTTATATATAATATTAAATAAGTGCTCCCAAATCCTTAGTAGCTCAATGGTAGAGCCGTCGGCTGTTAACCGAAAGGTTGCAGGTTCAAATCCTGCCTGAGGAGTTTAAAA	Plant	Algae
TGCAATGAGCGTTTTTATGATTTTGAATTAAATAAATTATCATTAAAATACTATTATTTTGAAAGTAACTAAACATAAGTTTTGTTTTTTATCAGTTAATAAATTATAATAATTAGTGAGAAGAAATTTTTAAAATAAAAACTTTTTTATATAAAGGCCTTTATTTATTTTTTTATTTTTATATAAATATCAAATATAATTTTAAATTATTTTTAATTAAATAAGTTAAAATAAAAGGAAATAAAAAGTAGTTTTAAATATATTTTATAACTACTAATTGATTTTTATTTTATTATTTTT	Plant	Algae
ACCTTTCATGTTTTTTGTTTTTTATTTTTAAACAATCTGTAAATTTTCAAAGAGAGACTTCCTTTTTTTCTTCTTTTTTCTATTTGTAAAGAAAGAAAAAAAAAGAAAAAAAGGAAGTCTCTACAAAATCAAAAGTTTTGAGCGACATATGTTTTTAAGTTTATTTTTTTTTTATTTTTTTTTAACTTTTTTTTGAAAAATAAAAAAATTAAAAAAGAAAAAATTTAGAACAAAAAAAGTAAAAATGTTCCAAATCGTGCACACAAAAAATTGCACAAAATAATTTTAAAAATTAATTTT	Plant	Algae
CGCTCACGCAGCGATGACCGTTGCCAAAAAGTCGGTCGGTCCGGCAGCGTGGGGTGATGCATTCGTGACGACGAACGATAGGATAGCCGTATCGAATCGGGGTTAGTATTATATCGAAGCGATTTTTCATTGTGGTGGGTGTCCGCAATGGCATGGACTAATCAGTTCGGTCGCAAATGCGATCGATCGATCGATCCCTCGAGCTCTATTTGACGGTACGAGCACGAAAGAGTTCTACAATACCCAAATTCCCTGTACCCCGTCCCCGTCTCTTCCTCTCTCTCGGAAAGCGATTTTATT	Plant	Algae
CAATTAGTTAACATACCACCAAGCCATTTTCTATTTACATAATGACATCGAGCTTCTGTAGCAGCTGATGCTACTAAATCAGTTGCTTGATATTTCGTACCGACTATCAGGAATTGTTTTCCTCTACCTGCTATATCAAACACCAAATCACAAGCTTCTGATAAAGAACGAGCAGTTTTAGCCAGATTAATAATATGAGTATCTTTACGCTCTGTAAAAATGTAAGGTGCCATCTTAGGGTTCCATTTCCTAGTTTTATGCCCTAAATGAACTCTTGCTTCCATCATCTCTTCCAAATCA	Plant	Algae
TGTACTCCCGCTTCTTGCAGCTGTATTCATGCTTATGCACTTCCTTATGATTCGTAAGCAAGGAATCTCAGGACCTCTTTAAAAAGAGCCTACCGGCCTAGCAAAACTGGAATAATTTTTCCATGGAGCTCTCAACTGAGAGCTCCATTTGTCAGCCTACGTACTATAAAAAAAAGAAGAAAGACCATTGAGTTCAAAGTATTTCACTGGAGTTTATATCTAAATTGGTTCTGTTCACAATTCTATGTTATACTTTTGTATAGAAAGTCAGTAAATTATTAGAATATTAAGAGGTAGCTT	Plant	Algae
TAACAAAAAAAGAAGTGGCTCGTCTCGAACGTCGAAAAAAACGTCTTCAGAAATACTTGGGAGGTGTTAAAACTATGTCGAAATTGCCTGACATTGTTATTATTATTGGACAACAAAAAGAGATCAATGCTGTTCGAGAATGTCAAAAATTAAAAATTACAAGTTTGACAATTTTAGATACAAATTGTGATCCAAGTCTTACAGACCTTTTTATTCCAGCAAATGATGACTCTTTAGCCTCAGTGAATTTCATTTTAAATCAACTCTCAAAAGCTATAAAAGAAGGAAAAAGAAAAAAAT	Plant	Algae
AGCAAGATTTCAAAAAATAGGCGGAGAAATTTTATGTTCTATTTGGTAATGTAAAACAAATACTAATTAAAAAATTAGCAATTTAGTTAAACCTTGTTGTTTTCGAAAAAAAGATTACATAATTATATCTTTTTAAAAAATCGACTGCGTTAAAATCTTGGATTTTAACGTTGTCGACTGCAGAAAATCAAAGATTTTCCGCGTCGAAAATTTTCACACCATGCAAGTTATTTTTTACTATAAAAATAGAGGAGTAAAACATTTAAACAATTGAGCCAAGAAAAACAAAATCTTATTGAA	Plant	Algae
GTTGGTCATATGCCTACGCTGGTTCAAATCCAGCTCGGCCCAAGAACTCTACCATTTTTTTTTACTCGATAGGATACATAGATACAAAAATAACACTTTCTTTTATATATCTTTTTCCAGGGATTGTAGTTCAATTGGTTAGAGCACCGCTCTGTCAAGGCGGAAGCTGCGGGTTCGAGCCCCGCCAGTCCCGACTAAAATACCTCTTTATGAATTTTTAATTTGAATTGGAAAAATTTATTAAGAAGTCAAAAGGGATTAAATCCCGAGTTTAGTACGCCGTAAAAAAGGAAGGAACTA	Plant	Algae
CGAATAACAGGATCAAAACCTGCTGCCTTACCACTTGGCCACGCCCCATAAATAAACAATGTTAGTAAAGATTAATATTGTTATTTTGTCAATTGCTTTGTTTGTCTTTTTATCATTAAATAATATAAAAAGACAAACAAAGCAATTGACAAAATAACACAACTAAATATTTAACCTCTTTGACACTAATAAAACCTATAGTAAGATATACCGAAGAGCTTTTTTTATTAACTAATGAAAAATTTTTTTTTTCATTTTTTATTAAAATTATTATAATAAATTTTATTGGAGAACATAAAA	Plant	Algae
TGGGGTAACTGGCTATTCATTACCTTGGGATCAAGTCGGATATTGGGCAGTAAAAATTGTAACAGGAGTTCCTGATGCTCTTCCTATCATTGGAAGTTTTATTGTTGAACTTTTACGAGGAGGAGTTGGTGTTGGACAAGCGACTTTAACACGTTTTTACAGTTTACATACTTTTTTATTACCCTTATTTACAGCAGTTTTCATGTTAATGCATTTTCTTATGATTAGAAAACAAGGTATTTCAGGACCATTATAACTTTCTATTTTGTTTTTGAAAATTAAATTTAGTAAATTAAAATT	Plant	Algae
AAGGTTGATTTAGCTAATGATAATGCCTTTAAAGCACTTTGCTTTGTTTTTTGCTTCCAAACAGTTTTACGAATATTTTTTTTTGTTTTTGAGGTACGTTTTTTAGGGACAGCCATAATAAATTTTAGTAAATAATTATAAAAAATTAAGCAATTCTTTGAATAAAGATTAATTGGAAATATATTAAATAATATTAAAACAAAATAAATTTATTTATTAACAATTAGAATCTTTTTATATGCTATTTTCATTATACTTTAAAACAGGTATAGCACAACTAACTTATAGTCTCTTCAAGAA	Plant	Algae
GGATCTTCGGCCCAGTCGCTAGGGAATTGAGGGATTGCAACTTCACCAGAATAGTTTCTTCAGCTCCCGAAGTGTTGTAAAAACAAATGATTAAATGAATTTAGCATGTTAAGTTTAACAAATTTTCAAACCAAGTTTTCTCTCTATGAAAATTCAACTTGGTTTGAAAATTTGCTAAATGTTTCTAAATATAAATTAAAAATTTAAAATACACGAAACTGAATTGGAGGAGACAGAATAAGGGAGGGGTTAGGAATCATCCCGGTATTGACAACTAAAAAAACTATTAATTGATATTTC	Plant	Algae
CATAAATAAATATTTATTCGATAGAATAAATAAATATATTCAGATTTACATAATAAATCAATATAGCTTATAACTACGAACTTGTATAATGGATAGATTAAAACGAAGGCTAATTTAATTAGCCTTTTTAATAAAAAACATTATTGGAGTTAGTATATGCAGTTAGTATATGCAGTTAGTATATGCAGTTAGTATATGTAGTTAAAACTAATCATTTATAGGAAATATATAAATGTGTATAGGCGTAAGATTTATATACACTCAAAAGATAGAACGACGATTAAGAAAAAAACAATATAT	Plant	Algae
CCTACCTGGGGAGATATAATTTCAACCAAGGTTGGAAAAATTACAGAAAATAATCCGTAACTCGACGACAATCTAAAAAAAACGCATAGCCGTTCGTAAAAAATAAAATTTTTAGAAAATAATTCTTAAAAACTCTTCGTTTTTTTTTTATAAGATAAATTTATTTTTATTTGTTTTTTATATTTTTTTCTTTTTTTGAATTCAAAAAATCAAAAAAGAAATAAAAATAAAAAAATTTAAACAATAAAAAAATTTTTTTAAAAAAGCAAAAAAATGAAGAATAATTTTCAATAAAACACT	Plant	Algae
TTTCTTTTGGTGTAACTGGATATTCTCTTCCATGGGACCAGGTTGGGTACTGGGCTGTTAAGATCGTAACCGGGGTGCCGGATGCAATTCCTGTAGTTGGCTCAACCCTTGTGGAGCTGCTGCGAGGTGGCGTGGGTGTTGGACAATCAACGCTAACACGATTCTATAGCCTTCACACTTTTGTGTTACCGTTGCTTACTGCGGTCTTTATGCTTATGCATTTCTTGATGATCCGCAAACAAGGTATCTCTGGACCGTTGTAAGTGCAAGCAATAATTCAAATTAGGAGGATTTTTAAAC	Plant	Algae
CCAACTGTCCCAAAAAATCCAGGAAAATATGTGCCAAAAAATCCAGGAAAATATGTGCCAAAAAATCCAGGAAAATATGTGCCAAAAAATCCAGGAAAATATGTGCCAACTGTGCCTCCAACTGTGCCTCCAACTGTGCCTCCAACTGTCCCTCCAACTGCCCCTCCAACTGCCCCAAAAAATCCAAATGTAACAAAAAATCCAACTGTAACAAAAACTCCAAGACAATATGTGCCAAAAACTCCAAGACTGCCAAGAAATACAATAAGATTGATCCCACGTAAACCCCCAAGAAGAGGT	Plant	Algae
GACCAACAATTATTGTTAGTGAGGGAGAAACTGTTAAAATTGATCAACCTTTAACAAATAATCCTAACGTTGGTGGTTTTGGGCAAGCGGAAACAGAAATTGTTTTACAAAACCCAGCTCGTGTTCAAGGTTTAATAGTTTTTTTAATTACTATTTTTATTACTCAAATTTTCTTAGTGCTTAAGAAAAAACAAGTTGAAAAAGTTCAATTAGCTGAAATGAATTTTTAATATTTTTATATTTTAATAATTATAATTATTAAAATATAAAAATATAATATTATTAAATTAAAATATTTTT	Plant	Algae
TATTTCAAGTATCTAGCCTAACTCTATAGAAAAATCGTTATATATTCTATATAATAATAAATATAATAATAATAAAAATTTCCAATTTCCAAGTCAAGTATCTAGCCTAACTCTATAGAAAAATCGTTATATATTCTATATAATAATAAATATAATAAAAATTTCCAAGTCAATTCTACATGATAATAATAAAAATTTCCAAGTCAATTCTACATGATAATAATAAAAATTTCCAATATTAATTAAATACATATATAAATATAAAGTCAAATTTTAAAGAAATCCTAAGGAGGAATCAAT	Plant	Algae
TAATAGAAATTCGCAACTACGGAAAGAGAGGGATTCGAACCCTCGGTAAACAAAAGTCTACATAGCATTTCCAATGCTACGCCTTCGACCACTCGGCCATCTTTCCTATAATATTTTTTTGTGATTTTAAGCCATAAATTTGTAGAATAGCAAGTTTTTTAGTTGTTTTTAATTAATAAATTCAATTTATTTAAATATTTAATATATATATTTAAATAAATTAACTATAAAAAAATATTTTTAATGGAGTTATTCTCGAATAAAGGGAATAGTAAAAATTTGCTAAAGCTCTATTTGATT	Plant	Algae
AAAAGTGTTAACAGATAATAAAAAGCGTTAAGTGATATTTCCAAAACTTAGTTTTTTGGGGGACGACCTCAAGGGTTGGAGATTGCTATGGTGAAATAGGTAGACACACAGGCTTGAGGTGCCTGGCCCTTTTGGGGCTTCCCGGTTCAAATCCGGGTAGCAATAGCCTATTTAGCTCAAGCGGTTAGAGCATCCGTTTCATAAGCGGGAGGTTGCTAGTTCAAATCTAGTAGTAGGCAATTCGAATCTTATAAATGCGCTTTTTTAGGCGCTTGTGGTAATGATAATGAGTTTCATTTT	Plant	Algae
ATTTCGATATAGAGAAATTTTTAAAATCTTTTTATAAAGAAAAATTCCATTTTTCTTTATAAAATACAAAATAAAAATGGAATTTTAAACTTTCAATTATTTTCTAACGAAAAAAACAGTGAATTTTATAGAAGAATAATAGATTTCTATAATGCAGCTTTTCTATATTATTCAAGTAATACTCCAATAAAATTAGAACAATCATTTAGTATTAATGAAAAAATTTTAAAAGAATGTGTGTTTTTATTACAAGATTTTTCATTAATAAAAACAACTTAATTAATTTTGCAAGAATTTTTT	Plant	Algae
TTTTTTGCTATGCAAAAAAAAATGGGGAGCAAAAAAAAGCGGTAAAAACCAAGAAATTTATATCCAAATGTTTTTATTTCCACTTCATACTTTTCAGAAACCTTTATCAAAAGTTGTTCTTCAAATTGAAGTTGGTTCGTATCATAATTCACTCGTTGAAAAAGAAAAATGCAATTTCTCAATTTTTTTTTCCACAAGAAAAAGATTCAATTGATTTGAAACTTTTTTGAAATTCAAAAATTGAACAAATTCACCTTTTTCATTTCTCTTTTAAGAGTTTATTTTTTATTGATTTTAATT	Plant	Algae
TCTCTTTATTTATTTAAAAAGTTGTTAAAAGATTTTTAAACAGTCAATATATGAGAAAAAATATGAGAAAAATTCCTATTAATTTTTTTTTAATTTTTTACCAAAAATGAATCCTAAATACTTTCAAAAATGTGTCTGAAAATGACCAGTATGCTGATTAATATAAAATTATTATTTATTAAGTCAGGAGAACAATCAATTCAAAAAAGTATTTAAAAAATCATATTTTTTTGTTTAAAAGATTGTATTATGTATTTATTCTTTTTATAGTTATAGTTAAAAAATAATGAAATGAAAACT	Plant	Algae
AACATTATGAGTTTTTTAATTCTCGTAAAACTCACTTCTCTTTTCAGTTTCAAAAACAGATTTGCTTTTTCTTTTTTTTGCATAAGCAAAAAAAAAGAAAGCAAAAAAAAAATAAAATAAGGAAAAAAAAAACAAGTGGCGAGACTGAATTTTTTTTGTATTTTCATTTATACAAATAAATTTTACTTGAAATTTGTAAGTAGTTCAATAAAAGTTTTTTTTTTTATAAATTTTTGGTAAAGTAAGGTTACTTGGAAAATTGGCTTATACAGAACAAACTCTAAATTCTTTATTCATTTT	Plant	Algae
GGGCTGTTCGTTCCGAATGATATTCAAATTGAGAAGCAATTAAGAAGATCGACGCCCATTGAATTTTAGAAAAAAAATTAGCATAAAAAAAATTTTATTATGTGATTTTCTTTTCACCGACGGGCCTCGCAATTTTTCAAATTGCGAGGCCCTCATCTTTTTCGACAATAATATTATTTCGCTTTGTTGTTCCTTCAACACCACCCACATAATATTCTTTCCCTCCCCCTTTTCTCCTCTCCTCTGTTTTGTTTTTCCCTCAGAGGGGAAGGGAATAGAAAAAAAAAAAAAAAAAAATTT	Plant	Algae
CAAAAAGCCGAAGGAACAAAGAGCTGAGGTGAAGAGCTGAGAAGCGAAGACTTGATATGAAGAAGCAGCAAAAAAAGAAGCAAAAGAAAAATTTTAAAGAAGTGAGATTTATTAATAAAAATTATGATTATAAATTTTTTAAGAAATTTATTGACTTTGATTTCTGATTTTAAGTAAATAAGACAATTTTTTTTTCTTAAAAATTGTCTTTCATTAGGTAACCTTACTTAAATTTTTGTTTTTATTTTTTTAAAGACAAAAACAGATTTTATTTTTAAAAACAACAATTTTTTATTTTTT	Plant	Algae
GGATTGGAGTATTTATTACCATTGCTTACTGTTGGAAGGTGAGCAGTATCTGCGCCTTCTGCAGTGTGGTACAATACGTGGACACATTGTTGTAAAAAGCAGTTAGCTTATTGCTCTTACTACTAGTATTGTATTTATTAGTGATATTTTAGTAAAAGCTTTCTTTGTGGTAAATGTTTCAAACCAGCTTCTTAATCGAAGTTTGAAACTAACTTCTTGGTTCGAATCCGAGTGGCGGCATGGCTTTATATATGTTAAAATATATTGAGAAATTCAAAATCCTGTAAGGAGAATTCTTTT	Plant	Algae
GCGGCCAAGTAGTATCTTGGTCTTCAGCTGGTGCTTGCGGATTCAAAGGTGCAAAAAAAAGTACACCGTTTGCTGCTCAAACTGCAGCTGAAAACGCCACTCGAATCTTAATTGACCAAGGTTTGAAACAAGCTGAAGTTATGATTAATGGTCCAGGTCCGGGACGGGATACGGCATTACGAGCCATTCGTAGAAGTGGTATTATACTAAGTTTTGTGCGTGATGTAACACCAATGCCACATAATGGTTGTCGACCCCCCAGAAAAAGACGCGTATGAAAAAACTATGAAAAATATTGAT	Plant	Algae
GTACAGGTTTGGCTTATGATGTTTTTGGTAGCCCTCGACCAAATGAATATTTTACAGAAAGCCGACAAGAAGTTCCTTTAATTACTGGCCGTTTTAATTCACTAGAACAAGTTGATGAATTTACTAGATTTTTTTAGGAGGTACTAATGACTATCGATAGAACTTATCCAATTTTTACAGTTAGGTGGTTGGCCGTTCACGGACTAGCTGTACCTACAGTTTTTTTTCTAGGAGCAATATCAGCAATGCAATTTATCCAACGATAAATTCAATGATAAACTTTATTTAAAATGTAAAGCT	Plant	Algae
AGGTTCCGCAACAAGTAAGTACCATGCGCATAGATCTCTCATCTGGAACGGGGCTTGGTCTTGGGCCTATCCGAATAATGGCAGAAACTACGTACGGGCTTCTTCGAAGATTTGACGATGATACCCCTAGATCAATCCGGGGTAGAAGTAGTATACTCTTCCCGCCTAACCCCGCACCGAGCCTTCTCGCACTACCGCAATTGCATGGTCGCGAACAAACACGTGGAGTGAGTCTCCTGCGTGCGACGGAACGCTTAAGGCATCCACCCCGCGAAAATCTTTGAAACGAACCATCGGACC	Plant	Algae
GAAGCTCGATTCCCCCGACCCAATTTGGAAAACGAGCGAAGCGAGTCCCCCACATGTTTTTTTTTATTTGTCATTGAATTAATGTAGTAATAAAAAGCTGTTGAGAATAAGAAAAAATTACATAAAAAAATTTTATTTATGATAAAATAAACAATAAAAAAAATAAATAAAACGAAAATCAAAAACGAATCGAGCTTCGCTCGATTCCCCCAATCTCTACATTCGACTAATATTTTTTTTACTAATATTAAAAACAAAAAAAAAGAAAGAAAGTAAATTAAAAAATTAATAAAAAATTAT	Plant	Algae
AAGAAATAAAAAATTGAGAATAAAAAATAAATAGGAAAATTATGAATGATAAAAAAAATTCATAATCAATAAATAATTAATTCATTTAATAAAATAAAGTTTTTAGAATCATCTAAACTCAATGATATTAAAAACTTTTTTTAATAATTTCATCATTCAAAAGAAAAAGATTTTTTTTTCTTTTGAAGAATATAAAAACTTAAAACGAGAACACAAAATTATTTTTATAAAAAATAATTTTTTCTCAAATATTTTTTGAATAAAAATTGAATTCAAAAAAAATCTTTTTAAACCAAATTT	Plant	Algae
ATAAAGTCTTTCAATTTTGAAATAGTTTTTGACTAGGAGAAATTCATTTGAATAATTTTTTATTTTTTTCAAAACATATAAATTAATTGAAATTCAGTTTTTGTTTTTTAATCTACAAAAAAGTCACTATCATGCACTATGTTTTCTTAAGTTTTTCACTTCTAAATATTAATAATAGTAGAAGGTATATCTATACATATACTTTTTTTGTATAAATCAAAATTTTTTTGATTTTTTTTTGCAGTAAAAATTTTATATAATTCATTGGATACACAGCAATATTATTATTAGGTTTTTTTC	Plant	Algae
AGAGTTGATTTTTTGCTATTTTTCTTATACCATAAATATAGACCCTATATAATCTGTTTAGAAAAAAATATTTTTTTTCTTGTTTCAGAACATTCATCGATTAGATTAAGAACATAGTTTAGATCACATATATAAATTATGATTTTATCTCTTATGTGAGCCTTGCTTGAGTAGTAATGAGTCGTGCATAAAAAGCATGCAAGCTTCGCTTGATAGTGATTTATCACTCATGAATCTAGGCTATCCTCGCATGGTTTTACTGTATATCAATTCGTAAATAATCTAGTAATATATTTTGAT	Plant	Algae
TTTATAATAAATAGTTAAATTTTTTTAAAAAAAAGATTCAATTAGTTATTTAATTTTTTAATTAAATTAGAGCTTAACATGTTTTTGTTAATAATATGTGAACAGAATTCTTTTTCCTCTTAACATCTTATTTAAAAATATGGTACGATTTTAATATAGAACGTAGTTTTATTGTGTATCATAATAAAACATGGTCAAAAGTCACTGATCAAATATAGACAAGATTTTTTCTAATATGTATTTTGTGTTTTACAAAAAAAATAATAGAAAAAATAACTTAACCAACTAAAGAAAACAAAT	Plant	Algae
GGGTTGGGCAAACAAAGTAGCCTTATCAAGCAGTCCAAGTCTTAATTTAAGCTTCTTGGGTAAGGTTGGGCAAACAAAGTAGCTTAATATTGAAAAATAAAAGCAAAATTTTTTATTTTTCAAGGCCCTCGAAGCTTAAATTAAGACTAAGTCAAGCAATAAACGTATAGTGAGGGTTACCATATTTTAGTATAGAAGTTAAAATACCGTATCTGAGAACAAAACTACAGGTATTTTTTGCTATAAGCTAGCTAAAGTGCTTTCGTTTAATTAAACAAATACATATATAATACAATATTT	Plant	Algae
AAAACGTATCAGGCTATAATACATAGAGCAGTACAATTTGTTTTTTTAAATGACATAATAGACAATCCACAATTTCTATATTTTATTAATAAAGCGACACCCAGATTTGAACTGGGGATAAAGGATTTGCAGTCCTCTGCCTTACCACTTGGCCATGTCGCCTTTATTTTAATTAATTGTATAATACAATGTATTATTTTAAAATTCAAGGCATATTCAATATTTTTTATAACAAAATATATTCAATTTTTATTTCTAATAATTAATAAAATACACTCCAATAATAATTTAGAGGAAAAT	Plant	Algae
TTCGAAATCTAAAAATGTCTATTATTAAAGCATCCTGAAAAAATTCGGTCGACAGGATTGGTATTGGCGCTCTCAATCAGAGCTTATTATAAGAATCAGCAAGTTCGCAATCTAAAAATGCATATTCAGAAAGGATAGTGTAAAAATAGGGTAGTGGATGGATTTGGTAGACAACAAATCGAAGATTGGGTAACTTGACAATTCAAATGGAATATGAAAATGTAACAGGATTCCATTCGCGACTCCAAAGAACCCTAGTTTCTTCCAAGCAAATAGATTCAAGGTTAAGCAATAAAAAAT	Plant	Algae
CTTCTGTTTCGGTTAGAACTGAAAACAGAAGAGTTTGGAATTCAAAACTACGGTTCATTTTTGTATGAACAAACACAGTAGAAAAGTCCGATCTAAAATAAAACGCGAAGTTATTCAATCTTCTCGCGGATCGGCAACCCCTTCCTGAGAAAACGGAAGAAAAAGAAATTGAGTTTCAAGAAGAGATTCAAATATATGAATCTTCGAAGGTACCCTTTTTTCCACTCTTTTTTTTCTGGAAAAGGCCTTGCTGGTATTTTTAAAAAGTTTCGAAAGAAACGATATACGAACCACGTTTTT	Plant	Algae
TAATATAAATATCATTTATATTATGCATTTTGCTTTATTTTTTGTAAAAAAAAACTAGTTAACTTATGCAAATTTTTTTTTATCACCCAATATATAATATAGACCCCCTTTATTAATTTTGCAAAAAAATCAAATAAATCTCTTTTATTTTGGAGTTCTTCCTCAAAATTTTGTGAAAGTTACTTTATTAGGTATAAAGCCTGTAGTTTTAGCATATCAAAAAGGTAACAAACTAATTATACTAAACCAACTTTGCAACTTCAATAATATTTACGGAAATCCTTGCAGTATAATGAATCT	Plant	Algae
TTCTTGTTCAGGGTCTTAAACAACCCTGGACACGTTGGATCTATCGTCTAAAGGATAGGACAGGAACCTTCTAAGTTTCTAATGTAGGTTCAATTCCTACTGGGTCCGTTAGAAAGCCTATAGGGCTTTTCTTCTCGCCATACTTTTGATATTATAATTATTATAACCTTTAATGCCTACTTAGCTCAGTTGGTTAGAGCATCCGTTTCATACGCGGGATGTCACTAGTTCAAATCTAGTAGTAGGCAAATCCGTGAAGCTATCAACATTTATCGAATGTTTTTTCGACGCTACATTTTT	Plant	Algae
GAATCATGACTCTCTGACAGGACCCCACCCATTTTTTTTATGGGTGGGGATGTTTAAAAATGCCTATTTTTTTGAGGTTCGATAAGAAGACGGAGCTATTAAAAAGAGACGAAATCTTTCTAAATGTTTAAATTCGTTCAAGAGATCTTCCTCGTCAAGTTATTGTTTAAAGATTTAGTTTTTTTTAGAAAGAGAAATTTTAACTGTTTTTTTAATTCGAAATAAAATCAATATTTAAACAATTTACGAAAAATTACCTTTTGTTTCATAAAAGGTTTTGATAAAAAAAAAAAAAAAAAT	Plant	Algae
CTAAAAAACCAAACTCTGCCTTACGTAAAGTTGCCAGAGTACGCTTAACCTCTGGATTTGAAATCACTGCTTATATACCCGGTATTGGCCATAATTTACAAGAACATTCTGTAGTCTTAGTAAGAGGGGGAAGGGTTAAGGATTTACCTGGTGTGAGATATCACATTGTTCGAGGAACCCTAGATGCTGTCGGAGTAAAGGATCGTCAACAAGGTCGTTCTAAATATGGGGCAAAAAAGCCAAAATAAATTATTTTAGCCCCTATAAGTTATAAAAAAATGGATTCTCCCTTTTACGCTC	Plant	Algae
TAAGATCTTCCTACGGAGGGAAAAAGAGAAAGTCGAAGGTATAGAGCCCCCAGTTCAATATCCTAAGTATAAAGTAACCAAGGCTCTATCCGGATATTCTAATTCTAACGTAGAGGCCACTCCTTTCTATAAAATATACAGCGTAAACAATAAAGAATTAAAAAATCGAGCCAAAGGTAAAAAGCCCGCAGCTTCATGCGTTAATGTTATAACAAAGCCTATACCCGGATTAAGAAGAGAGGAAGTTCCAAAATTAACAGAGGAAGCTCAAAAATCTCAAAAAAGAAAAAGGGGTTCGCG	Plant	Algae
GGCCCAATCATTCGCAAATCCAAATAAGAAAAAAGAACCTGACCTTGAAAAATATCTCAGAAGTATATCTGATAGATAGAAAAAGAAAAATTTTGACTGGATTCCTTAGTTGATTGACGGGGATTGTAGTTCAATTGGTCAGAGCACCGCCCTGTCAAGGCGGAAGCTGCGGGTTCGAGCCCCGTCAGTCCCGATGGATCCAAAGAAGAAAGAAATAAGGTTACTGCTTCTCATTTTTATCTTGAAGTTTTATATGGGATTAAATCCCAAGTTATTGCGAAGTAAAAAAACAACGAGATT	Plant	Algae
TCGATTAATTGGAATAGGCTTTTCTTTCTTAACTATTGGCATTTTGTCTGGAGCCATTTGGGCTAATGAAGCCTGGGGATCTTATTGGAGCTGGGATCCAAAAGAAACTTGGGCATTAATTGCATGGATAACATTTGCCATTTATTTACATACTCGGCTTGTTAAGGGTTGGCAAGGCCAAAAACCAGCTCTAGTCGCCCTATTTGGCTTTTTTATTGTATGGATTTGTTATTTGGGGGTAAATCTTTTGGGAAAAGGTTTACATAGTTATGGATGGTTTTTATAATTTTAATTAATTAA	Plant	Algae
CAAATATGTTCTGAGTTAAATGTTGATGGTTTAAGAGGTGATATTGTAACAAATCGAGCAGCGAAAGCATTAACTGCTTTTGAAGGTCGTAATGAAGTAACTGCTCAAGATATTTTTAGAGTTATACCATTATGTTTAAGACATCGTTTACGTAAGGATCCTTTAGAAACAATTGATTCTGGTGATAAAGTTCGTGATATTTTTAAAAACATCTTTAGTTAGTTAAGTTTGTATTTATAATTACTTAATTTTTGAATTCAAGATAACACTATTTTTATTATTATTATGAAGGAATTTTTA	Plant	Algae
GCTTATTCTATATTAATAAAAAAGAATTATTCTTAATAATACTTTAGTGATATTAATAAACACTCTTTATTAATTTATTTTAATTAATTTTTATAAAAATAATATATATATATATAATATATATAATAGTATTATACTAAGTATAATTTATTCTTTTATTAAACCTTTACAAAAAAATTATATTTAATCTATTTTTATCTATATAAAATATTAAAAATTAATTTTTTTTATTTGGAAATTTTATATAATTATTTTGTGAAAGTTTAAACTAAATTTTTATTGTTATTTAGGTTTTTTTTT	Plant	Algae
AAAAAGGCCTGTTTCCCAAAACCATGTCTCCACTTTTTGACGTGGCGGGTTTTGTGGAAGTATCAAAATAATAACTAGTAATGCACTGAAAATTTGCAAAGTTTGAATCATTTAGAAAATCTCATAAATCTATCAAGCCGGGATAGCTCAGTTGGTAGAGCAGAGGACTGAAAATCCTCGTGTCACCAGTTCAAGTCTGGTTCCTGGCAATTTTGTATTCACTATTTTTTTATTTGTAACGATTTTTTATTAATCGAAGACATTTCAAAATTTAGGGTTTTTTCACCTTTTCTATAAAAA	Plant	Algae
CCCTTCAGGGTAGGCTTGTTATGGGCAAGGCCCATAGACTTTTGTCTTCCTACCCTGTAAGGGTAGGAAGGTTAGGGCTCCTATTAGGATAAAAATGATTTTAAAGTTACGAGCCTTGGCCTAAGCATCATCAAAGATGATACTTATGTCCCTAATGGGCAAAGCCCATTGAAAGCCTGCCCTAACAGGGCAGGCTTTCAACCCTCTGGGTCTGGGGATCGTAGTCATCAAAATCCTAGCCTTAATATTACTTAGTTCCTGTAAGAAAAATAGGTAGAAAAAAAGCATAAGCAATAAATT	Plant	Algae
TTCTGCACAACTGAGTATTTCATAAATATACTGGCCTTTTAAGTATGTAATTTAATTTTAGTAATATGAGGGAATAAGTAAGGATATAGTAGTTATGGTCAATATATTTTAATTTAATTTTTAAATGAAAATTTACATTTTGTTGTCTACAGTTTACATCGCCAATAAACCATTGAGCACTTTTATTTTATGGCAAAATGATAAATGAAACTCAAATAAAATCTTTAGACTTTATTTAAAGCTCTATATTTAATAAAATAAAGTTTGTTTCGATTTTCTATATATTAAGGAAGAATAACA	Plant	Algae
ATTTTTCCTTTGAAACTTTGTCTCTTGAGTATGAATTCGAAATTGAACTTTCATCTCCATGAGTCTCTTGTCAAATGAACCCAAGCATACTGCACATTGCATATTGCACATTGGCCTATCATTTTGATAAACCTAAATGAAGACTATGCTCTCGCAGCCTGAAGCTGGAGCTCACTCGAACATAGTCACCCAGTAGCAGCAGAATTGGCTCAAACTGGGAACAAAAACCTTTGCATAAGACCTAAGCAAATGGCTGGGTCCAAAACTATGCTCTCAAGAAAAGAAGAAGGAGGATTTAAA	Plant	Algae
TATTCAAATAGAATAAATCAAATTTGTCAGCTCTATTAATATAAAAAATTTTTTTTGAAAACAAAACTGTTTAAAACAAAAAATTTTTTTATATTTTCAAAAAAATTTTACCGCTTGCTACGATAGCGGACAAAAATTTTTTTAGAGAGAGTTCAAAAATATTTTTGTGATTTATTAAAAAATTCAAAGTTGAATTTTTTATTTTTTTATTTTTTCAAATAAAATTCTTTTCATTTTCAAATTTTTTGAAAAGATAAAGAGTTCAAATGAAAAAAAAATTATCAAAAAAAATAAAGAATA	Plant	Algae
CCTCTGGATTTGAAATCACTGCTTATATACCTGGTATTGGCCATAATTCACAAGAACATTCTGTAGTCTTAGTAAGAGGAGGAAGGGTTAAGGATTTACCCGGTGTGAGATATCACATTGTTCGAGGAACCCTAGATGCTGTCGGAGTAAAGGATCGTCAACAAGGGCGTTCTAGTGCGTTGTAGATTCTTATCCAAGACTTGTATCATTTGATGATGCCATGTGAATCGCTAGAAACATGTGAAGTGTATGGCTAACCCAATCACGAAAGTTTTCGTAAGGGGACTGGAGCAGGCTACC	Plant	Algae
ACGGGCCCGAATTGATTATTGTTACTACCCCGCCAAGACAATGTACGGGGTACTGGGAATAAAAGTCCGGGTTTTAAGGGGAGACAAGTTCAAACGCTGAACCTTCCCATTCCGATCGGTCCGCCGCGTGGCGCAATGCTGCCTCGCAGGGCGTGCGGCACGCGGATAGGGGTTGGTGGATCACACGCAGCGGTGGTCCGCGGAACGGAAACGCGGCGGTTTGGATACCGCCTTGGCTGATACACAGAATTGTGATTGGCGTGTTGGCGAAGAAACATTGCACGTATCATATAGGTCGCC	Plant	Algae
TATATTAGATTATTCGTTAGATCATTATATAATTAAATTTATTAAGTATTGCTTTTTTTTTAATTTTGGGGTATACTAAAAATAAATTTGTTTGAAAAAACTTATTGGATAAAATTACTAATCAGAGTTTAAAATTTATTTATTTTAATAAAATCCATTTAATCTAATAAAAAAGTTCTACATTTCATTTAAATTCGTTTAAAATTCAATACCTAATTAGAAAAAAAAAAGTTACTCCAAAAGTTACTCCAATAGGTTTATTCTAGAAATTAAGAAAGTAAAAAAAAAAGTTTCGATTTT	Plant	Algae
TGTGTGTCGAACTGCAGCAAAGAAACCCCTCGCCCGTCCGTAGGAAAAAACCTTCGGTTCTCTTTTTTGAAAGGCGCAGGAAATGCAAATAGCAGTAAATAAAAGTGTGTAAATATTTAAAATATTTCAAAAGTCACTAAACTTTATGTAAAAGGGTAATTACTATAATTTTTTTATTTATTTTATAAGTAATAATAATGTGGGCTAACTTAGTGGTTAGACTTAAAATGTTAAGCACTTACCTCTAAGATTTCTTTCAAATAAAATTAGACCTACCTAATTTAAAATTATCGTATTTTT	Plant	Algae
CTCATCAGATTTTGAAACTAACTTCGCACCTAGAATCACACTCCGAAGACTACTCCTCCCGAAGAGGTTTGCACAAATTACTCAGTAGACGTAAGCGTCTCTTAATTTATTTATCCGCTGAAAATACAGCCCTATACTCCCAAATTATGAAAAATTTGGGTATTAGAAGTTTAAAAGGGCGTCAAGGGTTGAATAGAGGTCTTATATTTTAATATGTCATAGGTAGCATTACTTCTTTCTTCTAGCGAAGCTAGACCCCATGAGATCTACTTAAAAGGAAATAATTTACAATTTACGGGT	Plant	Algae
ACCTTGTACGTTGGAAAGATAAACCTGTTGCTCTTTCAATTGTTCAAGCCCGATTAGTAGGCTTAGTTCATTTTTCGGTAGGTTATATATTCACCTATGCAGCTTTCTTAATTGCTTCAACATCAGGAAAATTTGGCTAATTTTTTTATTCTTAGTATGATGAAAATTTAACCTGATGTAATTTAATTTGATTAAATCTATATAAATTTATATAGGTTTAGTCAAATTAAGTTTTCTACTGAAAAACGAAAAAAATTTAAGATTAAAAAAAAATCACCTTATTTTTAATAAAAAAACTTT	Plant	Algae
GCCAATGACTTATAGACTTACCTAAGTTTGAATTACAATTTGAGAAAAATAAAATAGAGTTGAAAAACCAGAAACATTATAAATAGCTTCTAGGTCTATTAAATGAAACAAAGGTACACTTATAAATGAAACATAAGGTACACTGACCCAAGGATTATTCAAAACAAATCAAGAAATAGAAGAAATGGATGAAAACCAAAGAAGATTGTATTTCAGATCTTCAATTTTTCCTGATAAATTCTCACTCCAGGATGTGGTACGAGCAGCAAAACTTCTTGAAAAAGTGAAAAAGTTATACCC	Plant	Algae
TTATTGTTGATATTTGTTGTATAGAGTCCCCCTCTATACCATATAATAAGATGGTTGTCCCCCTAGACCCTAAAAATTTTTGGTATAATTCGTTTTATTGGCTTATAATATTAAAAAAATATTGATATTTAAAAAATATTATGGGGTGGGGTGCCTATATAATATACTGGCCCCATACTATTATATAGGCTTCTACCTATAAAATCTATGGAATTTTTATAGGCCAAATGATTTTTAGTTTTAAATAGGCAAAAATTTTGCATACATTTTTAGAGTATCTATTTTTTAAAAATCAAATTT	Plant	Algae
CACACTTGTTTTTTTACATAATTCATAATTTTTTGAGAATTGTCATTTTTAGAATATTTCAAGTTCAAAAAAAAATAAATTTTCAGAATTTTACAAATCCAGATTTTCAAACAGTTGGAATTTCCAAAATGAAATCCACAATTTTCAAATATATTAATCAATATAGAAATTGAAGAAAATTGTATTTTCTTTTCGAATCGAAACTCACCCGTGTTTCTTCTCGATTTCGATTTTTTTTTTTCGAACTTTGCTAAAAAAGATAGACTTTCTCGTTTAAAAATTTATTATTTGTCATTACTT	Plant	Algae
ATAGAGCAGTCTGGTAGCTCGCGAGGCTCATAATCTTGAGGTCATAGGTTCAAATCCTATTCCCGCAAATTTTTATGGAGATCACTTCACAGTCAGAAAGAGAGATAGAGATAGAGAAAGAGATATATGGAAAATACGGCCTTTTTTCTAACGATTTTTTTAGGGTGCCTTTTACTCAGTGTAACGGGCTATTCAATTTATCTTGGCTTTGGACCTCCTTCACAAAAGCTTAGAGATCCTTTTGACGAACATGAAGATTGAATCTTATAAATTTTTCTTTACTAGGATTTTATGTCGGCT	Plant	Algae
TTTATTGCTGGTTGGTTATTTGTTAGTACAGGCCTTGCTTATGATATTTTTGGTAGTCCACGCCCAAATGAATATTTTACCGAAAAAAGACAATCACTTCCACTTATTACAGATCGATTTAATGCATTAGAGCAAATAAAAAGTTTATGAAAACAAACGAATCTACAGATTATCCTATTTTTACAGTTCGATGGTTAGCTGTGCATGGATTAGCAATACCTACAATTTTTTTTCTTGGTGCAATAACAGCAATGCAATTTATTGTTCGTTAAATTTATAGATATTCGTAAATTTTTAATA	Plant	Algae
AGTGCCCTCCGTGACGTGAGGTCTAGACGACGAGTATACTTGGTTCAGTATTGGCGGGGGGCGCTAGTTACAAGAGAGCAAGAAGTGCCTTTAGGCATGGAAGGGAGTAGGAATAGCGTCGAGCTGTCGCGAGCGGAATTCTTTACGTTACAGAAGGAGTTGGCTTTACCTCTGCTACACCCATGAAGTTAAGCATATATACGCTCGCTTTAAAGTCAGCTAAATGCTCAATGCCAATATTAGTTCGGCGCCGCATGCGCCTCGGCGGAGTCTTGCAAAGTTCGAAATAAAGGAGTTTTT	Plant	Algae
GCGGTTTAGTTCTCTCAAACTTCTCACGTACCATTTTTATTTATTTTAATATCTAATTTAATTTTAATTATAGCCTGATACCGGAGTCGAACCGACAACCCTCGGTTTACAAGACCGATGCTCTACCAATTGAGCTAAACAGGCATTGAATTTTAGTTTAGAATATGATACTATTTTAATAGATTTATTGACGAGCATCAAATTTAATTAGGATTTTTATTTAAATTTTAAATTGATTGGATTCTAAAAGACTTTTAAGTATATAATATAGTCAGAACTTTTTATTATTAAAAAAAAATT	Plant	Algae
GATATAAACCCTTTGGGAACTTTGCAAAAATTTATGAACATTCTCAAATAAGGAAAAACAGGAACCAGGAAATTCTAAATATTTATATCTGTACAACCGCAGGTCGTATTTTATTTAACCAACAAATTACTGAAGCAATGCAAGGTACTTATGAAGCAGCTCTAAAACGAGAAAGATATTTTTGTCCGGAATACCAAAAAAGTCAGTTTTTATTGGAAAAATGAATTGAACAACCGTCAAAAAACTAACGGCTTAAATTCGTTGATGATTTATGTTTATAAAAAAGAGAGGTTTTCTTCC	Plant	Algae
ACTTTGTGTTAACTTTGGTTACAAGTAGAGTATGTACTTTGCAAAGCAAGTTTTTTGCACAAAGTTCTTTTTGCTTTGCACCAACCCCTGTTAACTAGGTTGTTTTTTGTGTTACGTGCATCTACGTGTTGCCGTCCTACCTGCTTGTACCCTTTGCCCTTGCTTTGCATGGCAAGCAACACTCGGTGCCACGTGCCACGTGCCACGACCCATCCTTGATCGAAGATAGGAGGTAGCAAGACTTGGTCGGCACAACCTAGTTTGTTTTAAATCTTATTTATTAAATTGGAGAAAAAAATC	Plant	Algae
AATTGCCTGATATCTTTTATAAGGAAAAAAGCATTGATGTTTTATTCTAATTTAATAAATCATTAAAAAACTTTTTTTTTCTAAAAGATAGCTTTGCTAGCTGCAAAAACTTCTAAAAAAAATAAGATGATTTTTAAAGTCATTTAGTTTGTTACCTTACAAAGCTAACTAAATATTTTTGGTGGAAAGTTTTGTCAGTAACTTTGAAGAGTATTATAAATACAATTATATTGAAGGAATTTTTTTATGGTGAAAGTTATATTAATAGCTTTCAATTAATAAGTCTAAAGGAGATTTTTC	Plant	Algae
CATTTGTAAAATTTAGAAAATAATAGCATCCATAGCTGAACGGTTAAAGCACCCAACTCATAATTGGAGAATTCGCAGGTTCAACTCCTGTTGGATGCATTAATAAAATAAAATATATATACATATGTAAAATTTTAAATTTATAGTTCAATTTAACTATAAAATAAGCTTAATAAAAAAAAAGTTTATATACTAAAAAAATATTTTATTACAATTAATTAAATATTAATTAAAAAAGAAGTAAATTAAATAAAAAATTTAATATTATTTAAAACTATTTTTAAAGGAGACACAATAATT	Plant	Algae
GTATTAGTAAGCCTGGACTGAGAGTATATTCTAATCATACAGACATCCCAAGGGTATTAGGAGGAATGGGTATTGTTATTCTGTCAACTTCTCAAGGTATTCTTCTTGACCGAGAAGCACGTGAAAAACAAATCGGAGGAGAAATATTGTGCTATGTTTGGTAACATTCATACCATCTACACACAAAATTTATTAAAACTCATAGAAGGAACTTTTTATGAGTCTTATAAAACTTATCAAAAGGTCTTTCTATGACTGTGGTTTTATACAACTATAGCCAGTCATAAATAGAGGAAATCC	Plant	Algae
CGGGGGAGGTGGCAGATAACAGCGAACGAGCTCCCCCCGGCGGGGTCGACACGGGAAGCTCCTCGTTCAGACAACGAGCTTATTAATCTCCATGCTCTCCAAAGGGATCTCTAAGTTCTTCAGATGGTTGCCCGGAGGCAGTGTACGGAGCGTGACCAGTGGAGCTCACGAGTGAACAGGATATGGAGGTGGCGACCGAAATTGCAGTTTCCATTGTAGGGTAATCCCAATATGATTCGTTCCCCTTCTCAGCATGATAGTACACAAAGCCAATAAATCCCAACAGATGTAATGAGTTTT	Plant	Algae
GATGCTCTATATGATATTATAGCCTGTCACGTTAAAAGTATTTGGATTTGTCACGAATTGACAACCCTAATAGCATTATATATCGGTTTCCGAAACAATAAAATGGATTTATGACCTTTTTTGATGGCTAAATCTTAGCTACATTAAAAAAAAAAATTGTATAGAGAAAAATTCTCCCTTTCTATTCTAATATTGCTTCTTTTTTTCAAAAAATTGTTAACTACTCGGATTTAACATATACCACAGATATAATATTAATTATAATAAAATAGTATATTGAAAACACTAGGATTCATTATT	Plant	Algae
GGGGGGTAAGGCCCCCAGGGTAGATCAAGGGGGGGTAAGAGAATTCTCTTTTTAAAGATCAATTGGTTTTGGGAATGAACCAGTTTCGTTTTTTTATTTGCTCGGAAAATGGTTCATTCCCAAAACCAAAAAAAACCATGTATATATTTAAATAACTTTTTTTATTTTTTAATATTGACGTTTTTTTTCTTTTTAGGTATTATTTCTAATACCAAATCGGTAACAAAAAAACTGACCTGGATAGAGTTTACAGTTTTTTTTCGATTTTGAGTGAAAATTTTTTTAATTTTCAATTTTATT	Plant	Algae
GCTTTTTTAGTAATAAATATATTACTAAAAATGGATCGTAAAATAAAAAAATTTAAAAATTTATTTAACTTTTTTTACCAAAAAATTATATATTTTTTTTGTAGCGTCTCTCATGTTATGATGTTTTTGACTAAAAAAAATATATAATTTTTTGGTAAAAAAAGTTAAATAAATTTAAAGTAAAAAAACTTTATAAAAAAAATAAATTTATTTAATATCTTTTAATTTTTATTATAAATATTATTCTTTTTATTTTATCTTTTTTTCTGTAAATTTCTTTTGTAAAAATAAGGAGTTTTT	Plant	Algae
TGGTGTAGAAACATATGGCAAGATCATTAAAAAAAGCCCCTTTTGTGGCAGATCATTTACTTCAAAAAGTTGAAAGATTAAATACACAAGGTGATAAAAAAGTTATTAAAACATGGTCGCGTGCATCCACAATTGTTCCGGTTATGATTGGGCATACTATCGCTGTCCATAATGGACGCGAACACATCCCAGTGTTTATTACGGATCAAATGGTAGGGCATAAATTAGGTGAATTTGCCCCAACTCGGACATTTCGAGGTCATGTGAAAAAAGATAAAAAATCAAAACGATAAACAGCTT	Plant	Algae
TCGTTCAAGCAAGGTTGGTGGGACTAGCCCACTTCTCCGTGGGTTACATATTTACCTACGCAGCTTTTCTAATAGCATCAACATCAGGTAAATTTGGCTAATTTGTTTAATTCCGTGCTAAACTTACCCTATCTACTAGCTCTTTCAAACTAGTATTTAAACCAAACTTGGTATACATTTACCAATAATGTAGAGAATATTTTATTTCTTCTTCTCTAATTATTGATAAATAACTTTTTGGTTGTAAGTTCATTTTATATTAAAAGTAGTAATACAACCCCGCTTATTGATTCATCCATT	Plant	Algae
ATTATTATATTATTTAAATATTATTTAATAATAAGAATAGTAATGTTCTTAGTTTTGGTGTAATTATTTACCCTCACTCTATAGATAAAAATTTTCATTTTCCAAATTTCGTTTTTATTTATTATTATATTATTTAAATATTATTTAATAATAAGAATAGTAATTCTAAATAGTAATTAATATTACTAAAAAGAATATCAATTTTCATTTTTCACTAGGAATTTGGTTATTGGTCTATTTTGACTTTGTACTTTGCAATATTGGAAATATTGTTTGTGCAAAGATTTAGAATAATTAAAA	Plant	Algae
GAAGAAGACCGTCAGACAGTAGCTCGTGCTCGTCGTGTAGAGCGTTTCCTTTCGCAGCCATTCTTTGTAGCTGAAGTATTTACAGGTTCACCAGGTAAATATGTAAGTCTTGCACAAAGTATCCAAGGATTTAATATGATTCTATCAGGTGAGCTAGATGCTCTTCCCGAACAAAGTTTCTACCTTGTAGGTGATATTGATGAAGCTGTAGCAAAGGCAGATTCATTGAAAGCATAAAAATTAATTTAGTTTAGAGGTTGATTCAAGCCAAACGGGCTAGTGATTATATGAGGTATAAAC	Plant	Algae
TTATAATTCGTTAAAAAATTTAAATTTAATTGCTAAATTTTTTAAAAACATTTTATAAATTTTAGATATTTAATATTTAAGATAAATTGTATTATGGCTAAAAATAAAGATGTAAGAGTAACAATTACTTTAGAATGTACTAATTGTGCTCAAAACAATGAAAAAAAAAAACTAGGTGTTTCTAGATATACTACTCAAAAAAACCGTCGTAATACGCCTATTCGATTAGAACTAAATAAATTTTGTTCTTATTGTAACAAGCATACTATTCACAAAGAAATAAAAAAATAAATAGTTTTT	Plant	Algae
ACAAACATACAATTCCGCAGCTGTTTTAAAAAACACTTACGCAGGCCCGTAATGGGTTCTTTTGGACCAGGCAGCTACGCTTGGGCTCCAGGTGTTCAACGTACTTCGTACGGCAGACAATTATCCAGCAGCTTCTATAGTCGGAAAACAGAGGGGAACAGGGAGTTCCCAAACAGAGAAAACAGGGGCCCCAAACAGCAAAGAAGTTGTGGTGTAACACCTGTGGGAGTTCCAAGGCAAAAAGAGGGGCAGTGATTCTTTGGTTAATAAAACTTCATTAAAAAAAAAAGGAGAAATATA	Plant	Algae
AACTTTTTGCACCAGGGTAAAAAAAAGGTAGCTAAAGCGAACTTTTTTCTACGCTAAAGCTCTCTCTGCTTCTTTTTTTTTTCCTTTTAAAATTGTTCATTTCGGAGAATTTTTAAGGTTTAGGATAATTTTTTTCAAGGTTCTCTCTGAAATCGACGATTTCAGAGAGAACTTTTTCCCTCGGAATCGTCGATTCCGAGGGAAACAAGGCAGAAGTTTTTCTATACCTTAGGTTTTTTGCAAATTTTTATTTTTTTGAGTATTAAAAACTAGATAAAAATAATATTGAAGGAATTTGAA	Plant	Algae
AATTTTAGTTTTATTAGTTGACGAAACCTTTTGTTTATGTCATTATAAATAAAATAACATAAATATATTAAATAAAATGAGAAATAACAAAAAAATGTTAAATTTTAGTTTTAGTTAGAATACTGACTCATTTTTTTATTTATAAAAAAAATTATGGCAATACCTAAAAAACCTTATTATTGTTCTATTAACTAAAAGAAAATAGTAAAAAACTTTCAATTTTTAAAGTTATTTAGTCAAAGTTTCCATATATAAAAAATCTATTTATTATAAAGTTTTATCTAACTGCTGTAAAAAAAA	Plant	Algae
TTGCTAGAAAACAATAACAAAAAGTTTCAGTTCATTTTACAGATTCCACTCTCAAAAAATATCTTTTTTTTTTGCCATTTGGAGAGAATTTTCAATCGTGAAACAAGAGTTTTGAAATCGTTTGAATATTTCAAAAATGATTTCTCAAAAAGGTACAAAAATTTAAAATATTTTTTGAATTTTGTGTAGTGAAGTCTTCTTTTTTCGAAAAAAAAAATTGAGGAAGCCTCGTTTGAAGCACTTGCTAAAAAACGAAAAAAGAAAACAAAAAGCTAAGAAAAAAACAAAAAAAAACATTTT	Plant	Algae
ATTCTGTAATTAAAGTACCTTTCAGGTTATTAAGTTTAAACGAATTTAAAACTTCAGTCTTCAGTCGAAACTGAAAGCTAACGCCAAAAAAGCAGATGCAACTGAAAGCTTAACGCCATAAACTTTCTTAATTGACTAACAAAATTTTTTTTTTATTCTTATAGTATAAAAATAAATTATAATGACAGCATCATATTTACCTGAAATTTTTGTACCACTTGTTGGTTTATTTTTTCCTGTAATTACAATGGCTTCTGTTTTTCTCTATATTGAAAGTTCAGCTATAGAATGAAAATACTA	Plant	Algae
ATTACCATTCTTTAAGTTCAACCACTTTTGAAATCAAGTTAATTATTAAAATATATTAATTAAAAAATACTATCCAAAAATTTTTTGGATTCAAATAAAAGAAATGTAATATTGAAATTATAAAATAGGGTAGAAATTACCATAATTATTAATAATTATTAATAATAAATCTAATAATTAAAGATTTTTTTTTATCACTATTTAAATTCAGTGGAATAAAATCTTTAATCATTAGATTTCTTGCTACAAAATTTTAAAATTATTCATCCTTTTTAATTAGTATTGGAAGAAATATAAACT	Plant	Algae
GGAGTTAAAGAAAATTCCTGGTTTTGTGAGGGGAAAAATCAAGAAAAATACCGAGACTTTTGCGAAACTTAATAATATTACAGAGATTACGATTGATGTGATGTATGCAGCTAAAGAAAAATTAGGCGCTTAAGTTGTTAAATCAGGTGCTTGATGTGGTGAGAAGTTTCAATCACTAGTAATTCGGGATGATCAAGATGTAGTTCGTCGAATGGATAGATATGGTACCAATACTACCTACAGGAATTGTCGTAGTTATACCAACTAATTTAATGAAAATATTTTTGGATTCTAGATATT	Plant	Algae
CCTCCAACTGTGCCAAAAAATCCAGGAAAATATGTGCCAACTGTGCCTCCAACTGTGCCAAAAAATCCAGGAAAATATGTGCCAAAAAATCCAGGAAAATATGTGCCAAAAAATCCAAGAAAATATGTGCCAACTGTGCCTCCAACTGTGCCTCCAACTGTGCCTCCAACTGTCCCAAAAAATCCAAATGTAACAAAAAATCCAACTGTGCCAAAAACTCCAAGACAATATGTGCCAAAAACTCCAAGACTGCCAAGAAATACAATAAGATTGATCCCACGTAAACCCCCAAGAAGAGGT	Plant	Algae
GTGGCGTAGCTACCGAGATCAATGCAGTCAATTATGTCTCTCCTAGAAGTTGGTTAGCTACTTCTCATTTTGTTCTAGGATTCTTCTTCTTCGTGGGCCATTTGTGGCACGCGGGAAGGGCTCGTGCAGCTGCAGCAGGATTTGAAAAAGGAATTGATCGTGATTTTGAACCGGTTCTTTCCATGACCCCTCTTAATTGANNNNNNNNNNNNNNNNNNNNNNNNNNNNNNNNNNNNNNNNNNNNNNNNNNNNNNNNNNNNNNNNNNNNNNNNNNNNNNNNNNNNNNNNNNNNNNNNNNNN	Plant	Algae
ATAAATTAATATATTAATTTAATATATTAAATAAGCTATACAAACTAAATACTTTATTTTTATAAAAATAAAGGATAAGATCCGGCGTATGGGGGGACCCCACCGTTTTAAAATATTTTACATGTAAACGAGTAAACCCCATTATTCTTGTAAATTGTAAAGAGGTGCTGGTGGGAAGATTATATTTGCGAAAGCCATTTTAATAATTAAATTATATATTGGTAAATATGCTTTATCACTTTATCATTAATTAAGTGAATAAAAAGGCTTACTAAATAATAAGATATAATAATAAATTAA	Plant	Algae
GTTGAGAGCGTATCCCACTGAGCACGGATGGCTCAGTGTAGGAAAGGCTGGTTAGTCTTCGTGTTCTTCAAATGGATCACGAAGTTCTCGGGAAGGTGGGCCAAATCCCACATAAAGGGAATAGCCAGTCAGGCTCAATAATAAAAACCATACAAAAATTGTCGCGACAAAAGCAGGAGTTTCCATAATAAATGCAAATGGATATAAAGTGATTAGTAAGACTTCAAAAAGCTTACTAGGATAGCTCCTTCTATGATATTACAGAAAGTCAACAAAATCTAAAATTGTCTGCAAAAACCT	Plant	Algae
CTTCTCCAAAATAATTATAACAGAGTAATTGATTAATAAGCATTCTTCCAACGTATAAAAAGATTTATGTTGAAAGAAGATTATTTGAGACTTATTAAGTTCCGCAGTTTATGGAAGTTATCTTGCTGCGTCAAAAGAAGGCTAGCTATACTGTTCTAGTATATTTTAAAGATACCCTTGGTATAATATTGACAACTTAACAAGGAATGATAGGATATATCAGTAGATCTTATATCTTCTAGTCTCTATCTTTTTGGGAAGAAATCCCCCTTGCCCCTATAAGAATATACGGAGCTAAAA	Plant	Algae
GAAAAACCGTAAATCAAAAAACTGGAAAGAGAAAAACNNNNNNNNNNNNNNNNNNNNNNNNNNNNNNNNNNNNNNNNNNNNNNNNNNNNNNNNNNNNNNNNNNNNNNNNNNNNNNNNNNNNNNNNNNNNNNNNNNNNNNNNNNNNNNNNNNNNNNNNNNNNNNNNNNNNNNNNNNNNNNNNNNNNNNNNNNNNNNNNNNNNNNNNNNNNNNNNNNNNNNNNNNNNNNNNNNNNNNNNNNNNNNNNNNNNNNNNNNNNNNNNNNNNNNNNNNNNNNNNNNNNNNNNNNNNNNNNNNNNNNN	Plant	Algae
TTAACCCTAAAAAACCAAACTCTGCGTTACGTAAAGTTGCCAGAGTACGCTTAACCTCTGGATTTGAAATCACTGCTTATATACCTGGTATTGGCCATAATTTACAAGAACATTCTGTAGTCTTAGTAAGAGGGGGAAGGGTTAAGGATTTACCTGGTGTGAGATATCACATTGTTCGAGGAACCCTGGATGCTGTCGCAGTAAAGGATCGTCAACAAGGGCGTTCAAAATATGGAGCCAAAAAGCCAAAATAAATTTTTTTAGCCCCCATAAGTTATAAAAAAATGGATTATTACGCTC	Plant	Algae
TTTTTCAATTAGCCTATAAAAACAAATATTTTATTAAAATATGTTAACGCTTAAAATTTTTGTTTATACAGTTGTAACGTTCTTTGTATCTTTATTTATTTTTGGATTTTTATCAAATGATCCAGGCCGTAACCCTAATCAACGTTAATTATTCACAAAACTTTTTTAATAATTGAATATTTGTTTTAAAGTTGTTTTTTTTTACAAAAATCAAAAATTTTTTGTTAAAATCTAAAACCTTGCGTTGCTGAAGACGCAAGGCTGCGGACTAATTTATTTTTAATTATAAGGAGATTTTTA	Plant	Algae
CTCAAATTCATGGTTTTACAAATGCGAGAGATATTCTTGAACTTGTTACGCGCCCTTTACGCCGTAATAATAACTTGGAAAATTTAGGTTGGAATGACTTAACAAAAAAAGAAAAAAAAAATAAAATTTAATTAAGTATTTTATTTTTTAATAATTTATTAGAATTAAAAAATTAGGAAATTTAATAAATATTTTGTTATTAAATTTCTTAATCTTTTAATTCTTATATATTTAGCAAAATTAAATTAACTTTTTCATTTTATCCTACTTCTATGTCTTCAAAGAAGAAAATATTTTATT	Plant	Algae
TTCATGTACGGTGTGGAAACGGGGAAAAACAAATAAATTATTAATTATTAATTATTAATTATGTTTACCTATGTTTATCGGAATATTCCGCGTAGAACTTGAAAATGGTTTTCAAGTTATTGCGCATATTTCTGGGAAAATACGACGAAATTTTATTAAAATTTTATTAGGGGATTTAGTCATTATTGAATTAAGCCCATATGATTTAACACGTGGTAGAATAATTTATCGTTTTAAATCAAATAAAAAATAATAAATAAAAAAGAGAAAGAAAAATATAGCAAAAAAATATTGATTAAA	Plant	Algae
TAGGAGGATGGAATTTTATTTTTCCTTTTTCTGAACAAAATTTTCTTATATTTCAAAATTTATTTAATCCAATACAAATTCAAATTATTTTAGGTTGTTTTGGAATTTTTATTACACTCATTAAAACATATTGTTTTTTATTTTTTGCTATTCTGACACGTTGGACATTACCACGAATAAGAATTGATCAATTATTAAATCTTGGTTGGAAATTTTTATTACCAATCTCACTTGGAAATCTTCTTCTAACTGCTTCATTAAAAATATTTTTTATCACTTAAAAAAATTCGTCGAAATTAA	Plant	Algae
NNNNNNNNNNNNNNNNNNNNNNNNNNNNNNNNNNNNNNNNNNNNNNNNNNNNNNNNNNNNNNNTCCAGATGCAATGTTTCAGGTGAGGCTCGAAAACGGGTTTACTGTTTTAGCGCACATTTCTGGAAAAATCCGTCGAAATTCTATTCGAATTCTTCTTGGTGATCGTGTGACCGTTGAATTGACCCCGTATGATTTAACAAAAGGGCGTATCATTTATCGATTACGTAAAAATGATCCTTCTCGTTTCTAAGTCGAGGTTTTTCACGGGCAGTATTTTCTATTTATATTATTTTTAAT	Plant	Algae
GTTTCTCAAATTCTTACTCTTCTTTTTGTATTGATGCTGCGCTAAAAAAAATCCAATCACTTTTTTTCTAATTTATTTTTTAATTTTTTGTTATAATATAATTAACATGCTAATTATGTCACTTGCTTGTTTTTTTAGAATTTGAATGAAGTTGGGATTCAAATATTTTTTTTTGAATCTCAACTTCAAAAAAAAAGAAAGGATCTCTTTTTATATGAATTTTTATATGAAATGGATGGATATTTATTTATCTTTTCTTATTTTAGATTTTTAACTTCTATTTTTAAAAAATAATAAAAT	Plant	Algae
AGTGGTATAGGTGATATATTGAAACCTCTTAATTCAGAATATGGTAAAGTAGCTCCTGGATGGGGAACCACCCCTCTTATGGGTATTGCAATGGCTCTTTTCGCTGTTTTTCTAGTTATTATTTTAGAACTTTATAATTCTTCTGTTTTATTAGATGGAGTTTCTGTAAGTTGGTAATATAGAAATTTTTATTATTAATAATTAGACTAATAATTAGTGATAATACAGCTACAAAAATAATTTATTTCAACTTTTAGGTAGTTCAATCGTGTAATTATTAATTATAAGGATTTTTCGAAT	Plant	Algae
AAGAAAATTTTTACGGACTTGCATATAATAGATTGATAAATAAAACAAATTCTAAAAATTTTTTTTTTTGGGTTAAAAAATAATTTTAATTTTTTAACAATAAAACGCCTTATAACAAAAATACGTCAATCTAATTATTTATTTTTTTTTTCTAAACAATCAATAAATAATATTGTCAATTTAAAAGAAGTTATAGTTATTATTTTTGATGTTATTTTTTTATTTCAATCAAAAAAATCTTTAATAAATAAAAAAAAGAAAATAAATAGTTACCAATCTATTCATTCTCTATTTTCTTTT	Plant	Algae
AGTTTTTGATAAAAAATAAAAAAAAAATAATTTTATGTATGTAAAGATGTGTATATAGATGTTTATTTTTTTTATAATTAAAAAATAGTAATAATCAAATCAAATATACATATATTTCGTTTTTCTTTTTTTATTTTAAACAAATTTTTAAAAAATATAATAAATAAAATTAAATTTGTTACTTTTATTTTTCATTTGACCTTTTTAGTAATAAGAAAAATAATAATAAAAAATAAATAAAAAAATAATTTTTTTATTTCTTAATTAAAATCAATCAGTAATTCATAAGAGTAGACATTA	Plant	Algae
CAGCGAATAGATTTTGGTCTCAAATTTTTGGTGTAGCTTTTTCGAACAAACGTTGGCTGCACTTCTTCATGTTATTTGTACCGGTAACAGGTTTATGGATGAGTGCTCTAGGTGTTGTAGGTTTAGCATTAAACTTACGTGCTTATGATTTCGTTTCTCAAGAAATTCGCGCTGCTGAAGATCCTGAATTCGAAACTTTTTACACAAAAAACAACTTATTAAACGAAGGTATTCGTGCTTGGATGGCTGCGCAAGATCAACCACACGAACGTCTAGTATTCCCAGAGGAGGTATTACCAC	Plant	Algae
ATATATAAGTATAGAAGGTAAAATATTACCCCAAAGATTAACTGGTTTGACTTCCAAAAATCAAAGATATTTAGCAAAAGCAATTAAAAATGCAAGAATAATGGGTTTTTTACCATTTGTTCGACAAGTAATTCCTTAAAATTTTAAGGTAAAATTAAAATAAAATTATAGGTCTATAACTCAGTTGGTAGAGTGGTTGCCTTACAAGCAATAGGTCATCGGTTCGAATCCGGTTAGACCTATTAATTTTAATATTCGTTGTTGCCCCCCCCCTATTATTTTAATTCTTTAGAAAAGAAA	Plant	Algae
CTTTATGAAAGATATACAAGGAATCCGTATAGAAGTTCAAGAAGGAATTTATCCTAGGCGTATTCTTTATATGAAAATAAAAGGTCAACAAGATATTCCTTTAACACGCATTAGAGAAAATTTAACTTTGAGAGAGATAGAAGAAAAAGCAGCGGAGTTAGCTCGATTTTTACGTGTATCTATAGAAGGGCTTTAAAATAAAAACAAAAGAAAAATTTATTTTTAATTTTCTAATTTATATAATAAAAGAAAAATTTTAATATTGTTTTTTCTCGTTTTAGTAAATTTTAAATAGTATTT	Plant	Algae
GAAGAACGCTTTTTTTGTAACAATTTTTATTGTACTTCGTGCCTAGCTTTGCTCTAGGTTCCTCAAAGAAGAAAAAAGTCTCGAATTCGATAAGAATCAACATTGGTTTGAATCATTTTATGACACTCATTAAGTATTTTCAAACAAAAACTTATTATATAATATAATTTAAGTGAGGTTTGAGGAGCAAGAAAGTCTTAATGCTCTTAAAGCATTTGCTGAGTTATTGACATCAGTTTTTGTTTAATTTTGAGCAAAATGGCTTACAAAATTTGTTAAAAAGCTTGGAGTATTTGAATC	Plant	Algae
CTACTTCGTTGCACCCATTGTTTTGGAAAGCAAAAAGTACTTCGGCGGCTTTTACCGTGCAGCTGAACTTTTGCATGCAAAACATGCAAAAGTTTTTGCTAAAGGTCGCTTTTTAAGCAAAGTTTGGAGGGCACCGAAGCTATTTTTTTGACGTTACTTGTTCGACTAAAGTTTGCTTTTAAGAACAAATTTTTTGACAAAAAGGCTGCTTTACTGTTAAAAATTTGTTTTTTTCATAAAAAACTTTGCTTATTTTAAAATCACGAACTTAAGTCAATATTAAATTAATTACTAAAAATT	Plant	Algae
AATATATAAAGTAATATATATAAACAAATTTTTCCAAATAAAACTTTTTAAAACTTTTTTCTTCTAAAAAAAAGCAAAAAACGCAGGATAGAGCAGTCTGGTAGCTCGTGGGGCTCATAATCCCAATGTCGCAGGTTCAAATCCTGCTCCTGCAAAAAAAATATAAAATTATGCAATTTTTTTCTCTTTTTTTATGGTAAAATTTAGTGCGTAGCGCTTTTTTTTTGCTTTGCAAAAAAAAGGAAAATTTTTTTTTGAAATTCTCAATCTTCTTTTGAATAGTTCTATAAAAAATAAAAA	Plant	Algae
TAGTTTCTTGGGATTCTGCTGGTACTTCTCGATTCAAAGGTCCAAAAAGAGGAACACCCTTTGCTGCTCAAATCGCAACAAAAAATGCTATTTATATGTTAGTAAAACATGGTATGGAGCAAGCAGCAGTTATGATAAGGGGTGCTGGTCCCGGAAGAGCTGCAGCATTAAGAACTATTGTTCTTAGTGGTGTAAAATTAAGTTTCATACGTGATGTAACGCCTATACCACATAATGGATGCCGACCTCCTAAAAAGAGACGTGTTTAAAACAATGTAATACAACAAAAAAACAAATTTT	Plant	Algae
TCTTATACTACAGTTCGTGGAATAGATAAATTAATTCCTGTCGATATTTATTTACCTGGCTGCCCCCCAAAACCTGAAGCTATTATAGATGCTATAACAAAACTGCGTAAAAAAATAGCTCAAGAAATATATGGAGATCAAAAAAAAAATCAAAATAACCATAGATATTTCACCTTAATTCATCAATTTGTTTTGGTACCAATTGTCAACAATGAAAAATCGAATAAACAATTATCAAATCAATTTTTTTAGTTCAAAAAATTTTGAAATTCCAAGAAATAATTAAATTTTTTATACAAT	Plant	Algae
TTTACAAAGCCCTTATCATTAAGTTTTCGACTTTTTGGAAATATATTAGCGGATGAATTAATTGTTAGTGTTTTATTAATTTTATTACCATTAATTGTCCCAGTTCCAATGATGCTTTTAGGATTATTTACAAGTGCAATTCAAGCATTAGTTTTTGCAACATTAGCATCTGCATATATTGGTGAATCAATTGAAGGACATTAATTTCTTTTTTATAAAAACTGTTTAATATATTGTCAGTTTGCTTTTTTTGCTGTTACTCTTTCTATAATTTATTAATTTTTTTTTGGAGGAATCCTT	Plant	Algae
TTCCAGCAGGAACAGGATCACAAGAAGTTATTTGGCAAATAACTTTAGAAAAAAAAAAAGAAATATATTTAAAAAAAAAAAAAGAATTTTTTACTAAAAAAATTAACAATGTTTTTTTATATCAAGACACATTTTCTATTTTTCCTACTACAGAAATTATTCATAATGTATTAAAAGAATCAATTTCTAAAAATAACAAAAATAATTTTTCTATTTAAAAAAAAATAGAAATTATATGATATATAGGTAAAACCTATTTTATATACACTTTTAATATAAATAATATTATAAAAATAAAAA	Plant	Algae
AATATTTTATATTTTACTTTTTTCTTCTTTTTTTTATAATAAAAAGTTGATTATCTATTAAAAATTATTTGAATAATTAAAAAAAAAAAAAGTAAAATGCTATATTTTAATCTTTATATATAAAGATAAAAAAAAAATAATAAATTTTAAAATCCCATTCATCAATTATATTTCAATTCTTTGCAGCAGTGAACTTCTTTGCATCTTCGGGGGCTTTTTTCGCAGTCGCTTGTTTCTTTTTCAGCTCAGCTTCTTTGCTTTTGCTTCTTCACATCGGCTTTGCTAAAGCAAAAGGGGCTG	Plant	Algae
TTTATTAAAAAGGAGATTCTTCTTTTAATGGAGAAACAAAAATTAATTGATATGGAAGGTGTTGTTATAGAATCACTTCCTAATGCAACATTTCGAGTTTATTTAGATAATGGATGTATAGTATTAACACATATATCAGGAAAAATCCGACGAAATTATATTCGAATATTACCCGGAGATAGAGTAAAAGTCGAATTAAGTCCTTATGATTTAACTAAAGGTCGTATAACTTATAGACTTCGTGCAAAATCTTCAAATAATTAAAAAATTAAAGAAAAAAAAATTAGAGATTAAATATTT	Plant	Algae
CAGTGGATTGGAGTATTTATTATTCATTGCTTACTGTTGAAAGGTGAGCAGTATCTGCGCCTTCTGCAGTGTGGTATAATGCGTGGACACACTGTTGTAAACAGTAGTTAGCTTATTGCTCTTACTACTAGTATTGTATTTATTAGTGGTATTTGAGTAAAAGCTTTCTTTGTGGTAAATGTTTCAGTTTCTTAATCGAAGTTTGAAAGTAACTTCTTGGTTTGAATCCGAGTGGCGGCATGGCTTTAGATATGTTAAAATATTTTGAGAAATTCAAAATCCTGTAAGGAGAATTCTTTT	Plant	Algae
AACTTTTGCTTTTCCTCTTGCTCCGGAGGAAGCATAGCTTTTGCGCAAGAGGAAAAGCAAAAGCTATGCATCTTCCTCCTCTCCTTCGCAGAGCGAAGAGCTAGCGCACCGAAGGAGAGCTTCCTGTCTTCGCTTCTTCTTCGCTTCTTCTTCGCTTCTTCTTCGCTTCTTCTTCTTTCGCTGCTTCCTCCGGTCCGGAGGAAGCATGCGAAGAAGCGAAAGTTGAAAAAAAATCAGTAATATTATATAATAAAATTGGTTGTTATAATTTTACTGATTTTTTACTAGGAGGAAATTCAT	Plant	Algae
TTTAAGTTTATTTTTTTTTTACCAAAAGTAAAAAATTATGTACCTTCCCCTAAATAAAGGGAAGGTCTTTAATAATTAACTTAATCTTCATGCTCTTCAAAAGGATCTCTAAGATCTTTAGAAGGTTGTCCAAAAGCTGTATAAAGAGAATAACCAGTAAAACTCACAAGTGAACATGAAATAAATATAGCGACTAATGTTGCAGTTTCCATTTTTAAGTAATTCCAAAAGAATGGTTTAGTTTTAATTAATATAATAGTACACAAAGTTAATAAATCTCAACTAATGCAATAAAATTTT	Plant	Algae
AGGTAAATTATGGATTCGAATTTTTCCAGACAAACCAGTTACGATTCGTCCAGCTGGTACTCGTATGGGTTCAGGAAAAGGTTTTCCAGAATATTGGGTTGCTGTAGTTCACCCAGGAAAAATTATTTATGAAATTACTGGTATTTCTGAAGTTTTAGCAAAACAAGCTTTAAAAACAGCAGCTTATAAAATGCCAATTAAAACAAAATTTTTAAAAGCTGAAAATAACTAAAAAATTTATATATTAAGAATTTAATATATATATGATGAAAATAAAGTTTCAATATTCTTAATAAATTT	Plant	Algae
AAAAAAAATAATGCTTCATTTTTTTTTTCTATGATTTTTTTATATTTCAAAAATCATTAAGAATTTTATATCTCTTTGTTATTAATCTAATCTATCAGAACTTTATTCAAAAATCTCTTGCTGGGTTTGAAGAACGTTAGCTATACTAAGTTAGTATGCTTCAAAAATACCTTTGGTATACTATTGACAATCTAACAAAGTTTGGAAAAAAAAATATATATATATTAGCAAATTGTATATCTTCTAATTTCATTCTTTTGCTAAATTGATCTTTTACTACAAATATATACGGAGCTAATA	Plant	Algae
TATGGCGGGGTTAGGGCAATAGGCGGTTTTTGCCTGGGGGTAAAGTCAGAACTCTTCTCAGCTTGTTCTAAGCCCTAATTTACTTTTGCTATACATATATTTATTTATTATTTATTATTTATTATTTATTATTTATTTTCAATAATAGACATAATATGTCTATTATTATTATATTATATATGTCACTATATATCGTAACCCTTAAAAACCTTAGGTTTAGGAACGGGGTTAATTAAGTATAGATTTCTAAAATTTGTATATATACAGTCACTAAAAAATTTATTATAAAACACAAGACAC	Plant	Algae
ATACTTTTTAAGCACACGGAGCTATCTTATTATTTTAGTAAAAAAAGGATAGCAAACTAACTAAATTTTATTATTAGTTAATGAAAGAGCCCAATGCAAAAAAAAGTGCATGTTGGGTTCCTAAAATAATTATAAGTAATTTCAAAAAAAAATTTAATTATTTTACCGAGATTGTCTACGGTTCGAACCCGTATAGCCCTAAATTCTTAAAGATTTTTTTATTTGAAATATTTTAACTTCTGACTATTATTATCTTTTATTAACTCATATACCTTTTTTTTATTTTTTAGGAGTCTACTA	Plant	Algae
GTAAATCCTAGATGTAAAAATATGCGTTATGCGTCCAGGAAAAGTAAAGAAGGGGCATCGAGACAAAAAATAAAAAAAAAAGCCCAAAATCCATATATTTAAATAGGAAATAAGAGAAAAAAATTAAGCGAAAATTTAGTTTGAATTCCATCGATAATATGCAAGGTATTGTCTATAATTATAGTCAAATGAGAGTCTTTTTCAATTTTTTTTTATGAACTTGTTGAAAATGAGCTTTAATGGCACTTAAACTTGAAAATTAACTTACTTCAATTTACATTGAAGAAGTAAATAATTCAA	Plant	Algae
TTATTATTTGTACACCTTTCCAGCTTTAGTTTCTCAGATTCTTTTTATTCTTTTTCCTATGGCTTGACCCTATCCTATCGTATCGTATATATAAAGAAAGTTCTAATTTAGAAGTCGGATTGTCAGAAATGAATTGGTTCCAATAAAAGTTCTTTTCTGAAAAATAAAGAAAGATAAAAAAAGTTAGTTTTGAAATTCGAAGGTGTGATTCTTTAAAAAGCCATGAAAAGGTAGAAAAGATAGTAAAGAATTAAAAAAGAGAAATGACTTAATGGAAAGTTTAAAGTTTTCTTTTAGATT	Plant	Algae
TAATTATATGATTATAATTGAAAGATTATCGTTATTATAACATAAAAATATAAAAATTCAAGTTATCACTATTTTTAAATAATATAGTAAATATATTTTTCGGCATATCTTAAATAGATAAATTTATAAAAGACTAATGTTATAAACATAATAATAAATTTTCACGTATTGCAATAATTAGTGGGAATTTTGTAAATATTAACGATAAAGCTAATTATAACTGAAATTGACTTTTACAATATTTTTCGCTAAAATGGTATCTAACATTTATTTTTAATAATTTTGATAAGATAAAAATCT	Plant	Algae
ACACATCTGACAAAAATAGAGAGGACAGCAAAAGCAAAAGGCAAGAGCAAAAGGAGGTAGCAAAATGTGTCACCACTTTAGCTAAAGCTAAAGCAATAGTAGGTGACTAGCTTCGCTCATTTAAACTTTGTTTAAATCTTTTTAGCTTTGCTCAAAATAAAACAAGACAGCAAAAAAAACAACCGCAAGAGTTGCTTTAACTAGAAAAAACTTTAAAAATTTTTTTAGTGCTAAGGTGACTTAATTTTATAGGCAAATTTATTTTTATTTATAATTACGCTTTAAGCGATTCTATTTAAA	Plant	Algae
TGTCGGTGCAATTAACGTATTGCTAGTATTTGCAATTATGTTAATAAATGACACAAAAATTTCTTATACGGTATTTGATTGGAAAAATTGTTTAATTTTCGGAGTTATAGCGTTTGTTTTAATATTAGGAGTGCTAAAAACACAATGGATAACACCACCTTTTATACCAGAATTACAAACAACCAAAATTTTAGGAGGACACCTGTTCAATGACTTTTTATTACCTTTTGAACTTGTTTCAGTGTTATTACTAATTGCATTAATTGGAACAGTAGTTCTTGTTCAACAACAGAAAATCTC	Plant	Algae
AGTGAAGGCGCGAAAGAAGCACTAGCTTTTTGTCTTTTTGCAGCCATGTAGTGGAAACAAACCAAAGACACACAACCAAGGTAAACCAAAGAAAAAGGAAGCAATAGTAAAGGAAGTGAAAAGCTGAAGCCAAAAGAGCTACAACTAAAAAAAAAGAATGTTCAAAGAACAATATAAAAATATTATAGATTTATATTTAAAATTTTATTTTTTTAAACTTTTAACTAAAAATTTTTATGATATATTTATAAGTAATAAATTTCTATGATTAATTTTTAAAATTTTTATTAATAATAAAAA	Plant	Algae
GATCGCCTGGGTGTCCCCCCTCTAAGGAACATGAAAAATGTTAATTATATATAATATATATAAAAATGTTAATTATATATAACATATATTTAATAGAAATTTAAAATATTTCTATTTAAAATAGAAACAAAAAAAAAAAACAAAATCCTATTGTATTTTGTAAGAAATAGTATTTTCGCTATAAGGAATAAACAAACCATGAAGAAATCTACGCGACTCTTTCTTAAATCTAAATCCAAACGATCTTTTCGTAGGCGTTTGCCCCCGATCCAACCGGGGGATCGAATTGATTATAAAAAC	Plant	Algae
TTATAAAGAGCTTCAAGACATTATAGCTATTCTTGGACTTGATGAATTATCAGAAGAAGATCGTTTAACCGTAGCAAGAGCACGAAAAATTGAACGTTTCTTATCACAACCTTTTTTTGTAGCAGAGGTTTTTACCGGTTCTCCAGGTAAATATGTTACTCTCGTAGAAACAATCAAAGGTTTTCAAATGATTCTTTCTGGAGAATTGGATAATCTTCCCGAACAAGCTTTTTATTTGGTAGGTGATATTAATGAAGCTACCACAAAGGCTGCAACCTCACAAGTGGAGAATTAACAAAA	Plant	Algae
GTTTAAAATAACTCAAATTTTACAACAAGAAGGTTTTATTCAATCTTATACTATTGTCTCTTGTACACTTCTTCAAATTCAATTAAAATATACAAAACACAATCAATGCATTCTCTTAAATTTAAAACGTATCAGTACACCAGGACGACGCATTTATATAAAAGCAACTGAAATTCCTAGTTTATTTGGTGGATTAGGTATTTATATTTTATCCACTTCTAAAGGATTACTTACAAATAAAGAAGCTCTGAAACAAAAAATTGGTGGTGAATTATTATGTTCTATTTGGTAATTTTGCTA	Plant	Algae
TCCCCTAAGGGCCCCTCACGCGACGGACAAAGTCCTAGCCCTTAGGGGGGCGGGGGCGTTTGTCCGTCGCGTGAGGGGGACAATAAAGTTGTTTTCTAGGATCAAGATCCGTCGCCTGAAGGAAAAAACCTTTGGTTTTTTCCCTAGATTTCAAAGTATATTATAGATTAATATAAACTACTTGTAAAAAAGTACTTCTAGACCTTAAGCTTATAAAATATAAGTTTTCTCTAGCAAGTACAAAAAAATTATTTACTTTGTATATATACAGCTACAAAAAAAAACATACAAATAAGACAC	Plant	Algae
ATAAAAAAATTTATTAGAATAGTAGGCGTCAGAGTTTTAAAAGCGATCAATCTTTTCTATTTTTAAAGCTTAAAAATACGTGAGGTTTTCTTTAGCTTTGCGCTTTTGCTCTAAATTTTTATTTTAAATAAAAAAATTTAGAAGAAAATTTTCCAAAAAACTTTTATTGTATGATTTGTTTTATTCATATAAAAAAGTCTGAAAAAATAGAAAAAAGCGAAGTTTTCTATAAAATGGCTATAAAATAGTAAGATAGAAATATTCGAATTTGTTTTTGATAACTGATTCCTAAAAAAATTT	Plant	Algae
CCCGCCTAGCGTGTGTGCCTACCAACTCAACAAATAGTTGTTGAAAGGATTCCCGTGAAAAATGAAGAAGGACAAACAAGCAGGAAAGAATTCGAGACGAAACTCCTGGTGGGTAATCCAAACAAATGATGAGGGATTCCTCGAGAAGTTAGCAACTAGTCCTCATGTTGAATGATTATGAATTATTCAAGGAAGAATGGATTTGAAACATACACGAGGAGGGTTCTGGGAGCAATACCAGTTATGAATCTCTTATGAACCAGGAGCCGTGTGAGGTAAAAATTTCATGCACGGTTCTGA	Plant	Algae
TATGTAAAAATAATGCAATAACTCAGTTTATAGAATTTAAATTTAACTGTTTTTTAATTTACTGGAGACTTGTTATAGCTTTAAGCTAATCTTAATTTAAAAAAGTTTAATCTTCTTTTTTGAGCACAAAACATAGTCTCTTAAGTATCTAAAAAAAATAAGAATTTTTTTTACTAAAAAAATTTAAAATTTAGAGTTAGTTAAACTTATATATCTTTCTTACAAGAAAAAATCCTTTAAAGTTAAAAGCGATTTTATTAAATATTTTTGTTAATTATTCATTTTTTACTATTTTATTTT	Plant	Algae
AGGAGATATTTTTTCGATTTTTGTTATAGCCATTGCTGCTGCTGAAGCTACTATCGGATTAGCTATTGTTTTGGCTATTTTTCGAAATAGAAAATCGACTCGCATTGATCAGTTTAATTTGCTAAAATGGTAATAATTTTTGTAAAATATTTTGATAAATAGATAATAATTATATTACCTAAATTAAGTATAGTTATTTTAAATTTAAGCATATTTATTTACTAGAATATTATTTTGATTCAAAAATAATATACACATCTTTTATTCAATCTAAGGTTTTTCCTATTAGGAGTTGATCGG	Plant	Algae
CCTTAGAGGAAAATCCAAACGAGGAGGGCAACGAGTAGGAGAAATGGAAGTTTGGGCTCTAGAAGGTTTTGGTGTTGCTTATATTCTGCAAGAGATGCTTACTCTTAAATCTGACCATATTGAAGCTCGTCATGAAGTACTTGGTGCCATTATCACGGGAGGACCAATACCTAGACCTGGCACTGCTCCAGAATCTTTTCGATTGCTCGTTCGAGAACTACGATCTTTAGCTCTAGAATTGGATCATGCTATTATATCTGAAAAATACTTTCAGATAGATAGGAAGGAAGTTTAATCAAA	Plant	Algae
TGGCCATCTGTCAGTACAGGTTTAGCTTACGATGTTTTTGGAAGCCCTCGCCCAAACGAATATTTCTCAGAGAGCCGACAAGAAGTTCCCTTGGTAACTGGCCGCTTCGATTCGCTGGAACAGGTCGACGCATTCACCAAATTCTTTTAGGAGAAACCAATGGCTTTAGATAAAACTTATCCGATTTTCACTGTTAGGTGGTTAGCCGTTCACGGCTTAGCTGTACCTACAGTTTTCTTTTTGGGGTCTATATCAGCTATGCAATTCATTCAAAGGTAGTTTTTAGTGAGCTCTGAATCT	Plant	Algae
TAAACTAAAGAACGAAAAAATGTCGTTACATAAAAATAACATATCTTTTTTATTATTTCAAAAATAATATGTGTTTGTAATCTAAATAGATCAATTAGTTTCAAAAGTAGCTTATTTTATATTGGGTTATGGGAACTGTTTTTATATAAAAAAAAAAATATATATTTTTTGTTGTAATTATTCTTCCTACTTTCTCTCTAAATGTAAATTGTTGTATTATATAATACATAATACAACCATTTACATTTAGAATTTCTATATTTTAATAAATATATCACTAATACAAGTATTTTTTTTTTT	Plant	Algae
GGAGATTATGATCCCTTTTACGTTCAAAAGTTTTGGAGAACAAGTATTAAATTGTATGGAAACTGTTGTATATGTAACTCAGATACGGATATATCAATGCATCATTTAAACAGTCTAAAAAAACTTAAACAAAAGAATAACCAAAACAACACTTACATACGTTCGGCTTTAGGCCGTAAACAAATTCCAGTATGTAAACAATGTCATCTAGACATAACCAACGGAAAATATAATAAAGAAAGCCCTATCCAACTTTTTGAAAAATATATCCTTTTATAATACATTAACAATTAAAACAAA	Plant	Algae
TCCATGAAAGATTTTACAACATATTTATCAACAGCACCTGTTTTAACATTGTTAAGTGTAACTGTAGTTGCTGGGCTTTTAATTGAAATCAATAGATTTTTCCCTGACGCTTTAATTGCTGCTTTTTAAAACAAACTCTTTTAAAACCGACATTATTTAGCTCATCTTAGTTCTCTGTTCCCTTTTTTTCCAAAAATTTTTTAAATTTTTGGAAAAAAAGGGAACAGAGAACTAAGATTCAAGTAAAAAATGTAAAACCCATGAAAAAAAATTTTTAGTTTAGTGTGACACATTTTAGTT	Plant	Algae
GGATAAAAGTTACTCTAGGGATAACAGGCTGATCTTCCCCAAGAGTTCACATCGACGGGAAGGTTTGGCACCTCGATGTCGGCTCTTCGCAACCTGGGGCGGTAGTACGTCCCAAGGGTTGGGCTGTTCGCCCATGAAAGCGGTACGTGAGCTGGGTTCAGAACGTAAACATCACTGCGTTTATCAACAGTAATGTTGATATAGTATCGGCTTATATCGGTGAAACCTTCATTAGTAATTTCTAACACACTAATATGGTAATACCGAGGGAAGAATTTTCTATCATATCTTTTTCAACAT	Plant	Algae
CTTATTTTCAAAAAGACCCTTTTAGCTTACTAAAGGTTCAAGCTCCGTTTAAAGTAATTCAAGAGCAAGATTACCCTTTTTTAGAAGTCCGTGTAAATGTTTCTGGCGGTGGCTTGTCTAGTCAAGCTGATGCGATTCGTTTAGCTTTATCAAAGGCCTTAATCCAAATGCAACCAAATTTACGTCAATTATTACGTCAAGCAGGATTTTTAACTTCTGATGCAAGACGTAAAGAACGTAAAAAGTATGGTTTGAAAAAAGCTCGTAAAGCTCCTCAATTTTCTAAACGTTAGAGATCAA	Plant	Algae
TCTTTTATGACTTTTATTTTCCAATTAACACTTTTTGCTTTTGTTGCATTATCTTTTATTCTTGTAGTTGGTGTACCTGTTATTTTTGCATCACCAAATGGTTGGACTGAAAATAAACGTGTTGTTTTTTCTGGTGTTGGAATTTGGGTTTTATTAGTTTTTGCTTTAGGAGTTTTAAATTCTTTCGTTATTTAACTTTAATAATATTAAAACATTATTAAAGTTAAATATAAAACTAAACTTTATTATATATAAAGTTTAGTTTTATATTACTTTATTTATATTTATTTATAATTAACA	Plant	Algae
TCTGTGATTAATCCTTTGCCCCCTTTTTCTCTTTTTTACCTTTTAGAATAAGAGGGAGGAAAGAGAAAAAAAGAAAAGGTGTATTCAACAGCTTCGAGACTTGGGTTCAAGTTTGAATTAAATAAATTATTCAATTCAAAAATTAACTAGGGATGGAGGTAGAATAAACAGGGTGGGGCCTAGATCTAGGACAAGACTCTTATACAAGGTACTTAAATGTAAATGAAATACTGTGATTTGAATTTGAAATAAAGTTTAGAAATTTTTTTAGTATATTGATTGCAGCGAAAGTTTTCATAA	Plant	Algae
ACTTTACAATCCGATGGTGTTTTTAGAAGTAGTCCACGAGGTTGGTTTACTTTTGGTCATTTATGTTTTGGTTTATTATTCTTTTTCGGTCATATTTGGCATGGAGCAAGAACAATTTTCCGAGATGTTTTCGCTGGAATTGATACAGATTTGGATGAACAAGTTGAATTTGGAGCTTTTCAAAAAGTTGGAGATACAAGTACCCGTCGACAGTCTGTATAAAAAACTTATCCTAAAAACTTATTCACTTACTTCATAAATTAAATTTTTTACAAATAATAAAAATAGGAGCATACCCAT	Plant	Algae
CCGTTTGATCCGATTGTGGATGTTTTGCCTATTATTCCACTTCTCTTTCTGCTTCTAGCTTTTGTTTGGCAGGCTGCTGTAAGTTTCCGTTAATCTAGGCCGATAAAGCTGAGGGATTTTTCTTAATTAAGAGATAATCCCTCAGCTTTTTAAAATATAAATATTAACTTATTTATAAATACATATAAATAAATACTTTATAGGTAATTTTAAAATCCTGAAATAAAACATATTATTGATTATATGTATATGTTATATATACGTTTATTTTAAGACAATTAATTATAGAAGAATAAAAAT	Plant	Algae
ACCTTTTTAAATTTTAAAATGGGGCGTAGCCAAGTGGTGGTAAGGCATCGGGCTTTGGTCCCGCGATTCGGAGGTTCGAGCCCTCTCGCCCCAGAGCATATTTAAATAAATATTTTATTTTGAATAGCTTTATGTTCTTTAGTTTTTATGTTTAAGGGATATTAATATTTAATAATTTTTTTATAAATTTACCGAGGTACCCATTATTATTGATACCTTTTTTTGACTGTATCGCACTATGTATCATTTGAGAGCCAAAAAATATTATACTCTTACTTCAATCTTCAATTAGAATTTTAA	Plant	Algae
TGGTTATTGTATGACCTGGACTGATTTTTTAGAAAATGGTCGATTTGCTATTTCAAATTTATTATTTCTTCAAGGTTTTAATATTGCTTTTACAACTTTGCGTCAATTTTCTGAATTTATTGATTATTTAGCTGATTATTTTTTACGTATTGAATCCTTACGTGAGACCGATTTTAAATACAAAATTCAAACTTTTTTTATTGCTGTTGTTTAAAAGTTTTGCAATCTATTACATAGGTAGGAAAAAAATATCCCGTTTAAGATTTTTCACCCCATTTTCATCTTACCATAAAAAAATCG	Plant	Algae
ACACGCATGTAAGGTGCGGAATATGATAACTGCAAGACATGCACCAAGTACCACAATTGGATAAAAGTACACTTTTTATATAATCCTATTAAAAATCTAACTTAGTGAGATTTCAAGCTTTGTTATTGTTATAAAAGAAAGGTTTTCCAGTTTTTTATACAATACTATTTTATTTTGATCACGGAAGCTTTATTTAGAAATACTCGAAAATGTGTTTCGGGGCACTAAAACTGAGTATGGACTCCACGATACTCTGTTTTAACAAATAATACTACATCATTGTAATTAAAAAATTCTTAA	Plant	Algae
TAATTGATAATAGTTTAGTTAATATATATATTATGTTATATATAATTTATGTTATTGCTTTTTTAAACAATATATTGACAAATCTATTAAAGAATATAATCAATATTAATTATATTCTTTAATAGTTGTGTTACTAAAACATATGTTTAAATTTAAAATATTAATTTGGATTATTGTATTATAATATTTTTAATCTTACAAGATTTATTATTTAGATTGTTACCATAAGATCTAAATTCAATGTTGTTTCATCACAACATAATGAATAACATTTTAGCAGATAGCTAACTATATTTTTTT	Plant	Algae
AGGATTTTTATCCTACCTATCAAAAAATTTAATTAAAATTACTTTACAAATTTATTAAAAAAAAAATAAATTATTAAATCAGATAAATTAAAAAAATTTATTTATTATTATTAAAGTAATAAGATATTATATATATTTTCTAAACTAAGAGATATATATTTTTAATAGTATTGGAAATTTGTTTTAGAAAAGTTTTACAAAAAATAAAATAATTAAAATTAATTATTTTATTTATTAAATTTAATTAGTTTATTTTTTTCAATTTATAATAATTTTTTTTTATTTACAATAAATTTTATA	Plant	Algae
CAGCTGCTGAAGCCGCTATTGGACTCGCTATTGTTTCATCAATTTATCGTAACAGAAAATCAACTCGTATAAATCAATCGAACTTGTTGAATAAGTAATTTAAGTAATATTATCATATAACTTAGAATTTTCATAAATAAATTCAAATTAGCATGTTGGCTACGTAAGGTAGGCTCCTGTTATCACAAAGATAAGAAATCAAAGTAGTTTGGCACTGTCAATCCATTCCATAAGTAGATTACTAAAAAAACTCGGGGAACTCATCGATTCATCTAGTACTAGTATTTAAATATATAATTC	Plant	Algae
CTGTTTTTTGTTTAGTAAATACATCTTGAAGTGTGATGACTCCTATTTTAACAGTTTTAAGAACATAAAATATATTTTTTGGTTAGGAGATTTTTTTGAATTTATAAAACTTTAGTACATTATCATTATATGGTACCAATAACAAACTTCTTATTTATTTTGTTGGTAGTCTCTTCGGGACATCTTTTTTTGATAATACCACCCTATCTCCCTATGGAGAAAGCACTTTAAGTGGTACACGTTAGATATTATTTATACGAGTAAAGTTCTAAATTCAAAATATTTTACTTTTTTTCAATT	Plant	Algae
ATCTATTGTTTAAAATATTTGTTTGCCTACTTAGCTCAGTTGGCCAGAGCATCCGTTTCATACGCGGAAAGTCACTAGTTCGAATCTAGTAGTAGGCATAAAATAAAAATTCTTAGATTTTTTAATCTTTTAAGTATATTAGCTATTTTGATTTTCTTTAAATCATTGGAAATAAATTTATAAAAAAAAATTTTTTTTTATTGATCACTAAAGATTTCTAAAATGAAATTGGTGGCATAAAATCCTTTTCTTTTTGAAATAAAGAAAGAATATATCTTTTGTTAAGTGATAAATATTTGC	Plant	Algae
TTACTAATAGCACACTCATCTCATATCTTCTAAATATAAGGCTCCGGCGTATAGAGAGGACCTTACCGTTAAAAAAAGAACCATAGAAACGATGAAACCCATGATTTTTTCTTCATGCGAGGTCCCATCCCTTGCCTATCTAGAAGGTGCCTAACTGAAGGAAATTATGGTTGGGAAGGTTGCAGTAGCAAAAGCCATTGGAATCTGTATTTTATACATTAGAAGAATCAGTTAAATTATTAATAAACCAAACGAAACAAAGACTAATCAAAAATTAGTCCTTCACGAGAATCACCTTCA	Plant	Algae
CCATCACGCGCGGGTTCAATCCCCGTCGTTCGCCCATCCAATTATGCCACCGTTCTTGCTGTGTAAGCGATATTTCCTATTTCCTGCCAATAAAATGGAGGAGCTCCTCCCCCTTCAGTGAGGTGGAATTCTCGATACGACGTAAGTACCAGATACAAATACGACTACAAAATTAAAATTACCTCGTTGTTTAGTTTGAGGCGACCTCATTAGGACTTGAATTTAGTGAGTTTATGCATATAATAAAATATGCATAAGTGAGACCGAAGATTGCATACATATAAACCGCGTGTAAACGCG	Plant	Algae
CAAAAGGTAAAGAAAAAAGGATAACTCAAGAATTCCCTTTTTTCTATAACAAAACTTAAACAACACTTAATCTAAGTTTATGCCAAACTAAACTCTTAAAAAAAAAATAATAAATGGCCACGACACTACGAAATTATTTTTGTACATAAATTCTTTCTAAATTCAAGGACCGAACACTGTACCTAATCACAACTAAAAAAACTAGGGATATAAACTTGAGACTTGTAATGTAATAGAACTAAAAAAACTAATAGAGTACACGAATGCGCCGAATTCATTTCAAAATTTACAAAAGGGAAA	Plant	Algae
TTCCAAGAATTTTTTAGGGAAAAACTTCCAATAATTTTTAGAGGCCAAAAAATTATTTGGGGGAAACTGGGGAAACTCCGTTCGCCTAAAAATTATTTGGCCCAAAAAATAAATGGGTCCAATTATTTTTTAGGGGGGGAACTACCAATAATTTTTTAGGAGAAAGAAAAAACCGGTACGGTTTTTTCTTTCTCACTACGTTCATCTTTTCAATTTGCTTTTTTCTAATTAACTTTTAGAATTAGAATATAATCAACGAATTTAATTAGATAAAAATTTTTAGGAAAATTTAATTCAAAT	Plant	Algae
ACCCGAAGCTTAAGTTTTACTTTGTAAAACAAAAAAAGCAAGGGTTTTTCTGGAAGAAAAACTTGATGTTACGAAGTAACATTTTAGACGAGTTAAAAACCAAAGGGGCTTTGACGTCAGTCTCTAAAGACGATAGTCTCTGACCAAGGAGTCTTTCACAGAAGTTACTTCGTTGACAAAAGTTAACTTTGTTAATGCAGACAAAGTAAAATTAATTAAGTTAATGCTGCAAAATCATAAATAAAAAGCCAAGGAACTACATTACAGAAAGTAAAAACCAAACTTGAATCAAAATTTTTT	Plant	Algae
GGTTTGACATTGCTTTACACCCAAAAAGAGGCGAGCTACATCTGAGTTAAACTTGGAGATGGAAGTCTTCTTTCGTTTCTCGACGGTGAAGTAAGACCAAGCTCATGAGCTTATTATCCTAGGTCGGAACAAGTTGATAGGATCCCCTTTTTGACGTCCCCATGCCCTTCCCACGTGGCGACATGGGGGCGAAAAGAGGAAAGAGGGGGATGGGGTTTCTCTCGCTTTTGACATAGCGGGCCCCGGCGGGAGGCCCGCACGACGGGCTATTAGCTCAGTGGTAGAGCGCGCCCCTGATAA	Plant	Algae
GTTGTACTCAATGTGTAAGAGCTTGTCCAACTGATGTGTTGGAAATGATATTTTGGGATGGATGTAAAGCTAATCAAATAGCATCTGCGCCTAGAACAGAAGATTGTGTAGGTTGTAAGAGATGTGAATCTGCTTGTCCTACAGATTTTTTGAGTGTACGCGTTTATTTAGGATCTGAAACTACTCGTAGTTTTGGTTTATCTTATTAAATAAAATATTTCGTATCTTTAGTTATAATAAGAACCTATTTTTTCTATTTATAGGTTCTTATTATAAAAATTTTTTCTATTTACCTCTATT	Plant	Algae
CTTGCTGCTGCTTGTGAAGTTTGGAAAGAAATCAAATTTGAATTTGAAACAATTGATACTCTTTAAATTTTTTATTTCTCTTAATTATCTAGTAATGGTGAACTAATAAGCCAGCTTACTAGTTAGTAGTAATAGCTAGCTTACTCAGCGGCAAGCGGGGGGAGTACTCCTCCCTGAAAGAGGGGAAGTTTGGGGGTACCCACTCCGCCCTTTATCCTGGGTATACAAGTGTTCTGCCCCTTTTTGGGGGAAGGCACTTGAATTTCGTGGTCTTGAGAACTTATAATTATTATTTTTTTT	Plant	Algae
AATACTTTACTGCTACTCGTCAGGAAATTCCGTTATTAACTGATCGTTTTAATTCATTAGAGCAAGTTAAAGAATTAAGTCCTAATTAATTTATAAAAAATTCTATTTTTATAACTTATTTATATTTACTAATTTTTCTATGGCATCACCAAAATCAATTACATATCCAATTTTTACGGTTCGTTGGCTTGCTGTTCACGCATTAGCAATTCCTACAGTTTTTTTCTTAGGATCAATTACAGCAATGCAATTTATTCAGCGATAAACATATAAAATTCTATTTACAGGAGTATATAATCT	Plant	Algae
GCCCGTGCTTACTCGAGTAATAACTGATGCAGAATCGTGATACTTGTTAGAAACAAGTAGTTTAAAAAAACACAAGTGACTCAACTTCAAAATAGCGATGACGATAACGGCAATGTGACGTCTGAAGCTGAGGGATTGAGGCGTCGTCCCAATAGTCGTTAAAGCAAATACACTTTATTCTTTGGGTTAGATTAATCACGGAAGAAGTGATTCACTTATTACCTCATTTTTTCTTGTAGAATCAATTTTTTCCCACCCGAATATACTACAGATAAACCTACTATTCTTCCCGATTACCAA	Plant	Algae
CTATTTAATAATTATTTATTATTTAATAATATATAAGTATACCTACTTTGACAAAGGTTTTTTATAACGGCATACTAATAATAGGTTTTTTTTTTTTACTTTTTTTTTTTTTGTTTGAAGATAAAATAAAAATAATTATAGATAATTTATTATCTATAAATTTAAGGTTAATATATTAATATAAATTTAAGGTTAATATATTAATATAAATATTAAACGAAGAATAAAATCAAACTTTTTATATTTATTAATATTAATAAATATAATATATTAATATATTATTATATAAAAATAACAAAT	Plant	Algae
TGTATTTTGGTTTCGGTGGAAAACTTGGGACAACATTTGACGTTTTTACGTTCTCTAAAACATTTGAAGAACTTAAAGAACAAGGATTACTGACCCTAGAACTAGAACATATGTAGTTTTAGCCTTTACAGGCTTTTATTCAGTAATAGATAGTAATAGATACTATCTAAAAATAAAATCAAAGATTAGATGTAATCTATATGTTCATTTTCCACTAATATATAGTGGATAGTATATAAATATGTATATAAATAACTTTTCGATTTTTTATTTTAATTTATATAAAAAAAATATAACTAT	Plant	Algae
GACGAGGGGGTCAACGTGTGGGAGAGATGGAAGTTTGGGCCTTAGAAGGTTTCGGTGTCGCTTACATATTGCAGGAAATGTTAACCATCAAATCTGATCATATCCGAGCTCGTTATGAAGTACTTGGTGCTATTGTTACCGGGGAGCCGATACCTAAACCTAACACAGCTCCAGAGTCTTTCAAGTTACTTGTTCGAGAGTTGCGGTCTCTGGCTCTAGAAATAGATTATACTATTATAACCGGAAAGAATCTGGAATCGCAACTTAAAGAAATTTAGGAAAAAAATAATTCAGAATGTT	Plant	Algae
TGTTTTTATTTTTTATTGTTATTGTTTATTACTTAATTTATATAAACAATACTTCTTAAAAGTAAAAGTTCAATTAAAAATATTAAGATTAATGGAGGTGCTTTTTTCTAAGCTTTTTCATCAAGATTTTTATTGTAATTACTAATTTGTAGTTTTCATTTTTGTACCTTATTTGTTCTTTTTTAATAATAAACATAATGGAAATTAACCATTATTAGTCCATTTAATATGTTTAATAAGGGTTAATTAAGGTTGATAAAAAATAAATTTTCTTTAAAAAACCTAAATATTAGAATAAGT	Plant	Algae
ACCCTGTTCCGAGATGTCTCCGCCGGTATAGATCCCGATCCAGATGCTCAAGTTGAATCTGGAACGTCCCAGAAACTGGGGGACCCAACCACGGAAAGACAATCGGTACTGCAGTATCGGTAGAGGGTAACCCCAGCTTCGGGGCAAGCTCCGCCTGCATCTACTGCGGGTACGCCGGCCGGGCTACACCCCCCCCTATGCCCTCCCCGCCGGGGAGGAAGTACGGAGGAAGCTACTATGTAGCTCCGCTAGATAGCACGAGAGCCGTCCTCACACCCACCGTACATAAAAATGAAGTCC	Plant	Algae
AAGCCTATGAACAAGTTTCTCAGAACGCCTATTCTTGGGCATCTGTCGACTATTTTTCAAAAGAAACTTTTTGGGCCGAGTAAACCCCGACTTTTAAAAAGGGTTACTAGTAAATCCAAGAATCTTGAGAGTGAATCGAAACAAGATTCTTGGATTTACTAGTAACCCTTTTCCTTTTGCAAAAGGTTGATTGAAAAAATAAAAACAATATCAAAATACTCGGTAACAAAATATGAAAAATCTTTTTAATTTAATGCTATTTTAAATTAGAATACGTCTTAACTAGAATAAAACAAAAAT	Plant	Algae
TGGCCATCTGTCAGTACAGGTTTAGCTTACGATGTTTTTGGAAGCCCTCGCCCAAACGAATATTTTTCAGAGAGCCGACAAGAAGTTCCCTTGGTAACTGGCCGCTTCGATTCGCTGGAACAGGTCGACGCATTCACCAAATTCTTTTAGGAGAAACTAATGGCTTTAGATAAAACTTATCCAATTTTCACTGTTAGGTGGTTAGCCGTTCACGGCTTAGCTGTCCCTACAGTTTTCTTTTTGGGATCCATATCAGCTATGCAATTCATTCAAAGGTAGTTTTTAGTGAGCTCTGAATCT	Plant	Algae
GTAGTCAGCTTCACTAACAAAATACGAAGACTTACTTCACATTTAGAATTGCACAAAAAAGACTCGTCATCTCAGAGAGGGTTACGAAAAATTTTGGTAAAACGACAACAGCTGCTGGACTATTTGTCAAAAAAAAATATACAACGCTATAAAAAATTAATTCGTAGGTTAGATAGTCGAGAAAAAAAACTCGTTAATTTTAAGCGAAATGGCATTTGAACTTAGTCATTTTCAACTTTGTACTTGATTTAAGATGTAAGTTAAGCACTGCATTCAAGAATCATTCAGGAAAAACTTATT	Plant	Algae
GCTTATATATAGAATATAAGCTATATATATCTTATTTTAGAAGGTAGGGATGACAGGATTCGAACCTGCGACATTTTGTACCCAAAACAAATGCGCTACCAAACTGCGCTACATCCCTGGCCTTTTTTCTTTATATGTATTGTACTTTTTTTTTTTTTTTTTACCTACTTAATTTTCTTTATTTTTTTTTTTGAATAATTTGGTTATTTATTTAGTTAATATAATTGTGTGTAATATATACTGTATATAATACATATATTATTATTAGAAATTTTTCTAAAATAAAAGGAGTAATTTAAA	Plant	Algae
TAACTACGGATTAAACTATAATACTTTTATTCATAGTTTAAAAAAAGCTAATATGTTTCTTAATAGAAAAGTTTTAGCTCAATTAGCAGTTCGTGATCAAGATGCTTTTCGTCAATTACTGCATTCGTTAGATTTAATTTCAATATAGAATCTAACCTTCTAGACTATTTTAAAAGCTTGAGGTACACCTACTTTGTTGACACGGCTACCCTGCTTTGCTCGGCTAAGGTCTCTAATTCAAAATAAGCTAGGTGGTTTACTATCATACTTTATTTGGTTGGTAAATAAATAAAAAAGTTT	Plant	Algae
CAACGTTTTGAAGATGTGTCAGGACTGAAAAGAAGCAGCACGCAAAACGCTTCGAAGTCGCCCCCATTCTATGGGTGCCGTACCCGAATCATAATTGTTGTTGATGACTACTGTTTGATTGAATCAATACATTCTATCCACTGAGATTCAAATACATGATAAAGCAATAATCAGGCGGCACCCAGATTCGAACTGGGGGTAAAGGATTTGCAATCCTCTGCCTTACCACTTGGCTATGCCGCCCCGCTTATCTCCATTGTACCTGAAGCGTCAGCGACTTCCAATAGGCTATTTTCCCCT	Plant	Algae
ACTGCTAATTTCATATTATTTATCCTCAAAATAATTTTTAATTTTTAATTTTAAGCTTTATAAAAAATTTTTGTAACTTAAAATCAATTATAAATAATAATACCTTATTTTCGAGTTTTTATTAGAATAATTAAATATTTCTAATATTTTTATTAATTATTTTTATTAATTTTTTAATAAGATTTATTGACTTTTTGATTATGTCTTAATAAAATTAAAAAATAATCAATAAATAATATTTTTTAATTATATAAAGGACTCAATTAACCTGGTCAATTTTGAAAATACTTTAACAGTGAA	Plant	Algae
ATATTTCAGATAATTTTTCTCTTCATTGGGAGGGGGGGTAGTATGCAAATTGAGCAATTGCAATTTGATGAAATTGGTAATCTGCATCAAGTAGCGAGTGTAGAAGTAGGTTAACATTTTTATTGGCAAATAGGAAATTTTCAGGTTCATGCGCAGGTTCTTATAACTTCTCGGGTCGTCATCGCTATATTGCTAGCTCTACCCGCCGCGACTACCAGGAATTTGCGGTCGATACCAACTGGTACGCAAAATTTTATCGAGTATGTTCTTGAATCTATTCGCGATTTAACCAGGACTCAG	Plant	Algae
TAACAAAAGCATTCATTTGCAGGCAGTAACGAAATTGAATCCTTATCCTTTTATGATTTGTCATGCATGGTTATTCTATTATTTTCGCATTTACCTTATGGGAATGAAGGGTTCTTTGCTCGGCTTCCTCCATTTACTCAGGAGAAAATGAGGTTTAAGATGTGAGGGAGCTTAAAAAAAAAAGCAATAGCAAGCAATAAAATATGCTACATATTTATATAAATAAGGCAAAGTTCAACAAAAGCATTTAGATCAAACGAATAACCGTAAGATAAAAAATAAATAAAAGGAGATAAAAAA	Plant	Algae
TAATAAATTTTTAAGTAATAAAAATTTTAGGTAATTTTTTTATAAAAGATGTATACTAAATTTGTTATATTATCATTAGGATTTTTCTCATGCTTACTATAATTAGTTATTTTCTATTTCTGTTTGCCGCTTTATGCCTGGCTCTAATTTTGTTTATTGGTTTAAATAAAATACAACTAATTTAAAAAAATATAAACTTAAGGTTCAATCAATTTCATTGTATTTCTCAAAATAAATTTGAGATTAATAATTAATTTAGTTAGTTTCTAACTTAAATATTATTTTAGTTAAATAAAAAAA	Plant	Algae
CAAGTATTTTTGCGAATAATGTTAAAGAACTTGGATACAAATTATTGACTGAGTTTCTAATACCCTTTGAACTTGTCTCAATACTTCTTCTAGTTGCTTTGGTGGGAGCAATCAATTCAGCACGCAATGAAAATAGATTTACAGCCACTAAAAAATTCTCAATTTCATTGTTTCGTGATAATTCCTCGTTTTTTTAACTTATCTAATTTCTTTTTTGTTGATTTTTAAACCGCTTTATTTTTATATAATATAAGCCCTAAAAGAAAAGTTACTTAATTTTGAGGAGAATTTTAACCAATT	Plant	Algae
AATATTGGATTTTTCGTCACTTGAATCGGACATCTCCCTCGATTGTAGCAACTTATCATACAATGAGTGGTTAACAACCACTTCTCCGAATTTGCATCTAACAGGCTAGACTAGTTCATCCATTTGGTTTGGGTTCTCTGCAACCCCCCCCCCCCCCCTCTCTCTTTCGTTCGTCATCTGGTAATAATGATCGAAAGATTGTGAAAGGGGAAAGACTCGGAACAAGAAAAAATTATTTGCTACCAAGCGACGTCAACACATGACTCGTTTGTACAAAGACTTGAGACTAATCATCAATCT	Plant	Algae
ACCCTGGGATGGTTGCAAAGCAAATCAGATAGCCTCCGCTCCTAGAACAGAAGATTGCGTGGGTTGCAAAAGATGTGAATCCGCTTGTCCAACAGATTTCTTAAGTGTACGCGTTTACCTCGGGGCTGAAACAACCCGCAGTATGGGTTTGGCCTACTAGTGGTAGGATAAGATGGCAAAACTTAAGAATTAACAAATTATTTTGACTCGTACTCGAAGCTTCAGCATCGCGAAGTTCGAGTATGAGTCGTCTTAATTGGTCCATGCAGTTTTCTTTGTATCAATTTTTTTTTTTTATCT	Plant	Algae
GTTAGTTTAAGTTTACCTTTATATGAATTTTCAAAAAATAAATGGTATCTTGATGATTTATATGAAATCATTATTGTAAAAGCTAATAGAAAACTTGCACAAAGAATTTTATTTTTTGATCAATATTTTATTGATGGTCTTGTTAATTTTAGTGGTATTTTTGTGTTCTTTACAGGAGAAGGGCTTAGATATACGGAAACAGGACGTTTTCAAGCTTATGGTTCAACGATTTTGTTTGTACTAATTAGTTTTGTTGGTTATCTCGTTTTTCAAATATCATAGGCTTTAGAAATTTTTATT	Plant	Algae
AAGGTAATGAGGTTAAAAAACTATAAATATAAAGATGCATAAATCTTTTTATGCTATTCTATTTATTTGGTACAATAGTAAAATAATAAAATATATATTGTTTTAACAAAAATTCACACAAAAACGCTAGCGAGTAGCTGTGTAGTCCTCCTAATTTGTTTGAGATACCAAATTGTTAGGTAGTAATGCACCGACAATGCGTTATATTGAATGAATTTTTTTTGCACTACTTTAATGGTGTTGTAATTTGCGTAAAAGAAAGAAAGTAAATAACTAATTAGTTTTTTTATAGAAAATTTT	Plant	Algae
TTCGTAGTAGTCCAAGAGGTTGGTTTACTTTTGGTCATGCAACTTTTGCTCTTTTATTTTATTTTGGGCATATTTGGCATGGTGCACGTACTCTATTCAGAGATGTGTTTTCTGGAATTGATCCAGATTTAGATGCACAAGTAGAATTTGGTGCTTTTCAAAAGTTGGGTGATCCTACTACAAAGAGAGAAGCGGTATAAATATAAGATATTATTTTAAATAGTAAAATTTTACTTATTTTAAATAGTTCAAATTTTAGTATGAAAGTTATATATTAATTCTTTACTTATAAACAAACCT	Plant	Algae
CATTCGCTATAATACACGTGTCCATCCATTATTTGATATTCTGGTGTCCCAGGCGTAGAGGAACCACACCAATCCATCCCGAACTTGGTGGTTAAACTCTACTGCGGTGACGATACTGCAGGGGAGGCCCTGCGGGAAAATAGCTCGACGCCAGGATAATATAGAATAAATAGCCATTAAAGCTTAATGCCATCCAGACAATCCCTTTCTCTTAAGAAAATAAAATGGCTTTCCTACTATTTAATACGTCTCATAGACATTTCCCTATCATATTTGACCGTAATTCGCCTTTCTCCTTCT	Plant	Algae
ATAAAAAATCTTCTAGATTTTTCTTTTTTTTTTAGAAAAAATTTTTTTTCGTTTCTTAAACATTCAGTTTTTAAGAAAAAACTGCAAGAAAAAGTTTTTTCTCTAATCTAGGACCTCTAATGTTTTTTTGAGTTTTCAATACCATTTTTGTTAAAACAAAGCAAAAAAGGCTTGCTTAGTTTTTCTCATATCAAAATGAATTAAGTTTGTTTTGATTTAAGTTTTTTCATTTTTTTACTTATCGTTTTTTGAAATGTCTATAGAAACAACATTTTTTTGAAATAAAAATACACTCATTTT	Plant	Algae
ATTAAATAAATATAAAAAAACTATATATAGAAGTTATTTTATATTTATAAACTAATTGTAATATTTATTTCTATTAATAAAAAAATAGATTTAATAATTTTAATAAATTAAACTAAAAAAAAAAAATGAATTTCGAAATTATACTTCAATTAACATCATTACTATTTATTGTTGCCGCAGGTCCATTAGTTATTGTATTATTATCAACACAAACAGATAACGGATTATAAAAATTAAATTTAATGATTACAACATAATTAAATATATAAAAAAAAATAAATTTAAAATAAAGGAAAAATT	Plant	Algae
TTATTATTACTGGGATCTATTGAATCGCATAACTGCATGGATTAGCTGACGTTAACCCGTGTAATTGAGAATCGTTCACAAATAGGACAACTAGAATTGTAGTCGTGTATAAACAAAGCACAGACAACAAGAGAAAGGCCTAATTGAAAATTGCAATTAAAGGTTTTCTATTCTTCCTCCAAACGTGAACCCGTAGAGCAAAAGTATATAGAAGACTCAAAGCAATTTGGTGTCCTAAGCAAAAGTGGTATAAGTCACCAAATCAAATAGAATGAATTTAGTAATAATAAATATCATATT	Plant	Algae
GCTGAGTGGTAAAAGCACCCAACTCATAATTGGAGAAATCGCAGGTTCGAATCCTGCTGGATGCAAGTTATTTTAATCACTCTTTATATTACATATAAAGAGTGATTAAAATAACAATTTTTTTAAATAAAACTATACTGTTGACATCTTGATTATATCTGTTCACAATAATATAAAAATGTTAAAATGCACTTGTTGATATCTTAATAAAGATTTTAGCAAAAAAATAGGTTCAAATAGATTTCCAAATATAATCAAATTGATTATTAATGATTTTTTAAAAAAATTCACTAATTGAAT	Plant	Algae
TGAGGCACATCCCGCTGGATTTTTTAGAGTCTTATTGGACAATAAAAAAACTGTTCTAGCTTATATTTCGGGTAACATTCGACAAAATAGTATACGAATACTTGTAGGAGATAGAGTCAAAATTGAACTCCATGTTTGTGATTTGACTAAAGGGCGTATAATTCATCGATTTAGAAAAAGCTAATAGAATTTCGTTTCAATTTTCAATAAAACAATAAGATAGCAAAAAAATAGAAAAATGATCCATACTTTTTCTAGCTCAAAGAGCAAAAAAGAATAAACACATTTAATCAAAATAAT	Plant	Algae
GAAGAAATTCGTGCACAAAGTAAAGCTTCTGCAGCCTTAGGTACAACAAATCTACTAAATCGCGTAGAAGAAGATATTAAGCGTTTAGAAGAAACTAAACAAACTACAATACGTTTAGAAGAAGAAAAGGCAGTTGCTCAGGTATGCCAACAAGTAAGCCGTCTTGCTTTAGATCAAGCTGTTGAAAAATTAAAAACTAGCTTAGATTCAAATGTACAAAGACGAATTATTGATTTAAATATTGCACTATTAGGCAATTTAGCAAAAAACTAAACCTAACTAGCACTTATACACAATTAT	Plant	Algae
GTAAAAACTAGCATTATTTTGAGACTTGAACTCATAAGCAAGAAAATATACCTACATTCTTTAAAGTATAATGTCGAATCAGGATTAACTAAGACAGAAAGAAAACATTGGATCAAACTGTTTTTTGGTGTAAGGGTAATAGCTTTTAATAGCCCTCAGCTTCCGGGAAAGAGTAAACGAAATGGGTCCTATAATGGACATACAATGCATTAGAAACATAAGATCATTACGCTTTCGCCGGGTTCTTCCTCTTAGAAAGAAAATAACTTAAATAAAAAATCAAAATACTTAATTTTTAGC	Plant	Algae
AAACTCTGAATTTTTATAAATATGCACCTTTTAAAATTTCAGGAAAAATTCATCTATTCTCTTTTAATAGTTTGACACTCATTTCTGAAGAAATGATGCGCCGTTTTCTAGCTAAAAATTCATTTGGTACTGTTTCTTATTCGAAAATTCAAAATGAATTAAGTCAAGAACTTCAAATATTTCAATTAAAAAAATCGAGTTACTTTTCTTTAAATAATGGTAGATTTGCTAAAACTTGAAAAGTTGAAAATAATTTTTTATAATTAATAAAAAAAAATTTAATTTAAATATAATCTATTT	Plant	Algae
TAAGCAAGTTTTTGCGGGCCTCTCTTCGCTAGGTTAATTATGATTAATTTGGTTTCATAAGAAAAAAACTACGTTTTTTTCTAACCCCGAAAAGGCTAGTTGGGTCCACAGTTTTTACGGGCCTCTCTTCGCTCGGCCCCCAGGGAAATTAAAGAAAGCTTAAAGCTTGCTTCGCTACTCAAAGGGGGGGGGGGTTATTACCTAAATGCGAGGCATAAAACCTATTCGACCAAGTAACAAAAATTATTTGTTTCAATAAATAGGTTCTACATTGCAAAATTATATATTTATCGATGAATT	Plant	Algae
TAAATTTAAATATTAATACATACATAATACATCGTTTAATATTCTGCTATAAGCTCTTACCAATTTTAAATCATAAATACGTAAGTAAGGTGCTTTGCCCAACCTTTGAACCCATATTTTTTTAAAAAATTTGGTGTTAGTAATCGAAAAAAAAATAAATCAAAAATCTAAAAAATGAAAATTTTTCCATTAAAATAATTTATAAAATTAATCCTCAGTAGCTCAATGGTAGAGCCGTCGGCTGTTAACCGAAAAGCTGTAGGTTCAAGTCCTGCCTGAGGAGATAAATAATAAATATAA	Plant	Algae
AAGAAACGATAATAAATCTCGTCGTTAAGTTAAGTTCATTTCTTATACTTTATATACTTATTTATGTATTTGTATTTAATATACATATATACAATCTAAATATGTTATACAATATAAATAAATATGTATGCTATACGCAAAAAATTAAAATAACATATTAAAATAATTAAAATAAAAAACATATTAAAATAAAAGAAGTGCTTATCATTCATTGATAGGAGATATCATAACCTTATCCTTATGATAAATAACTCAATTTACGATAAAGAAATAAGAATTTTAGTTCAAAATATATGTAAT	Plant	Algae
TTGAAAACGTCAGGAGAATTTATTACAATTTCCAAAAATCCTTTTTGGAAATTGTCTATGGGAAATCAGATATATCCAATTTGATTTGCCTATTTTTAATTTATACTTTTCTTGTTTTCATCTTGTTTATCTAAAATTGGATATAGAAAAAAAATATTTTTTTTCTATATCCGTTTTCCAATAGCACAGAAATGCTTTATCAAATACTGTTTGGAGCTACAATCGTCTTTTTAAAAGGTTTTGTAGCTTTTCACTTCTCGAACGTATAAAAAGCAGGCCGAATTCATTTGACTTCTAAAA	Plant	Algae
TCCACTGCGACGTAGAATTGAGTCTGTATCAGATTGCCGTAGCTTGTCGAGACAGACATTAAATGTTCAACAAAGCTAATAACCATAAAATATTTACTAAAAATTAGTAATTAATCATTATGAAAAGATATCTATGTAGTCATTTTTAAAAGCTCTTAATCAAAAATTTGTTAATTTTATCTTTTTTCTATGATTAAGATATTAGATTCCAACTTTTTTGATGAAGTAAAGTTTGTATTTTAGATTTGTCACTGATCCTCCAAAATCATTTGTATTATTTCACATTTGTGCGTATAATAT	Plant	Algae
CAAAGCCATTGATCTATTAAGATACCGCCAATATACTTTTGAGGTAGATTCAAAGGCTACAAAAACGGATGTCAAGAATTGGGTTGAGCGTGTCTTTAAAGTCAAAGTGAGTGGAATTAATAGTTTGCGCTCATCACCTAAAGTTCGGCGCATGGGTGCCAACGTGGGACATCGGGCAAGATATAAGCGTATGATTGTGAACGTACGCTATCCTTATTTTCTTCGTATGTAATGAGTGCTGAGAGCAAGACATATTAGAAGTGTCATCCAATCATATATTGAAGTATTTATCCTACGATT	Plant	Algae
CTTACCAGCTTCAAATTTTATAATATATGAATTAAATATATTATAAATTTCTACATTAATCATTAACAAAAGTTTACAAGAATTAATTCCTTAGTTAAAATTTATTTTTGGATAAGCATAATTGAAGATTGGATACAATTGTAAAAAATACTAAAATTTTTTTGGTGATACTATCACTTTTTAAAAAGAGACATTTTGACTTATTAACTGCTTCGAATAAAAAATTTCAGTAAGCAACGGAAACTTGATTTTTATTTAAAGTAAAAATCTTTTACTAATTTTTAGTTACAGGATATTATT	Plant	Algae
CCCATCATTTTTAAAACACAAATAAAGTTATTTTTTTTGTTTTTGTCTGCCTCTTCCCTGCAGAGCAACCCATCACCTTTGGGCTGCTCCTTCCCCTTCACCAAAGGTGATGGGTTGTTCCGCCGCGAAGCAGCCCATCACCTTTGGTGAAGGGGATGGAAGGGGCAAACATAATTTTTTCACGAATGGAAGCCGTATGCAATGTTAAATTGCTTGTACGGATTTTTTGGGAGGTTGAAATTGAAAAATTTTTACACATATAGCGGACTAAATTTTTCATTTTTTCTTCTTTACCGAACT	Plant	Algae
CAACTCCAACGATTTTAAAACATAAATAACAAAACAAAAGTATTATATCACACTCAAATTATATCTAATATTAATAAAAAGTATATAAAAAGTGTTTAAGTGGGACCAATTACTATACTGCGAACCTGAGGATATAAATGCTAAAATGTTTTTGCTTATGCTTATTGGTAAAGAACCGTTAGTGCTTTGATAATTTTAATCTCTGGGATGATTAAGAAGGGGGTTAATGAATAGTTAATATTTTCTTAATGCGAAAAAATTACACAGTTTTTTAATTTTCTCTGATAAAGGGGGTAGTTT	Plant	Algae
TGAGCCAACTATTAAAGCCAAAGCAGTAAGCTGTGCAATAACTTCTAAATTCATTTTGGGTTAACCTCTATGTTTTCAAATTGATTTTATAAAATATAAAAAAAATTAAATTTGTTAAAAAAAAATATCTATAGCAATATAGAATTAAGATCAGTACAATAATAAAGAGTCTATTCATTCAAAAATTTATTTAATTAACAAAGTTTTATTAATTAACCATTTTTACTAATATAAAAATTATAATATATAATTTTTGAATGAATTTGTGATTTATATTATAAATTATTAGGAGATAAAAAA	Plant	Algae
AATTAATCTTGTTGTTGGTTTCAACTTCTTTCTATTAAGAGTCAAAACTGAAAAAAAAAATATGGTTATGAAATAGAATATATGCACGCCATAAGCTTAAAGTTTAATTAGTATGCAGAAAACATCAGTCAAATTTTTTTTCTAGTTCTTTGTTAAAAACTTGACAATATTTCAAGATGCTCGAGATACTTATTAAGGTGAGATGTTTTAATTACGACGAGGTTTGCGAATCAAACCCCTCAATGTGTGCGCTTTTTTTCTAGTTAAAAAAAGATGGAGAGATAAAAAGATAAAATTAGA	Plant	Algae
CTACTAACAAAAGCATTTTGGAAATTTTAGTACGTCATGGTTTTATTCAACATTTTGATCAAATTCAGAATCAACAATTTTTAGTTACCTTTAAATCAAAATCTGTTATTCGAGAATTACAACGACTCAGTCGACCAGGCTGCCGACTTTATGTTTCAGCACAAAATATTCCTCAAATTCGTGGACAATTGGGAATTATCTTTTTATCTACGTCTAAAGGAATTCTTAGCGATCGTGAAGCTCGATATTTGAAGCTTGGAGGTGAAATTCTCGGATATATTTCATAGTTAAATATATATT	Plant	Algae
ATTATATATTATTATTATAAAAATAATATATATTATTACGGAGTCTCCCCATACTAGATACTATACTAAAGGCAATATCCTTTAGTATAGCTAAAAAAAGTTTGGCATAAAAAAAGTATGGTAAAGTCTTTAGTTATAGTTAATAATAGATAGTTAGTTTATAATTATAATAACTTCAATAAGAAATTTTTTGACCTAATTAATTATTTTAAATTTATCATATAAATTAATGTTAATTTTTTAAACTTTTAAATTTATAAAAAAACATAAGTGCTAATAAATCAATTATTAAATTTAATT	Plant	Algae
TGTCGCATGTGCCTATCAAAAGCTGTTGAAAGGATTCCGTTAAAAAAGGAAGAAGGACAAACAAGCAAGAAGGAATTTGAGACGAAACTCCCTGGCGGTAGATAGAAACAAATGATGAGGGATTCCTCGAGAAGTTAACAACTATTCTTTGCATCGAGTGAATTTGAGACATACACGAGGAAGGTTCTGGGAGCAATACCAGTTATGACTCTCTCCCGAACCAGGAGCCGTGTGAGGTGAGAATTTCATGCACGGTTCTGAATGAGCGGAAAGATCGAAAATCTTCTTTTCGACTCTGAC	Plant	Algae
GAAACCTTTATCACTTTGTTTCCGATTATTCGGAAATATTTTAGCGGATGAGTTAGTAGTAGGTGTACTTCTTCTTTTAGTACCTCTACTTGTACCTGTCCCTCTAATGTTATTAGGGTTGTTTACAAGTGCTATCCAAGCATTAGTATTTGCTACTCTTGCTGGTGCTTATATCGGTGAATCTTTAGAAGATCATCATTAATTTTTAATATACTTTTTTAACAATATATCTATTAAATTAATTAATTTTTAATTTAATTCCTTAAATATAATCTTATAATTAGAACGAAAAAAACGATT	Plant	Algae
GAAGAACCGAACGCGCAAGCGCTTCGCTCTTTCGGCGTTGCCGAAGAAGAAGAAGCAAAGAACCGAATGCGCAACCGAAGCGAAGAAGTGGCTGCGCGACCAAAGCGCTATATTTATTATAAAATATAAAAAAGTTTTGCTTTTTTAATTTATTTGGAATATTAAATCCTTTCTTTTTTTTCTTTGTTTAGTGAATAAAGGAGCAACTCACTTTTTTGCTTCCTATTTTAATTATTTAAAATTACAAAGTATAGATCTGAGTTTTTAACAAGTAAAAATATTATTAAATTAAAATAAAAA	Plant	Algae
CCTCTATCAACCGCCGCTATCTAATTCAGCGATCCCTACTGAAACCTTTTTGAAATATAAAAGTTCAGTATCTTCTTACGAATTAGTGAATTAGGCAGGACTGCTTTAGTACAGAATAAAGAATAAGAAGTAGGGGATCAATCTTCATCAATTTGATCGAGACTCTAAATATTAAAGTGTGGGAGATAAAAAAGATGCAAGGTCGTTTGTCTGCTTGGTTAGTTAAACATGCGATAATTCATAGATCTTTGGGCTTTTATTATAAAATAAAGGAATAGAGACTTTACAAATAAAGTTTGT	Plant	Algae
CTAGAGTGGGGCCCCCACCCCACTTCCTACCCCACTTGTAAAATTTAAAAATCCTGCCCCACATTCTGGGGCCCCTGCCCCGCATTGTAGGATCCCTGCCCACAATATAGAGATTTTTTATCATAGTGGGGCTCATGCCCAAGAATCTTTTAAAAAACAAAGAGTGGGTTGGGGCCCACACAATGTAGGACTCGAGCCCCGCTCTTCTTTATTTGTAGCGCAGGAGCTCGACTTTAAAACGCCTTTCACCCAAAAAACTTTTAAAAGAAATAATTAAAAATAAAAATAAGGAGAAATATT	Plant	Algae
GTTTAAATTTTACAAGTGGGGTCGGGGCCCCACTCTAGTTTAAAGCCCCACAATCTTTTAAAAAACAATCTTTAGAACAAGAGAGGGTGCTCACCCCATTTCGACAAAATACTTCAACACCACCGTTAAATTTAAAAAATGATTTTTAATTTCTTTCGAAGTGGTTGGGGGTAGGGGCTCCCAAACACTCTCTCTTTAGATTTTTAAATTCTTTAGATTTAGACTCGTCTATTTAAAATGTTATCTACCCCAATAATAGATCTTGCAATATAAATCCTAAAATAAGATAATAATGATGGT	Plant	Algae
AAGTTGTTGAATAGTCGGCATTCTGAATTCTATTCGAAATTTAATGGTTCGGATTGATCCTAACCAACTATATAATATCAAAGTTTATAACTAGAAAAAGTTTATAATAGTTGCGAAATTTAAAGTAGTATATCAGACTCTATTTGTTAAAGAGGTAATTGACTAATACATGATGGATTATATACACATTGTATAATATTATTATTTATCTTTTCTAATTCATATCAAACTCTAGTTGTCAAAGAAAGAGATATTTTAAACATTATCATATGTAACCTGATACGTACGTCAGAATTGTAA	Plant	Algae
AATCTTTTTCATTTTGAAAATTATCTCCAAGAAAGCTTTTTTTCCAGAATTGAAATTGTGAGTTGTTTTATGCAAACACTCTTTAATGTATGCTTTTTTTGTGTTTGAAGAACACTTCCTTTTTCTATTTTCGTTTTTTCAAGCTAGTTTGCAGACAACATCCAAACAAGTTTTTATCATTCAATACTTTATTTTTTGAATATGTTGTTGTTTGGTTTTGCAAACTGTGAAAAAACCACGTACAAAAAAATTTTTCCCTATTTTGATTGTTTTTTTTCTAAAATAATGATTATGATTTTT	Plant	Algae
TCCCCCTCCTCCCTCCTTCATGGGGAGGAGAGGGGGAAAATCTAAAAAAAGCGGGCATTCTCCATTTTAAAAAGCGAGTCATTTTGCCGGCAACCCAAAGCCATTAAAATGGCTTTATATCATTCGATAACCGGCAAAATGACTCGCTTTTTAAAATGGAGAACGGGGGAGCCCTAAAGAATCCATGCAAGCATGGATTCTTTTTCCCTTCAGGGAGAAGGAGGGGGTAAATTAGTGGAAAAAAATGAAAAAAAAGGAGAAAACTTAAATACAAAGAATATAAAAAAATTAAATTTAAAA	Plant	Algae
CATTGGGTATGGAAGATCACCTTCTTGAAATTTTTAATGGTCATGATACGAAATCTAATTTTAAAGAAAATAATGAAAATGACCATTCTTTAGAATGGTCAAAAGATGCTTTACAAGAATTATCTCGAATTCCTGGATTTGTTCGTGGAAAAGTCAAAAGAAATGTAGAAAAATTTGCGAATGAAAATAAAAAAAAAATAATAACACTTGAAATTAAAAATTTATTTCTCTGTTCGAGAAAGTAAAAAAAACTTTTCCTCTTTTGATTGTTTTTCTTCTAAAATTATGTTCATGTTTTTT	Plant	Algae
AGATTGCCTTTTCGTGCCGCTAATAAAGCAATTACTAAAGGACCTGAACCCACTATTAAAGCCAAAGCAGTAAGCTGTGCAATAACCTCTAAATTCATTTTCGTTTAACCTCTCTGTTTTCAATTTGATTCTATGAAATTAAGAAAAAATTTTAAATTATTAAAAAAAAAGATATCTATAGCGATATAGAATTAAGATCAGTACAATAATAAAAACCTATTTATTCAAAAATTTCATAATTTATTATTAAAATTTTGAATTAATTTGTTATTTATATTATAGATTTTCAGGAGAGAAAAA	Plant	Algae
GTAGCATTAAAGTGGATACATAAAATGAATTCAAAATTCTTATCAAATAAAATTATTTATGAACCAATAGTGCTTGGAATGACAAAAACTTGTTTACAAACATCAAGTTTTTTATCAGCAGCTAGTTTTCAAGAAACAACCCGAATTCTCGCTCGATCTGCACTTCAAAATAAAATTGATTTTCTTCGAGGATTGAAACAAAATGTTATTTTAGGAAAAATATTACCAATAGGTACTGGATACTTCGAATAACCCCTCTGCATTACAAATATTGTTATTTTATACGCTAAAAAATTTAAT	Plant	Algae
GTCTCCCTCTTTTTTTTCGTCTCGATTAGTCTAAATAGCATTCTACAAAGAAGAGTCTAACGGAAAGGGCGGGAGTCGAACCCGCGGTAGCCTCATCGACTACGCCGGTTTTCAAAACCGGTGCATTAGACCACTCTGCCACCTTTCCAATTTCAATTATACCATATATTTTGCAAAAGTCCAATTTCTTTTGCCTTTGCACCAGAGCGTTCTAATGATCCTCTTTCGTTCTGCCAAAATTCTTGGTATACTTATAGAACAAGCCTCCGGTTTTTGTCTTGCCAAAAAGACAAAAAAGTG	Plant	Algae
ACAGTTTCATAATAAAAAAATCAAATGACAATACATAGTAATTAACTCATTTATATATCTATAATATAAAAAATAAATTAAGTAATATTTAATGTTTGATCATATTTCTTGATCAATTTGACATTTTATTTAATGAAAAGATTCAAAAAATATATAATATTATAATATAATAATATTATTATCTTTATTATTATTATTTTCATTACCAGTTATGCCATATATTCCTTCATTTACTAAATAATAAAATCATTACATATAATTTATTGATGAAGATATATACAACATTTTATTAGGTTATTT	Plant	Algae
GCTTCGCGGAGCTTCAGCAAGCCCCAAAAATTATTCAAATAAACGTTCATTGAACCCAGGAGGAGTCGAACCTCCATTGGCAACTTAGAAGGTTGATGTCTTATCCTTTAGACCATGAGCCCATAAATATAATATAAAAAAAAATATTCAAAGAATCAAGGCTTGGGCCTTAAGAAACTGAAAAAAAAAACGGAGTTGGGTTGCACTTATTTTTTATTAGAATATAATAACTGGTGACTTGACGTCTTTTTTTTTAATCCAAATTCAATTCTAAATAAATTACTAAAAAAATATCAAAAA	Plant	Algae
TCTGAAAATTTTAATGAATCTGTTCCGTAACCAGGCATGGATCTTTTTCATAGTAAGTAAATGCTTTGAGCCAGGGAAGAAACTATATAGAAATATCTATGTATTCTACATTAAATAAAAAAAATTTGAAGTAAGGGGCAAAGAAGGAAAATTATCTGTATATAATCAAAAATTGTATTTGAAAATGATTCCTTGGTAGGATGAGGTGCTTAGAAATGGTTAAAGTAGTTGAATGGGAGAATTACTGCGACTATAGCCATCGGAAAATCCTCCGAAGAACCTAAAGGTTTATTTGATAGC	Plant	Algae
TCTGCGCACCTTTGTGTTGTCAATGCTTCGCAAGAAGTTTGGCACAAGCCACCAAGTGGAGTGCGTCGCCTAGCAAACTAGCGTAAAAAGTACAAGGCAAAGCCTTGTACGTGCCAAACTAAGTTTGCCAATTCGTACTTTTAAGTTCCTTTGCAAAAGGGTTAACAAACTTTTCAAATTTTAATTGATCGATTATTAAAACAGTGTTGAGGTTGATCAACCCAATATACTGTGTGCCACACATTTAACTGAAAAAAAAACTAAAAAATATTACAAATGGTTACTATAAATATTGAAGAC	Plant	Algae
GAGTAACTGGATACTCATTACCGTGGGATCAGGTAGGTTATTGGGCGGTAAAAATTGTTACCGGTGTTCCAGATGCGATTCCTTTAATAGGTGGGTTTATTGTTGAATTATTACGCGGTGGAGTAGGTGTTGGTCAAGCTACATTAACTAGATTTTATAGCTTACATACTTTCTTACTACCATTATTTACAGCTATCTTTATGCTAGCACATTTCCTTATGATTAGAAAGCAAGGTATTTCCGGGCCGTTATAATTATTATATATACTACTTATTTTAGAAAAACTCAAAAAGATTAAAT	Plant	Algae
CTTCCAATGAGGTTCGCCTTTTTTCAAAAAATTGTTGGGCGACCATTGGTGAAGTAAGTAATCTGGAACATTTTAATAAATGTTTAAAAAAAGCAGGACGTTCCCGTTGGTTGGGGCGTCGTCCAAAAGTCCGTGGCTCCGCAAAAAATCCGGTGGATCATCCTCATGGAGGTGGAGAGGGACGAGCTCCTATTGGTCGAAGTCATCCTGTCACTCCTTGGGGAAAACCAACCTTAGGAAAACGGACTCGCCGTCCACGCAAGTATAGTGATTCATTAATTCTTCGACGTTCATAAAGAA	Plant	Algae
GGGATAGTTGCCTTTTGATTGTTTACAAGGACATGACCATGCCGGATTAATTGGCGCGCAGCAGCAATAGTTGGCGCAAGGCCTAGGCGAAAAACTGTGTTGTCAAGACGCATCTCAAGCAGTTGGAGCAATATCTCGCCTGTCGACCCTTTTACGCGACGAGCTTCTCGTACATAGCGAATAAGCTGGGATTCTGTAATGCCATAATTAAAGCGCAACTTCTGCTTCTCCTGAAGCCGTATCCCATACTGGGACAATTTCTTTGGTGCCTTGCCGTGTTGGCCGGGTGGGGCCTGTTTC	Plant	Algae
ATCAATTGGTGATATTATTGTTGGAGTCGTTAAAGAAGCAAGTCCAAATATGCCTGTTAAAAAATCAGATGTGGTTAAAGCTGTTATTGTGCGAACATGTAAACCAATTCAACGAAATACTGGAATGCTAATTAAATTTGATGAAAATGCAGCAGTAATTATCAATAATGAAGGAAATCCACGTGGAACACGTGTTTTTGGTCCTGTTGCACGTGAACTTCGCGATTTAAATTTTACAAAAATTGTTTCATTAGCGCCAGATGTTATTTAATATATTATTTAATAATATTTTATTTTTTT	Plant	Algae
AAGCTTTGTAGCCACATCACCTGTTTGTAGCCCTCGCCGAAGGCAGAGGTACCGAAGGTGTAAGTGCCTGTTGCAAAGTCTGGGTAAAACTACGCACTTGTAGCAAAACTTCTGGTATGAGGGCCACCCTTGATGGGCAAAGGTGCCTTGATAGCGATCATATAGCCACAACTCGTGTGTGGTAGCCACAAAGTTAAAAGAGCAAGCACGCTTTGTTTGTGCAAAACAAAGTTTTGCACATCGTCCACACGTTTTAAAAGAAAGAAAGTAAATAAAGAGTATATTATTTTTAAAAATCAT	Plant	Algae
ATTAATAGCCAGTTTTATTCCTATATTAACTTTCTCAATTTCTAAAATTTTGACACCTATTAGTAATAATGATCAAGGACCAGAAAAACTAACTAGTTATGAATCGGGTATAGAACCAATGGGCGATGCTTGGATTCAGTTTCAAATTCGCTATTATATGTTCGCTCTAGTTTTTGTTATTTTCGATATAGAAACAGTTTTTCTTTATCCTTGGGCCATGAGTTTTAATGAATTAGGCCTATCTGCTTTCATTGAAGCTTTAGTTTTTGTATTTATTTCGATTATTGGTTTAGTTTATGC	Plant	Algae
TATTCGGTCCTGGTATTTGGGTTTCTGACCCGTACGGCTTAACAGGAAGTGTTCAACCGGTAGCTCCATCATGGGGACCAGACGGTTTTGATCCTTACAACCCAGGAGGTGTCGCGTCTTAATACTATGGGGCGCTAGTTTCAGTAATGAAACTTAAGAAAACTTTGCTATATGCTGGGATCTTTTATTGAAATTTTTAGCTATACTGAGTAAAAAATACTATTTTTTATTATCATATAGTAGAAAAATGGAGAAACAATCAGCAGGAAACGCAACTAATATATTATAATATATAAAAAA	Plant	Algae
GCTAACTACACATTGCAATAAGCACTAGATAACATATATTAAATTTTCACATAAAGATCCATTCTAGACATAAGCTATTATATAGGAGCAAAAAAGATAAACTAATAAACAACTTAATTAACAATTCTATCATACGGTAGTTTCAGAGTTAAGCAAAATTCACCCTGTTAGCAAAATTAGCTAAATTAACAAAGTTAATTTAAAAGTGCTCCGCACTTTAAAATCAACAGAGTTTAAATTAGCTCCGTTAATTTAGGAGCTGAAATGCAGCGCATTTTAGTAGCTGGGTATTAAAAACGT	Plant	Algae
TTAACAAACTTGCTACAAGTTTGCTAATGGTATAAATTAAATCTCCATTCCGAATTATATCTATTCTTTTTTTTATTAAGGACTAATAATAGAGTAATTAATCTACCATCAAATAATCATTAAGTGTAGTGTATTGATTCGGCAATAGTGATAAGTATGTGTGTGATCTATCTCTGATCTCTTTATTGTCTATCAGATAGTTCTAGACAAATAACAACAGCTTTTCTAATTCATACACAAGTGTTATACCTATGTAATGACATAAATAAAAAGAAATACCAGGTTGAAAGGAGTATAGAA	Plant	Algae
TCAACTCCTTTTGCGGCTAAAACTGCTGCCGAAATTGCTGCAAGACAATCTATGGATCAGGGTTTAAAACAAGCTAAAGTTATGGTTAAAGGAGCAGGCCCTGGACGTGAAACAGCTATACGTGGATTAATCGACGCCGGTTTACAAATCACTTTAATTCGAGATATTACAGGTATTGCTCATAATGGTTGCCGACCACCTAAAAAAAGACGTGTTTAATTAAAAGTTTATATATTTGATTATAAATAATAATCAAATATATAAACTTTTAATTAAAAATAAATGAAATAATATAATAAA	Plant	Algae
CATACACGGCTCATTACTGTCTGCCGTCCTAGGAATTTTCCACGCTCTGACCCACAAGCGCCGGCTTTATTGACCGGATTGCTATCAGTAGTTTCAGGTCGCACTTGGATTTGAACCAATGACTCTTGCCTTATGAGAGCAACACTCTAACCACTGAGTTAAGTAGGCATATCCTTATGATACTTTATTGAAAAAATAGCTTTAATATAAAAAAAGTAAAATACAAGAATGATTGATTGAAACGTCAAACTGGGGATGGTCTTCTAACCCAAAACTTGCAATAGATTCATAAATTGTTCA	Plant	Algae
ACCCGAAGGGAAATGGTTTTGCAAAACCCGAAGAGATTAGGTTTGACTTCGTATTCCCGGAGTTTGGTTTGATTTGGTTTTGGTTTGACATCACTTCGTGATGTCAAACCAAATCAAAAAAAAAACCAAAGAGAAATGGGAAAGCCTCTTCCCTTAGCGGATGCGGAGCAAAAAAAGGAACCAATGAATAAAGAGAAATAATTTTTCTATTTTCTGTCTTATAAAATAAATAGAAATTTCTTTTTCAAAAAATTGAAATAAGATTTTGATAGATAAAAAAAAAGTATCAAAAAAATTCAA	Plant	Algae
TAAAAAAATGAACAAAAATATGAATTTTCATAAAAGAACGAACAAAAATATGAATTTTCGTAAAAGAATAAAAAAAAAAAATAATGTTAATGGTATTCAACTTCCTGGTATTATAGAGGAATGTTTATCTAATGGTATGTTTAGAGTTACATTTGAAAATGGATTTAAAGCGTTAGTTCATATATCTGGAAAAATACGTCGTTATTCAATTCGAATTTTATTAGAAGATAATGTTATTGTCGAATTAAGTCCTTATGATTTATCTCGAGGACGAATTCTTTATCGTATTAATAAAAAATT	Plant	Algae
AATTAAATACATCAACTTTTATTTGTTATTTTTGTTCAAGAGAACAAAAATTTTAAAAATTTTATTTTGTTATTAAATAAAAAAAAACGTAAAAAATTTTCAAAAAAATATGTTTTATTGGAAAATTTAATTTATGATTTCTTAAATTGGAGAATTGAGAATTTAGATAATAAAAATAATAATAAAAATTTACAATTGGAAAAAATTCGAATAAAAGAATTCAATTCATTTTCACAATCTAGTAAAAATGATAGGGTTCTTTCTTTTAATGAAAATTCTTTTTCTCACTCTGTGCCAAAT	Plant	Algae
TCATTTTAGAATTTCATGAATCCGATGCCGAAGGGGTTCAACAAATGGTCAACACAGTTATGGTTTCCGCCGCCCAAGAGGTTTTATCTCCTATGACGAGCAAGTTGAAGTGGACTCAAGTATTGGGAAAAGTTGGGCGGAGAAACCTTAAAATGCAAATATAGGTCTTTTGCGGACGTCCGCAGCCTGTCCGCGGCCTGTCCGCAGCCCTTCATGGAAATCGAACCAAAAAGTGGTTAGAATAATAAATAGTGAGCGGAAAGACGGAAGTCGCTCACTATTTATTAATAATTTATTCTC	Plant	Algae
AATTAAAAAGTTAGAATAAAATTAATAATCAATATAAAAGAGGTTTGGCCTTATATTAAAATAATAAAGCTATTTTTACTAAAAATGAATCCTAATATTTTAATATTTAAAAAATGTAAATAAATAACCAGTTTGCTGACTAAATTAAAGCAAAATTTTAAGTCAGGAGAGCAATCAAAAATTTTTAATAATTTTTACTAATAACTAATGAAATAAATTAGTTTTTTTTTTATAAAATTGTTTAATTTTATTTTAATAGATTGCACTATGTATCATTTTATGTTCCAAGAGGTTGTTCAA	Plant	Algae
GAAAGGCAAGCTTAGTGCTTACAAGAGAATGTTTACTTTGACACGCAACAAAATTGTTTTATGGTTGATCTATTTCAAAGGAATCCAAATTCTCTGTGTATGTGTGTGATTTTTTTTTTTTTTATATCACGAGTTAACTAATTTAAAAAATGTTTTTTTAGGCTGCATAGGTATTTTACTATGTATCAAAGGTAAAAAACATTTTAGTTTTTTTACAAAACTTTGTGGAACCATAAAGTTTTATCGATACTCTCTAGTTTCGATTTTATCTTTAAGGAGTTTTCTGTTTCAATTTTCGCT	Plant	Algae
TAAAAAGACAAAGAAACCTTATTTTCTTTCAATAAATAGATTCGGTATAAAATTTAAGAGTGACAAATATGAAAATAAGAGCTTCCGCTCGTAAAATTTGTGAAAAATGTCGATTGATTCGCAGGAGGGGTAACATTCTAGTAATTTGTTTGAATCCGAAACATAAACAAAGACAGGGATAATATTTCCACAAAAGAGGGCTCCATATTATAAAGTTATAAAGAACGTGGTGCACAAATCTTTTAAATTTATATTAAAGAAAAAAAATATTCTTAATTTTAATATGAAATCATAAAAAAT	Plant	Algae
GCCTACTCTAACTTTCGCAAGACACGCAAGAAACGATAATAAATCTCGTCGTTAATGTTAAATTAATTAAATTAATATATTATTATTATTAATATTATATTATATATATATTATATATTATATATATATTATATATTATTTATATATTAATTATTTATATATTATAAAAATAATAAAATAAAAATAAATTGAAAATTTTTATAGGGGATAGCCTTATGATAAAGAGAAATAACTTGCGTTCAAGTACAGAATAACTTGCGTTCAAGTACAGAAGTTAAAGTTTTAGCTCAACATATATGT	Plant	Algae
CCTGTTCTAATTTTTCAGTATTTAGAACAATATGATTATAATGGAGCCACCATAATAGGAACCGTTATCTTATTAATATCTTTATTTTTATTATTAGGAATAAATTTTTTACAAGCTTGGAATCAAAAATACAATAAAAAATAAAAAATTTAAATTAATTTTTTTAGATAAAATAAAAAATTAAATATTTATACTTACTTGCTTCTTGTTGCTTAGCAAAAAGCAACAAGAAGCAAGCAAAGCTATCTTTTTTTAAATTTCAAAAGCTTTTTTAATTTTAATTAAATAAAATATAAAAAT	Plant	Algae
ATTATTTTGAGTATTATTCTATATAAGGATCTCCTTAGATAGGATTTGAACCTATAACCTTCCGGTTAACAGCCGATTGCTCTACCATTGAGCTACTAAGGAATGTAATCTTCACAAAAAAATAATACACTTAAAATTATATAATGTCAATTTTATAAATATTTATTTATTAAATATATAAATATTTAAAACTTATAAAACTAAATAATTTTATAATTTTATATAATTAACCTAACAGCTTTTAAACTAAAAGCTTGGGAAATAAGTATCTAATATACTAACAAAAAATCAAACAGAATT	Plant	Algae
CTTATTGAAGATATTCGAGTTTCAAGAGTTAAAGGTAAAACATTATTTGAAATGGTAGAATCTCAACCGAATCTTAAGTACGTTTGTGATTTTTATTTAAATATAGCGGATCAAATTTTATCTAAACCAGAAGGAATTGTTCCAAAAGAAGTACCAGATCGCGAACTATTTAGTTTACTTTCAGATTTTTATTTAAATCCTGTAAACAATGTAAATGAAAAAAAAAATCAAACAAATTTAGTAGATTTTACTATAATTTAAAATTTAAAAATTTGTTTTTAGTTAAGGAAATATATAAAT	Plant	Algae
AGATATATAAATTCACGCCTTGTAGGACTTGAACCCACGACATTAGGTTTTGGAAACCTACGTTCTACCAACTGAACTAAAGGCGTATCGGCTTTCGGGATGACAGGATTCGAACCTGCGACCTCCTGTTCCCAAAACAGGAGCGCTACCAAACTGCGCTACATCCCGTAGCAAGATAGATATTCTTTAGAATACACAAGTGAATAAAAACTTGCAAGTTTTTATTTAAAATTATGCATTTTAAAGAATATTCAGATATTTATTATTCCAAATCATTATCTAATTAAGGAGATTTCATTC	Plant	Algae
AAATTGCCTTTTCGTGCCGCTAATAAAGCAATTACTAAAGGACCTGAACCAACTATTAAAGCCAAAGCAGTAAGCTGTGCAATAACCTCTAAATTCATTTTGGTTTAACCTCTCTGTTTTCAATTTGATTCTATGAAATTAAGAAAAAATTTTAAATTATTAAAAAAAAAGATATCTATAGCAATATGGAATTAAGATCAGTACAATAATAAAAACCTATTAATTCAAAATTTTTATAATTTATTATTAAATTTTTGAATTAATTTGTTATTTATATTATAGATTTTCGGGAGAGAAAAA	Plant	Algae
AAATGAATAGTTTGCAATATAAATTCTAATATCTAATATTATGAAGATTAAATATTAGAATTTAAAAACTTCAAAAGTTTAAATATTAAGTAATATTTAGTAAAGAATATTATATATTTGTTTATATAATATTCTTTATGTAATATAATTTATCAGATTCTATTTTTTTTTATAGAATATATTTATTTTATATAATTAAATTAATCAATATAAATAATCATTTATTTTTTTAAATGATTATTCTAAAAATTGTAAGGTTAGGCAAATAAAATATTTTTGTAGTTTGGAGATTATTTTGAA	Plant	Algae
ACTAAATTAAAATATCTAATTAATAATATTTTTAAAGGTTTTGTAGCTCAGTGGATTAGAGCGTATGGTTCCGAACCATGAAGTCAAGGGTTCAAATCCCTTCTAAACCATTAAATGAATAAAATTCAGTCAAACTTTATTCATTTATGTTAAAAATTAATTATCTATATATATTAAAATTAAATAAAAAAAAAAGTTTAATATTATTAATTATTAGAAAATATTAATTATATATAAATATATATTATAACTATTCATGTTAACTATTAATGTGACAGAATTCCATAAAAAATACTAACT	Plant	Algae
GAAGCTCAAATATGGTTCTGATGTTAGTTTCAGATAGTCAAGTATTTGCTTTAGTTTTAATTGCCCTTGTTGTTGGTGTTTTAGCTCTTCAACTTGGAAATGAACTTTATAAAGCATAAGAATAGTTTAATTAATAAACATAATTCTTTTTTGGTATTAATACCAAAAAAGGAATTATGTTTATTAAAGCTTATATATTATAAGCTTTAATAAATTTAAATATATTTATTTTATGGTACTATAAATTAATATATAATATTAAGAATGGAAAATAAATAACCACAAAACATTTTTTACATT	Plant	Algae
ATGGCCAAGCGGTAAGGCAGGGGACTGCAAATCCTCGATCCCCAGTTCAAATCTGGGTGTCGCCTAAAAAACTCCCCGGATTTTCTTGTTATCTCGTTTGTAACAAACTTTTTTTATTTTAGTTCTTTTTTCTCTTATTTAAGCATATCTCAGGTAGTCATTTATAACCATTTATAAATAAGGTTTGTCAGAATCCAAAGTTGGATTTATTTTATGTCTACTTTGCACTATGGTTCTTAGTTCTCTTATCATTAGTAATCAAATCAAAAATGAAAAAAAAAAAAATTTCTGAAAAAGCTT	Plant	Algae
ATTTAATAAATGGCGTAAAAAAAATTAAAAACGTATTTGAGAAAATTTATGGCTCAGTTAGTTTACTCTTGTGAAAAAATCAAAAACATGTTACTCTTTTTATATATATAACTTTAAACGTTATCTAATTAATGTTTTAAAGATTTATTGCAATGATACACTGTAAAAATCGTGACGAACCACGCGTATATGTCAAAGATATATGAGCGTTGTCCCACTCATGCAAGCTTCGCTTGGTAGTGATTTATCACTCATGTTTAGGACATGCTTATTTTTACATGTAGACAATGTAGCATAAAT	Plant	Algae
ATGTTGCTGTTAAAAGAGTTGGTACCATAAGAACACCAAACCAACCAATATAAAGACGGTTATCTGTGCTCGTAATCCAATTACAAAAACGGGCCCAAAGAGTTTCCGTTGAACGATTTTGTACAAAAGCTGTCATAATAGTTGTTTATGTTAATAATAAAAAATATCTACGTTTTGAGCATAGATTTCATTTTCTCAAAAAATATGTTTACAAGGACGGTACTGTCTCTTTACGAAGGTTAAAGATAGTATTTTTTAAGTTAATAATAATAGTTGATTTTTTCAGAAAAATTCTCTAGA	Plant	Algae
GTAAAATTGGAAAAGTTTTTTTTGAATGAATCCATTTTTTTTTTGTAATGTGGATTAATCAAATTACAAAAAAAAATGATTGAAAAAAGAAAAATGAGCGCAGCTTATTTTTATGGGACTGACTCGATGAAACTCGGATGATTAGAAAAGAAAAATCAAAAGGAGGAAAAATGCCCATTTTATAAGTAATATATAGTATTTTTCCCCTTACTAATCTTTTATATTAGAATTTAGTAAGTGTATTTTTTTTTTATAATCGATGCCTTATTGATTTGAAGGCGTCATTTCCAAAATAAAATT	Plant	Algae
[truncated: 4,135 more rows]
