# Supplementary material for: Deep learning-based investigation of chloroplast translation regulatory sequences
Source: Front Plant Sci. 2025 Dec 11;16:1698951. doi: 10.3389/fpls.2025.1698951 (PMC12738836; doi:10.3389/fpls.2025.1698951)
Supplement: Supplementary Data Sheet 2 — Misclassified algae sequences as plant sequences by the CNN-LSTM-Attention-Residual model [file DataSheet2.csv]

sequence	true_label	predicted_label
ATAATTAAATTAGTTTATACGTATGATCCGTCCAATCTTAACAGAAAAATCTCTTCGTCTTATGGAAGAAGGTCAATATACTTTTGATCTCAACCGAGAATGGACGAAACCACAAATTAAATTTTTTGTAGAAGACCTTTTTAATGTAAAAGTAAGTACAATTCGTACTTATCGTCTTCCTCGTCAATTAAAAACACAGAAAAGGGCTATTATTCAACTCCAAGGTGATCAAACATTAGATTACACTTTTGCTGAATCTGAATAAGCCAAATAAAACATTATTAGAAATAGAATCTTATT	Algae	Plant
AATTATTGTAGGTCAGGACAAGGAAAATATTGCTTTAAATGAATGTAAAAAATTGGGGATTCGTACAATAACTTTACTGGATACTAATTCAAATCCTGAATTAGCCGATCTTTTCATTCCAATGAATGATGATTCTATGAAGGCAATTCGTTCTGTGCTTCAACAACTTTCTTTTGAGCTTGCTAAAGCATAGTCTCATCAGCTTTCCTGTTTAGTACAGGACTGCTAGAATAAAAATAGAGAATAATTTCATCTATCAGATTATCTCTTAGTTAAAATCTCTATATTAAATAATTGAAA	Algae	Plant
ATAACGCTAAATTATCACTTTAAAGGGTCTCTAATGGGATCCGGAAAACGAACCAGTTGATAGAAAGAACGTTCAAAAAATGAGTTTTTTCTTTTCCTTATATATAAGGGATAAAAGGAAGGAAAAGTCCACTTTTTCTATCAACCCCGGCAATAATTGATTTGAGGGGAAAAAAAGAACGTAGTACTCTTGCAGAAATAAAGGCTATATTTAGTGTGGTATATTATAAGTAATACGATGATTTAATAGGCTTCGTAGGTCCCATCTTTTATTTTATTTTTTATTTTTGGAAATTTAACC	Algae	Plant
ATTTGGCATGGTGCACGTACATTATTCCGTGACGTATTCGCTGGTATTGATCCAGATCTAGAAGAACAAATTGAATTTGGTGCTTTCGCTAAAGTAGGTGATGAATCAACTCCTGTTTCCGGTGAATTATACCGTCCGTAAGTTTTCCTTTTTCTACAAATTTATATAAAAAATTATGGAAGCTATTGTTTATTCATTCTTATTAGTTGGTACTTTAGGTATCATTTTCTTCGCGATTTTCTTCCGCGAACCACCTCGTATTATCCGCTAATAACAAATTAGCTCATTGTTAAATATTTT	Algae	Plant
GGGCGCAGAATCCTTTATTTTACGCCGTGAACTAATTAATTCTGTTCCAGCTCCGACTGAACAATTTCACCAAAAATATGGTTTTCTTCTGGACCAAATTCGCTCACAAATAAATGAACGCCAAACAATAACACAGAACCAAGTTGAGGAAAATCCTCAACTTGGTCCGATATAAAATAATAATTAAAAAGTTGCATTTTACGTTTCTTTTTGTTATAGTTATACTAAATGGATTCAAAGTACTCGATGAATTTACAAAAAAATAGATTCAACTAAATCCCCATACCTACTTTTTTTATT	Algae	Plant
TATGATAACCCTAGTGCAATTTCTGATCGGGCGTTATTAACTACAAATTTACTTATTGAGTATCATGCTTGGTTGTATTTCCAGTTTTATCATGTTGTAAATATTGTTGATAAAGGGGTTTGTTCTCATATGGAAGAAAGTTTGGAATAGTATTGTTTTTAGGTAAAAAAATTGGATGCATAGAAACATATCCCGAAATGCTGTATACTATATTTAAAGAGATCAAGTAACAGAATATGCTTTAAGTGCATACTGTGTATAGAGATCTCACGATGACCTTTTTATCACGGAGTTTTTCTT	Algae	Plant
ACGATCACTAAAAAAAGGACCTTTTGTATCTGCTAGTCTATTGAAAAAAGTAGAAAATATAGAGACTAGTGGAAAAAAAGATATTATTACTACTTGGTCACGTGCGAGTACGATTGTACCAGTAATGATTGGTTATACAATAGCGGTACATAATGGGCGTCAACATGTACCTGTATTTATTACTGACCAAATAGTTGGGCATAAACTCGGAGAATTTGCACCAACTCGTACTTTCCGAGGTCATGCTAAAAAAGATAAAAAAGCACGCCGTTAATATTATTCTAAATAAAAAATTATTAT	Algae	Plant
GGTGGTCAACGATTGGGTGAAATAGAAGTTTGGGCTCTAGAAGGATTTGGTGCTTCATACACTCTACATGAAATACTAACTACAAAATCAGATGATATTAAATCACGTCGTGCAATATCAATTCGACTATCAAAAGGAATTTATGGTTTTAGACCTCAGTTTCAAAGTCAATCCGAAGCCTTTAAAGTTTTGATTCTTGAACTTCGTTCACTTTGTTTGAATTTGACTGATAGTGAAACTGATCCTTCTGATTTTAATTAATTAAAATTTAATAAAACAAAATTCAATGATGGAATACTA	Algae	Plant
ATAATGGGTTTACTGTTTTGGCTCATATCTCGGGAAAAATCCGTCGAAATCGTATTCGAATTGTTGTTGGAGATCGTGTACGAGTTGAACTTAGTCCATACGATCTGACACGCGGTCGAATTGTATTTCGACTAACAAAACGATCAAAACTTTTCAATTAATTTTAATTTCAAAATGAAAGTGCGTAGTTCAGTAAAAAAAATGTGTGATTCATGTCGCGTGATTCGTCGACGTGGTCGCGTAGTTGTTATCTGTTCAAATCCAAAACATAAACAACGTCAAGGATAAATAGGATTAATC	Algae	Plant
TTTGGTTAATTTGGCATTGCCACGTATTCGTGACTTTCAAGGAATTAACCCAAAAGGGTTTGATGGACATGGTAATTATACTTTGGGACTAGAAGAACAATTGATGTTTCCAGAGATTGAATATGATAGTGTAGAACAAGTTCGTGGTATGGATATTTCTATTGTCACATCAGCTACGAATGATGTTCAAGCAAAAGCTCTTCTAAAAGAGCTAGGTATGCCTTTTCGTTCATAAAAAAGGTAAATATTTAGATTAGTTGTTTGGGATGGGGTGCGCAAAGGAAATCGGTTATTTAATTT	Algae	Plant
TCTCATTAGTAGAACCAATGGAGTTTATTTCTTTTCATAAGCAAAAACTTCAATAATTTTTCATTGAATTTTCACCAATTTAGTTCAATAATCATACGAGACGTTGAACGAAAAAATCTTTTCGTAGATTTATGTTTTTTAGTTTCGGGTCAAAGTTAGTTATTTATTGAGTGGAGTAAAAAATATCAAGAATTTCTGTTTTTTGATTCGTAGATACCTTTCTTTTATCTTTGAATAAAGAAGAGAAGATTAAACTCAAATCTTTTGAAAGATTTCTAATTATTTCAGGAAGGAAGTCAA	Algae	Plant
GAATCCGGTAGGGCCTAAAAAACACGAAAACACTTTTTATTTCATATAATTCTATATATAATATATATAGAATTATATATCTATATATCTTTTTTTTTTTTTTATGAGTGCACAATTATTACCAAGTATTTTAGTTCCTTTAACAGGACTTGTTTTTCCAGCAGTTGCAATGGCATCATTATTTATTTATATTGAACAAGATTCAATCAATTAAAAGTAATTTACTCTATTCTATGAATCGGGTTCAAAAAAAAATCCGATTCGCTTCTAATAAAAAAATATATTAATCGGAGATATAAT	Algae	Plant
AGGCAGGGCAAGAACCCAAGCGAAGCGCACCCTCAACATATATTCAGCAAAGCTGAATATATGTAGCCCGCCGGAGGGCAAAGCTTGGGTAATTGCTTGGGTACTGGGTTAGGCATGTTGACATAAAAATGTAACGGCGATGTTAGGTGTAAAAATAGGTGTAAAACGTAACACGTTCATTTTTATGTAACAACAAGCGCAGCCAAAAAAAAAAAAAACGTCAAATTTGAGGGGAGAGAAAGAAATTTGTAGTTGGCTAGTTAAAATTAGTCATATAGAAAAATTCCATTAGGAGGTCAA	Algae	Plant
TCGAATCCGGTAGGGCCTAAAAAACACGAAAACACTTTTTATTTCATATAATTCTATATATAATATATATAGAATTATATATCTAGATATCTTTTTTTTTTTATGAGTGCACAATTATTACCAAGTATTTTAGTTCCTTTAACAGGACTTGTTTTTCCAGCGGTTGCAATGGCATCATTATTTATTTATATTGAACAAGATTCAATCAATTAAAAGTAATTTGCTTTATTCTATGAATCGGGTTCAAAAAAAAAATCCGATTCGCTTCTAATAAAAAAATATATTAATCGGAGATCTACT	Algae	Plant
ATATATATGAAATTAGCATATTGGATGTTATTCAACAATAAAATTTTGAATATTAAGTTAATATTTAATTTTATATCATTTAGAATCGATTAATTTAAACTAAATTATTTTCATCTAACAATTTAATACTAATTGTAAAATTAATTATTACAAGTATAAAATTAAATATGTTTTTATATCAATAGAATGATTTTTGAAGACAGTTTCAAAAAGTATAAATAAAATAATTAGGTGATTTTATAGAAATATAATTGATCATCATAATAATTTCTAAAATTTAAGTATGCCGGTCCAGCCCAT	Algae	Plant
TTTTAATTGATTAAATTTTTTTTTATAGATTACTTAAATTTTTTTTTGTTAATAAAACGAAATAAAAAAAATATTCAATTTATTGAAAAATATATTTTTTTTATTATTTATCCTATATGGATATATAAGCTATAACTAATGAAAGTTAGATAATTAGTTTTGGTTTTAGATTTTAAACATTATTAATTGGTACATTAGGAATTATCTTTTTTGCTATTTTTTTTCGTGAACCTCCACGTATTATTAAATAATTAATTACACAATTTTAGAAAGAAAGTAATTTTTTTTTTTTTTAGTTTT	Algae	Plant
AAGTTCGAAATATTTTAAATCATTGTTGGGCAACGATTGGTGAATTAAGTAATTTTGAATGGAATCAAATTCAATTTGGTAAAGCAGGACGAAAACGATGGTTAAATAAAAGACCCTCGGTTCGCGGTTCAGTTATGAATGCAGTGGATCATCCACACGGAGGTGGTGAAGGTCGTTCTCCTATAGGTAAAACACATCCAGTTACACCTTGGGGTGTTCCTACATTAGGTAAAAAAACACGTCAAACTCGTAAATATAGTAATTCACTTATATTAAAACAACGAAAATAAAATCGATACA	Algae	Plant
AGCAATATAAAAGAATTTAAGAATAAGATCAAATTTTAATTAATCTATTTGGTATGAATCGTAAAAAAGATTTAATATCATTGTATTCCTTATTAGATGTTAGGTTTTTTTTTAATGTTATTTTTTATCTGATTTGAAAATACTTTTTAACTATTATAGTTTTCGTTTGGACTATCAACAATCTGATTGTTTCTTGTTTCTTATGTAAAAAAGTTAAGTTATCTTAATTGAAAAGAATTTTATTTTTTGAAAGTTTTACTTGAATAAATTTTTAAGCCGGATGGTAATTTCTTTTCGGTT	Algae	Plant
ACACATGGGCTGATATCATCAACCGTGCTAACCTAGGTATGGAAGTAATGCACGAACGTAATGCACACAACTTCCCACTTGACTTAGCTTCAGTTGAAGCTCCATCAGTAAATGGATAATTAAAATAGGTCTTTTATATTCATTATTAATTTATATTAAGAATTAATATAGATCCTATTTTCTAATTATTCTTCTTTTTTGGTAACTGAACTCAGTTACCAAAAAAGAAGAATAACTATTATTCTTTTTTATTTTGGGTAATAAAATCAAAAAAAAATTAGTTAACAAGAGGGAATCTAG	Algae	Plant
TTGGAAATGATTATTTCCAAAAAATATTTGGATCCAATAATATAGCATCGCGAAAAATAAGGTAAGAAAACAAAAATTATTTATGAAATTTTCAAAAGTTAAAAAATTATTCAGAAAAATAGTAGTCATTATTTAATCGGAAAATATATTTCAAGAAATATTATAAAATATTGGGTGGAGGGGGTCCATATAAAAAAAAATAAACAAATAAAAACTCTATTAATAGATTGTTTATTTTTTTTTTATAATATATTTTAAATAATCCTCACTTAATTTTAAAACAAAAAAATTATATATTTT	Algae	Plant
GATCTTATTACTCCTGTTTTAATTTTTCAATGTTTAGAACAATATGATTACACTGGTGCAACAGTTTTTGGGTCCGTTTTACTTTTTTTCTGTTTCTGTTTTTTTTTATTAGCCAATATAATAATAACATCTTTTAAATAGTTTTTTGTCCTTCGTCCTTTTGATTTTTTTTATATTTTTAAAAATAATAAATAAATAAATAATAAATATATGTCTGGGATACCTTTAACAGAAACATTAAAAAATACTATTGAAGTTTTAAATGCGATTTATGATAGTCCTGTTCCCTATTCGCAATTT	Algae	Plant
ACCCCAAGTAGGATATAAAAAGATATAAAAAGATATAAAAAGTGATATAAAAAGATATATAAAAAATTAAGGTAAAAAGAAGAAAAAGAGAGATTTTTATTATAACCTAGTATGGCTGTTATAGACAAAAAAGCAACCAAAATAAAAAATTTTAATGATTTTACATACCGCGGTTAATCTATTGGGATTCGTTTTGATAAGATCTCAAAAAATAATATTATTATATTATATATAAAAGTATACTAGCTTAGTTTTTAATATCTTTTTAATCGCAAATGATTCAAAAAATTTTTATTTATT	Algae	Plant
AATCAAGACCTCGTATAACTAAAAAAAGCTTTCAATTCTTTTTTTATGAAATAAAAAAAGAACTAAAGGCATTATAAAAGAGCCAGCAAGCTGGCCTCTATTAATTAACTACGACGTGAATTCGCAGAGCATGCCGGTATCTTTTGTTAGCTTCACAAACAAAAAAATTGATTAATTAATATCCTTTCTATTAGAATTCCCTAAATGGGGTAATTTGCTGAGTAGCCGTGTGATGGGAAACTATCAAGCACGGTTTCGGACGAGAGGTGATTGCCTGGTAACAGAATCATCGACTCTTCT	Algae	Plant
TATATATTTTTTTATATTTCTTAATCTATCTTTACGAATAGAATTAGAATTCGTTTTGTACCCCAGAATTCCAATGAGCAGAATAAATTGGGAGGGTAGCTTTGCTGAAAATTCACTTTTAAATAATTAATATCAAAATAATACTAGAAGAAAAATACGTGTATTACAGATACAAGAAGAAGTCTGTTACATACTACTTAATATAATATAATATTACTTTTTATTTTAAGGAGGTTGTTTTTGTCTACAAAAGTGCTTTTTTATAAAAAATTTTCAAAAAAACATGTTTATTTACAATCG	Algae	Plant
CTCAAAAATTTATTAATAATTTTAAAATAATAAAAATTAATGGTATTTCTATTTTTTTAATTGATTTAAAGTATATAAAAAATAATACGCAATCAAAAATTTTAAAACTTATTCGTATTAGTAAATTAAGTTTACGTCGTTATATTAATTATTTAAAAATTAAACCTTCTAATTTATTATTTACACCTTTTAATTCATTAGGTTTTTTTATTATTTCAACGTCAAAAGGAATTATGACTCATACGAAAGCTAAAACATTAAAATTAGGAGGTGAAATTTTATTTTTTATTCAATAACTAT	Algae	Plant
TAAGTTTTTAAAAAGGGCTAAACCCTGTTAATCTTGCAATGCATAACCAATTTAGAAAAAAGGAACATATAAGGAACCCTTTATTTTGTGCCGCTGCTGGTATTGGGGCTGGGTTAGAAATGGGACCTTGGGGGCGAATTGGCCCTGGGAATNNNNNNNNNNNNNNNNNNNNNNNNNNNNNNNNNNNNNNNNNNNNNNNNNNNNNNNNNNNNNNNNNNNNNNNNNNNNNNNNNNNNNNNNNNNNNNNNNNNNNNNNNNNNNNNNNNNNNNNNNNNNNNNNNNNNNNNNNNNNNNNNNNNN	Algae	Plant
GAATTCAAAAACGAAGGATGCACAAGAAAAATTCGAAGTTGATGGAGTTGTAACAGAGTGTCTTCCAGATGCAATGTTTCAGGTTGAGCTCGAAAACGGGTTTACTGTTTTAGCGCACATTTCTGGAAAAATCCGTCGAAATTCTATTCGAATTCTTCTTGGTGATCGTGTGACCGTTGAATTGACCCCGTATGATTTAACAAAAGGGCGTATCATTTATCGATTACGTAAAAATGATCCTTCTCGTTTCTAAGTCGAGGTTTTTCACGGGCAGTATTTTCTATTTATATTATTTTTAAT	Algae	Plant
TTTACTTTTTAAGTAGAAATTTAGTCTTTTAATAAAAAAGATAAAAAAATATGTTTTTTTATAAAAAACATGGGTTGAATGTCTAACAATTCTAGGCAGATTGAATTGAAAATGTTAATATATATGTAGTTCGATGTTTTATTAAATAACACCGAACCGGCTTACTCAACAAATTAGATTCAACTCGTTGTTTTTTTAATCCAATGAAAATGTATTTTGTGCATTCATGAATCTAAGTTAGACTAAGCTTTGAATAAAAAATCTAAAATATTTTAGATTTACTTTACGCACATCGATTTT	Algae	Plant
TTAATTGATGGCCTCCGCTCAAATATTGAATGTACAGATGTAAATTATTTATATATAAAGTTTATTTCAATTTTTTAAAGTCTATTTTTTTCATATCTTTTGCTATATTTAGTATTTTCTTAATATGAAACTAGTTATCCAATACTTCAATTAAAAATCAAAATATAGATAATAATGGTATGATCTATGATATATGTAAAAATGTAAACAAATATAAAGGTTTAATTGAATATGTAATAAATCAAAATAAGAATAAAATAATGAGATACGGTTTTTGGTCCAATAAGAGGAGCTAAGCAG	Algae	Plant
TTTGGTAACGAAGTTATACTAACTTCGTTCCTCTATAAAAAGACCGGTTATTCCTATCCGACCACCGGTCTCATTAGTTATTTGAGGGACTGCGTCCTATGCAAATATTAATGCTTAGAAAGAAAGACCATATTATTATTTTTTCTATTATTTTTTATTAGAAAAACTTAGACTATATTTAAACAAAAAAATACTAAAAACAAAATTAAATCTTAACTAAAGATTTAATTAGACAATATTATCTGCTCGGCTTATTTTATTAGATACAGTTATGGGCAATATTCCAATTCTTTAAAATTT	Algae	Plant
AGTAAATCCCAATTTGAAATTTGTCCAATTTGTCTAGAATCTCTATTCAATGGGGAAGAAATTCATAGACATCATATTATTGAACAAAGAAAGGGTGGTCCTTCCAACTTCTCCAATCTTTTATTTTTACACCTACCTTGTCATTATCAGGTGCATCACTCCAGAGGTGAAAAACAAGAGGAACTGCAAAATATTCTTGTTGCATTCAAAAAATCTCACCCCAATAGATAATAAGGTAGTAGTTACTAATACTGGTTATTGAATGCTTTTCAAATTTTCCAAGTATAATATATTCTCAAG	Algae	Plant
ACGGAAGCTTTAATATCTTATTTTCTAGTCGAGGAGAGATGACTGAGAGGCCGAAAGTATTTCATTGCTAATGAAACGTACGAGCAATCGTACCAAGGGTTCGAATCCCTTTCTCTCCGAAAAAACATAAAGAAATTTTGAATCAAGGTCTTGACTGAATACTATATTTTTATATATTCTATACCATATAGATGGTAGGCTAGATTTATTTAGATTATACAGTGGAAAACGGCATAATTTAGATAAAATAAAAAATAAAAATACTTTTGTAATACGAAGCTATTCAAAAGGGGAGAGTAT	Algae	Plant
GAAATAGATCAACGTTTAAGTAACTGAATAGGCCGAGTTGGATTTGAACCAACGTAGGTAAACCAGCGGATTTACAATCCGCCCCCTTTAACCACTCGGGCATCGACCCCGGTAATTAATAATACTATTAATTATATATATGTAACAATTTTTTAGAAAAATATTTATAGAATAAAGTAACAATTTAGTAAATTTGTACTTTATTTTCTTATGTTAGGATAGACTTTTAGACTATTTTTTCTTAAGTTAAGAATATGTACTATAATAACATTATATACTCTAGGGAGTGATTCGAATCGA	Algae	Plant
AGAATGGAGATAGATATGTAAAAGAAACAGTATATTGATAAATAGAATAGATTCCCAAGTCAAAAGAGTGATCGGGTTGCAAAAATAAAGGATTTCTCTTTTCTAATTTTAACAAATATAAACCCTTTGTATGGAAAAAGATAAAAAAATCTGTTGACTCAACTATTTGTTTCCGTGGTATCTATTTTTATATGATTATGTATAAGACTCTATATATATATACCTTGCTTGTTATGACCATATCACACTATGTATCATTTAATAACTTAAGAAGTACTTCTGGTTCAAGTATGATTTTAA	Algae	Plant
TAATGCTACTTCTGATAGTTTGAAACAATTAGAAAATTATAAAAATGAAACCCTTCGCTTTGAACAACAAAGAGCTATTAATCAAGTCCGACAACGAATTTTTCAACAAGCCTTACAAGGTGCTTTAGGAATTCTAAATAGTTGTTTGAATAGTGAGTTACATTTTCGTACCATCAGTGCTAATATTGGCATCCTAAGCGTTATAGAAGAAATAACTAATTAGTCCCCTCTTCTCTACTTTAGTTTAAAATACAGGTATTATTTTTTCCTCTGCTTCCGAAAAAGAATTAAGAGACACTA	Algae	Plant
TAGCTTCAATCCGACTGATTCTTAACAAATTAGTATCCGCAATTTGTAAAGGTCATTCTAGCTATATAAGAAATGGTGGATTATGATTAATAATAAATATAAGTCGATTTTTTCGGGAACTTAATATATTTTTTGAATTGGTTATTAGTCTTAAATTTCTATAAAAGTATAAAAAGTACTAGATATAATATGTTATCTTATTAATAGGTATCCTAAATATATCATATATTTAGATAAGTTAATAAATAGCTGAGACGTTTGAATCAAAATAATTCTTTTTTTTTTTTTTTAGTTAGATTT	Algae	Plant
CCTTAGGGGAAGAGCGAAGCAAGGGGGGCAACGAGTGGGAGAAATGGAAGTTTGGGCTCTAGAGGGATTTGGTGTTGCTCATATTTTACAAGAGATGCTTACTTATAAATCTGATCATATCAGAGCTCGTCAAGAAGTGCTTGGTACTACGATCATTGGAGGAACAATACCTAGTCCCGAAGATGCTCCAGAATCCTTTCGATTGCTCGTTCGAGAACTACGATCTTTGGCTTTGGAACTGAATCATTTCCTTGTATCTGAGAAGAACTTCCAGATTAAGAGGAAGGAAGCTTGATCTGA	Algae	Plant
AAGAAAATAAATATTTGAGGGTTCCTTTTTTTTGTTTGACCTGTTAAAAGACATATTAGGAAATTTGAGTCATATAATAATTCAAGATTCAACTAGTAGTAAGAGAGGAATAGTAAACGGTAAGGCCTAATAAAATGGAATTCCAGGATTTATCTGTATCCATTTGTGATAAAAAAAAAAAAAAGAATTTGTATCTTCGAAACCCGTCGGAAGGGGTATTGGACGATTCCTCATCTATAGATAATCGAACTGTTGTATGCCCCAGAAATTCTATCAGGTGTTCGGAAATGGTTGAAGTAG	Algae	Plant
ACGGTTCTTCTTTATCTGCATACGGTCTTTTTTTCTTAGGTGCTCATTTTGTTTGGGCTTTTAGTTTAATGTTTCTATTCAGCGGACGCGGTTATTGGCAAGAACTTATTGAATCCATTGTTTGGGCTCATAACAAATTAAAAGTTGCTCCTGCTATTCAGCCTAGAGCCTTGAGCATTGTACAAGGACGTGCTGTAGGAGTAACCCATTACCTTCTGGGTGGAATTGCCACAACATGGGCATTCTTCTTAGCAAGAATTATTTCAGTAGGATAATGGCTAGGAGGATTTGAAAAGCATT	Algae	Plant
AATAATGGAACAATTCTGTTCGTGGGAAAAAAAGGAAGCAGATCTATTCTATACCCGATAAGTAGCAATACGCAATGGTGGATTGGTCTACTTTTTAAAGGACAAGTATTTATGCACTTGTTACTCGTTCCAATGAAATTCTCACAATAATTTTTATTTATTTATTACATCTTCCTCTATGATATAAACCTTACAATCCATGTATAAAATATATAGTAAAACCTAAATTAGGAAGACAATAAATTAATTATTACGTTTCCACATCAAAGTAAAGTACTTAAAGTGTGTTTCTTTAATTTA	Algae	Plant
TAAATAAATAAAAATTATTGTGAGAATTTCATTGGAACGAGTAACAAGTGCATAAATACTTGTCCTTTAAAAAGTAGACCAATCCACCATTGCGTATTGCTACTTATCGGGTATAGAATAGATCTGCTTCCTTTTTTTCCCACGAACAGAATTGTTCCATTATTTCGAATGGAACGGAATAAATAGTAACTCTTGCTCATCGATAATCCACTGAAAAAGAGTTAAGTATATAAAATTTAGTTTTTTACAATGCGATAAAATTACATAGTGTCTATTTATCTTTGATAAAGAGGTTTTTCC	Algae	Plant
ACATTTCTATTAGTCTCTACTTTAGGAATAATATTTTTCGCTATATTTTTTCGAGAACCGCCTAAGGTTCCTACTAAAAAATGAAATAAATTTTGATTATCTCAATTAAAGTAATGAGCCTCCCATATTGGGAGGCTCATTACTTTAATCAACTAGTCTCCGTGTTCTTCGAATGGATCTCTTAATTGTTGAGAGGGTTGCCCAAAAGCAGTATACAAGGCATACCCAGTAAAGCTTACAAGTAAACCAGATATGGAGATGGCGACCAGAGTTGCTGTTTCCATTATTAGATATTAGAGA	Algae	Plant
AAAATGAAATAGACTTTTTTCTTTCAAAGAAAAGAATAGATTAAGAATTTAAAAGTGGAGAATTAGAAATATGAAAATAAGGGCTTCCGTTCGTAAAATTTGTGAAAAATGTCGACTAATTCGTAGACGTGGACGAATTATAGTTATTTGTTCCAATCCGAAACATAAACAAAGACAAGGATAATTTTTCTTAAAAATAACTTTATAAACGAAGGACCTATATAAATAAAAAAAAAAGGGTCAAAACATGAAATGGATATCTCCGTATATTTATAATTCATATTTATGAGATGATAAAAT	Algae	Plant
TCTTGATCTCTCTCAATATCTCTTTCAATTCGAAGATCCACAATTTACATTGATATTGTTTTATGGATTCCTGAGCTTTCATCGATTTCTCCTATTGATCGTTTCGTTGCTTCCTGTTAAAGATTCCGTTTAAATTAAAAATCAATCACGATACAATTCAATCACGATACAATTCAATCACGATACAATACAATTCAATCACGATACAATATACCCATTAAGCATCCATGGCTGAATGGTTAAAGCGCCCAACTCATAATTGGCAAATTCGTAGGTTCAATTCCTGCTGGATGCACGCCA	Algae	Plant
TACCATACCAATTCGTTATGTATGGATGATGAGATTCTATATATACAGAGCCAATTCCAATGGACTTATTGAACGTTCCCATTGGCGTGCATCCAGCAGGAATTGAACCTACGAATTTGCCAATTATGAGTTGGGCGCTTTAACCATTCAGCCATGGATGCTTAATGGGTATATTGTATCGTGATTGAATTGTATTGTATCGTGATTGAATTGTATCGTGATTGAATTGTATCGTGATTGATTTTTAATTTAAACGGAATCTTTAACAGGAAGCAACGAAACGATCAATAGGAGAAATCG	Algae	Plant
TATCTCAGAGAGGTCTTCGAATTATTTTGGGCAAGCGTCAACGATTATTAGCTTATTTGGCAAAGAAAAATAAGATACGCTATAAAAAATTAATAAGTCAGTTAAATATTAGAGAGCAAAAAAGGCGTTAATCTAATTAAAAATTTATTTATTTTCTAAATTTCAATTTATTTTATTATTATTGATTATTTCATTAAAATATTATTATTAGAATTCCTATATATAATAATTAGTGTATTTTTCATTTTGATGAACCTCCTTTTGAAAAATTCATGAAATAATGAATTGGAGAAAAAATAT	Algae	Plant
TGAAAATCTTATGTTGTTGAATARAATGAGTAGAAGACTTGGAAGTATTGCGATGATTAATAAAATAACTTCAAGTATAAGAATTGCACTTGATAAAGAAGTATGTGGTGTTCCAATGATTGAAATGATTGGAATGAGGATTTGTTGTTATATTTTATTAGCAGTTATGATAGTTCGTATTTTAGGTGATTGAGTATTCTTTTTTACTGAGCTCATAATTAATGATACCTCTAGTCTTATTATAGATACATAAAAAGAAGTGTGTGAAAAAAAAAWATATATATAAAGGATAAAAAGATC	Algae	Plant
ATAAAAAAATTTTTATTAATTACATAAAACAATTAGAAAAACTAAAAAAATCTATAAAAAGACATATCCAATGTGTAAATAGATAATACAAATTCATATTATTGAAGTGTTATTACTAAATTGTAATGACTAAAAAATCTGAATTTAAAAAATTCTTTTTTGTTGAGAATAAAAATTGTATGTATACTTTGATTAATATTACAAAATAATTAAAATAATATTTATTTTTGAATAAAAGAGAATTTCATACAAATATATAAGAATAGTATTGCAATTTCTTTCATATAGAGATTTATTACC	Algae	Plant
CCATCTCCGCTTTTTTTACCTATTAATATATTAGAAGATTTCTCAAAGCCGCTATCACTTAGCTTCCGACTTTTCGGAAACGTAGTTGCGGATGAAATCGTTGTATCAGTTTTCTGTTTACTAGTTCCAGTATTTATTCCTTTACCAGTTATGATTCTGGGAATATTTGCTAGTTCTGTACAGGCACTTATTTTTGCCACTTTATCGGCAGCTTACATCGGTGAATCAATCGAGTAATTAATAGAATTCGGATTTTATCCGTCGAAATTATATTTGTATTAAAAAACAAAACCACTAATT	Algae	Plant
CAATAATATTGAATTATATTTAAAGGCGGCACCCAGATTCGAACTGGGGATAGAGGATTTGCAATCCACTGCCTTACCACTTGGCCATACCGCCAAAAATATAATTGTTCTTTATTAATAAATCTATTATAATTAAAAGTAAGTTATTATGCAACTCTAGAATAAATAGGTTACATAGAATACAATTTTTTATAAATAGCTACTAGTAAGTATTTAAATAATTATACTGTAAATAGAAAAAGAATTTACTAAACGGATAGAACACCATTTTTATTTGATAAAAGTGGGAAAGGAGATGTG	Algae	Plant
GGTATAATTGATTTTCAGTTAAACCGTAATTAAATTTTAACTTTTGTTTCTCTTCTAAACGTACACCGTATTCTGTTAGTTTTTTAGCAGCACCAGCTGGACTTCCTTCTTTACCAGGACGATTAATTTTATTTGATTTTTTTGTTGTTAAACCCGGTAAAGATCCTAATCTTCGGGTAATTTTTAATTTAGGCCCACGATAACGTGACATATAAATGAATTCTAAATTTGTAAATAATTTTTATAATACTTAAAAGAAAAAATCGAAAGAAGGGCGAGTGATCGGACTTGAACCGACGA	Algae	Plant
CAATAATATTGAATTATATTTAAAGGCGGCACCCAGATTCGAACTGGGGATAGAGGATTTGCAATCCACTGCCTTACCACTTGGCCATACCGCCAAAAATATAATTGTTCTTTATTAATAAATCTATTATAATTAAAAGTAAGTTATTATGCAACTCTAGAATAAATAGGTTACATAAAATATAATTTTTTATAAATAGCTACTAGTAAGTATTTAAATACTTATATTGTAAATAGAAAAAGAATTTACTAAACGGATAGAACACCATTTTTATTTGATAAAAATGGGAAAGGAGATGTG	Algae	Plant
GAAACGTCCCCAAACACTGGAGCTCTCGCGTCGTTCTAGAATAGCAGTCATGGTTAATTGATTTTATACAAGTAGTTGTGTTCCCAGATTCTATAGGAATCTGTTGAATCTATTGTAAGACAGGAAGGAATCCTTTGTCAACGCTAGAAAATAATTATTAGACTAATAAGAAAAAGGTTAACAAATATTTCTTATCCAGAGAGCCTTCCAGGCAATTTAAAGTCTTTCCGATGGATACTGGAGGATGATTTCTATGATATTCTCAGAGGCAAGAGATTTTCTATTTCATTTTCCTCCATT	Algae	Plant
CATGGAGCCAATCGCTAGAAAAGCATGTGGGCGTCGAATCGAGAGAGTGGCACGTCGGAGAGTAATCATTCCGACGCTACTCACTAGACACGCGATCAACGGGAGGGTTGGGATCAGCCAGACATATTGAGTTATTGATTCCATAAGATACCTCACAGAGTACAAGGATAAACCTTCCTATCCAGTATAGTCCGAACCCATCAGGAAGGCACGAAGAATCTCCCGCTTCCTTGGAGTCTGCGCTATAATGGGACTGAACCTCGATCCTCTACCGAATTGTTCGCATGTATGGAGGCTTAG	Algae	Plant
CCCCGTGGTAGTAAGAATTCCTGGCCCCAATGGGGCCGGGCACTCTTGCCATTTACTAGACTTTTTGTTATTCTAAATTCATGTAGCCTCTGTGGTGGAACGGTAGACACGCTTGGCTTAGAACCAAGTGCTTACGCGTGGGAGTTCGAATCTCCCCGGAGGCATCCTGTAGAGAGAGTAATATTTTTCATACCAGAGGATTAATTGGAAAATAAAATCTTCTGGGTCCTGGGTAATCTAGGGTACAATAGGTAGGAATCCTTAAACCATTCTTGCCTATTCCTTGGAGTTGGGTCGATT	Algae	Plant
TGTAATGTACAAAGTACCTCTTTCACACGCGTTCACACGCACGAAGTGCGAGCAAGAGCTTCGCTCTAGTCATTTCTTTTCTGTTGATCCGTTCACACGCACGAAGTGCGAGCTAGAGCTCCGCTCTAGTCATTTCATGATAATGAACTTGAACAATCATTGAGAACAATTCTGTTCCGACTCGTACGGAATACATACAAGAACTTTGTTTTAGATTATGTAGAAATAATTAGTTATTTCTACATAAATATTACAATTTAATGATCTCGTCATATAATTTTTTGAAAAAAAAAAGAATAT	Algae	Plant
ATAGACTATCGGCCATTTGCCAACAACAACATATATAAAAATATTTATAGGTAAAAAGTAGTATTTTTAGAAAAATTCCATTCAGTTTTCGAGCATATTTGGCATTTAAAAATATCATACTGCATATCGCAGATAGTATTTTGTACGAATTACGACAGGAACATGTAAACTATGAATTTTGAAATTGTTTTACAATTAACCGCTTTACTCTTTATTGTTGTGGCTGGACCACTAGTTATTGTTTTACTTTCCAGCCGTGGAGGAAATCTCTAATTCCAACAACATCACGTGGACCATCAT	Algae	Plant
CACATTGGATTTAAAACTGGATCAGATGGATCAAAAACAGCAAGTTCATAAAAAGCCATTGAACCAGCCCAACCAGCTACAAGACCTGTATGCATTAAGTGGACAGAAATTAATCGACCCGGATCATTTAATACAACTGTGTGAACACGATACCACGGTAATCCCATAAATACAAAATTTTTTATTGTTTTTTATCCTTTATTTCTATAAGCAAAAAATTAAATTATACTATATACTATAAACAGTATAAAAAAAAAAAAAATAAAAAAAAATGCATTATTTTAGAAAAATTTAGTCAAT	Algae	Plant
ATGAAAGTTCGTCCTTCTGTAAAAAAAATTTGTATTAATTGTCGTCTCATTCGTCGAAAAAGAAAGGTCATGGTAATTTGTTCTAACCCCAAGCATAAGCAGCGTCAAGGATAGAGGGTGGAGTGAAGGCGACTCGATCAAAGCAATACAGTCCATGTTGCTTGCCCCCGTTTTTCCTCTAAAAGGTGGTCGAGGTTACTTCATTTTCGTGGTACCACATCCAGAAATAGAGCAGGAGAATACTTCGTTCGAAAAGTTTAGTAAGAACCTGATCAAAAAAGAAAAGAACGAGTCAATGGT	Algae	Plant
AAAAAAAGAGATTCTTAATGAAATTTAAGAACTTTCTTTAACTAATGAATAACCTAAACTGGTGATCCATAACAAACAAAATAAAGAAACGTTTTTAGTTTGTTTCACCATTCTTAAACAACTTATTTTAACATACTACATTCTTACTTACCTATCTTTATTACCCAGTCGGGTTAAATAATGAATGGAACTAAGAAGGAAAGAAAAAAGATCGTTTTCCAAATAATTAAACTCCATTAGTTTTAATTCTTATCAAAACTTATCATTTAAAATTATTTAATTTGCCCCGTGTAATGTCTT	Algae	Plant
GCTTCTGTTTGTGAAACCCATGATGAGTTATTTAATCGCTCTTTTAATTCATCCCATGCATCTTTTCGCGGCCAAAAAAAATATTCCGTTAGCGGTTCGGTTTCGTTTCCTACTCGTTGATCTAATCCAATACCTAAACTTTTTTCAAGCCATAAAACTCTTAAAACAAATTTACTCATATTTTATTTCCTTTTTTACTATTAAACTGTAACATTTTCTTTTCGTGAGTAAAATAAAACAAAAGAAAAAAAAAAATCTTTCTTAAGTAAAACGAAAGGAAGGAAAAAAGGGGAAATTTTT	Algae	Plant
TATCTTTAAGTTTTCGACTTTTTGGAAATATGTTAGCTGATGAATTAGTTGTAGCTGTTTTGATTGCTTTAGTTCCTTTAGTTATTCCAATTCCAATTATGCTTCTTGGTTTATTTACAAGTGCAATACAAGCTCTTGTTTTTGCTACGTTAGCTGGTGCTTATATTGGTGAATCTATAGAGAGCCATTAATTAAAAAGAGAATCTTTTAATTCAATAAAGGATTTTTTTTATTAATGGAAGGTTTTTTTTGTGGTAGGATGAAATAATACTACTTTTATCACTTATTGGAGGAAAAAAA	Algae	Plant
TTCGGCGAAAAAAAGAGCGGGACGAAATTTTATTTCTAAATTAAGTAATGAAATAATCGATACAGCTAGAGATACCGGAAATACTATTCGTAAAAAAGAAGAAACTCATAGAATGGCTGAATCTAATAGAGCTTTTGCTCATTTTCGTTAATTCATAGAAATGTTTCTAAGAGATGAAAAACCATTTATTAATAAATGGTTTTTCATCTCTTAGAAACATTTCTATGAATTAAAAGTAAGAAGATATTTTTTCGTAAAACTTTAAAATTACTAATTTTAATACAATTTAACGTATTAACA	Algae	Plant
ATAAAAATAGAAAATTTAATAATTATTATTAATTGACAGATAGACTGTTTCTTCGCTATTTTATAGTGTGTAGTTTTTTATTGGGGCGTCGCCAAGTGGTAAGGCAGCTGGTTTTGGTCCTGCTACTCGGAGGTTCGAGTCCTTCCGCCCCAGAATGCTAATTATTCTAGAATTTAATAATAATAAAATTTGCTATTAATAATATTTAGAATATAAATAATATTATTCCAAAAAAAACTATTATAAGGTAAAATGATATAGATTAAAAAAATTTTTGAAAAAAAAAAGAGGAATAGATTC	Algae	Plant
ATTCCAAAGAATAATGATTGATTTTAAATCAATCATTATTCTTTTTTCTTTTTAGGAGAGAGAGGGATTCGAACCCTCGGTAGTCTTAGAAACTACGCCGGTTTTCAAGACCGGAGCCATCAACCACTCGACCATCTCTCCTTATGAAATTGTACTAAAAAAAAAGAAATTTTTCCACCATTTAGAAAAATTTCCTATATTTTTCAAGTGAATATAAAGTTGGGTTAGTCAGTATAAAAAAGTCTATTTTGAATCTAGACTTAATTCTATATTCATTAAGAGCTTGGAGATAAAAGAATC	Algae	Plant
TTAGTTTGTTTATATAAAATAGAATAAGGAGGCCTTTGAATCAAAAAAATAATGATATCATAGAAATGGAAGGCGTCGTAACACAATGTTTATCAAATGGCATGTTTCGAGTGAAATTAGAAAATGGATTTTTTGTTCTCGCGCATGTTTCAGGTAAAATACGACGAAATTATATACGTATATTATTAGGTGATCGTGTGGCTGTTGAGTTAAGTCCATATGATTTAAGTCGTGGACGAATAACTTATCGTCTTCGAACCGTAAAAGAAAAATAAGTCTATAAATGACGAGAAAATAATT	Algae	Plant
TACCTCTATAAAAACAATACTAACGTGTTTTTTAATGCAAGAAAGGAATGAATTGAATCTTTGGGAATCCATGAATCCAAACTTTCTTTTGAACGCCCTTCGCCAATGGTGAATCTTAAGGAAAAAAGAAATCTCATCTGTTCTAAAATATCATCCTGAGATTCGAACAATTAGAACAGGTCGATTCTTTTTTTAAAGGATTCAAATGAGTCCGCTGGGTTCATTTTTCATCCATAACCCATTCTTAGATAGTGTTTCTATGGAATATCTATCTAGGTGTTGATAAAGGAGATCTTATCT	Algae	Plant
CGCTTCGTCAATTCAAAGGTGAATGCCTTTCTTTAACTACGAATCATTTCTTTTAAAACCATTATGAATATTGAAATTATTCTTCAATTAGCTTCTTTACTTTTCATTGTTGTAGCAGGTCCTTTAGTTATTGTTTTACTATCCTACCGTGGGGGTAATCTATAACGACCTTGTCAAAGTATTTCCCTGTTCTCAAATCGCTTCGTTGTTCTCAAATCGCTTTTTTGCGATTCGAATAATTCGCGGCGATTCGAATAGGTTGATCCATTGATTTCTACCATACATAAGGAAAAAATAAGC	Algae	Plant
CAAATTTGTTCTGAACTAAATGTGGATGGTTTGCGTGGTGATCTAGTAACAAACCGTGCTGCGAAAGCTTTAGCTTGCTTTGAAGGACGTAACGAGGTTACGGTAGATGACATTTATAGAGTTATTCCTCTTTGCCTACGCCATCGTTTAAGAAAAGATCCGCTAGAAACAATCGATTCCGGTGATAAAGTTCGTGAAACATTTTGCGAAGTTTTTGAAATGAATGACTAAAATGAAAAAATGATTTTTTTCATTTTTGGTATCATGGAATGTAATAGCAAAAAAAAATGAGGATTTTGT	Algae	Plant
GGGCATTTCAATTGAGAGAATTTTTTTGATCCACTCACCATCAATCCAAACAATTGAAGTTTTACGAAACTCAAAAGTTCGTCAATCAAAACTTTATTATTTAAGAGATCGGATTGGAAAAACTGCGCGACTTACTCAACGTTTCCCAAAAAATTCACCAACGAATTCGTCTAATGTAATTTAGATAGAATTTATATTTTTAACTATATTTAAAATTATCTGGTCCGGAAAGATAGATTTAATCTAGTACGAACGAAGGATTAGTTCCGTCTTAAATAATTTTTATTTAACTTGATTTTT	Algae	Plant
GTTTATCATTTTCAAGTTTTTTCAATAGTGACCGGTCACTATTGAAAAAACTTGTTTGCAGAACTACCTACAGGTATACTAAAATAAATGAAGAAAATTTTAATTATAATCTATTTTTTTAAATTAACTTTTTAATTTTATTCAAAATTTTAGGATTAATTTAAAAATGAAAGATTAAAGTACTCTAAAATACTTTCAAAAGATTAATTCGTTAGGTTATTTCCTATTTTTTGGCAAATGAATTATTAATAAAATTGCTAAAAAAGTTTTTATTTACTCAATTGATAGAAGGAGTTTCGC	Algae	Plant
AGTATACTGAGAACTTGTTACTAATTAGTAAAAAAAGCTATTTGATTTTTTTTTAAGAGACCTTTTACTTACTTTATTTTTTCCATAAATTTTCCTAAAGTTTCAAATAAAAATTCAATATTAATTGTCTTCAGTTTTGCTGAATGAAATAACCGCAACAGGGTAGTGGTCTACTCCGTTGACCGTGCTATGTCCGAAAAAGGGTATGGAGATTAGGGTAACCTTCGCAATTTTTGATTGAATTGTTACTCTATCATTAGTTCAAAATCAGTTCAACTTTTTTTATATTATTTATTTTTT	Algae	Plant
TTACGGATCTGCTTTGTCTGCTTATGGATTAGTCTTCTTGGGAGCTCATTTTATCTGGGCTTTCAGCCTCATGTTCCTATTCAGTGGACGTGGATACTGGCAAGAACTGATCGAGTCTATTGTATGGGCTCACAACAAACTAAAAGTTGCTCCTGCAATTCAACCTCGTGCATTAAGTATTACACAGGGTCGTGCAGTAGGGGTTGCTCATTACCTTCTAGGTGGAATTGCCACAACATGGGCTTTCTTCCTAGCAAGAATCATTGCTGTAGGATAGTCTAGGAGGAATTGGAAAGAACT	Algae	Plant
ATTGCATCATTTGCATCGATATTACTATTATCAGAATCAGAATCCACAATACTTGCAAAATTTCTCCCCAGGTAGGATTTGAACCTACGACCAATCGGTTAACAGCCGATTGCTCTACCACTGAGCTACTGGGGATCTTTTTTATATTATACAACAAAAGATTGGAGTTGGCAAGAAAATTATATTTAGATTAAATTTTAAATAGATTTTTTGATTCACTTATTGACACCTTGTCCTTATACTAAAAGATAACAAACCTTTTTTCTCCTCATTTTGTAGGATACAATTCGACAATTTGCT	Algae	Plant
GAAGAATACGACAAAATAAAAAAGGTTCGAGAGATCCATGAGTTGGAAAAATCTCTAAAGGAGAAACAAGCTCGCAAGCTGCAAAAAGCTCTAGAAGAGAAACAAGCTCTAGATAAGAAATAATCTCGATAATTTTTTCTTCTTTGACGAAGCTTCTATTCGAAGCTTCGTCAATTCAATCTTTTCTTGGAGTAATTCGAGAGGCTGGAATTGGTTAGTTTCCCTCAAAGTTTAAGCCAAAATAGGAATTACTGATTCAATTCCAGTCCATGACAGACCTACCCACTTATTAGGAGATTC	Algae	Plant
AATCTTCCCGTAGTTGACTGGGAGTTCCAAAAATCCGTCAAAAAGAAACAGCTCCGTAGTTATTCAATTGATTTTGGAGTGTGTATTTTCTGTGGAAACTGTGTTGAATATTGTCCAACCAACTGTCTTTCAATGACAGAAGAATATGAATTGTCGGTCTACGATCGTCATGAACTTAATTACGATCACATTGGATTGGGGAGAATTCCAATCAATGCTTCTCAAGATCCTTTGGTAAATCCCATTCAAGGTCTTCAGTATGAATCGAATGGGGTTTTGGAACGTCAAATGGGAGATTAA	Algae	Plant
GAGAAATCCATTCCATAAGGTACCTCGGGGGAAATCAACCCTAATGGGGAGTGATATAAGGAAACATCCAGTAAGATCCAAAGGAAAATCGTGGCGAAGCGTCGCCTAAGGCAAGATCAATCCTGGGTCTTTAATGTTGAACAATTCTACCCAACGAAGTTGGGATAGAAAATCAAGAAAGAAATTTTTCTCTTCCCTTCCTCAATCCACAGTATACACTGTTTTGATCGATCTCGTATTCCCCCTTCCTAGTTGGACTACGTTATAATAAGACTGAAAATCGATCCAGATGAGGTTTAG	Algae	Plant
CGTAAAATAAATAATTCTAAACTTTCTTCTTTAGAGAAAAAGAATATCCTTGAAACAAGACTTCGTGACACAATATATTTAAAAAAATTACCAAATATATTAAATAAATATGAAAGACTTTCAGAACCAATTCTGGATTTTTTACAAGAAGAACAAAAAAACTATTTTCAAAAATTAAATAATTACCCCAGTCCGCTAGGGTCTGTTTTCTTTTGTAACGATCCGAAATATGCTTTTGATGGATTTCCATTTCAACTAACGAATCTGCTATATTTTTACATTGCAATTTTTCCGCCTTGC	Algae	Plant
TTTGGTACCCCCTGGAGCTGTTGCAATTTCTTGGTTTTTGGCTCCCCGAACTCAGGGTGCTGAGAAACGTACTACGTATGAGTCTGGAATTGAGCCTATGGGAGAGGCTTGGATCCAGTTTAGCGTACGATATTATATGTATGCTCTTGTTTTTGTTATTTTTGATGTGGAAACTATGTTTTTATATCCTTGGGCAGTTGTTTTTGATCGGGTTGGAGCGCTCGCACTTTTAGAAGTGTGTCTGTTTTTATTTATTTTGCTTATTGGACTTGTATATGCATGGAGAAAAGGAGCTCTTGA	Algae	Plant
TTATTGCAGATCATTTATTATCGAAAATCGAAAAAATGAACCAAGAAGGTAAAAAAAAGGTTATTTTAACTTGGTCACGTTCATCAACAATTGTTCCCATCATGATTGGACATACAGTTGCTGTTCATAATGGGCGTGAGCATATTCCAGTATTTATTACTGACCAAATGGTTGGTCACAAACTAGGTGAATTTTCCCCAACTCGAACATTTCGAGGACACATTAAAGGAGATAAAAAAATGAAACGCTAGATAAAATTCATTTTTGATTGAAGAAATTAGTTTAATTTTATTACAACAT	Algae	Plant
GTACAAATTTTAGACTTTATCTAGATCTAGAAATAAAGTCTAAAATTTGTATAAATAAATATTAATTAATTTAATAAATCTTAATTAATTTGTATAAATAAATATTGATTAATATCTATTTATAGATATTAATTAATTATAGTTTTGGTTAGGACAGTAGAGATGGAGAGCAATGAAAAATCGAATTTTATTCAATATTTTCATAGAGTAAAACAAATAAATTTTTCTTTTAAAAAGTAAATATTAAATCAAAAAATCGATCAACTTGACTCACCCATAAGAGCTTGGAGAATATATATC	Algae	Plant
TAAATAAAATCATAAAATTTATGAATAGCAAATTAATTTTATCATTAATAATTTAAACTGGTCAATAAATAATATAAAATTATATGATTTATGATTCTTTATAAAATAAATATAAATAATATAGTTTCGAGTTGTGAAAGTTTTATAAAGTAAGATATAATAATTTACTTGCCCACTCCGAGTAGTTCCTATGATATAATATTTAGACTTTATTAATAAATAATAATAAAACCGGATGTTGGGATTTCACGAGCAGATCCTATTTTGTAAAATAAATGAGAGAGTTATAGGGGGAAACCT	Algae	Plant
ATGGATCTGCATTATCTGCATACGGTCTTATCTTTTTAGGTGCTCACTTTGTTTGGGCATTTAGCTTAATGTTTCTTTTCAGTGGTCGTGGATACTGGCAAGAACTTATTGAATCCATTGTATGGGCTCATAACAAGCTAAAAGTTGCTCCTGCTATCCAGCCTAGAGCCTTAAGTATTATACAAGGTCGTGCTGTAGGAGTAGCTCATTACCTTCTGGGTGGGATTGCCACAACATGGGCATTCTTCCTAGCGAGAATTATTGCAGTAGGATAATGGCTAGGAGGATTTGAAAAGCATT	Algae	Plant
TTTAAATTTAATATTTTTATTGTGTAGAAAAAATAAAAATTATGTATATACTATATAGGTGAGAGCATGTGAATAAGACCATAATTCAATTTTAAAATAGCTTTATTTTTTATTTTTTAAAATAATGATTGTAAAATGATTATTTTAAATTAATAATCATTTTGTTTTTAACAGAATCAATGATAAACTATCCCAATCTATATTAAAAAAATAAAGAAAATCTATATATTTTATATAGATTCTTATAATTGCAAGAAAGTTACTTAATCTCTACTAAATTTTTCAAAAGGGGTATCGTTC	Algae	Plant
TTTCTAGACGTTTTGAGGATGTGTTCTTTTTAGAGTTCAATGTACTCAAATCTCCCTATTTTGAACCTTACTCAAGAACATGGGTATTGGGATAGAAGCTGAGATTTTGGCCTTTAGATCTCAGATGGCTATCTCAGTATCACTAAGTTATTGTGGACATTATTCTTCCACAAAGAAAGAGAAAAACTTCTATTTAATTTTGATATTTCCTTCCCAAACATTAGTATCTCTGGGAAAATCCTTTACTCATCAATAAGGGCTGGGTAAAGTTATTGTATTGTCAATTGATTCTTTTTTCTT	Algae	Plant
CGCGAATGATGGTGCCACAAACCATTACCTTACCACTTGGTGACGCCCACCAAAATTTAATTTTACATAATAAATTTTTTTTGTATTATTTTAAATAGAAAAAATTTCATAGTAAACAAATTAATTTAAAATTATGACAGCATCCTATTTGCCAGAAATTTTTGTGCCACTTATAGGTCTATTTTTTCCTCCAATAACGATGGCAGCTATTTTTATATATATTGAAAGTTCACGAAGTAGAATTGAATAACTGGCTGGGTAAAAAAATGAGGAGAAAATTTTCAACTATTTTCCCGATTC	Algae	Plant
AAATGAGTTTCACAAGAATCGCAAATAAAATAATTTTCTTTTAGATGTTTAATATAAAGAATAGCTCCACATTTATAACAACGAGTCCATAGACCACTTTCATCTACTACCGAATCTATCCATGATAAAAGAGACATAGTATAATTTATATATATAGAATTAATTAATATAGAGAAATATTTTATCTCAATCTTTTTTTTTGTTTTTTTTTTTTTAACTTTTATAAAACGATTTGTATCCGCTATTTTCTGAATTTCTTCTTTTTTGTGAAATGCATTTCCAGCTTTTTTTGATGCATCA	Algae	Plant
AAAAAGCAAAATTCAACAAGAAAAATCTGTTTCAAAAAAATTTCAACTTCAACAAAAATTACAAAAATTTCCTAGAGATAGTTCATATGTTCGATTGAACAGTCGTTGTTTGTTATCGGGTCGTCCAAAAGGAGTTTTCCGAGATTTTCAAATATCAAGACATTTCTTACGAGAAATGGCTTTATTAGGTTTTTTACCTGGAATCAAAAAAGCATCATGGTAATCCGAAAAATAGTCTTTTTAGTTGGATAGAAAACAGAGCTTAATTGTGATGATCACCCCTTCGGGTTATTCAAATTC	Algae	Plant
TTAGTGTACACAAGAGATTACTTTTTTTCAAGTGTCGCATTAAAACAACAAAAGTAAATTTTTGTTCTTTTTTTGTTGCCAAAGAAACACTCTTTTTGGTAAAAGAAATCGTGTATAGTAATTCGAACTAAGAAAAATTTGTAACTCTATCACTACAGAAGATCGATGGTTTGTTGAAAAATTTCATCTAGAAAGAAGAGGTAATAAATTCTTTAAAAAACCTCTAAAAATGACAAAAAACTTTTTGTTATCGAATTTACCAATATCTCAAAAAAATAAAAAAAAAGGGAGACTTTTCAA	Algae	Plant
TGGTCAATTGTTAAAAAAATTTGAAGAGATTTTTTATTTTTATTAATATATATCATATGTCTGGTACTCCAAAAGAACGTCCATTTTCTGATATTTTAACAAGTATTCGCTATTGGGTTATCCACAGTATTACTATTCCTTCACTTTTTATTGCTGGTTGGTTATTTGTTAGTACAGGTCTGGCTTATGATGTTTTTGGAAGTCCACGTCCTAATGAATATTTTACAGAAGAGAGACAATCTGCTCCACTAATTACGGATCGATTGAACGCATTAGAACAAATCAAATCCCTTTCATAAA	Algae	Plant
GATTCCTACTATTTGTCTAGTAGATACTAATTGTGATCCAGATCTTAGTGACATTCCTATACCAGCAAATGATGATTCTAGAGCTTCTATAAATTAATTTTAAATAAATTAACTAATTCAATTAGAGAGGGACGATCTTTTCAGAAAGTTTATTAAAAATATGATTTCAAGTCAAAATAATAAAATTATATTATTAAAATTCTTTTCAAAATAAAAAATAAAATAATTAATCTTTTATAAATATACTTAAAATAATATAATTCTATTATATTCAATTTATTTTTTTTCAAAAAGGTGTAT	Algae	Plant
AAATTATAAAGAGATTCCTATTGTTTTTGGTGGATTGGGTTTGGTTATTCTATCTACTTCTCAAGGACTAATAACTGACCGAGAAGCTCGATTCCGAAAATTGGGAGGAGAAGTTGTTTGCTTTATTTGGTTATCGGTTGTTTTCTATTTTTATTTTATTTATGAAAATTCGTTCTTCGGTGAAGAAAATTTGTGAAAAGTGCCGAGTAATCCGGCGACGTCGTAAGATTCTTGTAATCTGTGAAAACCAAAAACATAAACAAAGTCAAAAATGACACTTTTAAAATTTTAATAGAGCCT	Algae	Plant
CGAATCATAGCGAATCAAGCTCTTTTGCCCGGAGTAAGAAAGTCTAGTTGGTTACAAATCCTCTTCTTCGGAGGAGGAAAGATAAATAATCGAATTTATTTGAAATAATATAGAAATTTGCAGCAGGGTAATTCAGTCTGGTAGAAGCCGGGTCTCATAAGCCCGAAGTCGTTGGTTCGAATCCAGCCCCTGCCTTTAAGAAAAGATTACAAGAAATTTGTATTCTTTTTTTTTATTTTTAATAATAAGAAAATTCGGGTAATCTTGAAATATCGACATTCTGGTCCGTAGTTTTCTTCT	Algae	Plant
TTGTATGACTTGGGATGATTTTTTAGAAAATGGGCGAGTCGCCATTTCCAATTTATTACTTCTTCGAAGTTTTAATACTGCTTTTACAACTTTGCGTCAATTTTGTGAATTTATAGATTTTTTAGCTGATTACTTTTTACGAGTTGAATCATTACGGGAAAATGATTTAAAATCAAAAATTCAAACTTTTTTTATTTCCATTGTTTAGAAATCCATTCCATAGGTTGGGGAAAACTTACCTTAAGTAGGATTATGGGAGGAAGATCCACCCATCTCCCCTATCCCTACTAAAAAAAATCG	Algae	Plant
CCAAATTCTGCGAATTGAGGAGTGAGACAAATTGAAAAAATTAGGGACTAACTGGTACCTAGTTTTTCGTAATAGTTTTGGGATTAAATGAAATTTTTGGTAAAGAGACAGATTTTCTTCAGTTCAACAATTGAAAGGGAATTTCTTCCTCAATTTTTTTCAGATTTGAGGACAGTGTACGGTCAAAAAGAACTTTGACCTCTCGACTGCCAAAAAAAGAAAAATGAATATTTTTCTTTTTTTGACACGATATTCTAAATACTAATTTATTTAATTTTATTTTCACGGAGATTTGCTTCT	Algae	Plant
ACGAAAAAAAAACCATGAATCTAGAAATTGTTTTACAATTAACCGCTTTACTCTTTATTGTTGCGGCTGGACCGCTTGTGATTGTATTACTTTCCAGTCGTGGAGGAAACCTCTAATTTCAGCAATTGACACTTCCTGTACCTTCCCCAAATTTAGAAAATTTGGGGCCCTCTGATGCAAAAAAAAGAAAATTATTCATTTCTTTTTTTTGACACCGATAGAAAATCAAAATTGACTTTTTAATTAAGATTTCACTTCTATTTTTGGTACAGGTAAAATCACCAACTCTTCATAATTTTT	Algae	Plant
ACTTAAGAAAAATGATTACCTCTGTAGAGTATGTTATAAAAACTTGTTTAGTGAACATTTAAGATATGAATTGCACCACGTCCTTCCATTGAAATATGGGGGACCTGATAGACCTAACAACATAATACCTCTTTGTCCTTCCTGCCATAAGGATATTACATCTGCGGTAGCTAGAAAGGATAAAACTAAGTGTACTATGTATATCAATAGCAATACACTAGACATCCCTCCACATATTCTTAACAATTTTAAATGAGCCTAAAGCCCCTATAGGGGTCAAGAAAGAGAGGAGCCCTATGA	Algae	Plant
ATCATAGCTAATAGTAAAATTCCGAAAACTATATTCGATGAAAAGTTTTGAATTTCATTCCAATCCATGAAATTTCTCCAATAAAAATTTATATATAATTTATTTTCTATTATAGTATTCTAATTAAAAATGAGAGCATTTTTGTGAAATTCTCATTAAAATTTCTTTTTCTACATAAAAAAATTTAACTCTTTTTCAAGAGTTTTTGAAACTTTTGAAATAGAAAAATAAATGAAAATTAGAATTGACATTCATTTCTATTTCGAAGTAGTATAGGGTTAATTTTGATAACAGTATACT	Algae	Plant
TGGTTATTGTATGACCTGGACTGATTTTTTAGAAAATGGTCGATTTGCTATTTCAAATTTATTATTTCTTCAAGGTTTTAATATTGCTTTTACAACTTTGCGTCAATTTTCTGAATTTATTGATTATTTAGCTGATTATTTTTTACGTATTGAATCCTTACGTGAGACCGATTTTCAATACAAAATTCAAACTTTTTTTATTGCCGTTGTTTAAAAGTTTTGCAATCTATTACATAGGTAGGAAAAATATATCCCGTTTAAGATTTTTCACCCCATTTTCATCTTACCATAAAAAAATCG	Algae	Plant
CTATTGATGAATTTTGGAAATCATTATCCAAAATGGAAGATATAGGGGAATCTCAACAATTCTCTCAAGAAATTCTTAAAGAACAATTACTAGAACTCTTATCAGCCACAAATCTTCATTTTCAAGATACCGTCGAACCTTCTGGGAATACAACCCCTCTCGAGCAATGGCTTGGGATTACTAGGGAGCTTGTACCCTCCCTCAAGAATATGATGGACCTTATTCCTGAAAACCCCAAAAAACGCTCTAAAGATCAAACTTCCTTGAATATTCTTCTTGGAAATCTAGAATGATAGACCT	Algae	Plant
GACTAGTTCGAGAAACTATTCTCAATGTGATTCTTTATTGATGGGAAACCTTTGTAATTCAAATACATTTCCTTTTATTTCTGTTCAAAATTCAACAGCAAAAATAGAACACGAGGCTACTACTTCAAAAGTTAGTGCGGAACAAATATTTTATTGTTTACAGAGGGGAATTTCAACCGAAAAAGCTGTAGGACTTATTATTAGTGGATTCTGTGACGAAGTTTATATGAATTTACCATTAGAATTTTCATTTGAAGCGGATTATTTATTAACTTTAAAAATAGAAGGAAGTGTTGGATA	Algae	Plant
ATTAATGGGAGCGTCTTGCGCTATCTTTATCAGCAGGCTTGTCCACCTTTCTCCCCTTCTATATTCATTTTTTTTTTTTCAACATGCGAATGTAGAAAGCGATAAGGGGAGATGGAGTAAGCTTATAAGAAAGGAACAGCCGAATCCGAATTCAGACTTCTATATTATTTCAGATACAGGCTAGTCAGTTAAGCTGCCTAGTCTGTATTCCACAGCCAGAAAAGGCTCGTGTAGTTGATTTGCCTTTTTGGTTTTAAATTAAAGAGACCCATAAAAGGTAAACAGGGTCTACTCATATTT	Algae	Plant
TCATTTCTCTTTTTAGTCTACACAACACAATTCTTTTTTTCAAGTGTTTGTTTAATTCTTTCCTTTTTTATTAGTATTTCCAAAAAAGTTTTTTTAAATTTGAGAGGTTTTTAAAAAAAATTTTAGTATTCGTTATTATTAATTTTTCTTTTCTTCTTTTACCAAAAATTCTATTTTTGGGGTTGGGCTAGATTAAGTCAATTTTTTGGAAAAAACAAAAATGTTAGGTAGGAAAAAGAGTCGATGATTCTATTGAAAATTGACAAGAAAATATCGAAAAAAGAAACGGGAGAGTTTTCC	Algae	Plant
ACAACAAGTCGACGTCAATCTGTTTAATAAATTTTATTTTATATATCTAGTATATTATTAGATATATAAAATAAATTATATATATTTTTTTATTATTTTTTCTTATGGAAGCTTTAGTTTATACTTTTTTATTAGTAGGAACATTAGGTATTATTTTCTTTTCAATTTTTTTTCGTGAACCCCCTCGTATCATTAAATAGATAAAGATATTTATCTATTTTTTATAAAATATATATATATATTTTATACTTTATTTTTTAATTACAGAAAGTCAAACTAATAATTAAATCATTTTGTTTT	Algae	Plant
AATTAAATAGATTTTTGGAATTTTAATTTCTATGTATAAACACAAATTTTTAGCTAAAGATATTGAAAAATATACATTTAGTTATAGAAATATTTTTTTATTTAATTTTTCAAAAACGTTTTTTAATCGGATTATTAGTGATTCTCATTCTCACTCCGCAGACACCAAAGGAGAATACTCTATTGTTGGATTTCAATGAAAGTGGTCTCTTTTCAACTTATTCTGAATCGAAAACAGTACTACAATTTATAACTTATATTACTATTTTTCTTTATTTCTTAGATTTATTTTTATAAAAAA	Algae	Plant
TTTAATTCCTCAATCTTTAAGCAAATTAGAGAAAATTAAAAAAATTCAAGATCTTTATTCATCTTATGATATTAAGCAAAATAAAATAAAAAATATAGTAGATTCAGGAATTTTAGATTCCTTTAAGAGTATTCGTATAGGGCTTCAAACTTCGGCTTCTTTGACATATTCCATTTTGTCAATAGCAAATATAATTATTTAAAAATAAAAAAACCGAAGGTTCTATTATTTATATAATAAGTTGATTATAATTAACTTATTTAGAATGCCATACTAATATATTTTAGGAGGATCAAATTT	Algae	Plant
TAATTGAAGATATACGCGTTTCAAGAGTCAAAGGGAAAACTTTGTTTGAATTAGCAGAAACTTCAGAGAATTTACATTATGTTTGTGATTTTTATTTAAATATTGTAGATCAGCTATTATCTAATCCCGAGGGAGTTATCCCTAAAGAATTATCTGATCGTGAATTATTTCAACTTCTTTCAGATTTTTATTTAAAAACAGAAACAGATTCTACAACTTCTTTAAATATGAATAGTGATCAATCAAGTAGCCAGAATAATTTAGATTTTTTACTCCTTTAGTATTTTAGAAAAAGAAAAA	Algae	Plant
TGAAAAAGTTTCTGTAACAACTTTATTTGTAACGCATGACCAACAAGAAGCGATGGAATTAGCCCATGAAATTGTTATATTAAAAAATGGTAAAGTTGAACAAACGGGTAGTCCACAAGATCTTTATGACCAACCCATAACTGATTTTGTTCATAAATTCTTATCTTTAAGATAAAAAATAAAAAACTATTATATGATATAATATAACTATTGCATTTGTTCTTAAAATTTTCCTTATAGAAACATCCATGTATTTTTTACAGAAAGAAAGTAAACGATAAAAAAAAATCAATTATTGTT	Algae	Plant
ATTTGCGTTAGTCAAGGTATGAAAGAACTTATTGTTAGGATTAAAGGGGCTGGGGTTGGTCGAGAAGCAGCGTTACGGGGATTACGTGATGCTGGATTAACTATTACTGTTATTCGTGATATTACACCAATTCCACATAATGGTTGTCGACCGCCTAAAAAGCGTAGAATTTAAATATAAAATATACATATAAATTTTTACACGCTAAAAACCATAATAACTATAATTTATATGAATAAAAAAAAATTAGAAAAAAAATTTATTTCGTTTGTAGAATCAAAAACATTAGATTCTGGGCAA	Algae	Plant
AAAAATAAATTATATATAATAAATACACATATACAATTAAGTCTATAAAAAATTAATTGTCTTTTAATTATTAATGTTAACACTTAAAATTTTTGTTTATACTGTAGTAAGTTTTTTTGTTTCATTATTTATTTTTGGTTTCTTATCAAACGATCCTGGTCGTAATCCAAGTGCATAATTTTTTTTGTTAATAAATTGATAATTATTAATTTAAAATTTACTAAATATAAAATATATAAAAAATATCTTTATTTTTTTATTAATAAAAAAATAAAGATAAAATAGAAGGAGATTTTTTTT	Algae	Plant
ATTTTTTGTTGTACTTTCTCTTGAACGAAGGATTGACAGTAAAAATTACAGTTTATTAATTTGGAATTTTCTGATTTTGAATCAAACTTATTCTTCTCTCCTGAGAAATATCGCTCTTTCCGATCTGACATTTTAGAATTATTATCAATAACAGAAACTCTTAAAACAGAGGAAGATTTTAAAATATATTCTTGAATAAGTTCAAAATATCTCGATATTCTACATCAACCCTTTAAATCCGATGCTAGTTTAGATTTAGAATTAATAAAGTTAGCTGAAAAAGGACTAGTACAGGAAGCC	Algae	Plant
CTTTCAGGCCACCTTAGATCGCCATACACTAATTGTGCGCCTAATTGTTTAATAAAGGAGGCCTTTGACCAATTGCGAATCATACATTTTACTTCATAACCATTACTTAATGCTTCACGTACTAATTGCGTACCTAAAGTTCCGGTAGCTCCTATAATCAATAAGCTCATATATATATATTAGGTAGAGTGGGAGTTGAACCCACATGACTCTCGTCGTCAAATTTTGAATTTGATGCGTTTACCAATTTCGCCATCTACCCTTTTGACTAGTCATATACGATTTGCTAGAGAAGGAGAT	Algae	Plant
GACAACTTTCTTCACATAAAGCTAAAATTCTTGCTGCATATTTGAAGAATACTTGTCCTGCTTCGGTTAATTTAGCTTTTCGATGACTTCGGTCGAATAATGCTGAATTTAATTGTTTTTCTAAATTTTGAATTTGTAGACTTACGGCAGGTTGAGATATATATAAACTTTGTGCAGCTTTTTGAAAACTACCTTCAATCACAATTGCTTTAAAAATACGTAATTGATCTAAGGTAAAAGGCAAGTCTGTCATATTTTTTTTGATATACTATACTATAAATTGGCATGGGAGGAAGTGTT	Algae	Plant
ATAAATTCACGTACTGTAATTTGGTTAAATCTTAATTGTGATTCTAAATACGTATCACGATTAAATTTGATCATTTGATGTTCACTAAAAATTTGGCGATAAGCCGCCCATATAAGTTGATCCATTTCGGATGAAGTTGGTAATGTATCTGTACTAAATATTCTTGGTTGTTCTTCATGACCAACCACTTCAAAACCTTCTACTCTTTGATTTTGAGACGAGTAGGCATAATTGATTAATGGGATCGACATGATTAACCTCTCTTCACTTTATACTTAACTATAAACCAAAAATCGATTT	Algae	Plant
GAAATGGAATGGGCACTATTGGAATTATTGATCAGGCATCCGGGTCAAATAGTAACTCGTCAAACAATCCTGAAACAAATATGGGGATATGCTTGGCCAAATGAAACAAGGGTAGTTGATGTACATATATCGCGTTTGCGTGCGAAGTTAGAAGATGATCCGAGTCATCCTACTTTGATACTTACAGCACGGGGATCAGGATATTTGATTTCGTCAATCTACAGAACGTGAAATCTTTAGCTTTTGTGCTTATAATAAAAGAAAACGTAAAGTATAACGCCACAGATGGGATAAATCATC	Algae	Plant
GAGGGGATGAATGAGGATACACCTTGTTGGAAGAGGCGGAGGTTGGGGGACGGCGGGCGGGTACAAACAACCCACCTCCTTAACCAACCTCCGCCTCTTCCACTATAGAGTATCTCCAGCCCAACTACTACAACTACATAGTAAGAGGAAAGAAAGTGGTAGGAAGTTGAATTGAATCTGATTGAATCTAATTGGAGAAATAATTGGAAAAAGCCATTTGATTTTTGAAAGATTTCAATGAAAGATGCAGAAGAATCTTATATAAGGTCATAGGATCAAATAATGTAGGAAGAAAAAATT	Algae	Plant
GAACTTTACTGAGCTCTACACATTTATAATGTCAAGAAGTAGAGAAATGGATAGAATTCAGGAAAGTTCTTATCCTAAACTTAATGAAATTTCTTGGAACGTAATCGTATCATATATTTGAGTATTTATCTACCAATGACTTTACTGAACTCTGCACATTTATAATGTCAAGAAGTAGAGAAATGGATAAGATTCAGGAAAGTTCTTGTCCGCAACTTAACGAAATTTCTTGGAACGTAATCGTATCATATATTTGAGTATTTATCTACCAATGACTTTACTGAACTCTGCACATTTATA	Algae	Plant
AAACCCACTTATTTCTAAAGACCCCCTTAATAGTCTTTTTTTGGCCATTACCTTAACCGGGGGTATAAAGGCACCTTTGGTAAGCGGCAAGAGATTAGGCGTAAAAGAGCGATGAAAAGAGATTCTACGCTTAAACCATTACCTCATCGTAAGTGGTTTCTTTTGTATAATTCGAAAACAAACTTAGTCGCTTTTTACGAAGAAAAAACTCGTATATTAGTAACTTATTTAACCCCTAGTCGAAATCAAATTCAAGATATTCGATCGAATCAAAATATTCTGTAACATAATGGATTTTAT	Algae	Plant
GTTCAGGAAAAATATTGGACTTATGTTATGTATATTTTTTTGATAATATTTCTGCAAGTAACATTACCTTTTTTTCCGTTACGATTTAGTTTGCGTATTGCATTTAGTTATCTCTTAACATCTATTCTGGAACCCCAAGATCCAGAATGGAATCCAATTATTGAAGAATTTCGAACTCAATTTCCAAATTCCTCTTTATTTTTCACTTATGGGACAGCCAAAAAAACAACTCACAGAATTACATGGGGAATAATATTTCTTTTTGCTTGTGTTCATTTAATTCGTCCAAATTCTTAAAAA	Algae	Plant
TTTTTGGATCAATTACATTTAGAATTAATGATAACTTCATTTCTTCTTGTCCAACCATTGCCGTAAATGGGAATATTGGACGATTGGGATTCGTTGTTGCCGTTGCCATATTTTTACTCATTTTGCCTCACTTTTTCAAAATTATATCAATTCAATTGGATTTTTTATTAACTTGATGAAAATTATATTTTTATTGAATTTTTAAAAATTAGAATTGAAAATAACAATTTTAACTACTTGAGAAAAAGAAATCTATGTCAAAAGCGTAGAGATTTTCTTTAAAACACATTGACAACTATT	Algae	Plant
GGGACGCTCAATTAGAATATTCATTGTTTTTTACATTTATTAATTGGTTCAAAGATTTACCGATAGATTTGGTGAATAATGTTCATTTAAATGAATTTAAACAACAATTATTGCCTTTGATTCAAAACAAACACCCAAATTGGGACCGGTGTATTAGACAAAAGACGTGTGGCTAGTGATGGGCGTAAAATTCGTGGTATTTCGGGAATAAAATGTATCATTAATTATAAAACAGCTGTATTTGAAGAACAATCAGTGAATACTGCACCATTTGAAAAATAGAAAACCACTAATTGGTGG	Algae	Plant
GAGTTGGGAAGCTCTTGCTTAAGCGATTTTGTAAACCAAAAGAGTTGGTTGAAACGTAGTTTATAGAAATCTGCCTTCCACTCATCATTTCTTCATGTTAACATTAAAAATCATCGTTTATATTACCGTGACTTTTTTTGTCTCTCTCTTTATATTTGGTTTTCTTTCAAATGATCCTGGAAGAAATCCGGGTATTTAACAGATCCATAAAAAAGTCCAAAGTATTCAATAGGGAGTTTTGACTCCGTATTGAATATCATCCAGAAAAACTTTCAATAACCTTCTTCTCCATATTTGTAA	Algae	Plant
AAGTTTGGGCCTTTCAAGGGTATGGAACTGCCTATGCATTACAAGAATTATTAACTGTTAAATCAGATGATCTTCAGGGAAGAAATCAACTGATGTATACACTTTTAAAAAATACATCTTTTCATTTTGGAACTCCAGAATCTTTCCGTGTTGTTTTAAGAGAACTTCAGTGTTTATGTTTAGATCTTCAATTACATTATTAAAAAACAAATATATATGAACAAAATCCCAAAATTTGAATGTTGTTTAGATCTTTTTATCGATTATTATTTAACCAACACAGGAGAGCCTATTTATGTC	Algae	Plant
ACGGTCACGCTTCCTTGGATGAAATGAACGTTTACTATGGTATCGATGGACACATGCCTTTTGACAAGATAATCGATATGCCGACGCTGGTGGATGCTTTTGATCGACAGACGCCAGAGGATACCCAAATTTTCCAGAATCTTCTTAAAAGAATAGCCGTGAGTTTCTGGAGTGTAGCTTTTAAAATAGACCTCTAAAATGGGTTGGATCCTCTCTGTTTTTCAATATACTATGATGAATTTGAAAATCTCTATACTTAACTCTAGAAAATCGCATTTACACTATAATTGAGGGTCTTCC	Algae	Plant
ACTCAATGAACAATTGATGTTCCCTGAAATTCAGTATGATCAAATTGATCAGATTCGAGGGATGGATATTTCCATAGTTACTACAGCACAAACAGATTCTGAAGGTTTTGCTCTTTTAAAGGCTTTTGGGATGCCTTTTAAAGAAAAGGCTTAATATTTATATAAATTGGATTAAACTAACAATATATACAAGTACTTGACAGTCCAAGAATTTTAATTTTGCTTGACATCTTTTTTTACTTTTTACTGCTATAATTTGTTTCAATTAAGTAATTTAATAAGTGGATCTGTTAAGGCCAA	Algae	Plant
GAAAAGAACTGCCTATTCTTTTTGAACATTATTGTACAGCGAATCGTTTTTGGTCTCAGATTTTTGGTGTTGCTTTTTCTAATAAAAGATGGCTTCACTTCTTTATGTTATTTGTACCCGTTACTGGTTTATGGATGAGTGCTATTGGTGTTCTTGGTTTAGCTTTAAATTTAAGAGCTTATGACTTCGTTAGCCAAGAAATTCGTGCTGCTGAAGATCCAGAATTTGAAACTTTTTATACTAAAAATATTCTTTTAAACGAAGGTATTCGCGCATGGATGGCTGCTCAAGATCAGCCTC	Algae	Plant
TATTTTTTTTTATAGATTACTTATATTTTGAAAATAAATTAGAACGAAATCGATACAATATTGAAGCATTTGAAAGACGATTTGTATCTATTAATAAAAATGAAAAAAAGCTAGAATTAATGAAAATTAGTTAACTAGTTTCTATTTTAGATTTGTTTTTCTAAAAAGGATTAATTGGAACATTAGGAATTATCTTTTTTGCTATCTTTTTTCGTGAACCGCCACGAATTATTAAATAAATTAAGAAATAGTTAAATACAATCCAAAAGAAAGTAATATAGATTTTTTTTGTTTTCTTTT	Algae	Plant
ATGCAAGGTGTTGTTTTACAAGGATTTTCAAATGGAATGTTCAAAGTACAATTAGAAAATGGATTTTCTATTTTAGCTTATATATCGGGAAAAATTCGTAAAAATTATATTCGTATATTAATTGGCGATCATGTAGCTGTAGAAATTAGTCCATATGATTTAAATCGAGGACGTATCATTTATAGATTAGATTCGCGAATAGAATAAATAGAATTATGAAAATAAGAGCATCAATTAAAAAAATGTGTCAACACTGTAAATTAATAAAAAGAAATCGAAAAATATTCATTATTTGTATTA	Algae	Plant
TATAACTCAGTGGATTAGAGTTTATGGCTACGAACCATATAGTCGGGGGTTCGATTCCCTCTATACTCAATAAATTGAATTTGAAAAATGACAAATCTAAATTACAATTAGATTATTAATTAACAAATTTGAAAAATGCATGCATCTGATCTTCCATCAATATGTGTTCCTCTTATCGGTTTAATATTCCCAGCAATCGTTATGGCCTATTCATTTATTTTTATAGAAAATTCAAGTATTAATTAACCGGAATTCACGAGAAGAAAATTTCATCTTTCATTCACAAAATCTTAAAATTTT	Algae	Plant
TCTTTCCAATGGTATGTTCCTTGTCGAATTAGAAAATAGATTTTCCGTTCTTGCACACATTTCGGGCAGAGTACGCATAAATTGTATTCGAATTTTATTAGGAGACCATGTTTTAGTCGAAATGAGTCTTTATGATTTATCTAGGGGACGTATTTTATCTCGTTTAAAAACAAAAAATAGAAATAGAAACATCAATACAAATAGAAACAGAAACATAAATAGAAACAGAAACAGAAACATAAATAGAAACAGAAACAGAAACATAAATAGAAACAGAAACAAAAACAGGAAAAAAAAATT	Algae	Plant
ATCCAACTCAATCCGAAGAGACCTATTCGATGGTTACAGCTAATCGTTTTTGGTCACAAATTTTTGGTGTTGCTTTTTCAAATAAAAGATGGCTTCATTTCTTTATGTTATTTGTTCCAGTAACTGGATTATGGATGAGTGCTATTGGTGTTGTAGGTTTAGCATTAAATTTAAGAGCTTATGATTTCGTAAGTCAAGAAATTCGTGCTGCAGAAGATCCAGAATTTGAAACTTTTTATACTAAAAATATTCTTTTAAATGAAGGCATTCGCGCATGGATGGCTGCTCAAGATCAGCCTC	Algae	Plant
CTATCGTTTACTAGAAATAATATAGGTCAGCTCTGATCAGGAGCTGAACAAAAAAAATGAGTATATCTAATTTGTTCCTCAAATTAAAACTTTTTAGTGTTGTTCTAGAAAATGATTAAATTCAAAAATAGGTATAGAACTCTTCTTTTTATTCATAAACAACCAGTAAATGAAAAATAATTTTGCTATTCTATCTCTAAAAAAATTGTGAAATAAGCTAATAGAATAGATTAAAATTAAGGCTTAGTCCAAGCTATCGAATAAAGAAATTTATTTTCTTAGCTTTGCTTACTCGATCCA	Algae	Plant
ATACGTACATTTTTAGGAGATAAGATTATTATTATTGGATTATTTACTTTAAATATCTTCCCAGCAATTAATGCAACAATCATTCTTCAATTTCTGATTGGTTTTTCTCCACAATTAGCTAAATTACAAAAAGAAGGGGATTTTCAAGGGAGACGAGAAATTAGTCGTTTAACGCGAAATATTACAGTAATTTTAGCAATTATTCAAAGTATTGGACTTACTCTTTATCTTCGTCCAATATTGTTTGATTGGAATCTTATCCTAGCAAGTCAAATTGTTATTTGGTTAACTGCTGGAGCC	Algae	Plant
ATCCAACTCAGTCAGAAGAAACTTATTCAATGGTAACAGCTAACAGATTTTGGTCGCAAATATTTGGTGTAGCTTTTTCGAATAAGCGTTGGTTACATTTCTTTATGTTATTTGTTCCAGTGACTGGTTTATGGATGAGTGCCTTAGGTGTTGTAGGACTTGCATTAAATCTTCGAGCTTATGATTTTGTTTCTCAAGAAATTCGCGCTGCTGAAGATCCTGAATTTGAAACTTTTTACACTAAAAACATATTATTAAATGAAGGGATCCGTGCCTGGATGGCAGCTCAAGATCAGCCTC	Algae	Plant
GGAAGCCGGAATTTTTGATTCAAATATATTTCGAAAGTCACAACGTAGTATTGGGATAAGAACTGAATCGTCAATTTTATATGAACGAGGTGTTAATAAATTTTTAATAAAGCCCGCATATAATCGTTTTTTAAGTTTACTTTTTTTATTTAATAATAATAANNNNNNNNNNNNNNNNNNNNNNNNNNNNNNNNNNNNNNNNNNNNNNNNNNNNNNNNNNNNNNNNNNNNNNNNNNNNNNNNNNNNNNNNNNNNNNNNNNNNCTGTACAACAATGTACAAAAAATAAAAAGGAGGAATAC	Algae	Plant
ACAATGAATGTAAGACCACTGTATTTTTTATGATTTAAGCTATTATAATACACAATTATAATATTGATTAATAATAAAATTTTTGTTATAATAAGATTAAAGTATAATTTATTAATTTTTCAATTATGACAGCAGCGTATTTACCTTCAATTCTTGTTCCAATAGTCGGTTTAGTATTTCCAGCCATTACTATGGCAGCCATATTCATTTATATTGAAAAATCGGCAATTGAATAAGAATTCTAAGAATTAGATTAATTGAAACTCTGAGAAGAAAATTTAACTTTTTTATTTTCTATTA	Algae	Plant
GCTATAAACTGATAGAATATGGCTATAAGACTATGCGTCAGAGAAGCTTTTTGCCCAAGTAAAAAATAAATGAAAAAAGCAGTCGGCTAAATCTGCGTCCACGCTCGATTTAGCATCTTTATTTCCACTTCTTGTTTGTGGAACTGGGTTAGTAGTCTTGTCTTATAGAATAAACCCAGAAAGACTTAGACATATTCTTAGAAGAAGTTAGTGCTTTAACTATCCAAGAACTCGGAAATATTCTCATGCGATGGATAACCACCACAACTATTAGATTTATCTTATCGAATTGGGCAGTTC	Algae	Plant
TTTAAAAACAGTAAGTCCAAGGGGATAAAGTAGCTTGAGGGGTTTCGAGGCCCCCTTTGTAAATTTCGTCTCAATAAATAAGTTCATATGCTAGAGTCATAATGAGATATTGCTTTGTATCTTATTTATTCACCCCACTTTCAATTCAATAGAAAGTAAATATGAGACAGAAGATCAAGTTTGCTCTAGTGTTTTGTTGACTTTTCCGATTCGTGGATAGTATTCTTAATTTTAATTCAAGGCTGAATGTGAATAAATCGAAAGAATTGTTTTTCCTAAAAACGCTTTACTTTATTTTTT	Algae	Plant
GATTGTTCCAGTAGAAGATGTCGGTATTCGCCACCTACGAACCTTTTCAATAATGAATTTTGACCAAACTTTTCAAAGGATCCTGCCCCCAATGAGATGCCTTTTGTTCCCCTCCGTTCTTTGATATTTTTTGGTCAACGGTTTAATTTGATGATAAAAAAATCCTTCATTTGGATTGTCTATAATTCAAAGTTTTGTGCAAGTGCTTTCTCTAGGTAGAAAAAAAACAGTTTGGTCAACGGTAGGAACACATAAATGTTCGCCAGCAATTTGATTAGAAAAATCCATTTCATTATTTTT	Algae	Plant
TCATCACGAATGAAATGCGTTTGATTATAATCTTTTTTAAATTCATTCACAATGGCTTCAATTTGAGATCGATTTCCGCTTATATCATATTTGGCCATTTCATCGAAATCAGTAGTGTAAAAACGTGGTGTAAGTAAGGTTTGAGTTTGCATGTACAGTTGAGATTCTCATGTTATAGTAGTATTATTATATAAAAACAATAGGCATGTGGCATCTAGATCTAATTCATGTAACATGGGGATGTATCATGGCAACATTTAGCGCATCAATAGCGTTAGTGATTTGGGCAAGGAATGGACT	Algae	Plant
ACGATCGCCGCACGTGGATAAGGATTCACGTGAGCATTTTGAGATCCGCACACATAAACGAGTACTAGAAGTATCTTCGGATTCACAAGCTTCGATTGTAGATTTATTATCGGAAATCCAATTAGATGCAGGAGTATTCTGCTCTGTATCCATTGGGTAAACAATCAATAGAAATTTCCTAGATAAAACTTTATTTAGGAAATTTCTCAATTAAATTAACGTCTTCCGAATACATCTCGACAACCTAGTTAATATACGTCAATTGGTATTGACATCGTTTTTTTGTATCAGTAAAATGAA	Algae	Plant
ATCGTATGAATTAAAAGTATTAGAATTAGAAATTCGGCATATTGGTATAATTCGGTCAATTGAACGAACGCTTATTTTAATTTATATCGACATAGCTTGGAAAGAACATTTACAGAAAATGTCATTATTACGCGATGCGGTTGGTTGGCGGAGTTATGGTCAACGAAATCCGTTATTTGAATATAAAAATGAGGCCTATGAATTATTTCAAAATCGGACATTAACAATTCGTCATTTAGTTATCTATGACCTACTTCGTTCATCAATACTATAAGTAAAATCATTAACTTAATTCTTATT	Algae	Plant
AAAATTATTTCTATCTTTAGTTTTATACTCTACTATTTTACTTAAAAATTAAGTATTTAAGTATCTTTCTTTTTAGGAATTCTTAAATTTAAAAATAAAAGAAATTAGTTAAATAATGAATAACAATTTCTAAATAATTAATTTGAATAATAAATAATTTAACTAAAAAATATATTGAAGGTTTCGGATTAGTAATTAAAAGAAATTTCTTATTAATCCGAAACATTCCATGGTGAATATAATTTGACATTCCATATGAATCTAAAGTAATATAATTTTTAATTTTATAATAATATTTTT	Algae	Plant
ATCTTATATCTTTTGAATATAGATCAAGTTGAACAAGATTTTCTTTTAAAAATTTTACATTCAATGGGCATTTTTCTTCAAAACGCAACTTCTGCTAGTTTTTTCGACATTTATATTTATGATATAAATATTACAGAAGTCCCATATTATAAGAGTCAAAAATTAGAAAATGGAACTCTATTGGATTCACTTACCTTCACATTAAAATGTTATGTAACTCCTCCTCCTGAAAAACCAGAAATCCCCTGGTAAAAGGATGATACTATATTGAAATCAAAGAAAAATTGTGGAGAATCTTAT	Algae	Plant
AATAGTGCAAAGACAAGAATAAGAAATAGATGCTGGAAAACAGGAAGACCTCGTGGAGTGTTCAGGGATTTTGGTATATCACGCCATGTTTTCCGTGAAATGGCTCATAGATGTTTATTGCCAGGGGTTACAAAATCTAGCTGGTAATAAAACTTATTGAAATTATATTCATAGATTTTTCTTAATTTAGTTTACAATTATAAGTATAGAGTAAAATATTCATTCACTACTTTTGACATAATTGATCACACTAAATTCTTTAGAATCAACACTATAATTAATTTAAATAAGGAGTCTTCG	Algae	Plant
TTTAATTGAGATTACAAAGTATTAATTGTTCTGTAATATTAAACGTATTAAAATGTGATCGTTTCTAAAATTATAGAATTGGTTTTTGATTCTTTGTTATATGATTTGTTGAGATTTTATGAAGAAAAGTCTTTTGTCTATATAATAAAATAAAAGTGTGCATATACCTTATATAGACAAAATAATTAGAACACTTTTAAACTAGACTTATGATTTACTAATCTTAATTAGTTTATTCGATTCTAATCCTGAACTAACGCTGTGTGAATGAAACATAATAAAAATATTGGGAGGACTATC	Algae	Plant
TGACTCATTATTAATTGGGGATGATTCTCAAGCGAATACCTTCCCATATATACAAGTGAATAATTCAACTGCCCGAATTGAACATGAAGCTTCGACCTCGAAAATTGGAGAAGAACAGATTTTCTATTTTTTACAACGAGGAATTAATATCGAAGATGCTATTAGTTTAATTATTAGTGGATTCTGTCGTGTTGTATTCACGGAATTACCTATGGAATTTGCTTTAGAAGCAGATAAATTATTAAGTTTGAAATTAGAAGGGAGTGTAGGATGAGAAATAATAAAAGTTCTAGTAATAAT	Algae	Plant
AGTAAACGTCAATCTGTTTAATCAATTTTATTTTATATATCTAGTAATACTAGATATATAAAATAAATTAATTTATATATATTTTTTTATTTTTTCTTATGGAAGCTTTAGTTTATACTTTTTTATTAGTAGGAACATTAGGTATTATTTTCTTTTCAATTTTTTTTCGTGAACCCCCTCGTATCATCAAATAGATAAATAGTATATTTTATCTATTTTTTATATAAAATATATATATATATATTTTATATTTTATTTTAATTACAGAAAGTAAAACTAATAATTAAATCATTTTGTTTT	Algae	Plant
ATGCTCTTTCTCTTCGAGACTCCCTAGTTAAAATGCCGGAGAGAGAAGGTATTCAATGGTTTGATAATGGTGGATACCAAAAAGGAACCGAGCGAGGTTATGATTCTGTGAATCTTTATGATAAAGATAAGCGTGTCATTGCGATTTATAAAAAACAAGAAAATGGGGAATCTCTTTTTTCTACTACCTGTGAAGTAACTGGTAAGGAAGAAGCCCACTTACTTGAAAGTGGTGGAAATTATCTTACTGAGGCAGTTCTGAACAATCAAAAAGCATTAACAATTACCGATACAAATACCA	Algae	Plant
TAAACTTAGTGGAAGAATTTTTGATCTGATTAAACGTAAATTTGCTATAATTAAAAACTCCTACTATATTTTAATCTAAACGGTAAAATACTGGTCAAAAGGGGTAAAGTATGTACTATTAAAATATGAAGCTAGAGAATATAAATAGAATAGAATATGATTCCGAAAGAATTCGATTCGTAATTGAATCGTCTAGTGAATAATACTCATTGATCCCTATTGTTATCATCCATTAGGATTTCAACATTCATATAAAAACAAATTAAACTAAGAATATTTTTTAAAGGAGGTATTCTATAT	Algae	Plant
GTTTTCAAGCCTCTTCAAAAAATTCTTTTAGAATTGCTTATCAAAAATATATAAAAGCAAAAAATTCTGCTTATCATGATGGAAAAAAACGTAAAAGATTATTTCGTAATTTATGGATTACTCGAATAAGTTCTTCTACTAGAGTTTATGGATTAAGTTTTAACCAATTTATAAATTTTTGTAAAAAATCAAATATTCAATTAAATAGAAAAATAATTTCACAGCTCTTTATTCACGATTCCATATCTTTTTTTGAGGAATTAAATTTCCCTATTTAGGGGGTCATCAAATAGTATATTC	Algae	Plant
TGAAATTTTTTACAATTTTGTATTTGTTTAGAATCTAGGCTAATATTTAAGGAAGATGATATAATCGAGATAGATCATAGAAGCTTCGAAGAAATAAAAACAAGAATTCTTCGATGGATGGAATTTTCACTTCCTTGTTAAAAAAAAATGATAAAAATTGCTTTTCGCTTAAGTAAGTGAAAAATAATAGATCTTAAATAAGATTACTTTTAACGTTTCATCTTGTAAGGGAAGACGAAGAAAATGACTACTCTTCTATTCATATAGTACTATAAAAAAATTCGCTACTAAATTATAACA	Algae	Plant
AAGAGGGATTTATTCAAACTTACGAAGAAGTAGGAGAGGGTTTAGGGAAGCAATTATTACTATCTCTTAAGTACAAAGGCCGAGATCGAGAGCCAGTTATTACTGCACTTAAACGAATTAGTCGACCCGGACTTCGAGTATACGCTAACCGCAAAGAACTTCCTAGAGTACTAGGAGGTTTAGGAATTGCTGTGATCTCTACTTCAAAAGGAGTACTCACAGATAATAAAGCTCGCCACCAAGGAGTGGGGGGCGAAGTATTGTGTTATATATGGTAAACAGAAAAATAGAGGAATAAAT	Algae	Plant
TCTCCATGATATCCTTTATTTATTGATTTGCTTTTTTCTACTTTCTAGAAGGATCCGGTAAGTACCAATCAGTTGTATCTAAATTTGGTAACTCCCCTCAAACCCTGCAATTAGAGTAGCTCGTCCCTGATGGAATTGTCAATAAAAAAAAGTAAAAACTTTCCAATCCCTACGATGGCACAAGTATCTACAAACAATAAGACGGCGTGTAAAGCGAATGTAAATAAATAATGAAAACGTTTTTCCTAGACTATCATTGTTATATAAAATATATATAAATAACCTATTGAGAAATATCTT	Algae	Plant
CGATAAGTTTATTTCCCTTAAAAGTATCTTACTCAAGTGTGTGAAAATCGAATTAATAGTCGCGCATAACTGGAATACTCTTGCATCGCTTTCATGATGGTAGATGCTTCCCTAAGAGCCAGTAGGTAAATTGGAAATAAGTTAAGTTGAAAAAATAATCTTGATATGGAACGAATAAAAACGGGATTAATTTTTAGGGCCGTAGAATTAATATCTTTAATTACTTGTCATAAAAATAACGCGGGTAGGATGAGGGGTAATTCCCTACAGGTTAATATCATAGATTGGACGGAGTAGAGT	Algae	Plant
ATTACATACTAACGATTCAAATCAAATAAAAGAAAATATTGAACTCTCCGATCAAATAAAATTAAATAATAATAAAAGCTATCTTGAATCCCGAGTAAAAGAAATACCTGACAAGAAATAATCCTTTTTATAGATTTTTAATATCTTAATTCTTAAATTTAGGTAAACTATATAGATAGAATTAAAATAAAAAATTTCAATGATTCTATAAATTATGTATAATCTATTTATTGTCTAGGTTAAAATTTTACATTTTCTTTTTTCAAATTAGTTTATTAACAATCTAAAAAAATCTATATT	Algae	Plant
ATTAAGATTCGGAAAAAAATTATTAAAAAAGCTAAATGGTTAATAGTTTATGGAGATTTCGTTCTTCGCCTTACTAATGGTATAGTTCCATCTCAAGCAATTGGATTAGTAATTCCGCCACAGACCCCTGCGATTATGAGATCTATTCATTCAAATGTTGGTTTATCAAAAAACTAAATAATTAATCGAGTTATCAAAGGTCTGCCTGATGAAAGTGATTTTACCGAAAAGGAAATTGACTAATTGTGTAACCTTTCAATTGAATGCAGAAATAATTCTCGAAGTCAAGAGGAATTAGTC	Algae	Plant
TTCTTATTAACCTTGAAGTAAAGCAAAGAAAGATTCAAAGAATCAAATCAAAATGAATCTATTTTTTTTGTGATTACCTAAAGTTCTTTAATAATTTAGGGAAGATTTTAATCTATATATCTTATTCAAAAATAGAAAACATTGTTTTATAATAAGCTACTCACATTTATGAGTCAAGACAATTTGTTTTTTGATTCTCAGCAATTAGATAATAATCTCTTTTGCTTTACTATATGTAATACACAAGATATCCTCTTAGAATACTAATGATTGTATTCACCCAGTTAGGAGAACAGTACT	Algae	Plant
AATTAAAAGTTTTATTTCGTATATAAGGAATAAAGAATATAGATCATGTAAAGATATATATATATATATATATATATCTTTTTTTTTAGTGTGACAAGCTGTATATTAATTAACTCTTTGATGAGTTTGCTTTTTGATAAATACTATAAAAATTGTTGAAATAGCGTAGTGAATTCGAAAGTTTTCTAGTAAAGAAGAAGTCCTTAGTTTTGATGCCTTCTTTTTTTTTTAAGAGTTTTTTATATATTCTTATTTATCAATAGCATTATAGTTATAATTTTCATAAAATGAAGGAAATTC	Algae	Plant
AAAACGTATAATTTGAAATGAAATGCACTTTGGTGCATAGCACCCAGCTACGCCGGGTGCGGGCTATACGTATATACCCCCTGTATTAAGGGGTACATACGTATCCCGCTATTGAAAAATTAATAGCTATTTGTATATATATATATATATATTTCAAGTAATAAACTTACTGGTGCGGTTTCGTACCAGTATTAAAATAAAAACAATGATAAAATCATCTAGTATAAGTCTCGGTATACGTACATATACTCAGATAGTACATATTTTTGGTAAACAAATAAATTTATAAGGAGATTAAAA	Algae	Plant
TATTTTATTGAAAATGTTGACTAATAGTCTCTCTGTGTTTGGCTTTTAGTTCGTTGGATTTTTTGAAGTATGTATGCTGTGAGAAAAATGAAATACCCGTACGTGAATTTGTCGAACCTTAAGGGAATACATAGTTATTTGTATTCATAGTTTTATGACAAATTTTCGATCAAAAAAAACAAAAAATACATTTCATATATAATTTTGTTTCTGTGATATAATATAAATAATAAAAAGTTTTAAACTCAATTAATTTTTACGTATAGATGAACTCTAATAATTATTCTGGAGATACACGCA	Algae	Plant
GAATAACCCATCCTTCGTTGGGATAACTTCGTTCCAATAATAATTTTATTGACAAATAAAATTATTTTTTATAAAATATTTACATTAAAAAATTTTTATTTAAATTTGCAATTTTAGTAAAATAATTGCAAATAAAATCTAACATTTTTTTACAAAAATCTCATCGTCCATTTTCTTTATCGAATAAGACATTATTCGATAAAGAAAAGACCTTATTATATAATTTATTATTTGAAAAAAAGAGTGGTTTTTTTATTATTTATTTTGACGTAATGATGAACTGTAGAAAATATCCTGGAG	Algae	Plant
AAGCACGTTTTCGCAGAATAGGTGGTGAATTATTATGTTCTGTTTGGTAAAATATTAAGTATTCATACAATTGTATGTGTTCCTTTAAATGTATGTGTATTCAATTTGACATATTATAATATGTCAAATTGAATACACATACATTTAAAGGAACACATACAATTATATCGATCCTTATTGAAAAAGAATTAAAGTTCAATTTTTGAACTAGTACAAAAATAAAAGAAAATTAAAAATGGAAGGTTATTTGGCCGTATTCGCTTTTTTTTTTCAATTTGAAAAAAAAAATTATAATTTTAT	Algae	Plant
AAATGTTAGAATAAATCGTGATTTATTCTAACATTTTATGTTTATTTTTTTATTTTTTTGTTTTATCTTGAAATTTTTGATAATTCAACAAAAGAGCATAGCGAATTGGATAATATTAATTTAATTTTATTATTAAAATTATATTCATTCCATTTTATATTTATTCCATTTTATATTTGAATATAAATAAATATAAAATTGTAGAAATCCTTATAGATTGATAGATAGATAATTATTCTAAAAAAAAAAAAGAAAAATTCTAATTCTAATAGGATTGAAAAAAAAAATTCAATATTAAAT	Algae	Plant
TATAGTTTACATACATTTGTTCTTCCTTTATTAACAGCTGTATTTATGTTAATGCATTTCTTAATGATTAGAAAACAAGGTATTTCAGGTCCACTATAAACTTGAAAATAAATTTATAGAGTAATTTTATATATATAAAATAAACAAAATGTCTTATTACAAATAAAGTTGGATCAATATATTATATTTGTAATAAGACATTTTCATTCGTATTGATATATTGTGCGCGTACTATGATATTTTTTGTAAAAAATACTCTTTATTATTTTTAAATAAAATTCAACAATTTCTTTTTATTTT	Algae	Plant
GTCGTAAATTAAAAACAAAATAAATAAATATATAATCAAAATCAAGGGCTTTATAATGATAACGAATTTTTATGGAGATTATATATACGTAATGAGTATTGTATTGGTTTTATTTAGTAAAAATAAATAAAAATTAATTTATATATATATTTTATTTATTTCTCTATGAATTCTAAAATATATTATAATAAAATAATAACAAAATTTATTATAAAAGTAAAATCAAAGAAATAGTAAGCAATAACACACAAACTGTAAAAAATTAATTAACCGTTATTCTTTGTAACGTAGGAATTTATC	Algae	Plant
TTTTGCATTAAATATTATAGCAAATAAAAATGTTATAATAAAATTATATTGTTTTAGTTAAAGAAGAATATTACTCTTAATATAAATGTAAGAAGATTTAAATATAAGAAATAGAAATATTAAGTAAACATTATATTTTCGCGCCTGAACCTTATCTTCATTGGAAATGAATTTCGTGTTATTTTTCATTTTTTTTTTTTATGAACAGGCAAGGCGATTATTGAAAGAGTGCTTGAGCCGTATGCGGTTAAAACTGCAAGTACGGTTCTACGGGAGGTGTAATTAACTATATTAATTTAA	Algae	Plant
GAATCGCTCTTTAGTTTAAGTGAAACTACAAAATGTTTCTTTCTTATTTTTTTCTTGGATCTACTTGTAGGTTTTCATTCTTCTAAAAGTTGGGAAGTATTTCTACAATTTATTTTTGAACATTTTGGATTTCAAATAAATCAAAATTTTATATTTTTTTTTATATCTACATTTCCTGTTTTTTTAGATACTATTTTTAAATATTGGATTTTTCGATATTTAAATAAAATTTCTCCTTCTACAGTAGCTACATATCAAGCTATGATTGAATAATTTTTTTTAGCAAAAAGGAGGTTTAGT	Algae	Plant
AATTATTATATGGTATGGATTTTCAATAGACAGGGATTACTATATAAATATGTTTACATGTACAGAGATCAAGATATTAAAAATTTATCCCGTATGCACATGATAATCATAAGTATACTAGAATTACAAGATTTTCTTTATCCTAAAATATATAAACTAATATCTTTGACTTTTTTGACGTTAACATATATATTTACCTATTTTTTTGAAAAAATTTTAGATTTATTCTTTTTAAAATTATTAAAAATTTTAAAAATAAAATAATATTACTATACAAAACTTCCTATTTCATCATTTATC	Algae	Plant
ATCATATCTAGTCTTAATCCATTGAGCTTTGCAATTGAAGGTATACGTTATTTTTATTTAGATTTAAGCGATAATAATATTCCATATATTATGGATACTATTTGGGGAAAATTGAATTTGCAAAACTTATTATATTATTTATTAATCTTTGATTTTTTAGTTTATATTGTAAATATAAGATTAATTGTAAAAAAGTTAAAGTAAATATATAATATATATTTATAGAAACATTTTTGTATTTTATATTAAAATATGAGAAATTTAATATTATATAATCCAAATGAAGGAGGATTCTAATCA	Algae	Plant
GGAAGTATCTAGTGGTGACATAATCGATTATGTATGGTGCACGAGAGACTACATTATAAGGAGTTCAACGGTCCCCGAAGTCTTTGTACACGCGGGCTATTGCCCTTTTTGTGGCCAAGATGTAGGAAAATATTCCGTACAGGGTGAATACGTAGAAGCCTATTACAAGGCAAAAGAGGCGGATCCAACACTGCCAGACATTGACTGTGATTCAGAGCTAGAGGAGTTTCAAGAGAACTTCCTCCGGACCTGGGAAGCAGAGAACGAAAAATAAAACAGTTGAGTTGAGGATTTGATGGG	Algae	Plant
ATAAAAATAAAAGAGATTCTTGTACGATAATGGATTCTATGTATCCATATTTTAGGTGATATAATGTATGTATGAAGAAATGCTATTTGAAATAAATTAATAAACATATTAGGATTTATGTTCAGATGATTTTAATCAAAAAAAATTGTATTTATATATCTTTTTATGTCATTATATATAAATAATAGGGTAGATGGCGAAATTGGTATACGCATCACACTCAAAATGTGACAACTATAGTTTTGAGGGTTCAAGTCCCTCTCTACCCATAATTTAACATAGATTTAAGAGTAAAAAAAC	Algae	Plant
GCGGTAAACAAATAGGAGGAATAGAAAGATCAAAGGGGGTAGAATATGATTCTGAATTGATAGAGAAAGTGAAAATTGAAATAGTTGTTATGAATGAACACATCGATGAGTTAATCGAGATAATTATCAATGCTGTATGGACTGGTGAAATTGGGGATGGAAAAATATTCGTCAGCCCTGTTTCTAGTGTTATTAGAATTAGAACTCAAGATAAAGATTTGGATGCTATTTAATATTTATTATGTTTGTTCTTCGATGCAAGTAAGTATTAATAAAATAATAATTTAAAACTATAAATAA	Algae	Plant
TTATGGAAAGATATCTCCTTTAACTTTACTTCAACCGATACTGCTGATTTTGTTGAGACACCAACTGCAAATGTATAACAATTTTGGCCATATTAATCAATCAAATATATAAATAAATAGACAACTAAAAATTTCTAAAAAGGAGGATCTCAAGTGAGAGTTACACAAGGAACATTTTCTTTTCTACCAGACCTGACAAATGATCAAATCAGAAAACAAATTCAATATGCCATAAATAAAGGATGGGCATTGAGTGTAGAATATACAGATGACCCTCACCCACGGAATTCTTACTGGGAA	Algae	Plant
CAAGCATTAAAAGTGCAGAGATTTTTCCAAAAATGCGCAACCTGACTGATGAGGATCTTTTATCAATAGCTGGCTATATTTTGCTTCAACCTAGGATCGCTTATGAAAAGTGGGGAGGCGGAAAAATATACTATTAATTGTATTTTTTTTTATTAATGGATTAATATGTATTAAAGAAATATCTAGTTATTTTATAAGACTATTATATTGGATAAATAATAATTAACCATAAATAAATAATAGTTTTCTGATAATTTATATCTATTTAGTATATAAAATAGTTATTATGGAACCTTTTTT	Algae	Plant
ACTAAACATTTGGTTTTCTGAACGTTTAATAAATAACATAATAAAATACTATGTCAAATTTTTGGGTAAATTTATATAAATTTCCAAGATTTTTAATTGGTGTATTTCTAGGGTTTTTCTTGACAACTTTTCAGCCAATTTTTAAGCTATTAAAGAATAAAAAGAGAGTAATAATATTTATAATATTTATAGTCACTATAATAGAAATAGGGTATAAAATTATAAATAAAATGACAGGTATAGAATAAAATTGAACATATATAATATATATATATAATACTTTCTTTTTGGGGGGTTTTT	Algae	Plant
ACAACAGAAGGAGTTGTACGCAATCCTTCTTTACTAGAAATAACTGTTGGCTTACCTCCTTCCATAACGGCAACAACAGAATTAGTTGTACCTAAATCAATTCCTACTATTTTAGTCATTGAAGAACTCCAAATTTATAGATTACTAAGTATACATATAAATATTGTACTATATTAATAAAAAAAAGATTAGTAATTACCGAATTAAAATTATTGAAATAATAAAGAAACTTGAAAATTAATTCAAATTACCAGATAATATATATAAAAATTCAGGTTACTTCATAAAAAAGGAAAACTA	Algae	Plant
TTATATGATGGACGAGAGATTTCTGAAGACATCAGGGACTAGAAAACTTATTAATAAAATTCGCGGTGGAAGTTTAATTGAATCAGCTGCAGCTTTAGTAGTAATTGTTGTTATATGGCAAATTATGGGAGTTGGAATTGAAGGTTTTGTCCCTAATAATCAGAATCCTGGTTGGGGAGTAGATCAAATTTGTTTCAGCCACAGGGTGGTCATCTTAGATATCCTCCAGTTTATGATTTATTCTTTCCGCGAAGAACAACTGATTCCAGATCAACTTTACAAATTAATCGGCCTACCGCA	Algae	Plant
TCACGTTATTTTTTCTATAAGAAAAGGTAAGGAAATGAGGCTCTAAACAGACTTATACGGGGTTAATGTATTTTATCTCCCCAGATTTCATTTTCTTTTGTTTTTTTCTTCTATGTACTCGATTAATTTTTTAATTTTTTTTAGATGATCTATTCTTTCTGCATTTCTGTCATAAAATGTTCCTTACTTTTATTTACATAGATATACAAAAAATTATGTGTTGACTCATTTATTTTTATATAAGCACTGTCTTAGTTATTTAGTATACAGAAATCATTAGGAGTACCTGTGGGTGTCATT	Algae	Plant
TTATAGTAAAAAATAGAGATTATTAAAAAGCTATTTTCAATAGCTATCTTTACTTTTTTGATAGGCCTTCTTACCCATCCTACAGAATCACATAGCTTTTCTAATTCGTATAAATTGATATCTTTATTGATACTAAAGTATATATTAATATCTTTATTTTTGTTATATATATTTCTAATAAATATTTCATCTTTTATATCTAATTGATTACCATTTATATTCTTTTCATCTTGATTTATAGATTTAAAAAAAAATTTCCAAAATGTCATATCTTGAATTATTCCTTATAGGATAGATCGT	Algae	Plant
TTAATAATGAATCACAGAATAAAGAGTAGATATTAATTATATAATAAGATATTATGCTAACTTTTTGGGAAAATTTATATAAGTTTCCAAGATTTTTCACAAGCGTATTAATTGGGTTTTTCTTGACAACTCTTGAGCCTATTTTTAAGCAATTAAAAAGTAAAAAAAGTAGAATAAAATCATTAGTTCTGATAACAATTATTATAAGAGTGGTATACATTATAATAAGGAAAATGAATGGGATTGAATAAAAAATTAGACATATATAATATATATATATTACTTTGTTGAGGGAGGGTT	Algae	Plant
ATTGTGTTTACGCTTTTTTATAGGAGGCTTTTATTATGTCAGGAGGATCAACAGGCGAACGTCCTTTTTCTGATATTATCACTAGTATACGTTACTGGGTCATTCATAGTATTACCATACCATCATTATTTGTTGCAGGTTGGTTATTCGTTAGTACAGGATTAGCTTATGATGTTTTTGGAACCCCTAGACCGAATGAATATTTTACTCAAGATCGTCAACAGGTTCCATTAGTAAATGATAGGTTTAGTGCCAAGCAGGAACTAGAAGATTTAACAAAAGGAATCTAATGAGGAGGTT	Algae	Plant
ATCCAACACAAGCAGAAGAAACTTATTCAATGGTTACGGCTAATCGTTTTTGGTCGCAGATTTTTGGTGTAGCATTTTCAAATAAACGTTGGTTACATTTCTTTATGCTTTTTGTACCTGTAACGGGCTTATGGATGAGTGCTATTGGGGTATTAGGTCTTGCTCTAAATTTACGAGCTTATGATTTTGTATCACAGGAAATACGTGCTGCCGAAGATCCAGAATTTGAAACTTTTTATACAAAAAATATTCTTCTAAATGAAGGTATCCGTGCATGGATGGCTGCACAAGATCAGCCGC	Algae	Plant
AGGAAATGCATCCGGTTTATTGCATATATCAGAAATTTCTGATAAACATATTAACAATTTAGAGGAAATTTTTCAAATTGGTAATGAAGTTGTTGTATCTATCATACACTTAGATACTAAGCAAGGACGCATATCTTTATCAACAAAATTCCTAAAATAAAATTATTACGAAATATTGCTTTGTTTGGTTTTTTTTGATCTGATAGAGTTAAACTTCTATTTCGATACTAATACATCGACTATAAAACAATTTTACAGTTGAAACAACAAAGTCCTTATTTTTATACAGGGAGTATATCC	Algae	Plant
ACTTATGTTCGTATTTTAATAACACTGTACTTTGATAAGGAATAAAAGAAAAAAATTATGAAGTTTGACCACTGGAACGAAGTAAACATTTATGACCAATTTATTGACTATTTGAAAACATTAGCTTTAAAAGATTTGGATTGAAACGAAGGGGTTGAAAAACATCACATTCTTCCAAAACATGCTGGTGGATCAGATGGGATAAATAATATTGTTTTGGTTTCTACAAAAAACCATACTTTAGCCCATTTTTACCGTTTTTTAGTTTATAAAGAAAAAGGTGATTGGGTAGCTTATCTT	Algae	Plant
GAGGGGGACGCGTGTGTTTGGGCCTATCGCAAGAGAGCTGAGAGACCGCAACTTTACAAAGATTGTTTCTTTAGCTCCGGAGGTTTTATAGGAGCTCGTTAAAAAACGTTCTCCGCGTCCAGCAGAGCCAACACGGTGTTCCGTGTATCGGGTACAACTTTGTTTATTCGTTCCATAACAAAATTACCGGTTGGTTCGGCAAAATGACATTTTTATTTTTCAAAGCTTTGCTTTGAACCATCTTCCGGTTGAATAAATCTTCGATTTTAGAATCTTCTGGCAGGGGTGAGGAGAGTTCTT	Algae	Plant
ATCAATAATAAATTCAAAACAACTAATTTTGTTATCAATTTGTTTTAATTTAAACAATCTAACTAATCTAAACAATCTAATTATAGAGTATATCACATAATTGAGAATTGACAAGTGAGGATTATTTATAGTATCATTAGATGAGAATAATCGATTTGAAACATTTGTTTTTTAATCAACTTTCCGATTTTTCGACAGTTTTTCTTCGATATTTCGAAACTTCGATATATTGTGTGTCTATCCATTCAAATCAAAAAGTTGGTAATGTTTCATCCATGTTTCATCCAATGAAACCCTCTG	Algae	Plant
GGTTAATACCCGGTGACACACTCTGCAATTGTTTCTGGCCCCTCCACATTACCCTATTCTCTAATGTTCAATCAAGATGACATCCAATTTTATTATACTCATTCCGGGAACATTCAATATATTAATAGAGTAGAAAGCCTCAAACAGACTCTCCCATCGTTCACGGACATTTACACAGAAACGTTAGTATTTTGGGAGAATGTTCATAAAATCGAAGAACCCGAACTAGCGATTCAAACTCCCGTACATTAACCAAATGAATGTGTTTATACAGCTGACCTCCGTTGGCAACTAGAGTTG	Algae	Plant
TTAGTTTAAAATTCAGGTTCTTTTTTTTATCAGACTTGAATTTGGTAGTAGCTAAGACTTTTTATTAGTCCTACTTTTGTATAGGAGGAATGCCTAATCCAATCATAAGACTACGTTCAAAACGTAGTCTTAGGAGCTAAATTCTTCTTCGAATAATTTGAAATTATTGGCTTATGAAGTAGGAATAAAAATTTAATTAAGACAATGATATCATTGTCTCGATCCAATCTCCTGTTTTTCAAACAGGAGATTGGATTAAATTTGTCTTGGTGATAAAAAAATATATAATAAAAAAAAATT	Algae	Plant
CCAGAGCATCCGTTTCATACGCGGAAAGTCACTAGTTCGAATCTAGTAGTAGGCATTAAAAACTTATAATCTTTTGAATCCTTTAAGTATAATAGCTATTTATTTTTTTTTTTTTTTTTGAAATCTTAATTTTGAAGATTTCATATTCTATATGAATGCAACAAAAAATTTCAATTGTAAAAGAACACTCAAAAGAAATAAAATAAAAAGAAAAAAAAATAAAATATAATTGATGGCAAAAAAATAAAGAATCCTTTTTTTTTAACAAGAAAGAAAATCTTTTTCCAGAATTATAACTCT	Algae	Plant
ATTATTAATTATATTTTTGTATGTAATTCTTATTTACTATATGTAATTCTTATTTACTTATTTCTATAAGTCAGTTATAAAAGTTAAAAAGTTAGTTTCTACAAAGTTCAAAAAAGGACAATATTCATTCAAACAGAATGAACGAAAAAATTGAGATTGTGTGTGTTACTATCACATAAAAGAGACATCTTGAGTTATTAATTTGAAAAGTACTACAAGAAGACAATCTACTTAGTACTTTCAGGGAGAATAGGGACCCATTATAATTGTTTGTGAAATCCCTTAAGTGAGGAGAACTTT	Algae	Plant
TATTGTGCCTATTCTTGCTTTTACTATTTCTGAAATTTTAGCACCTATTCGTTCTGGCCCTGAAAAGCTAACTAGCTATGAATCCGGAATTGAACCTAAAGGACAAGCATGGATTCAATTTCATATACGTTACTATATGTTTGCTCTTGTATTTGTTGTTTTTGATGTAGAAACTGTCTTTTTGTATCCTTGGGCTATAAGTTTTCATTCATTAGGTATTTCAGCTTTTATAGAGGCTTTACTCTTTATATTAATTTTAATGGTTGGTTTAGTTTATGCTTGGCGGAAAGGAGCTCTAGA	Algae	Plant
GTATGCCAGATATACCTTTAGATGTAATAGAAGATAGATTCAATTTAAATGAGATTGAAAAAAGAGCAACAGAATTAGCTTCTTTTCTTAGAGTGCCTATTGAGGGATTAGAATAGAATAAACAATTTTTCAATACAATATAAATGAAATAGAATATAAAAATATGGAAATAGTGATTCTATAATTTGATTTATTCTTGATCTGTTATATTAGGTACACATTGAATTTAATAAAACATTCTTTTTTGAAAAATAGATACTATAAAAGAAATGAAACAAAAAATGATAGCAAAAAAAAGAT	Algae	Plant
GATTAGTTATTTGAGTCTCTTGTTCATTTCTTTTCTATTTGCCTTAACTTTATTTATTGTATTGAATAAAATTGAATTGATTTAATTTTATTCTTTTTATTGAATAAAATGAATTAAGTTAACAACAACAAATCAATATACTGAGTGATTCAATAAAGATATCATGTAAAAAAGAGAATTGACTGAATTCTCTTCTTTACATGATATCTCTTGTTGTTATTCAATATCTTCTAACTGAACTATTGATAATTCAATTTATGTTTATTCTTGAAATTTTAATTTATAAATTTTATTCAAAAA	Algae	Plant
GAATCATATTTATTCATTGTATTTCTATTCTATAAAATTTGCAGGATGGTTAAATTAAAAGAGAATATAAAATAAACCAAAAGAGATTTATAAGTAATTCATGATGTATAAAATGTACTTATTTATATGATTTTTTATCTATTTCTATTCAAATTCTCTTTTATTCAATATTTATATATAAATATTGATTCATTAAATAAGTATATTTTTTACTCTCATTTTTTAATTTATGAATAAAAAAATAAAATGCAATATTGAAATAATATATATATTCTTATTAAGAATCAAGGAGAATCCAAA	Algae	Plant
AAATTAAATAAATTGAGAATTACAAGAGAATTAATCAATAACGAATAATTTTGTTGAATTTTCAAACAATTACAATTATTTATTGTGCTATTTTTGAAAAGTATTAAATTCTTATTTGTATGCTGAATTTCTTGTATTAATTACAGTCACTATTATTTCTTTCTCATTTTATTACATTGATTTCAATATGTATTTGAGTAGACAAATTCATAATAATAATGTTTTTTTTGATAATTGAGAATAAGAACGAATTATAATTTGATTTATAAAATAGAAAAATAAAAAAGAAGAGGAGCTAAT	Algae	Plant
GTTTTGCATGCACGTCTCGAAGTGAATTAGTCAGGTAATCTATTAGCCTAACTCATTTTCTGTTCTACGAAATAAACAAAAGAGAAGACGAGATAGTTTTTACTAGGCAGAAAAAATTTGAACTATCCTAGTACAAAAGATAAAATAATTTGTATCTTTCCGAAGATATGAATTGTGCCAACTAATAAATTAGAAAAACATAAATTATTTTTTATATTTTTTGTTATTAGTATGAGCCGGACGATGCACAAGCTTCATGTCCGATTCTAAAATGGAGGAAAGCTTTTATAGTTTTCCTAT	Algae	Plant
TAATATTAAAAAAATAAGAAAGACATTTGTATAAAAAAAAAGATTCAAAACTCTTTTTTACTTAAAAAAGCGAGATAAAATCCTTTTTATGATCTTAGAGAAAGGGTATAATTGAAAATCAAGTGGATACTTTTTTGACTACTTATTTCTCGTTTGAAAGAGTCTATACGAATCTTCTCTTATTCAAACGAATGTTGAATCAATAGACTAATCCAAGTCAAAAATCAATGTTTGGCTTGGAAGGCAGGGGAAAATTGCATTGTTGCCCATCGCCTTACTGTAAAAATGAAGGACTTTTTT	Algae	Plant
CACCAGTTCAAATCTGGTTCCTGGCATGAGATAAGACAATAGAAATAATGACATATATATGTCATTATTTCTATTGTCTTATGTTTGTTATACTCTAGATAAGATAGGACTAGGACTATTTCTTAATTAAGAGAAATAGGAACTTAGAAATAGGAACTTTTGGTGAAACTAACTAAAAATACAAAGAAAAATTCTCAATAATCTTTGGAATTTGATTTTATTTTATATTTAATTGATTGTGATTTTTTTATTTATAGTTATTATATTAGAATAGGTAAAAATTAGAATAGGTAAAAATTG	Algae	Plant
ATGTAGATGGAGAAATTCAATATTTTCATTAATTAAATCCAAATTAGTAAATAAAAATGAAATATAAATTATAATTTTTGTATTATTGTATATACAGTATTATTGTATATACAGTATATAAATAAACTATTAATATTATTATTTATATTTATATATTCGTCTATTTTTTATATATTCGTATATTCTTTTTTATGATTTTTTTTGAATCATTGATTTAAATCAATGATTCTTAGATTGAACAAATTAGAATATCATGAAAATTAGATATCTAGTCAATTGTTTCTATTAATTTTTTCCATT	Algae	Plant
TTAAATGGAAAGACAAACCAGTTGCTTTATCTATTGTACAAGCAAGACTAGTTGGATTAGTGCATTTTTCCGTAGGGTATATACTGACATATGCAGCATTTGTCATAGCTTCTACCTCCGGAAAATTTGGATAATAATATAAAAATATAAGTATAGGTAAAATCCTAAAATAGGATCATTAATTACATAATTTTAAATATATGATTGATGATCCTAATTTTATTAGTAATATAATTGCAATAACACTAAAAATTAGATAATATCTACTTAAATTTTAATATACATAAATATAAATTAATC	Algae	Plant
GTGGACTATAGAAGAATACGAAACAATATATAAATATCCAAGTCAAGCAATTGGTGCCTTTTTTATCCAATCTGAATTAGATATTTATAGAGATATACATGAGATATTCCTTGGTTATTCATTTGAATTAGAACAATTATTTGCATCAAAAGGCCCCTTTTGGGGAAGATACTATACTTTATTTCATAAAGGAAAACCTCTTTCTATAATTTATGAAATTTTTTCCCCTTCTCTAGAAAATTTTTAAGAAAGTCTAATTAAATTTGTATTTAAGTCTTGTATATTGGGAAATCGAAAAAT	Algae	Plant
CTCCAACACAATCTGAAGAAACTTATTCGATGGTAACAGCTAACAGATTCTGGTCCCAGATTTTTGGTGTTGCTTTTTCTAATAAACGTTGGCTACATTTTTTCATGTTATTTGTACCGGTAACTGGATTATGGACGAGCGCATTTGGAATTGTTGGACTAGCTCTAAATTTAAGAGCTTATGACTTTGTTTCTCAAGAGTTGAGAGCTGCAGAAGATCCTGAGTTTGAAACTTTTTATACTAAAAACATCCTATTAAACGAAGGTATTCGCTCTTGGATGGCTGCTCAGGATCAACCTC	Algae	Plant
TCAAAAAAAACAGAATTGATTAAATAAATAATACTTGTCTATCTTGATGTCAATTACTTGACAGACAGACAAGTATTAATTTCGTTTTTTTTAATAGTTTAAATTGTTTTTTGATCGCCAAAATACTTTTATATATATAGTGTGAAAAATTTTAAAAATCTTTTTTATTGAATAAAATGTGATGTTCTAGTTGTGTCTAGAGAAGAAATAATGTAGTGAACTATGCTCAGGTATGACCTGTAAGTATTCTATTGATAATATTAAACTCTTCGATTTCAGAATTTGTTATAAAGGAGATCT	Algae	Plant
GGCTCTATTTCTAGAACATAATAGAGCCACGAAATTAATACGACTAAATAGCTATCTGTTTTTTATTTTTTCTACGCCTTGCTTTTATTATACGTTTACCACTAGGAGTTTGCATTCTTGTACGAAAACCTGAAGTTTTTATTCGTTTTCTGTTTGTTCCACGTAATGTTCCTTTGGTCATAGATTCTGAGAAATTTAAATTAATAGATTATATTATAATAGATATAAGTGCAGAGAATTCTGTATCTTAATACCAATAATTATATCATATAGACTTATTTATTCTGAAAGAAGCTTTGC	Algae	Plant
TGGGCTATTGAAAAAATAGTCATAGCCAAGAAGCAACCTGTTGAATTATTGTCATGTTTAGCTGATGCTAGGAAAATTCAGCATGATCTAGTGAAGTTTTATAATTTGAGGGCTCGTAGCTTAGGGGAAGAGCCCTATAGAAGATTGCGTATTTATCCCAATTAGAAATATTAGCAAAGATATGATCAAGAGTTAAAAGCGAATACATTGCGTAACTGATTCATCTCATTTGTAGATACAGGCTGTTAGTATAGACTATTTGAATTCCGCGTCGAATTCAGATTCTTCAGAAGGATTATT	Algae	Plant
GTTGTTCTACGGATTGAGACATGTATTCCTCCTTGAATATAAGGCAGTTTCGTTAGGTTTTTCTTTTACTCATCTCGATTAAGTTAAAGATAAGTAATTTTTGAATAAATTATATGGTGGAATAAGTCCTCCATAACCCTTCTTATAATCTACTATGTTTAGATGATCAACTGATTATCACTTTATTTATGATAATGATAAGTTATTTTAATGTCAAAATCTCTAGAATAGTTTTGTTAGAATTGAACATGTGCTACAATTGATATAGCAAGGGAATATATCGATATAAGGAGAGACGTT	Algae	Plant
TGTAGCACCCCGATTACCATCACAATACTAGCTTGGATTACTACAACACAACAATATATAAATGGTCTATATTTACTACTTATGTATACCGTAGGCTATATCACGCCTTTAATTCTTTCAATTCTCTCATTGAATAATTTTCAAAGAATCAATATTCTCAGTAAAAAGAGTTATATAATAACCAACGTATTAGGATTCACCACTATTAGTATAGGAAGTTATTCTTTATTTAAAGAACTATTTGTGATCTTACCATTTGATTTCATTTAAATACCATCAGAACAAAGGAGTCATTAGTCT	Algae	Plant
CTGCTAATAGGTTTTGGTCTCAAATCTTTGGAATTGCTTTTTCCAATAAACGTTGGCTTCATTTTTTTATGTTATTTGTTCCTGTAACTGGTTTATGGATGAGTGCTATTGGAGTAGTAGGTCTTGCTCTTAACTTAAGAGCTTATGATTTTGTTTCTCAAGAGATACGTGCATCAGAAGACCCTGAATTTGAGACTTTTTATACTAAAAATATTCTACTGAATGAAGGCATTCGTGCTTGGATGGCAGCTCAAGATCAGCCTCATGAAAATCTTGTATTCCCTGAGGAGGTACTTCCAC	Algae	Plant
TTTATATCTTTTGTTAGGTCTTATTCGGAATTAGGGAAAAAAGAAATTTTGAACGAGCAGCCTTATATTATTGTTCAATTCCAACTTGTGGATTTTATGAAAACTTTGCAGGTTAATATAAACAGCTATCAAAGGAAACAATTTTTACAATTTTTCGATGGTTTAATGGGATTACCCCCTTATTCTGTCCAGTTCTCCAATTAAAAATTCAGGAAACTTTTATTTTTTCCAGTTATCAATGCTAGTCAACAAACGAAGAATGGGCCTTGGCATATTAAGATTGCTGTAGCAGAACCTTTA	Algae	Plant
TCGTTTTTTATTGGAAATAGAAAATTGATTCATAAAGTCTTCCACCGAAAATTTTTTTTCTAGACTATCTGTACTAAGAACTTGAATGATTTCAAGCTTGACTAATAAATCGTATTTGCTTTGAAAATCACATAAATAATTTGAGAATACGAATGGATAAGAATAGCAATAAAGCTGTTCAATTACCGCGATTCTGAAAATCCATAATTGATCTTTCTTTGTTAATTTTAATACGTATTATGTCTTTATAGGAGGGCAGCCTTCATTTCAATTTATTAATTTTTAAACATCAAACGTATT	Algae	Plant
ATCTATCAATCAAAATTAAATGAATTAGAGATTTATGGAGATGGAATTTGTCAAAATTTGGAACGAAGTATTATTTTAATTACTATTGATCAAATTTGGCGTGAACATTTACAAAAAATGGCTCTTTTACGAGAAGCTGTTGGATGGAGAGGGTACGGACAAAAGAATCCATTATATGAGTATAAACAAGATGCATTCTATATGTTTGAAACTCAAAAAAAAACTTTAAGACACTTAGTAATTTATGATTTACTAAGATCATCTATTTTATAAAAAATCTATTATTATTTTAATTCCAAT	Algae	Plant
TAACCATACCTATTGTGTGTTCTTCTGGTATAAATTCTTTAAGTGCTCCACTAGCAATGCTATATGGTGCATCAGGTATTGGTGTAGGTTCATTTTTTGATCATTTTGATCGTACTTTATTTTTATCTCATGAAATAGCTAGAATTATGAAGTCCATCGAGCATAGTTGTAATATAGATAATTCTATCGGTAGTAGTTACTTTAAATTAGATTCTCCTTACTTGCATACAAGTAATGTAATTAATTAAAACAATTTTTTCCCCGTCATATTCTTGTCAACGTATTATCGATCATTCGAAA	Algae	Plant
TCTCCATTATCTGCATATGGATTAATCTTTTTGGGAGCACACTTTGTATGGGCTTTTAGTCTTATGTTTTTATTTAGTGGTCGTGGTTATTGGCAAGAGCTTATTGAATCAATTGTATGGGCTCATAATAAGTTAAAAGTCGCTCCTGCTATTCAACCTAGAGCCTTAAGTATTGTACAAGGACGTGCTGTAGGAGTAGCTCATTACCTCCTAGGTGGAATTGCCACAACATGGGCATTCTTCCTAGCAAGAATTATTTCAGTAGCATAAATGAATGGCTAGGAGGCGTTGAAAAGTAAT	Algae	Plant
TTTAGCTTTTTATCTTCAATGAGTATACTATCTATGTTATAATAAAAAAAAAATATCTATGTTTACAGTTATTAGTTATTTGAGTCTCTTGTTCATTTCTTTTATATTTGCCTTAACTTTATTTATTCTGTTGAATAAAATTGAATTAATTTAATCTTATTTATTTATTGTTTTTCACGATCAATTAAGTTATTTTTTTTAAGAAAACATTGAATGAAATAATCATTAATGATAAAAATGAAAAAATAAGATTCTTTTTTGTATCATTCATTTTTTTTTACCTCAAACACACAAAAAAGT	Algae	Plant
AGAAATAAATATTGTATATTATTTTTTTTAGAATTTAACTGAATGATACAAAATTAAACAATAGAATTTATGAAGAATATATACAATAATATATATATGTATATATATATTATTGTATTGTATAATATATACATATATATGTATATTATATATATATGTATATTATATATATTGATATGTATATATATTGTAATATTGATATTGTAATTGTAATATTGTAAGTGATATAGAAAGTATAAGTATAAATAAAATATAAGTATATAAAGTTCCAATAGTCTAAATTCAAAGAGGTATTTTTTT	Algae	Plant
AAAAAAGCTACAAAATTATAGTATCGATTTTGGGATATGTATTTTCTGTGGAAATTGTGTTGAATACTGTCCAACTAATTGTTTATCTATGACTGAAGAATATGAACTATCTGTATATGATCGACATGACTTAAATTACGATCAGATAGCTTTAGGAAGGTTACCTTTGAATTCTTTTCAAGATGCTTTAATTAAAGCATCTTGAAAAGAATTCAAAGATCCATTATTGTATTTTTTATATTCTATCTTTATATTTATCTATTTTATTTTTTTTTTCTTAGAATAATGGGTTTATGAAAT	Algae	Plant
ATGATTCAACCAATTTTCCAAACAATCAATCAACATTCGACTTTTTAATCATTTAAATTGAGAAATAATATAAATAAATAGTTATATATATAGTTATTATATATTTATATATGTTACAATATTCTACTTAATATTCTACTTATATCTATTAACTATTATAGACATTCAATATAGAAGATATTCAATATAGATATTCAATTCTACGAATACTAAATTATTGATGAAATATAAATATTTATGAAAATATTTATGAAATATAAATAAAAAACGAAATTTTAGAAAAAGACAAAAGAGGTACAT	Algae	Plant
CATAACAAGGAGATAATACGACATGTCTGGAGGATCAACAGGAGAACGTCCTTTCTCGGATATCATTACGAGCATTAGATATTGGATTATTCACAGTATCACAATTCCATCTTTATTTGTAGCCGGCTGGTTATTCGTTAGTACTGGTTTAGCATATGATGTATTCGGAACACCAAGACCGAATGAATACTTCACCCAAGATCGTCAACAAGTACCTTTAGTAAACGACCGATTCAGTGCCAAACAAGAACTTGAAGATCTAACAAAAGGATTATAATATAAAGAAAAAGGAGTTGAAAA	Algae	Plant
TCCTATTTAGTCTAACATTTTTAATATTTCAAAGAAGACTATATTAGAAGGAAAATGTTAATATCGCAGTCCCTTCAGGATAGTATTGTTGTCAATTTTTCTATCATTTAGATCTAGCATATTGAAATACCTCCACCATTTGAAAGGTAGTATGTTATAATTTATGTGGACAGCAACATATATCAGTATATCATAAATGCGGTTGAAAATAGTTATAATTCAACTATATAGAATAATTCATTCCATACATTATATTCATGCTGAATTTTTTTTCAACATACACAAATCTTTTTTCTTTAT	Algae	Plant
GTGCTTAGTAATTATAAGTCTATTTATTTTTATGGTAACTGTAAGCCGGCGTATCTTTCCTTTTCTCCGACATTTTTTTACATTTCTTTATTAAAGCCTTTTGAAAAAATTTGATATTAATTAACTAGTTTATTATCTAGAATATGTGTGATTTTATTCTAAAGAATCCATAAAATTTGCTTTTTGCTGTATACTTGATAGGATGAGTGATAATGAATGAATTATGACTTTTCAATAATTGTTCTTAGTTGCTAATAAAAAATATACCAATTTGTTGTTCCTCAAAAGGAGAGAATCTTT	Algae	Plant
AGATATTAACTAGAAAGTCTACCCCAACCACAAGAAATCCAAATCAAACAACACTCATCATTTTAATATGCCTACTTTCTGGGAGAATGTTCTCCAACTCGTTCGGTTTTTCATTTCTTCCGTTACTGGACTTATTTTTATTGTGCTAAGTCCTCTGATAGTTTTACGAAAGAACTCTTTTTTTTTTAGTCTAGTCCTAGGAATTTCCTTCTCGATACTGTTACTATTATACCTAGTACTGCAAGCTATGCTTGGTCTGAATTGAGTCTCAAACATTATATCATAACCCCAAAAAGGAAC	Algae	Plant
CTATCTAAGTTCTCTAGTAGAGAAAAGAAAAAAAATATTAAATTTTCAAAATTTTTTCAATCGCAGTCAAAGTATCTGGGCTCCGTTTCGTTAAATTCTTCATTGCCGAATTTAGAACTTTGCATTACGAATTCCATTTGCTGCGTACCAAGTCGCAATTCAGAAAATGAAAGAAAAAATTTGCATTCTCTCCCTTTATCTCCATTATTAGCTTCGTCTAGAACAATTTTCTATTAATTAATTTTAGTTCTACTGTTTCGCCAGCTATCTTACCCTCACTTTTTTGTTTAGGAAACACTA	Algae	Plant
TTCTGCAAAAACTTATCAACCTGTCTTTACCTAGAATTCGGGATTTTCGAGGAATTAGTACCTCTGGCTTTGACGGAAGAGGCAACTTTAATATGGGACTAAAAGAACAACTGATTTTTCCTGAAATCGAATATGATCAGGTACAGCAAATTAAGGGGTTTAATATAACAGTAGTCACTACTGCAAAAACAGATGAAGAGGCATTTGCTCTGTTGCAATCTTTAGGAATGCCTTTTGTAACTAAATAACTAATCTAACATTCCATAGGAGGAAGTAGTGGCAAACGATCGTATTGCCGAT	Algae	Plant
TTGTTACCAATTAATATTTTGGAAGATTTTACGAAACCTCTGTCCTTAAGTTTCCGACTTTTTGGAAATGTGTTGGCAGATGAATTAGTAGTAGCCGTATTAATTTCCTTGGTACCATTGGTCGTTCCTATTCCAATGATGTTACTTGGTCTATTTGCTGGTGCGATTCAATCGTTGATCTTTGCGACATTGGCTGGTGCCTACATTGGTGAAGCATTAGAAGGACACTAATTTGACTTGTGATTTCTAGCTTTTCACTGCTACGCTAAGAATGATTCATTGAATTGGAGGAAACTACTC	Algae	Plant
CTGGAAATACAAGACCTACAAGTGGAACAAATAAGGAAGGTAGGAAAGAAGTTACCATGGAGAAAAGAGTCTTTATGCGCACGTTTCTTCGATGTAAATTCATTATAAGAGATCTTCCTAGGCAATAGGGGAACAAGTGAGAATTTCTATGATTTGGCTCGAGAATTATGGACCGAGGTGTGATTCGCATATACAAATACGTACTCTAGAAATTAAGTCGCGGTAGACCATTTGCGTCGAGAACCGTAGGTAGAGTATGATGAAGAAAAAATCGTTTGAAAAATAAGTAGGAGGACTCCT	Algae	Plant
TTCGAAAGAAATTCTCGTGAGGCAACTTTAGAAATCCATGATGCACCTGCGGAATATGTAATAATGAGATTAGAAAGCTTTCTGCAGCCAAGTCGATATTTGTTCTAGCCGTGGGCTGATACGTACACTTCAATCACATGAGCATAGTTCTTAGCACTATGACTCTGGAGAGTGACGTATTGTAGGAATGGATCTACTGACCATATCAAACAACAATTTTGGTTTGAGACAGGTGCCAAGGCAGTATTGCCTAAGCCAGGAAGACTATTTCATTCCTCGTGTGAAGAGAGGAGAATCTCG	Algae	Plant
TTTATAAATTTCAATAATAATTTTTAAATATTTGATTAAACTAAAAGTTTATTCAAATAGAATAAGAAACAATTATTAATCTAAGAATTAATTCTATAAAGATTAATTCTATAAAGATTAATTGATATTACTGAAAACAACTTATAAATGACAAAAATAAAGAACTTTTTCAAAAGAACTTTTTTATTTGATTTATTATTTTTATTTATCTATTTCAAATGAAAAAATGAATCAAACAATGAATAAAATCATGGCAAAGCAGTAGTGGGTTCTATAAATGAGATTGGTGATCTATTCTCA	Algae	Plant
GTTGTGCTTTATTTAGGGGGGTGGTGTGCTCCAGTACCACACTTCTTCTCTTTGGAAGTTTTTTCTATTGATACAGAATCTTATAGCTTATCTGGAAGTTTAATTAATCATTTGGAGGATTTAGTTTGTACTTTGTTTAAGGCCTATATTTTTATTTTTGTAGCTATTTTAACACGTTGGACTTTGCCAAGAGTACGTATTGATCAATTACTTGATTTAGGATGGAAATTCCTTTTACCTGTATCGCTCGGCAATCTTTTGTTGACTGCCTGCTGTAAGATTGCCTTTGGATAGGTTAAC	Algae	Plant
TTTATCTATGACAGAAGAATACGACTTATCGGTATATGATCGTCATGAATTAAACTACGACAACGTTGCTCTAGGGCGTTTGCCTACATCTATAGAGAATGATCCCATCACAGAACCTATACTAGGGCTTGCCTCCTTGCCTAAAGGATTTATGGAGGGACATTCCAATCAAAAGAATGTAACAAGAATGGATTCATTAGGTAATCCATAAGAAAGAGTCATCCATTATAGGAACCCCGTCATTTCAAATCAGATCATGTAACAACATTGTGAAAAAAAAAATTCAAGGTTATCATCAAA	Algae	Plant
ATACGTTTTTGTCTTTCTATTTCTCTATTGTTTGCATAAACAACATCCCCAGCTAAAAAAATATCCATATGTAATGTACTTCTCTATCTGAATTCTATTCAAATAAAAATTGAGAATTTTCTTTTTTTTTTTCTTCTAGAATGAACCAAAAATGATCAAAGAACAAAATGTCTTTGGCCAGGTCTAGTCGTATTATGACCACGACGTTTTCGATACTTTCGACTTCCTTGAGAAATATACCAAAGGTCAATTTCTTCTAATCCTTTTTGGCATATTTTTTAGTAAAAATGGAGTAAAAAT	Algae	Plant
GTTATAATCAAATGATTTCAACTAGATAGTACATGTATTTTTCTTTTATAGTCTTATCTTTTATTCAGATAAGAGTTGATAATAAAAGTTCAGGGTAGTTGATAAAAACAACGTATACCAATTTAAATTTCCTTTTTTCATCTCACCCCACATATTCTAAAAAATTGTTATCAGCTCTTTTGCATAAAATGCAATGTAAATAATCCCTTGCTTTATCTTACAGAGAATAAGAAAAGATCTTTAAAAATATTCAAAAGAATTCTCCCTATTTTTTCATTTAATTATAAAAGATATATATAT	Algae	Plant
ACAGAGTTCCTTATATATAAAAATTTTTCAAATTAAATAAAGGTTATAATTGTTAATTTACTCCTCTTGTTACCATCTTTGATGGTTAGATTCGAATAGAATTCTCACCCATGAGGAGAACTCTTCGAGTCAAATTTTTTGTTTCAAAAAATTCTATCGGAAAAATTGCAAAATAATTTCGCAAAAATAATAAAAAGAAGACTCGAAGAGTTTTCGCCCAATAAGAGTTAATTAATTATTTATTTCATTTTTAATGATATTACAGAAAGTAAAAAAAATCTAAGAAATTTTTTTTTATCA	Algae	Plant
AAAAAAATAGCCTTTTGAATCACTCTAGTACCTTCGTTAACAAATAGGAACTAATTATGGAATAAATTTATTCAAATCAAAGGTATGAAAGGTTATTTAGGTAAAAATACAAATTTTAATTCCTCTTGGTACTATTTGTACTCTTATACCATTTTTAATGATTAAAATAATAGATGAATTGTCATGGTACCAATAGGGCTGAGCATTCCTCTTGGGCGAGAACTCTTCGAGTCATACCATCGTAGATGGTAAGAATCTTCGAGTCAAACATTTTAGAAAATGAAAAATGGAGAATAATTT	Algae	Plant
TTTTTTTATCTGAATTCTATTCAGACTAGCTTACCAAGAGGAATTTACAAAATTTTTAGAATTAGAAAATTCTAAAGAATCATTATATATAAGAATTATCCTCTTGTTACCATCTTTGATGGTTAGATTCGAATAGAATTCTCACCCATGAGGAGAACTCTGTTCGAGTCTTTTTAGTTGATGTTAATTGTATAAGTTGAATTTTTTAAATCCAGATTTTTAAGCAAACTTGCGAAGATTAATTTGGATTAGTGAATCTTATCCTACCTTGTATATTAGTTTGAGAATACAAAAATTATT	Algae	Plant
TCCGGCTAGAAAATTTTTAAAAACAACAAAAAAGCTTCTGAATTTTTACTGTTCAATTCCCATGAATTTTTAAGTTTAACTTTTTATGTAAGTAATTAATTTCACTAATAATCTACTTCGCATTTATTTAAATGAATGAGTATTTCCCCCGGAATAGGTAGAAGAAGAAAAAAAACTTTTTTCCCCTTCTACCTATTCCGGGGGAACATAAGTAGATTTTGTTTTCTGTTCAAGCTGATTTATTTATTTTTCAGGTCAGAAAAATTATTTTTTCAATTTAAAAATAAGAGGGAGTAAAAA	Algae	Plant
GAATTAGCCATTTAAAGAAAGTTGAAAAAATGGCGGACTAATTCAGTTAAAAGAAAAAGTATTCGTTTTTTTAAAAAATGGCGTTTATATTCGTTTGAAAGGACCCCTACGGGTATATTCGTTTGAAAGCCTATCACAATGGTTTGAAGTTTTCATAATCAATTTGATTATTCGTTACTTTATAAATAGAAGGTACACTAGCGCGAAGCGACTAGTCTTTATTAATTCATATAAAAGAGGGCAAGTTATGGATGAGAAGATGTTCGGAGAAATTCCAATTTATCTAAGGAGAATTGAATC	Algae	Plant
CTAATGCCTCATTTTATTAATTTTCCACTATTTTTTTTATTCTACGTTATTTTCCATTCTACGTTTTTATACAAACCGTAGAATTTATACAAATCGTAGAATTTATACAAACCGTAGAATCCCGTAGAATTGTATACAATTTTTCAAAGCCTCACCTCTAATGACAAAAAAAATGGTAAGAGAAAAAGGTATGCATTTCATTTTAGCACATAATTTTCTATTTACTTCGTAGGTGTTTACACACTTATTACTCATTAAACAAAAAAATATTTCTATTTCATTTTATTTTTATTTTATATC	Algae	Plant
AAGAATAACATTAGGAATAGTTTTGAGTTGAATTCTTAAATGTTTGAGCATGGTAACTAAAGATAAATTGAGCCAAAAGAATATTGTTTGCTTGACTTTGTTATTTTTCTTTCTCATCAAGAAAACAGAAACGTTCGTTCATTTTAATTCCATAAAAAACAAGTCGAATACCTAAAAAAAAGAAAACTTGCATAAAAAAGTAATGTTTGGTATCTATATAAATACCGAGGGTTTAAATTAAACCTTGTTCTATATTCATTTCATGAATCGGAGAAACATCTTTTTTTATCGAAATATATT	Algae	Plant
CCCTCAAGCGCAGCGACCACTTGATGTAGTCAAGTCAAGGCAAAGCAACTAAGAGGTAGAACTTTAACCAAAGGCGTAAATTTCTATAGATTCTGTATAAAGAATTCAAGATAAATATAAATTGTGTTTTGAAGAAAATGGAAATGCTTATTCCTGCCCTTGGTTGCGAAGTATGAACAAGAAGTATCAGCCACCTTTTTTTGAACAACTTTATATAAGTTCAAACTCGTAAATGAAAATTTTACAAGACTTCAGTTTATTATTGAAGAATTAATCAGCGACCGCGCCCATTTTTTTTGT	Algae	Plant
TGTTTTATACATGTATATATATATATCGCATGACATAATATAAATATTTAACTTTAATAAAAACGAGACATGCGTATGTCTATTATTTATTGTCTTTCATAATATTCTATATATAAAATATACATAGAATATGAACATATACGCATGCTCTTATGGGTGGATAATATTTACAAAATTTTGGGAGGCTAATATAGACGAATACGATATACAAAACAACGATTTATTTTATTTGGTGCCTTATTCAAAATCACTTAGATGAAAATTAAAATGTGATTATAGACGAATCTATGTGTGAATTTA	Algae	Plant
ACGTAATGAATACTCGAGTTTACGAGAGGCGGGTTCGGAAGTACTCGAATAAGAAAGTAGTTTTCTAGTGTAAATGAACTAACACCCTTCTTTCAGGTTTTCTTCCATTTTTGTTTTTTACTTTGAAATATATATTGCTGAGCAATATACTGATTGATAATAAAAAAATACTTCGTATAATACTCGAAAACACAACCATCTGGAAGACTACTGGAGTTATTATTAGACTCAAAAATAGAAGAAACTAATAACCAGGTAAAACGAGTTAATACATCAGAGTATTTATTTTCCTTAATCCTT	Algae	Plant
AGTAAGGGGATTTTTCATAAAAATTTTTTGAATTTGAAATTAAAAAAGCAAGAAAGATTTTTATCTCAGGAAAATTCAGCAACAATGCCGCATTTACATGCTTCTCTGCTGTATTTATGTGGGACGAAACGTTTAAAAGTATGAGAAAGTTTTTATACCTATAGAAATGCAAAAAAAACAATAAGTAGAAAATGATTATATGGTTTATATGATGGTAGTTTTTATTCTACCGTTAACCCCACTTTTCAGTGGAAATTGCGAGGCTTGGGAAGGAAATATGCAACTGAATTGTGAAAAAGT	Algae	Plant
GATTCTACCGTTTAAAAAAACTTTGTAGTCTTAACTAGCAATTTTAAAAAACATTGACAAGTTAATTGTTTACTCAACTAAAAAGTTAAAGTACCGCTTATAACAACCCCCGGGGGGGACGAAGGTATACTATTCTTTTATAAGTGGAGGAGAAAAACACATAAGAATGTTTTCCACCCATACGGGTCCATTACAAGAGGTTATGCATAAATAAATGCATTTATGGTTTTAGGAAGATCTTCATTTTCGGTTAGAAAATGGATCTAATTCTTTGTAAATTTTTAAAATACTTGTTCAACA	Algae	Plant
GTAATAGAGAGTTATTTAACTTGCCACCAATAAGGTTTTCCTTTTATTATTATTAATAAAATATTGCTAGTAAACATTGCATGTGATTTTACATTGTTAGCTTGGGTTATGCATAAACCTTTTCATTTTTCTTGTTACTTTTGGTATAAGCCATGCTGAATAAATAAAAACTTTGCCATTGAAAAGCACTTATAGCAAAAGCCCCAGAGGGTTATTAACGATACTTCAATATGTAGATATATAGATGTATGTACTTATTTCGATTGATTGATAAAAAAATTAAAAAAAAAATTCAAAAAA	Algae	Plant
TTTTTTTTTTACAAATTTAGACATATAATATATATATATACTATTTAATTTTTATCTTTTCTTTTCATTTCATTAGAACAATAAAAATTTTTTTATAATAAAAAAAATTGATTGACAAATAAAAAAAAGAATATATAATATAAATTATTATATTAATAAAAATGAAATTTTTATCATTCTAATTAAATGAATTCTAATTAAATGAATTCTAATTAAATTAGAAGACAAAATTTTATTAATTATAAAAACACTCGGATAGATTTTTATAGGATCGACAAGATATTTAAATGAACTTTTTTT	Algae	Plant
GGAGATTGCCAATTCGAAGATAGTCGTCAATCTTCGATTGACGAAAGAAAGCAGATGCGAAAGAATCATTTAATTAAAAGATTCCAAAAGAAGCGAAAGAAGTGACATCTTTGATCTTTCTTTTATTCAGGATCAAAAATTTTGAATGAATCAAAGATTATTCTGAATCTTATAGTAAGAAAAGTAACTCTTCAATTGATGTAGAAAGATCATTTTTCTGATTCTGAATAAATAGAAAATATAAAGTTAAATAATAAATTCATTTATTATAAGTTAAATAAAATTTATTTATAATAAAAA	Algae	Plant
AGCCGAAGCACCGACAGCACAACTGAGGAACTGAAACACCGAGTGCAAAGAACCGAAGCGCTTAATATTTGTTAATAATATTTTTGTAAGCTTTTACTTATTGGTTTACAAACTCTTTATAATTAATTTTTTTTTATTTTGAATACTAAAGAATCAACTTTTCTTTTTTACTATTTTAACTTTGGATTTGTTTTCTATTTTCTTCTTTTTCACTTTTTTATTTATGAACTTAAATGAAATGAAATGAATAATTATTAGTTGGCGGCTATTCAGTAGCGCACTCGGTCGTACACTCGGTGC	Algae	Plant
ACAGTGAAAATTGGATAAGTAATAGCTTCTGTTGATTTTCTTGTTGTCATAAATTTTTTGAAATCAATATTTCTGGTAGGGTACATTATTTTTTAATGGATTATTTAGATAATAAAATCTAACAATTTTTTATATTAAAAGTTATTTATCAAAAAAATTCATTTTGTTATATGAAATAAAAAAGATATATAACAAAATGTAAGTAAAATAATGTCCTAATAATCCAATGATATTTTTATAATTTTTAATTTATAAAATCAAATTATCCGTATTAAACGGGCCCTTTAGGGTGGACTTAAA	Algae	Plant
TCAAATTAAATTTTTTTTTTTTAGATAAAAATTGAATTATTGAATATTCAATTTTTCAATTTTTATCTAATAATTTTTTATTGTATTATTTCTTTAACAATTAAATAAATACAATATAAATTAATATCATTTATTTTTATAAATTTTATTTATATAAAATCATTTTTTCTTGTGTTTTTTTTCAAAAAAATAAATCCAAAGAGTATATGAGTCTGATTCTTTCAAAAGAATTCACTTTTTTCCTTTTTTATTTTTAATTATTTGAAATATATTATTGTTTGCTGCTTCTTATTCATTTTG	Algae	Plant
TTCTCTTTATACATATAAAGAAAAAACTTAAAATATATTAGTTTTGTTTAACAAAAAAACAGGTCTGTCTAATCCCCTTAGGGGATACTGCGAGATATTTCATCGGAGGACAAAATTTATTTTGATAGCAAAATTAACTTAAAATAAAAGTGGATGCTCTATCTCAATTGTTATTTTTTCACTATAAATTTCATTTTATAAAAATAATTTTTATCTCAATTTGAGATGCTTAATTATGAGATTACGTTTATTTTGCCATTTTTATTTTATATAGTAAATAATGAAACCATTTTTTTATTT	Algae	Plant
GAATGGCGTCTTTTAACAAAAAAGTCTTTTTTGTTAACTTACTGCCTATAATAAAAAAAAGACATACCACAAAGAGCACCGAAAAGTCGACTTATTGTGTTGTATATGTCGGTGGGTGGGTAGCATAAGGGACTAACAGGCAACTCCTTAAAAAAATAAAATTAAAAAGTGGTAGGAATTGTATTGTATAAACAAGATATAGAATATCTTGTAGTAATATAAATAAACACTATTTTAATTTAGATTATATATAAGATATTTATATAAAACATCTTTTTTATAATAGATTCTTTTTTCTTT	Algae	Plant
AAGAATCGAATATTCTTTTTTTCTAGATTTTGCCGGATATCGAATGATATCAGACCATAAATGGTATAGTATCGCCGGCAAAATTCTTGGTGATTATAAAATCGACGAAATAAAAAAACGATTTATAGTTGTATTTTTTCTCTTACTCTCCCCTTTCACGGGGAGTAAGAGAAAATTATCTCTCGTCTCTTTGATTTATCTAAATTTTTTAGTATAGATTCTCTAATTAGAGAATCTTCATGCTTATTTTTATTTTTGGTTTTTATTTTAGTTTTTTAATATAAAGAAAATTTAATTAAT	Algae	Plant
TTAAAAATTTTTATTTTTTTGTATTCTGTTACGAAAAATAAAAAAACATAGAAGGAAAAAGGATTTTTACAAGATAAAGAATCCTATATTTTATCATCACCAAGCATTTTGTCAGTTATCTAATGATACCATATCATTTAAGGTATGGTATCATTAGATAACTGACAAAATGCTTGGTGCGGATAAGATCTAAATCTTTCCATATTTGAATATGGAAAGATTGACGGAAAAAAGGAATCTTTGATTCCTTTTTTCCTACGGAAAAACCGACATTAAATAAAAATAAAAATTAAAAATTCT	Algae	Plant
TCCAGTATCTATTTAAATAATAATGAAAGCCAAAATACAAACGTCAATTTTCAATTATCCCAAAATAAAAAAATCTCTAACCCAATCTATTCATTAACGATTCAAAACAAAAAAAGGGCAAAAAAAGGCATTTCAAGTAAAAAAATTAGGCCCTGGCCGTCTGAGAATTTACCGATTGGAATTAATCCAGTATTACCTGTTTTTAATAGTTCTGTTTTTTTTCAAACTCAATTTGAGCAACATGATAATAAAATTTCCACCCAATCTTTTCAGCAAAATAATCTATCATTTATGAAATGA	Algae	Plant
TTATTGAAACCCTTTTCTCCGGAATCCAATATTCCTAAGAAAAGAGCGTGAATCATTAATTCCTGGATAGGGATTCGAGGGTTTGTAAAAAGGGCTTAATAGAAATAGATGCATTCGTATTTTTGGGTATCTATTCTAGGCGAATAAAATTACGTATAGATTTTTGTTTTTTTGTATCATTGTAAACCTCTTCTCATTAATAGTTACTATTGACTATGGTTTTTTATATTGACTAATAAATACGCGCGGAGACAAAATTTTTTTTCTTTGCCCCATGTTAAAAAAAAATTTTAAATTTGC	Algae	Plant
CTCATCGATAGAATTCCTACACGCTCTTTTTACGACGGCCACGGCCTGAAAAGGGTCTTGAGAAAAACCATGGAGAAAAAAGAAAGAACGTGGAACGATTCTTTTCTTTTTATTAATCGTTACATTTTGAAAAATGCTGAAGCTTAGTTTCATTTACTTATTCAGACAAAACGGGGTCATTTTATTGTCAATGGTTATCCGAAAACGGTCATTCATCAAATTATACGAAGTCCTGGAATTCGATTCAAAAATGAAGAAAATCAAATTTTAGCCGATATCATTTCTATAAGAGGAGCTTGG	Algae	Plant
CTGCTTTTGCCAGAAGTCTTTATTTATAAGCTGAACGGATTCACGTAGGAAAATAATATAGACTTTTTTCGTATTTATGTGTATTTTATTTGAATTTTGAATTCAAATAAAACGTAAATCGAATAAAACTTTGGAAAATTCTGTATTTATCCATAACGAATAGATAAATAAAAAACGTTTCCATAAAATCTTCTTTTTTTTAATAAAACGTTGCAGATGCAGATAAAGTTCGTTTTCAGTTGTTCATCTTTAATAATTTTTTCTACCCGAAGTTGGAATGGATGAATTTAAACAATATCT	Algae	Plant
GATACAAAGAATTGCAAGATATTATTGCTATCCTTGGTTTAGATGAGCTTTCTGAAGAAGATCGATTGACTGTAGCTAGAGCACGTAAAGTAGAAAGATTCTTGTCCCAACCATTTTTTGTGGCAGAAGTTTTCACAGGCTCACCAGGGAAATATGTGTCATTGGCTGATTCTATTAAAGGTTTTACAATGGTTTTAGATGGAGAATTGGATTCTTTACCTGAACAAGCTTTTTACCTAGTAGGTAATATTGATGAAGCCATTGAAAAAGCTAAAAAAATGAGGGAATAGAGGGAATTTT	Algae	Plant
AGAATATCATCTCAGAATCTCTAAGTATACTAATCCAGTTATTTCTTTAAAAATACTAAAAGATTCTCCTTTTTTTGAGGAATATCCTTTTCCGCACGTTCAAGCCGAATTATTCTATTCGAATAGGTTACATCTATCTCCTATCTCTTCCGGCACATATATGAGTATTGGCTGGGAATTTCGAACAATAATTTCCCAAATCCCACCAATTAGAGTAGAATTTATACAAAAAATACCAGGAGAAGGTAAAATATACTTAAGAGTGATTCCTTATCTATATTAAAAAATTTTCAAAAAATG	Algae	Plant
CACTATTTATATATCCTTATCAATATAGTGAAAGTAAAGGAAATGATTTTCATAATTTAATGAAACCAAGTAGATTGTTATCCAATATCTTACCTCGTTCATCTGTATTCATTGTTTTTTCTTTAATTTGCCATAAATACTTTTTTATTTTTAATCAATTATTTCAAGGTTAAATAAAATTTATTTTATGGAAAATATTAATATATCTTAATATATTTTATTGTATATACTTTAAGAGCGACTATTGTAAATAATATATATTGTCAAAACAATGTTTTTATCATCTATTTATTTTATATT	Algae	Plant
TAATTAATATTTGGAACAAATAAAAACAAAGAAATATTATAGATAAATAACTATTAAAAGTTAAAAATCTATCAATAATTTTTGGGTAGGATATAAATGGAATTCATTTGTAGATATTATTAAATATAATGATAGAAAGGGAATTATCATGACAATAAAAATAAAGTTGAGGATAAAAATTTTATTGAATTAATTTAATATATCTAGGAGCCGTATGAAGGGAAACTTTCACGTACGGTTCTGAATGGGAGATATCCTTTATAAATCATATGATGAAATAAGGTATCAACCCCAATCAAA	Algae	Plant
AAATTATGTATCTACTATAACAAATGGTTCCTTGGGATGGATGTAGAGCAAAACAAATTGCTTCTGCTCCTAGAACAGAAGATTGTATTGGATGTAAACGTTGTGAAACCGCATGTCCTACCGATTTTTTAAGTGTTCGAGTATATTTGGGTGGTGAAACTACTTCTAGTTTAGGTGTTGCATACTAATCCATTTTTAACAAATTAATTCAGAATGAGAAAAAATCTCATTCTGAATTTTTCTATATAATCTAGTACAATTAAAGAATATTTTAGTAGTTCTAAAATTTAGTCATATCTT	Algae	Plant
AGTCGGAATTATTTCACGTAAACAAATGTTGGGAATATGGAAATATGTAGTAGTATTTTCCACTATTTTAGCAGCAATATTAACTCCATCTACAGACCCAATTACACAAACTCTATTTACTTTAGCTGTATTATTATTATATTTTGCAGGTATTGGAATTCTTTTCATTTTGGGTCGATAATACTTCAATCCTACATGTTCAAAATTGTAATATCCTGTTAATCCATCTATAATATTTACTTATTTATTCATCGATACAAAAACACAAGTAGAACTTTTACTATTAGAAGTCATTTCTTT	Algae	Plant
CCATAGATTACTTTTATATCTACTTTATTAAATATACCTATATGACATATGATTCTAGGAATGAAATACCTTTATATTTTTTTTGGTTGGTTATTTACAATTTTTTTTATCAAAACTATTAAGTCTCCTATTATTTTTAATTATTTTATATCTTCCAACTATATCATTTCAGCTTCATTAGTTCCCTCATTAGGAGTCAATTCTTGGATATTAAAACAAATTCATCGGCCCAGCCCACCTATAAAACTCAAAAATGGACCTTGGTTACCAGCTCCAAATCATTATAATTTATCTTTCAAT	Algae	Plant
TATGATTTGAAAGAAGCCTATTGGGAAAAAGTATCTCCGGGCGCTATTCGCCAATTTGAGAAGTATTATCTTTTATCTCAAATTGATCAGGCTTGGGCAAGACATTTAGAAACTATGACGCAGTTACAAGAAGCTATATCATGGAGATCTTATGCACAACAGGATCCTTTAGTTGAATACAAAACTGAATCTTTTATTATGTTTTATCAAATGTACCAATATATTGCCCAATCTGCAGTTTATATGATTATGCGTACTGCTAAAATTACTTAGTAATCTATTATTACATTCCTTTTAATT	Algae	Plant
ACCTCTTGGTCAAAGAGAATATTTCTTGCCATACTGTTTTTAAATGTATTTTGCATTTTATTATTTTTTTTGGCCTTAATTCTGTTCCTGAATTATTTTCTTTATTTCTAGCGGTATTTATCATATTAATTTTGTAAATTTATTTAAAAGTTTTTTAACTTAAACTTGTGGAGTTCCGCTTATATTTTTTGAATATATGTAAATTTACGCATTTTCGTATATTTTTATGATTCAATATGCACAGTACTCTATTTATTGAATTAATTATTTCTTTTAGAAGAATTGAAAAGGAGAGATCGT	Algae	Plant
ATTTATAAAATAGAAGTTTTTGTAATTAGTTATATCTAATACAATTAGAAAAAAATCTGAATAGAGTCATATCATATTGTAAAAATTTATAACATATATTTTTACCGTATTAGTGTACAATATAATTATATATGGAAGTATATGGGCATAACATGATGATTTTATCACTCTTTGTATTTATATCATAAAAAAATAGTAGAAAATTGTCTCAAACTAAAAAACTATATAAAAGATATCTTTTTTTTACAGTTTTTGATTAGGGGGGATACACTGCAGTATTATATCTAACTAAAGTATTTA	Algae	Plant
ATTGGATTTGAATAGTTTTAGGAAAAAAAAAAGCAGAAGACTTATTTGTAATAAATTTATAAGCTAAAATTTTTTAGTATCTAATATTAAGATTAATGAGCCGTATGCGAGGAGACTTGCACGTATGGTTCTGAGGGAGACTACTATCCTTTTCTACCCACCAAACACACATTATCTGTTATAGTAGAAGATGAGATAGGAGTACTATCTCGTATAGCTGGTCTATTTGCTAGACGTGGTTTTAATATTGATAGTCTGGCAGTAGGACCTACAGAAATTTCTGGGATTTCACGAATTATC	Algae	Plant
AATTGTGTAATATCTATACAAATACAATAGAATATTATTAATAATATACATCATTTAATTCTATTTTACATATATAAATAGCTTATATACTATTTCCTAGTTATTTATATACTTGTTTTTATAAAATAGGTTTTCACAGAATAGATATCTTTATCATATTATGTTCTTTATATATGTATATATTTTTAGAACTTAAATCTAGATATATAGGTAATATATTAAATACATTACATATATTACATTAATTAAAATAACAAAAAAAGCGTGAATTTTGTTAATAAACGATAGGAGATTTTTTCA	Algae	Plant
TAAATTCAAATTAGCAATGATTTTTGTTTTATTTATAAAATAAATTTTTTATATATAATAAAATTTATTTAGATAAATTAGATTAATAAAAATTTAATACTATAGAATTATATATTTAATATATTGTATAATACTATTAAAACTTCATATTGTTATTTGATAATCTAGTAAATTTTTTTTAACTTTAACTATTTTAGTTTTAGTTACTTAAAAGTAAATTTGATATTATTTAATATATTCTTTATTAACTGATTTGTTTTGGTTGAAACAAATAATTTATATTTTTTTGGAGACACCATT	Algae	Plant
GTATGCAGAGAAATTTGCACGTATAGTTTTTGAAGGAGATATTCTTTATCTACCTATTAAAAATTGTAATAATATGAAAAAAATATATATTTTTTTTTAGAATATAATTTTGAAAATTTTTTTAGACGAGTAAAATTTAATTTTAGTTAAATTAAAGATATAACAGAAATAAATGATAAATTTTAATTAAATTGAAAATATTTTAAGATGTTAGAAAATTTATTCTATATTCAAATAAGTTTTGAGCTTTATGCAAAGAGATTTGCACGTAGGGTTCTGATAGAGAAGAGATTTCTACTT	Algae	Plant
TTGCAAGCGTTGTGAAAGTGCTTGTCCAACTGATTTTTTAAGTGTACGTGTTTATTTAGGAGCTGAAACTACCCGAAGTATGGGACTAGCATACTAACTTAAATTAAATAATTCTATGAAAAATTTTGTTACGTATCTCTCTACTGCACCTGTTTTGGCAATACTAGTAGCAAGTTTTTTGGCTGGATTAATCATTGAAGTCAATAGATTTTATCCAGATCCATTAATTTTCTCTCCTTAAAATTAAAATCTCTTTTTTATGGGGTAGGATTGACATCCTACCCCATAAAAAATAAATCC	Algae	Plant
AGTGATGGTCAACTTTCTGGAGAATTCCGTATTGAATACGGGACAAAATTTAATCCCAAGTCGTTTTCATCTAAAACTACTCCTTTTCTAGCTATTGGAGGGTCATTCTTTCCGATAAAGCGCGTTAATTATACAATACAAAAAGAATTAAATCCTATTACAGGGGACGAAAATGAATATATCTTTTTGGAATTATTAACAGATAATAGTATTCATCCCCGCCGTGCTATATTAAGTGCGGTTGATTATTTATTTGATTTATTTAACCCTTTAAAAGGTTATTTAGTTTAAGAAAAAAAT	Algae	Plant
CCTCTCCTGGAAATCATAATATATTCCTTACCTGTTTATATATTAACAAAATAGAATGATTCATGGAACCACTGAGCCCTTATTTGTTATGGCAAAATGATTAATGAAACTAAAATAAAATCAATCTTTTTTTCATTTGATTTAAATTTAATTTTATTTATATTTTAAATTAGAAAAACTTATTAAAGTTACATTGATTTTTATTAATGCCTATTATACTTATTTAACTTATGGATATATAAGGTATTAAAAAAAGCGATTTCTTTTTTAGGTTTTTTAAATAATAAAAACTTCACAACA	Algae	Plant
TATGTTTGTATTTGAAGTATGTAGTTCTTTTTACCAAAATGGTGTATACTATAAGGTAGTATATGATATTGCAAACAGCGTTACCTTTATACAACATTCTTTGAAACGGTTATGAATATTCCATCAATCCTTGTACCACTTGTTGGACTTGTTTTTCCAGCAATCTCGATTGTCGCGTTCTTTATTTATATCGAAAGTGAGGACCTGGATTAATTCAATTTAACTGAATTTTTCATCCTTAATACGTACTCAATTGAACGATCATACTTCTTTACATAATCAACAACATAAATTTGTGTT	Algae	Plant
TTGAGGATTTCGTATTTTTTAATTAAAAAGATCTTATGAACTTAATTACTTTTGCGTGGGCACTTCTTCTTGTTTCATTTACATTTTCGATTTCACTAGTTGTTTGGGGTCGTAGTGGCCTATAAAGGCTATTTTTGACAGTAGTCTGTCTTTTATTACTATTAAGGAGTTAGTATGAACTTTGAAATTATTGGAAACTTAGTAAGTATTATTCTTATTGCTGCAGCTGGTCCTGCAATTGTGGCGATCCTTGCGTTTAACAAGGGTAACCTATAATTCAAATAGCGGGGAAGCTCAAAT	Algae	Plant
TAATTCATCTTTTTCGTTATAAGCGTCGACGTGGTTACTTGCAAATCATGTCAGAAGATGTAGTAGGAGAGCCTGTTTTTAAAATTGATTTGTTTATTCGTAATTTTACTCGTTTTTGTGCATTGGGTTTTCTTCTAACGCTTACGGTACTAGTTACTCTATAAATAAATTAGTTTATTTAGTTAAGTCATTTTCTTAGTTTTATGAAAATGTGCGGAAAAAGAAATGCATCTTTTTCATTTATTCGTATTTTTGAGGCTTACGCCTATCCATTAAACAATTAAAGGAGATATCGATTTT	Algae	Plant
AAGATTAATTATAATAAGAGTGTTCCTTTCTCTTATTTTGTTCTAGTACTGAGAGCGTATTGGATACACACCTACCCATTCCGAATTAGGTTGTGAAACGATATGGCAGCTACGATACTTTTGGGGAAACCCTCTGGGAAAACGGCTAGGCGCTAGGAGAACTAAGTAAAAAAAAAAGAAAAATAATATAATATATTTTTAGTTTATATTTTAAGGTAATACAAAATCTAACTATTATTATTAATATAATAGTGTATATAGATTTCTGGTAAGATACTAATAAACTGTATTATTATTTTT	Algae	Plant
GATCAATCACATTTAAAATGAGTGCTAATTTCATTTCTTCTTGCCCAACAATTGCAGTGAATGGGAATACTGGACGAGCTTCTTCTAATACTTTTTCAATATTTATATTCATTAAAAATATATAGATATAAATTATAAATAATTTTCAAATTACTATAATTATACATATATATTTGTAGAAAATCAATAAATGCATTTACTCAATACAATGAGTACTGTATACTATATATAGTATATAATTTGAGAAGAAAATTTTTAAATATCGATTTATTTTCATCGATATAAATAATAGTAATATTT	Algae	Plant
TAAAATATTTAGGTCCCTTTAATTTTTTTTTTTAATCTTAATGGTTTTGAAACCAATTTTTTTAATGGAATAATTGAGGCAAAGTATCTAGTTAGGATTACCATAAATTTAACTGAAAATTTTTCATTTGAAATCCAAAAAAAAGTAACCTTTTTAAAAGTATTTTTAAACACAAAGTGAGTTAATATTTTGAGACAGAATATGTCTACTTTTAACGCACTTTATTCTTGGAGCTTTTTTTTGGTGAATTAGATTCAGACTGAATCTAATTCATAAATAATATAAAAAGAGGATTTTTTC	Algae	Plant
GTTTGGATGGGGCAGATCGTGCTAGATCTAGATATGAAGAACAAGGCCGTGTAGCTTTACGAACATATGCATCGGATATTGATTATGCTTCTGATTTAGCTGTTACAAAATATGGGGTTTTAGGTATAAAAATGTGGATTGATCATGGTATTTCTTATAGTTTTTCTGATTATGTCGAATATCAAGATTTATCTTCTCTTTTTTATATCACGAAATTAAATAAGAACAAGAATAAGAATAAAAAAAAGGAAAAAATTAATTATAAAAATCTTATATAATTAAAAAATTAGAAAAAAATTT	Algae	Plant
AAAAAAAATCTAATATCATTTATGAATACTATTTTACATTCTATAAAAGATAAAAAAAAATTTGATATTCTGAAAAAATTAAGAAAAAATCAACTTATTCGTATTCAGCTATTAGAGAATAATAAAATTGTCTTTTATAGAGGAAAAATTCTTTCTATACATAAAGCAGGAATGTCAAGTACTTTCTTAATTCGTCGTAAAATTAGAGGTATTCGTTTAGATATAAATTTTCCGTTATTTGCCCCTTTTTTACGACAAATAGAAATTATTTATTAATTTATTTATTATTATTAATTAAAT	Algae	Plant
AAAAAATTTGAGTTATTGAATTCACAGAATCAGAAAACTGTTATTTTAACATGGTCTAGATCTTCTACGATTTTACCTTTTATGATTGGTCATACTGTGGCTGTTTATAATGGTCGGGAGCATATTCCGGTTTTAATTTCCGATCAAATGGTAGGCCATAAGTTAGGAGAATTCGCTTTAACACGTACATATAAAGGTCATGTTAAGAGTGATAAAAAAGTTAGACGTTAGTTTATATTGGATATTGGAGAAATAATAGATGGAAGGAAATAAAATTTTTTTTTAGTTTCTCTTTTTTTT	Algae	Plant
AAGAAAAAATCTTCATATGATGGAAATAAACGATGATTTTCGAATTAAAATTTCTCAAATTTGTTCAGAATTAGATGTGGATGGATTAAGAGGTGATTTAGTGACGAATCGTGCTTCTAAAGCTTTAGCTTGTTTTGAGGGACGTCAACAAGTCACTCCAGAAGATATCTATCGAGTTATTCCTTTATGTTTACGCCATCGCTTAAGAAAAGACCCCTTAGAAACGATTGATTCGGGAGAAAAAGTTCAAGATAATTTTAAAAAAATTTTTGGAAGTATCAATAGTGAAGTTAATATATA	Algae	Plant
AAATAAATTTTTATAAAATAGATTAAATATAAATATTTCAAATAAAAAAATATGGATTCCTTTGTACAAAAATTTCAATTTTCTTTTTATGGGATATCTGATAAACATAAAACTTATGGAACAAAAAATTTTTTCTTAAAATCTTCTAAAGTTTCTTCAAAATCTTCAGAAATATCAACAGAACAAACTCAATTGGATAAGAATTTACGGCCAATTTTTCCTTTCACGGCAATTGTAGGACAAGAAGAAATGAAATTATCTCTTATCCTTAATGTTATTGATCCGAAAATTGGAGGTGTA	Algae	Plant
GATTTTATATTTTATATTTTATATTTTATATTTTATATTTTATGTTATAGTCCCCTTTGTATCTACAGATGACTATACCTATAATAAATATATGAAGTTTTTTATTGCCGGAAACGGTCCATATAATGGAGATGCAAAATGCACTTACAATTAAATAAAAAAAATTTCCTTTTTAGACAAACGTATAGAAATACTAACTATAAGTTAGTAAATTCATTCTATTTATAAAATAATGAAATCCTTGTTCTGTGTTCTGTTTTAAATTGTAATTTTTTTTTTAACTATACAAATTTTAAAAAT	Algae	Plant
ATGGTTTGGTATTGATTATACTATTTAAGCAAAATAATTGGAAAGTGAGATAATAAAGTCAAAATACAGAAAATGAATCGATCTTTATTCCTACTATTCTAATAAAAAGGAAAATAAAAAGATTATTAATGTTTTATTAAGTTTTCTTAATAAAGAAATAAAAAAATAAAAATACATATATACATTACATCAAAATTAAAAATAGTAAAACTACAAATCTGTTTATTTTATTAAATTTTTGATGTTAAATGTTATTTGTAATTATCAATAAAATAATTGTAAAAAGAAGGGTTATTCTTT	Algae	Plant
GGTTTTAAAGGAGCACGTAAGAGTACTCCTTTTGCGGCACAAAGTTCAGTAGAATTTTTAATGAAGAAATTGTTAGACCAAGGTGTTAAGCAAGTTGAAGTTAACGTAAGTGGAGCAGGTTCGGGGAGAGATACTGCTGTTCGTTCTATACAGGCCTTTCCTATCGGAATAAATGTTATTAGAGATATTACTTCTATACCTTATAATGGATGTCGACCAAAAAAGAAACGCCGCGTTTAATAAAATTGGAATTGTATATTAAATTGATGTTTTTTGTTTTACCTTGTTTTTTTTGAATTT	Algae	Plant
TATCGGAGAATTTGGTACTGTTGTTATGCTTTCATCTAATTTAGCTTTTGATGATTTAGTAACTTCTGTTTTAGTTTTTCAGTCATTAGAACAATATGATCTTTGCGCTGCTCGTTCTATTACCGGCACAGTTATAATCTTTGCCTATATTTTTCTTTTTACAATGAATAGTGCGAGATCTATCTACAATAGACGAACATCTCGTTATTCTTATTAACAATAAATAAAAAAATTATTTTAGTAATTTTTTTATAGAAATTCAGATATATAAACAATTAAAAAAAAGGAGGATTTTTTTTT	Algae	Plant
AAATATTCAAGCAGACGATCCATTGACCAATAATCCGAATGTTGGTGGATTTGGTCAAGCAGAAGGAGAAATTATTCTTCAAAATCCAGAGCGTATTTTCGGACTTTTTATTTTTTTTATTTCTGTGTTTCTAACTCAAATTTTTCTAATTTTGAAAAAAAAACAATTTGAAAAAGTACAGTTGACAGAAATAAATTTTTAATATCATATATAAAAATTAAACTTTGTTCTTTGTATTTCTTTGGTCTACATTTGTTAATTTGAAAAAGAGGTTTGACTTTCATTGACTCATCGGATCCA	Algae	Plant
NNNNNNNNNNNNNNNNNNNNNNNNNNNNNNNNNNNNNNNNNNNNNNNNNNNNNNNNNNNNNNNNNNNNNNNNNNNNNNNNNNNNNNNNNNNNNNNNNNNNNNNNNNNNNNNNNNNNNNNNNNNNNNNNNNNNNNNNNNNNNNNNNNNNTAACAAATCCGCCATGTTCTTCAACCGGAGCAGGCGGCGTGAAAATGGAAGCAAAATCAGAAAATACAATTTGTTCTTATTAATGACACTTAATATAATATAAGTAGAAAGTCAAACAACTGATAAAATTGAAATACCAGAGGATTTTTACC	Algae	Plant
GCTGAAGGAAAGATCCGTGGAACACTTCTTTTATCACTTGCTTTCATGGAAGCATTAACAATTTACGGTCTTGTAGTTGCATTAGCATTAATGTTCGCAAACCCATTCGTTTCTTAATTTCATTTTTCGAAATTCCAAAAGAAACACTTTATCCCGCTCAAGTTTATGTGTAAACATCACTTGAGCGGGTATTCACTACTCACTATTTTCTTTATTCAAGATGAATAGTTGATCTGGTATATAGGTTTTTAAAAGCCTCTATACAATACAAATTCCCAATTACCTGGAGGTTTCACACGA	Algae	Plant
GAAGAAGGATTAGCTTTATTAAAAGAATTTGGACTGCCTTTCAAATAAAATTCATATTTTTTTCGACTAGAGATAAATTTTTTGTCCATTTGCCAAATAGTAAAATGAATCTTGTACATACAGAAAATATATTGAAAAGATAGAAAAAGAGAAGAAATTTCCTCCTACACACGAAATAATGGAAGAGGAATCATACAGATATAGGCCACAAAAAAAATAATTGTGAGTTTCCACATGCACCTTTTTGAGAAATTATATAATAGAATTTGTTAAAACCTTTATCGTAAATGGGTTGAATTT	Algae	Plant
AGATACTGGATGGTCTTTGGAGGATCTACTCTAAAGGAAAGTTTGGTTTTTCTGTACAGCGCCAAATATGGTTGTCCAATGGTAAAGATTGGAACTTACTTTGGAGCAAAATAGGATGGGCTAAAAACGAAGTATTGTGTCGGTATCCAGAAGGCTTTATTTGGAATTTGACAGCTCCTAATGGACATTTGCCCTTGTCAAATCAATTAAGAGGTGTACAAACGCTTAATGCTTTATTCAATTTAGCGATATGGAGTTGAATATGTGGACTGAACATAAGATTAAGTCTTGGAGATCTGA	Algae	Plant
GAAACCTCTAAAATTAAAAAGGAAACAGGACGGAGTAATCTAGCGATTAGCTGGATGAATTAAACAGGGGAGTTACTGTTTCATTGTTGTTTAATTTTACAGTGAACTGGGACAGGGACTTACCAGTTTAATTTTGCATATTTTGCAGCTTAATTAAACCGGTTTGCTATGCAAAAATAAAAAATATTTCATATTATATTCTTTAAATAACATAGTTATCAAAACAAAAAAAGAGTGGTTTTTTTATTATTTATTATGACGTAACGATGAACTGTAGAAAATATCCTGGAGATGCACGCT	Algae	Plant
CCGAAGGGTTTGCAGTGCGTTGCACCCCAATTTTTCTTAGCAACTCCTTATCCTCACTAATTGGGGCTTTACCATTTTATTTACCATTTTATTTACCATTTTTTACATTTTCTATTTTTTCTTAAATCCATCTCAAAAATCTCCATATATCCAAACAGATTTGTCACCAGAGATAAAAATAAGCTTATTCACAAGAAATAAAAAATTTTATTTTTTCTAAATATGTTCAATATATTTATTCTTATAGAACATTTTCCACTCTTATCGCGTGTATTAAGAAGGATAAAAAGGAGAACTGTA	Algae	Plant
TACATCTATACATCTATACATCTATACATCTATACATCTATACATCTATACATCTATAGATGTATGTGTATCAATACAATTTTAAGCAAGTGCATTAGTGCTTGTATTTTTATATCTTAACAATAAAGGGACACATAAAATTGTACCGATCGGTACAATTTTATGTGTTTGAAAATACATTAAAATTATAACAAATATAATTATATAGATGATAAATAATAAAAATAAAATAAAAATTACAAGAAAAAGCACAATTATATTTTGCTGTAAAACAAAAAAATAGGAGGTATTTTTTACTCT	Algae	Plant
ATATGAGACATGATCCGTACATCCACAAAATTCTTTTAAAAGTATGGATTGTGTATGGATGTATGAATGTATGGATGTATAGATGTATAGATACATACAATTGGAACGTGTTTATACAATATAATTTGTATTATTGCAAAAAACTAAAATAATGTGTAAATATCTCTAAAAATTTTATTTTATTTATAATTTCTAAAATCAAACATTGAAATGATAATTAGATAATACGGAGATTCATTGTTTTGTATCAAAAAAAATACTAAAATTTTCAAATATTTTCAAAATTTGGAGGAATTAAAA	Algae	Plant
TGATATGTGATAGAATCTTTTTATTTTCAAAAAATTTATTTTTTTTCTATTAAAACTATACTAAAAAACAAAATTCAATTGTATATATATCGATTTTTTATTTTGGTTTTATACCATATCCATACAGTTGAATTTTGTTTGTTTTACTTATTTATAAGTAATAAATTTTTCTTCCTAATCTATACACAAAATTCAATTGTATAGATCTAGATAATAATAAGTAATAAAAATGATTCTGTTGGGAAAAAAAATTCAAATTGAATATATTTGCTATTTTTTTTTTAATTTTATTATAAAAAA	Algae	Plant
ATTTAATAATATGGAATATAAACACGCATATATATAAATTAAAATTAGCTAATTAATCCTTTAATTGTTATTGATTAGTTATTCTTTGTTGCTAAAACAAAAAAAGAATAAATGTAAGTGTAAAAAAACACATTGATCATTATCTAGAATTCAATTAAGATATTGTATGAAAGTATAATTCCTTCTATTCTCGTTTGAAAACGTAAGAATTTTTGATTTTTTGGAGTTCGAAGAAAAAGAAGGATTTTTTGACCTACCTTCTTTCTTCATTTTATCCTTATATCAATAACTTAATAAAAA	Algae	Plant
ATACTAATTATCTGTAGATACACTTAAATGTAGATGCGAATCTATATTTCAATGTATCAATCTGTATACTGTAATCTGTACGCTATATCCAGATTACAGTATACCCCTTTTTTTAGTAAAGAAAGATGAAATTCCACCAGCCCATTCAATATAATATTTAAATATAAAAAGTGGTAATAAGTTATAAAGAATCCATGTATTCATGATCAAATCTCTCCATGATTCATTTTCGCAAAATTTTGCGAAAGCAAGGGATTAAATGGTATAGTTAATTTATTGGTAGTTTGGAGGATTATAAGC	Algae	Plant
CTTAGACTAGTGAACTGAAAGAATTTAATTGAAGAATTTGCAGTTGAATAACACAAAGTTATATATATATACAAGAAAAAATAAGGAAAAGAATTATATAATATTTCATTTGATACTTATTAAAACCGCGTTGCTGTGTCAGAGAAAGGATAGCTATACTGATTCGGTATACTCTAAATACACCTTCGGTACAATATTGACGATCCTACGAAGATGAACTATCAGTATTCACTTTACTGATCCCGTCTTTCACTGAATCGATTCCCCTTTTTAACTGTACAAGAATATGTGGAGCTCAGC	Algae	Plant
TAAAAAACATATCTCATTTAGCTTTTTCATGCTTACTATAACTAGTTATTTCGGTTTTCTACTGGCTGCTTCAACTATAACTTCAGCTCTATTGATTGGTTTGAGTAAAATACGGCTTATTTAAAATTAATTGAATGAACAAGCGATTAATAAAAATAAAAATTTATGTAAGATTCCAAGTATTCTATGATTTATTTTCGTGTTAATTGTCAATTTTTGATCATTGAGATTAACCGATAATTCATATTAATATTTAGAAAAGAATCTTACCTCTTTTTTTATCTACTCAAAGAAATCGAA	Algae	Plant
CCGTAATTGTACGTACACGTAAAGAACTCAAACGTGACAATGGTATGATAATACGATATGATGATAATGCAGCTGTTGTCATTGATCAAGAAGGAAATCCAAAAGGAACTCGAGTTTTTGGTGCAATTGCTCGAGAATTGAGACAGTTGAATTTCACTAAAATAGTTTCCTTAGCCCCTGAAGTATTATAATAAAATTATTATAGAATATCCGAAATAGATCAATATGAAAAAGATCAATCTTTTGGTGGATTGTATCTCAAGTATATACTTTTAATAATTAAAAAAACATGCTGATTAT	Algae	Plant
TAACTCCCGTAACTTCTTCCTAATGGCTCCGTTCCATGCCTCATTTCATAGGGAACCTCAAAGCGGCTCTATTTTCATTATATTCCGTCTATATCCCAATTCCATTCATTTAATATCTCTTTGGTATCATTCACATAAGAGATGTCATTTCTAGTCTATCTCCTTCTATATATGTTAAGAAAGCATCATATGTAAAGTTTATAAAGTATCATATATAAAGAGTTAAAAAATTCTCATATGTAAAGTTAAGAAAGCATTATATAATAATCGAGAAATTTCAATAATAAAAAAAAAGGAGTT	Algae	Plant
AATCCATCGTAATAGAAAATCCACCCGTATCAATCAATCTAATTTGTTGAATAAATAGTAGTAATTGTATAATTTGATATATTCAATAATATAATATTTTAATGTATAATAAAAAAATTATTTATTCCTTTTTTTTTTTTTTTAATAATGTAGAATATTAATTTTAATATAAAATTAATAAAAATTTATAAATATGATAAATTCTTATTTTAAATATTGATTAATATTAACAAATTTCTATGCTTTTTCATTAGATTAGCATGTAGAATTTGTATTACATTGAAATAAAAATTAAAAAAT	Algae	Plant
CCCTATAAGTTTGCACAATCAAGTTCTCCTTTAAAGGGATCAGATTTTTTAAATTTAAACAAAAAATAGTTATCAATTGTATTAGCTAAATTTATAAAAATAAATGTCCTATCATTCAAATTTATTAGTTTTTAAAATGACAATATAAGGATTAGTATGATAAACTAATTTGAAATTAAAAGATAAATGAAAAATATCCAATAAATTAATAAAATTAATAATTAATATTAGTTTAAAAAAGAATTAGTTCCATGATTTTTTAACCATTTTAGATCCGTAAGGAAGGAGAAGTTAGTGAAT	Algae	Plant
GTAGAAATAGTCCATTAGTTTTATTGGGAATTAGTACAGAAAAAGTCATAAGGCTAATCTTTTAAAGGGGAAGTTCTGAAAACTTCCCCTTTAAAAGATTAGCCTTATGACTTTTTCTGTACTAATTCCCAATAAAACTAATGGACTATTTCCAAAATTAACTATAATATAATAAAGATCAATCTAAGATGAAAGGAAAAACTTAGCTTAGTTAGAATATTCGAGGGGTAAGATCTTAGATAGATAAATCAAAAATTTTTTATATCCCTCACTATCAAAATAAGAGAATTATTAATATTT	Algae	Plant
GATAATTTGAATCCACTTGTTCAACCAAACTAACAGTTCCAATCTCGTTAAACCAATAAGATTCCTTCCTTAATATGCGCACTTTTGAACCCTTTTTTGTCATGATATAATTGTTGCAATTTTTTTAAGTGATATGTAGTTATAAAGAGAAGTATAATGTGAACTACATAAAATAAACAGAAAGTTCTTATAAGTTGGTTTATTTTCGTAATATGTGTTACTACTCCTATGGTATTAAGGAAATATATCAATCAATAGAAAAACTATTAAATTAAAATTAGAGAAGAGGAAAAGGGGTTT	Algae	Plant
TAATTTTGTATTATCTCAATCTGAAAAAGGTTGGTAAATACTAACTTTGATTTCACATATTGGGTATTAATAAGAAATTGATTATTCGGTCAAAGAAACTTTACTTTGAAGGAATAATCAATTTCTTATTAATACCTTGTAGAGTAGAGGATTAGTTATCTTTTTCATAAAATAAGGAAACTAAAGGATAATCAGGTTAAAAATATCCTAATTCTTCGAATTTTTTAAGTTACTACTTAAACTTTTCTTTTCAAATTAAAAATCTCTTTATTTTCAAAATCTTTTTTTTTAAATAATGTT	Algae	Plant
GCTGTTCCTATTATTGGTCCACCTATAGTTCAATTACTACGAGGAGGAGTAAGCGTAGGTCAAAATACTCTAACCCGTTTTTATAGTGCCCACACTTTTGTTTTACCGCTGGTCGCGGCTGCTTTAATGATTACTCATTTTTTAATGATAAGAAAACAAGGTATCTCAGGTCCTTTATAGTCAATATTGTTAATATATCAATATTAGATTTTGATTCACGGATAAATAAAGAATTCATAAAACAAATGAAATTTTAACTTGTATTATTAATACTAATAAGAATAAGAAATAGGAGAAATT	Algae	Plant
TAAAACGTTTTCGACCAGATACATGGTATAAATTTGATATTCAGAAATTAGGACTTAATTCTCACCGATTTTCCGGGGCAGAAATAGAACAAACAATAATTGATGCAATGTATTATGCTTTTAGTGAAAAACGTGAGTTTACTACTAATGATATATTACTAGCGATCAATCAAACTGTTCCTATTTTAGATATTGATCCTATGCGAACAGAATTGATTCAAAGCTGGACTTCATCAGGTCGGATTAGATTAGCTTAAAAAAATAAATCAATTATGTACATATAACATAGAGTTACCGATT	Algae	Plant
TTACAAAAAATTGACGAATTAAATAAAACGAAGAAAAAAGTTGTTGTTAAAACTTGGTCAAGATCATCTACCATTATTCCTGCTATGATAGGCCATACTATCGCTATTTATAATGGTAAAAAGCATTTCCCCCTTTTTATTTCAGAGCAAATTATTGGACATAAATTAGGTGAATTTATTCCTACCCATAATTTCCGCTCCCACATAAAAAGTAGCGATCGTCGACTAAAAAAATCAAAAAATTAAATTAAAATCTTTTTACTTATTTTTTAATCTTATTAAGGGTAACCCTTTTCAACA	Algae	Plant
TATTATAAGATACAATAAGCCAACTAATATAAATCAAATATTAAGACGAAGACAAGACTTAGCTCATCTAGCTATTCTTAATTCTGATATTCGATTTAGTTTTTTGGATAAATTTAAAAAATAAAAGATTAAGATAATATATATAGGTGGAAAAAATATGACTAGAAATACAAATCAACCTGTAGCTTACCCTATTTTTACTTTTCGTTGGCTTGCTCTTCATGGTTTAGCTGTACCAACGATATTCTTTTTAGGCGCAATCACATCAATGCAATTTATTCAACGATAGGAGATTACTAG	Algae	Plant
TTTCTTTATTTATTTTTGGACTTCTTTCGAGTGATCCATCAAGAAATACAAATCGTAAAGATTTCGAATAATCTATAATATCCTATTTTTTCTAAAGTATTCAAAATAAAATACTCTAGAAAAAATATAATATAAAATTTTTTATATTTTGACATTCCTAAATTAAAAATATTGGATATATATTATCTTTAATTTGAGAAATAAATAATTTTTTTATTCAAAACTATATTACTATATATACTAGTATCTATATTTTTTCGAAATTTTTTACTAAATTGATAATTATAATTCTTTTTAAAA	Algae	Plant
TAATGCGCCTCTTACACAAGAGTTAATGGAAGGTCTACCTGAAGAAATACTTAAATCCATGAGTAATATTGATTGATCTATTGAAAAATTGGTAAATGAAGTAGAATAAATAAAGTTTTGATAATGAAAATTTAGTTATGAATTGGTTAGAATTCAACATTCCAGGATTAGTTAACAAAAAATAGATAGAAAGAATTGCAAACTATTTTTTATTAACTTTAGATCTAACTCCACTTTTGCTCTCGAATACCAAGGAAAAGAATAAACTTAATTCTATAATTTAGAAAATAAGGAGCTGTT	Algae	Plant
CAAAGTCTAAGTTTTAGGATATCACAAATAATAATGTTAACTTTTTCTTCTTTCATTTATTTATTCTGAAATCTGATTCTGCTTTTTTCGAATGAAAGAGTAGCAAATCCCTTTTATCGTTTTAAAAAGAATGGAAAAAAGAAACAAGATAAAAACTTAAATAATTGATTTATTTTGGAACAGGATATTGATAGAATTTGATTTATTCTCTACAATCTAAGTATTGCTAAGTATTGAATGATTCTAATTCGATTCTACAATATAATATCTTATTAACTTGATACTAATTCAAAATTACTA	Algae	Plant
TTTCTTTATTTATTTTCGGACTTCTTTCAAGTGATCCATCAAGAAATCCAAATCGTAAAGATTTCGAATAATCTATAATATCCTATTTTTTCTAGAGTATTTGAAATTAAATACTCTAGAAAGAATAGAATATAAAGTTTTTTATATTTTGACATTCATAGATTAAGAATATTAGATATATATTATTTTCAATTTAAGAAATAAATAATTTTTTTATTCAAAACTATATTACTATATATAGTAGTATCTTTATTTTTTCGAAATTTTTTACTAAATTGATAATTATAATTCTTTTTAAAA	Algae	Plant
TCTCCGAGAAGGTCGTACTTCCGCATGGAATGAATTTGAATATCAGTTCGTCGGGAAAAAACCTTCCCCTACTTTCAAGATCCCTCGTCAGGAGCACTATGTCCGGGTAGAAGCACCTAAGGGAGAGTTGGGAGTCTTCTTGATCGGAGAAGACCATGTCTTCCCATGGCGTTGGAAGATTCGTCCGCCTGGATTTATCAATGTACAAATTTTGCCAGAGCTTGTGCAAGGCATGAAATTGGCAGATATTATGACAATTCTAGGCTCCATCGACATTATCATGGGGGAGGTTGATCGCTA	Algae	Plant
AAGACTATTGATTACATATGAACCGGTTTTGTTGATTTTTTCCGATCTTCGTAGTATACTTTATCTAGCGTCTGCGAAAAAAAGCAAAACGCCTGGCAAATCATATAACTAAAAAAAGACAATTTAACTTCTCTTTTTTTTTGACAGGAGAAGAGATTGATATAGTTGTCACAAACCGCAACAACGGGCGAAAAGGGCTTGTACATAACGTACTATATAGTTGTGGCGTACATCAGTACGATGCGTTCATTTATGAACCCCACGTACGAAACTGACGCCCACATTAGGAAAACATGACAT	Algae	Plant
TCTACTACCACTTAGAAATTATTAATATTGAACTTTAGGAAACATTCTATGTATCCTTATTCTGGCCGAATAAGTTTACTCTACCAAATCGTACATTGGTTACAGATTTGTGACAAGAGCAAAAGGATACACATGAATTTCTAAAAATTACGCAACATCAATGCTTTGTTTTTAAACATTAATTTCCCGATTTCCTTTATTTCCCGTTAGGGAAAATTGGAAAATAAGGGAAATCAATGAAATCAAAATCAAATATTTTTATTTTTTTTTTTATCATTTAGAGAAGGATTTTTTTGATTT	Algae	Plant
GCCTATATTGGGGGCTTTTATTAATATTTGTTTTGGCAGTCCTTTTTTCAAGCTATATCTTTAACTAGGTAAATGTATTTAGTAAATCAGTAAAAAAAGTCGATTCTCTTATAGAGAATCAAGTTTACTATGTCATGATAGGGACAATGGTGAAGAAATCTTTTTCTTTCTTCTCTTTGTGAGCTTGGTGTATAGGAAAAAAAAAGGGAAATGCTCCTTCTTCGGTTCGATTTTTTCACTTTAGTAACGAATACAAAGAAGCCCTTGTCCCCTCAATTTTTTTAATTTAGGAAACGATCA	Algae	Plant
TTCCACCAAGGCAATAAAAGATATTTACATGGGGAGGAACATACTTACTTGTGATATCATCAGCAATGGATTGAATCTCGAGACGCTCTTCAAACCAATCATATACTTTACTCATAGACGGCTCTCACCCTTCAATCATTCGATTCGCAATTAGTCTTACCTTTTTCACCTTATTCTATGATATGACCTTTTTTCGGATCACTCAAGAAAGCGCAGAGAAGTTTGTTTTTTTCTCTCTTTCTAGTATACTATATCAAACTTCTCAATCTTACCTACTCTTTTCTTTCGAGTTAGATCCTT	Algae	Plant
AGAAAACGGTCAAGTTAAAGGAATCAAAATTCAAATATCAGGTAGACTTAATGGAGCTGAAATTGCTCGAGTTGAATGGGCAAGAGAAGGACGAGTACCATTACAAACATTACGTGCAAAAATCGATTATTGTCATTATCCTGCTCAAACTAAATATGGCGTTTTAGGTATAAAAGTTTGGATTTTTCAAGGAGAAGGTTGGACATAACTTTCTAAACAAATATATTTTCTTTTTTATGTTCTAATACTTTTATTATTAAAAAGTAACTAAAAAACAATATTTATTATATCAACTTTATT	Algae	Plant
CATCAAAAAGTTGAAACTGCTTTTGGTATAAAGCGTATCATTGTAAATAATGAACTTAAAATAAAAAAAGATAAAAATAATTGTAAAAAAATAGATAAGCTTCTAGTAAAACCATTCGTTGCAAAGCAACTAAATTTTTGGTTTACTGGGAGCATGGGCACTACCATAAATCTATCGTCATGAACCCTTATCAAAAACTGGATTGGCCTTTTTGACCTGTGCCTAATTTCATTCTTCAATTCGTAAAAAAAAAAGAATTGATCTTAATGAATAATTCAACAAAAAAAAGAGGAATACGTT	Algae	Plant
TTTCCATTTTTTTGAAATCTTTCTTTTTTTTATTGGGGTTGGAATTTATAGTTTAGTTGAAACAAGAACGTCAATTCCTTATATTTTTACCGAATATATTCTTGAATCAACCACTTTTTTTACCGGTTATCAAGATGCCCATAATTATTGGAAACTAATTTTAAAAATTCTTGTCCCATTATTCTTATTTATTTGTTTTATTTTAAAATATTGGAGCTAACGAATAAAATGATATTTCATTGAATTTTTTTCTCTTCTTAATTATAATTCATATAAAAAAATTTTATAAAAATAATAATT	Algae	Plant
CAAATTCACATTACTTTACAATCGCCGGAAGACCAATTAAAACAATTTGCAAGAATTTTACCAAATGGATCAATAATTGGCCAAGTAACAAATTCAAAGACATTAAATTATAAAACTCTCCGTCCAGAACGGGGGGGACTTTTTTGTGAAAAAATCTTTGGGCCAATTACAACGAATGTGTGTGGCTGTGGCAAAAAGCAACCAGCTCCAAATATTAATTATTGTCCAACATGTGAAATCGAATATACTAGTTCCAGAGCCCGACGTTATCGAATTGGTTTTATAGAATTAGGAGTTCCG	Algae	Plant
CGATTATATAGCCTACTCGACTGTAGAATCTTTTTGATCCATCGAATATTATGTCATTTGGTTAAGATTTGGTCAAGTAACTAATTTCCACGACAAGTTGACAAAAACTATCTTATCCTCTAAGATAGTAAGAGGAGATTGAATTTGACTTATAGATTCGGCTTGTAGATTTGACTCTTACTTCACATTAAACTAGATCAATCTTCAAGATATCTAACACTCTTCAGAGTCAATTCTTTTTTCCAGTTGAACTGACTAAACGTAACAAAACCAAAAAACTCCATTCGAGATGGAATTAAG	Algae	Plant
GCGAATAAAAAGGAACCCTAACGGAACTTCGTTCCTAAGTGGACTAGATCCACCAAGATTCCTTTCTTTCTAGTCAACCCAAGGTTGGAACAATAATGGAACAGAAACCATCTCAATACATCTTTGTAGTTTTATTATGCCATATTCCTTTTATGCCTAGGGGACATTTATCGTGTCCCTCCAAAAGCCGATCTTTCCTTTCGGGACGAGTAGATGAAAAATTGATTATAATAAGAGTAGAAACCCCAGAGGATTCTTAGGATCCTTCTAAATTTATTTTATCCTTTGTTAGGAGAATCT	Algae	Plant
TGGAGGAGAAGTTTTATGTCATGTTTGGTAAAGTACCTTTTCTACTGAAAAAGGAGGTAATTTGAACAAACAAGGATTAATTGAAATGGAAGGGAATATTACACAATCTCTTTCTAACGGAATGTTTCGAGTAAATTTAGATAACGGATTTAACATCCTAGCGCACGTTTCTGGTAAAATTCGTCGTAATTACATTAAGATTTTACTTGGAGATCGTGTTGTTGTTGAGTTAAGTCCATACGATTTAACAAGAGGTCGAATCATTTATCGTTTGCGATCTAATATAAAGGAGGATTTATC	Algae	Plant
ACCCAACTCAAGCAGAAGAAACATATTCAATGGTTACAGCTAACCGTTTCTGGTCACAAATTTTTGGTGTTGCTTTCTCTAACAAGCGTTGGCTTCATTTCTTTATGCTTTTTGTACCTGTAACAGGTTTATGGATGAGTGCTATTGGTGTAGTAGGTTTAGCTCTAAACTTACGTGCTTATGATTTCGTTTCACAAGAAATCCGTGCTGCAGAAGATCCGGAATTTGAAACTTTTTACACAAAAAATATTCTTCTAAACGAAGGTATTCGAGCTTGGATGGCTGCTCAAGATCAGCCTC	Algae	Plant
TAACTTGGATTTCAGGAAGTAAATCAACAAGTGCTCTTACTGTTGTTGATTTACCTGTACCACGATCTCCCATAATCATAACACCACCAATTTTTGGATCAATTACATTAAGAATTAAAGCTAGCTTCATTTCTTCTTGCCCTACAATTGCGGTAAAAGGGAATACTGGACGCTCGTTTGTTGCTTCACTCATTTTTCTTCTATTTTTTGAATCATTTCTTTATTACTTGTTTTATTTTACACAAAAAAAAGAACTTTAAAAGTGTTAAGATAATCTATAGACTAAAAAAAGGAGGAATC	Algae	Plant
ATCCAATTAGATACAATTTCTTTTCCATTGGATGGAATTCGTAATGAAAAAGATGAACAAGAGGCTAAAGAAGTTCACTGGGGGGCACAAGGAGCAGAAGTTAGAATTTATCCAAAGGGTTTATCGCAAAAAGGCTTATGGAGCAAATCTGCAAATTACATCTTAACGAATGCTGGTCGAGTTTTTGTTGGTCTTCCTCATCGTCGTTTTTTTCATACTTGAATATCTAAACTTTTGTTTTTTATTTAGTACTAAAAACCTTTTTTATTTCGATATATACATTTATTTAGGAGTGTAGTA	Algae	Plant
AGGCATAAGCAAAAAGAAATACTTTTAATATCAATGCATACGTTTTTTATTTTTTATTAGCAATAAAAAAAAAGGATGCTATGGCAACTTATAGTATAAGCTATAAAAACAATTATAGTTTTTATTTGCACTTATTTCATTTGAAAAGAATAGAGTGTAGTTTACTGTTAGATATCAATTAAATGGTATACTAACTAAGCCGTGTATACTCTTATTCGAGAAAAAAGGCAAAAAGACTGCAAAAATATAAAAAATGATTAACAAAGCAAAAAATTTCTTGATTCAATAAGGAGTTTTCCT	Algae	Plant
TCCCATAGGAAAACTCCTTATTGAATCAAGAAATTTTTTGCTTTGTTAATCATTTTTTATATTTTTGCAGTCTTTTTGCCTTTTTTCTCGAATAAGAGTATACACGGCTTAGTTAGTATACCATTTAATTGATATCTAACAGTAAACTACACTCTATTCTTTTCAAATGAAATAAGTGCAAATAAAAACTATAATTGTTTTTATAGCTTATACTATAAGTTGCCATAGCATCCTTTTTTTTTATTGCTAATAAAAAATAAAAAACGTATGCATTGATATTAAAAGTATTTCTTTTTGCTT	Algae	Plant
CTCTTTAAATTAAAATGAGTTTATCTTGTTTATTAAGATCAAAGAGTGGGTAGAACTAGAAACGCTATTTCAACAATTTTAAAAATTTTTTATCGTCCCAAAGTCAAGATAATGACTTTAGTAGATCCTAATTTGCTCGCTCTTCCAAATCTGAAAATTTTGGAACTAAGCGAAGTTTTGGAGGCAGTCTACTAACAGTACCTAATTTGAAAAATTTGGTATAGTCGGAATTAGTGGAAGACGGGATTTTTATTATTGTGTTTTATAAAAAAAAATTTCATTAGAAAAGGATTGCTAAAT	Algae	Plant
TTCCTACTATTTGTCTAGTAGATACTAATTGTGATCCAGATCTTAGTGACATTCCTATACCAGCAAATGATGATTCTAGAGCTTCTATAAAATTAATTTTAAATAAATTAACTAATTCAATTAGAGAAGGACGATCTTTTCAGAAAGTTTATTAAAAATATGATTTCAAGTCAAAATAATAAAATTATATTATTAAAATTCTTTTGAAAATAAAAAATAAAATAATTAATCTTTTATAAATATACTTAAAATAATATAATTCTATTATATTCAATTTATTTTTTTTTCAAAAAGGTGTAT	Algae	Plant
AGGGGGAACGATGTTCACTATCCCCCCCTTTGGGGGAAAAACCAATTTATGAATCGGCCTCTAGCTCTTAACAATTTAGGGGAGTTCGGTCTAGTTTAATTTTGATTCTTTTGATTACGAAGAAAAATTTAATTAAACACACTCATATAACAGATCCGAAAACACTGGGGAACGCTTTCATAAAACCTTTTTTCTGTCATTCATTTTTTGTTTTTTAAATTTTCTATCCTTCATTAAAGTGAAACGAGAAGAAGTACTCTGTTTACTAGAAAATAAAGGGTAAAACCCCACTGATTACAT	Algae	Plant
AAATAATTTTGAATGCGAACCTTGAAACCCTTTTGCGAGTTTCATAATCTTTTTACGACGGTTTTTTCTTATAAATCCACGTTTGATTCTTGTCATTTGAAATAAATAAATTTTTATTATTTGAGTTAATTCTCTAGCATTAATTATATATTGAAAGAATAAAATTAACGAGTTTTTTTTTTGAAAAGAAATATCTTGATTTCAATTTCTTGTTCTTGATATAATATATTAACATTTTCTAGTTTTCAATGTGCAAGCAAGCAATTGATTAGAAAATATTTTCTTTATTAATATACATAT	Algae	Plant
ACATTAGCTGGTGCTTATATTGGTGAATCAATTGAAGATCACCACTAAACCCGGAGTCGGGACGGCTTTTTCAACACGCGCTTAATCGCGCTAATAGGCATACTCAAAGTTTGCCAAATATGATCCTGCGATAGCAGGTCATTGTCATATAAAAAACGACAACCCCCACTTTCAAAACGTATCTTGATAAGTCATTTCAAAAAAATGATCCAAGATTATACGAACGAGAATATTTCTATTCTTTCCTTCGTCTGTTTTTGTTAGTATAAAATTTAAACATTCTATTTGGAGATACGAATC	Algae	Plant
TTGAAAAAATCTGAAATTGTTCGTGCCGTGATTGTACGTACATGCAAAGGGCTTCGTCGTGACAATGGGATGAGTATTCGTTTCGATGACAATGCAGCAGTTATTGTAAACAAAGATGGGAACCCTCGAGGAACTCGTGTATTTGGTCCAGTAGCTCGTGAATTACGTGATCGTCAGTTTACGAAAATTATTTCATTAGCCCCTGAAGTAGTGTAAAAAACCGTTCTCTCCAGAGTGTTCATTTTATGAAATGCAAAAGGGAGGTTATACACCCTAGACAAACAAAGGGAAATTTTTTGT	Algae	Plant
TTTTTTTTAATGCTAATGGTTTAAAATTTATGCTAAAGATTATATGATTTTAAAAATCTATTCTAAAATAACTTTTTTTTCTAAAAAAATTCATTCTATATTTTTATTACGTTTATATTTCGTTTATAAAATTTTTTTTCTTTGATGAAATCAATAATTAATCTAAAAATATATAATTATATATATTAAAAAATTTTCTTTAAAAAGAAAAAGTAAAATATGATTACTATTTTCGAATCAAATTTAGAATAGAAAATAACTCTGGTTTTATTTTTTCAAATTTAATGGAGGTATTTCACC	Algae	Plant
AATTTACTCTCGGAAAAACCTTTATTCAATTTGAATTCCATATCTCCAATAATACTGACTGAAGTATCGAAAAAATCAATTTGGAATGAGTTTATCTGGTGCAATTATAATCCTATATTAGTGGAATATCAAACTGAAGAAAATATACAAAAGTTAATTGAAATTCGTTTAAATAAACAAGGTATTTCTCAAAAATTTAGACCCACGTTTTATCAACAATTTCATTTAAATGGAATTGAACTCTTACGAAAAATACGAACAACTTATAATCGATTAAAATTTTATGAGAATCTTTTTTAA	Algae	Plant
AAGTAAACTTGATACAAAAATTATAAGAATAGTGGCTGTTTCCATACTGAATTTATATTATTTATGAATCAACACCTTATTATTATATAACATTAATCAAAAATTATTTTCCGATTCCTTTATTTTTGAATAATATTTAAATAATAAATAAGAGAGAACAGAAACTATTTAATTTTTAACAAAATTACTTTTCTATTTCATTTCATTTTTTTAAATTGGAAGTGATCAATTAAAAATATATTTTTAAATATAAAGTTGGAATTGGGAAAACTTATTTATTAAAACTATAAAAATTTTTTT	Algae	Plant
TATTTAAATATTGCAGATCAAATACTTTCACAACCAGAAGGAGTTGTACCAAAAGAAGTACCAGATAGAGAATTATTTAGTTTATTATCTGATTTCTATTTGAATCCAGTTAATGAAAATAAATCAGATAATATAGAAGAATCTAGTTTAGATTTTATGATGGTATAAAATAATTTATTTTTATTTTATAAAATATACAAATAAAAATAAATTAATATTTAACTAAGGACCTATTTTTAAATTAGTATCTAATTTTAAAATAGGTCCTTAGTAATTAAATAAATAATGGAGATTTGATTT	Algae	Plant
ATATTCTGTGGAAATTGTGTTGAATATTGTCCAACGAACTGTTTATCTATGACAGAAGAATATGAATTATCTGTATATGATCGACATGAATTAAATTATGATCATGTGGCTCTTGGTAGATTACCTTTTCCTTCACATAAAGATCCTATGGTATATGGTGTAAAAAATTTTGGTTATTTACCAAAAGGAGAGATTACAGATAATTCTCAGAAAGATACTTTAACGCATTAATCTATTATTATAATTTTTATGTAGTTTAATAAGTTTCATATCTTAAAACATATATAGAAAAAAGTTTTT	Algae	Plant
GAGTTTTGTCTGTTCCCAGAACCAGATTATTACCGTTCGAGATCAAAAGGAAACTCGTAGACTAGTAGAAAAAACTCTTCAAGATCAATCTCAAAATTTTTCTTCTCATCTATCGATAGATCAATCTACTATAATAGTTGTAGTAAAAGGAAAGGCAGATCGACGGGAAATTTCTCTGGATCTGAATGAACTTTTGATTGTTGAATTTTATTCGAATCGTCTGTAAAACTTATTTTTTTTAGTTTACTAGAAACCGTTAGTATAGTTGTGGCCTTTTTAGGTAGGTCTCCTTTTCATACT	Algae	Plant
TTTCTATTTTCTATGTTTGCCAATGATTACAACAACAAAAAGGGTCGAGCTTTCTAATGACCTAAGATCTATCGCTTTTCTCACCCCATTGAAATTTGGAGCTATAGATCATTGTACTACATTACATTACTCATAATTTGTGGAAAACTGTCTGCAATTGTTTTATCACTAGTATAAAAAAAATCTCATTTGAAAAAAGAGATCTTATAGAGGTCGATTTTTCAATAAAAATAGGTATAGAACATATGCTTTTTAGTGTAATTGTAGATGTTATTTTCGTGATTTTGAGATCAATCTATA	Algae	Plant
ATATAACAAGAATTGCTTTAGTATTTCCATCCAGGTGATAAGTGCTTCTATGTAGATTCCACAAATAGCGTAGGATTAGGGATTTCTACTTCGAAGACCTTGATCCTGACATCTATCTTCCAAGGAAAAATAGTTATAGATGTTGTGGACGATTGTAAAAATAACTCCAACGATTAGTATTTGCTTAAGAAACTTTTGCTTCGAAAAAGAAACTTTTATGAGGCCTCCTTCCTCAAATACAGTTTATTATCTTTCGATTCACTCCAACTATAAGGTAACATCTTTTCGGCAGGTAACATA	Algae	Plant
CGGCGAATCGATTCTGGTCTCAGATTTTTGGAGTTGCATTTTCCAACAAGCGATGGTTGCATTTTTTCATACTGTTTGTTCCAGTTACTGGTCTATGGATGAGCGCTATTGGTGTTGTTGGACTAGCTTTGAACCTACGAGCGTACGATTTTGTATCCCAAGAAATTCGTGCTGCAGAAGACCCTGAATTTGAGACTTTCTATACGAAAAATATTCTTTTGAACGAAGGTATTCGTGCTTGGATGGCAGCACAAGATCAGCCACATGAAAAACTAGTTTTCCCAGAGGAGGTTTTGCCAC	Algae	Plant
ATTGGCAAGAATTAATTGAAACTTTAGCTTGGGCTCATGAGCGAACACCTTTAGCTAGTCTAATTCATTGGAAAGATAAGCCTGTAGCTTTATCTATTGTTCAAGCACGTTTAGTTGGACTCGTTCATTTTACTGTTGGTTATATTCTTACTTATGCTGCTTTCCTCATAGCTTCTACATCAAGTAAGTTTGGATGATCAAAGAGTTCGGTTTTCTCACAAGTCAATAATTACTAATTGTTGATTCGTGGTGAATTGATGTTCACTTATAAATTTATTTATTTCTGAAATTCTCTTTAAT	Algae	Plant
AAAAAAATAAAACAAAAACCAAAACAAGCCGTCCGTCGACGCGTTTCAACAACAAGTAAAAAACGAAACCCGGAGATGAAAAAAGTCTAATCCACAGTATTGAATAAATTCTCCCTATCCCAAATGGATTCACTTTGGGGAGGGGGTTAGGCTAAAAACTAGTTCTATTGGTAAAATTTACTTGTAACTGTTTTGTAAAAAAAAGAAAAATAAATATTTTTCTTTTTTTTACAACCCAAATTTAAAAAGTTTGGGGAAGGAAATCGACTTTGTTTAAGACTATAGTATGGGGTACATTAT	Algae	Plant
GCTACCACAGAGTTTGTAGTACCTAAATCAATTCCTACGACTTTTGCCATTTAATTAAATCCTTTCATTATATGTTTTTATCATAATTATAAAAAATCCAGAATAAAAATATAACAAAGTAAAACGTAATAATAAAATATTTTTAATAAAGTTGTATATATGTTTTATGTAGACAAAAAGTAGCAAATTTCTTAAACTCTTAAGAGCAATTTACTAATTATAGTTAGTTTATTTGGTAAATAATAAAATTTAAGTAAAGTTAATTCATTCACAATCAAAAAATAAATTTGGAGGGATGTT	Algae	Plant
GGAATTCAAATTACATCTGGATTTTTCCAGTTATGGCGAGGAAGTGGAATCACTAGTGAACTCCAATTATATAGTACAGCAATTGTTGGATTAATTTTTGCTGGATTGATGTTTTTTGCTGGATGGTTTCATTATCATAAAGCTGCACCTAAGTTGGAATGGTTCCAAAATGTAGAATCCATGATGAATCATCATTTAGCTGGATTACTGGGTTTAGGTAGTCTAGGTTGGGCTGGACATCAAATTCATGTTAGTATTCCTGTTAATCAACTTTTAGATGGAGGAATCGATCCGAAAGAA	Algae	Plant
AACTCGTCCTACAGAAAAGTCAGAAATTCCTTGGTAAATAAATAACGAAGTAGAAAAAAAATTAGTACTCAATTTCGATTTGAGACTTGAATTTATTCAACATGGTCTTATGTCTAATATAGTTTGCTAAATATATATGGGAAAGCAAAGAGTGAAATCTAAATTAATTTAATAAAAGAACATCTATTGTAAAAAAGTCAGTTTCAATTTTATTCGAATGAATTGTCTTTTTTTTTCAAATTTATTAATAGTAAAAATATGAAAATATATCTAAAAAAGAAAAATTAAGGAGAACAATAT	Algae	Plant
ATATAAGTACATTAATATATATAAGTACATTGGTATATATAGTATATATAAGTACATTGGTATATATAAGTACATAACCCTTGATTCTTGGGTTTTTTGCAAAATTACTTCGGGAATTTTTTGCATTTAACCTACAATGCAATTAAAATATAGTTATTGATATATATTCAATGATCTATTTTTTTTTTGTATTTTTTTTAGTTTGATTAAGAATTATTATTTTTTTATTTTTTATGACACATTCATAGAAATAGGTAAAGAAAATTAAAAGCAAAAAAAACGATTTCTTATATTCATTTT	Algae	Plant
AAAAAGAACTGCCTATTCTTTTTGAACATTATTGTACAGCGAATCGTTTTTGGTCTCAGATTTTTGGTGTTGCTTTTTCTAATAAAAGATGGCTTCACTTCTTTATGTTATTTGTACCCGTTACTGGTTTATGGATGAGTGCTATTGGTGTTCTTGGTTTAGCTTTAAATTTAAGAGCTTATGACTTCGTTAGCCAAGAAATTCGTGCTGCTGAAGATCCAGAATTTGAAACTTTTTATACTAAAAATATTCTTTTAAACGAAGGTATTCGCGCATGGATGGCTGCTCAAGATCAGCCTC	Algae	Plant
TAATAAATAGTTTGAATAAAATAATCAATCATAAGTACTACAAAAAAAAATTTAAATAGCTTAGCGCAATAAATAAAGAAATCTTATTTAGTTTAGATTTAAAAAATCAACTCGTTCATAAAAAGAGAAATTTTACCAAATTAATAATGGAACTTAAAAATATAAATCAAATTATAGTAAAAATATTTTAACGTATGTCATTTCATATTAACCTCTTGTTCCAATAGAACAATAGAACCAAAAAAATTGTAAAAATCCAAGGAACTTTTTTTGTTTCTTTCGAAGAAGAAGAAATAATCT	Algae	Plant
TATAGATTACTTATATTTGAAAAATTCATTAAAACGAAATAGACACAATTTTTGCTTACTTGAAAGACGATTTGTGTCTATTAATAAAAATGATAAAAAGCTAGAGTTAATGAAAATTAGTTAACTAGTTTCTATTTTAGATCTATTTTTCTAAAAAGGATTAATTGGAACATTAGGAATTATCTTTTTTGCTATTTTTTTTCGCGAACCTCCGCGAATTATTAAATAAATAAAACACATACACCAAATATTTTAATACAATCCAAAAGAAAGTAATGTCAATTTTTTGTGTTTTCTTTT	Algae	Plant
TTCTTAAATACTATATAATATATATTAAGTCCTCAGTAGCTCAGTGGTAGAGCAATCGGCTGTTAACCGATTGGTCATAGGTTCAAGTCCTATCTGGGGAGTCTTATCTTAACTGTTCACATGGATTTCGTTTTATTTATTGATAAACCACAACTGAAAAAAAAAATTCGAGTAAAATAGAGGATATAAGATATCTAATTTTAGCTATAATATAACTGGCTAGTATTTGACTCTTTACTGAACTGACGGTTTTTGGAAATACCAAAACCAAAAAATTTTACATTAATTGGAGGACTCCCA	Algae	Plant
TATGATAAATCGTGGTTCAATAGTTAGAATTCTTAGAAAAGAATCATATTGGTTCAATGAAATAGGAACAGTAGCAACGGTAGATCAAAGTGGAATTCGTTATCCAGTTGTAGTTCGATTTGAAAAAGTTAATTATAGTGGAACTAATACAAATAATTTTGCATTAGACGAATTAATTGAAGTTGATAATAAAAACAAATAAACTTTTTAGAAAAGTAGAGTAAGTCATATTAAAATTGCTTTACTTTTTTTTTTTTGATATTATTTTTTAATTAAACTTTTTAATAAATCATCGAATTT	Algae	Plant
GTTAGCATCTTCAGCATCAGTAGGATAAATAAGTTTTACTTTATATGTTGTTGCCATTTATAATTCTCTTTTCTTATAATTTTTTCTAAAATTCTTGATCCTTAGATCGGGTTTCGTTTTTGATTATACAAAGTTTTATAATTTAGTAAAGACTTTTGTAAAATTAGTCAGTTTTTAATTGATCACAATTATAATTAAATAAGTTTATTTTTTTTTAATAAACAATAAAAAAGAAACAAATAAAAAAATTATTTGTTTCTTTCTCAAGAAAGTCAAACCATGTAGACGGAGGCGAAAAGA	Algae	Plant
TACTTTTACTTTTTTTTTTTTATTTTAATCTATAATAGGAACTAACATTATTCTAGAAATTGAATGGGTATACAAATTAGAAATCTAAGAATCTAGAGTTAGCATTTTGTGAGATTATGTAGATATTTTCTCAAAAAAAGAAAATGTATATCTTGAAATTAGAACCCTTATGATTTTAAAGAATTTGTAATAAAAATCGAATATCTATAAAAATATATATTTTTTTTCAAGTAGAAAATCTTCTTACAGTATTAGCTAATTTATATTGAAAAATATTCGTTTAGTTAAAAAAATTTTTAA	Algae	Plant
CAAATCCTATTCCCGCACTCAACGAAATCAAACCATTATGGGAAATGAAGCTTCTTTTATTATTGTCTTTTTATGGTGTCTTTTATTAAGTGTAACAGGTTATTCTATTTATATTGGATTTGGGCCTCCTTCAAAAAAACTTCGGGATCCTTTTGATGAATCCTAAGGACTAAGTTGTTAGTAGTAAGTTGTGACCCCATTTTTATTGAGTATCTATCTAAAATTTGATAAAATGATTTTGAATTAGGCACTAATACTAATATAATATTCCTAATATCTATGATGCTATTTATATTACAG	Algae	Plant
TAGATAGAGGTAGAGGGAATTCTCGGTGGAGCGGTGAAATGCGTAGATATCGAGAAGAACACCAGCGGCGAAAGCGCTCTACTGGGTCTATACTGACACTCATGGACGAAAGCTAAGGGAGCCAATAGGATTAGATAAATTAGGCCAAGCTCCAAAAAAAAAAGGCCAAAGGTGTCCTGCTATATTGTGAGATATAGTTTGTATCTAGCTATATCGGGGAAGGGATTTTTTATAATCTTAATCCCGAGGGAAGTTTGAAATAAACCCCGTAGAGACTATGAAATTAAGTAGATAGAAGAT	Algae	Plant
TCTATCCTGTGCTTATAAAACTAGGCGTTAGGAAGTTAATTAAAAGGATAAAATAATATAAAATTCTTGCCTCGTGCTTCCGCATGATGATTGTTATCATTATGCACTGCGAACGTCGCAGTGTAACTGTGATTCGAGTTCAATTCTCGGGCGATAGCACCTGCAGATTTAGTCACATAATTTTTTTTTATTATTCAAATATCAATTAAATGTTGATCCAAAAATATTTTATTTGGTATAATTTGAAGTATAAATACGTCATTTTGATTTTTATTCCCACTATGTGGGAGGGAAAAAAAT	Algae	Plant
ACCCAACACAAGCAGAAGAAACTTATTCAATGGTAACCGCAAATAGATTTTGGTCACAAATCTTTGGCGTAGCATTTTCAAATAAAAGGTGGTTACATTTCTTTATGCTATTTGTTCCAGTAACGGGTCTTTGGATGAGTGCTATTGGTGTTTTAGGCTTAGCTTTAAACCTTCGTGCTTATGATTTTGTTTCACAAGAAATTCGTGCAGCAGAAGATCCAGAGTTCGAGACTTTCTATACAAAAAATATCCTTTTAAATGAAGGAATTCGTGCATGGATGGCTGCTCAGGATCAGCCTC	Algae	Plant
TATATAGTTGACTTTCCGTTAAACCATAATTGAATTTTAATTTTTGTTTTTCTTCTAACCGAACCCCATATTCTGTTAGTTTTTTATTGTTATCCGCATTAGCCTTTCCATGTTGACCTGGTCGAATATTATCTTTTTTTGATTTTTTTGTAGTTAAACCTGGTAATGAACCTAGACGTCGAGTAATACGTAATTTAGGGCCTCTATAACGTGACATATAAATTTGTTTTGATTTAAATTTATGTATTTTATCAATCTTAATTTTTTATTTAGGGCGAATGATCGGACTTGAACCGACGA	Algae	Plant
AGTCGACGTCAATCTGTTTAATAAATTTTAATTTATATATCTAGTATCTTATTACTAGATATATAAATTAAATATATATATATTTTTTTATTTTTTCTTATGGAAGCTTTAGTTTATACTTTTTTATTAGTAGGAACATTAGGTATTATTTTCTTTTCAATTTTTTTTCGTGAACCCCCTCGTATCATTAAATAGATAAAGATACTTATCTATTTTTTTTATAAAATATATATATATATTTTATATGTTATTTTTTTTTAATTACAGAAAGTAAAACTAATAATTAAATCATTTTGTTTT	Algae	Plant
CATTACACGCATATGATTTGTTTACCTTCTTCATAAACATACATCCAATATTTCTTACTTATAGTTCGAATATGAGTCAACATCAATTGTGATTTTCTTCGATTCATTATGCTCCAACCTATAAATGAATAAACAGATATAGCAGATAATTGATTCACATCTACTTCTGCCAATCCTATCCCCCTACATAAACCTAAACGATACCAACACCATATACCAGATTGGCAATTGGTCGATATATGGACCAAATCCCACTTATGGTGATGAATGGTTAAACTCACCCAACATTGCGCTTCATTT	Algae	Plant
TCTTCATGTTCTTCAAAAGGGTCTCGAAGATTTTTTGCTGTGGGCCCAAAACCGATATAAATTGAATATCCTGTTATACTAATCATTGTTGATAATAAAAAAATCGATGATAAAAACGGTATTATTTCCATATTTATAATAGATATTTATACTTTTTTTAATTTTATTAAAGTACATTTACAATTCATAATGAAAGTATCTCGAAAACTAAAAATTATGAGTTTTGATTTGTTTAGATTGGTATAAAAATCGAATATTTATAAAATATTTATTTATTTTTTCTTTAATGAAGGGTTGGTT	Algae	Plant
ATGAATTACATATTTCCATTATTACGTTAATTTCTTTACAGTTGTTAAGTTACTATGTTGCTCAAATAAAATCTTTAGATGTGGATAGACCAAGACATCTTGCTAAATCTGTAACCGTCTCTTAACACTTCAACCTCTCTAATACCCTCCTCATCTCATCCTCAGTATAGCCCCTACTACCCACTTTAACCCCCTTTTTGGCGACTTTTTTTTTAGTTGAGGTCGATTGTTACAGATTTGTTACAAAAAAAGCCGGGATTTGGCCTAGACTTTGAACATGATTGTAGGAGATCAACTCAA	Algae	Plant
CTCTGATGCTGCAAGTGTGAAAAGATATGCCCGAAAAGCTCAACTTGGAGAAGTGTTTGAATTTGATAGAAGCACTTTAGAATCCGATGGAGTTTTCCGTACAAGTCCTAGAGGATGGTTTACATTTGCACATGCGAATTTTGCATTATTATTCTTCTTTGGCCATCTATGGCATGGTTCACGTACCATCTTTAGAGATGTATTTGCTGGAATAGGTGCCGAAGTAACAGAACAAGTGGAATTTGGAGTATTTGAAAAAGTGGGTGATAGAAGTACAAGAAAACAAGCGAGTGTATAGAT	Algae	Plant
AGGCCAACGTAAATCACCATAAACTAATTCCGCACCTAACTGTTTGATAAAAGACGCTTTTTTCCAATTTCGGATCATGCATTTCACTGCATAACCATTACTTAATGCCTCTCGTACTAATTGTGTACCTAAAGTACCTGTTGCACCTATAATTAATAAACTCATAATGTAGGTAGAGTGGGACTTGAACCCACAGGACAGTTGTCGTCAAATTTTGAATTTGATGCGTTTACCAATTTCGCCATCTACCCTTTTGACTATTCATTTACGATTTGTTACCATGAACAATCAAATGGATAT	Algae	Plant
AGTCGACGTCAATCTGTTTAATAAATTTTAATTTATATATCTAGTAATAATATACTAGATATATAAATTAAATATATATATATTTTTTTATTTTTTCTTATGGAAGCTTTAGTTTATACTTTTTTATTAGTAGGAACATTAGGTATTATTTTCTTTTCAATTTTTTTTCGTGAACCCCCTCGTATCATTAAATAGATAAAGATACTTATCTATTTTTTTTATAAAATATATATATATATTTTATATGTTATTTTTTTTTAATTACAGAAAGTAAAACTAATAATTAAATCATTTTGTTTT	Algae	Plant
CTATACCCTTCTCTATACCTTTCTCTATACCTTTTGACTACTGGTCGTTCATCTTCCATCATACGTTTGATGATCCAAGAGTCCATCTTAACTTGATACTCTTCACATACTTCTTTTACCCACAGCTCCAGAAAATCATCATGGTCACTTAGCATCTTGCTTAAGAGATTTTTTTTCCACTTGTGGATCACTTGATTGACCAATCGATTTTTGATTGAGGGTTTAAGTAAATCCAAAAATAAACTTTCTTGTGTTAAATTTTTTAAGGGTGTCGTTTGTTCTATTTGATGGATCAAAAAT	Algae	Plant
TCTTTGATTTTGAGCCCGCCGAAACTATTACTTTAGAAAGATATATGCAAGATTATTTTGGACGAATCCTGCGACGATTGAAAGAATTAAGTGATGAAAAAGATCGATCTTTATAATACATCCCTAGAATTTTGAGACTAGAAAGATCAAAGTTAAGATAAGTATATTAGGCTCTTATATACACATTTGCTAATTTTTCCTTTTCTAATGAAATTTAAATAAAAAGTAAATATATAATAAATTTAATAGTCCACTATTTACGATAAAATAAATAGATAAACAGTCCTTGGAGATAAAATA	Algae	Plant
CTATACCCTTCTCTATACCTTTCTCTATACCTTTTGACTACTGGTCGTTCATCTTCCATCATACGTTTGATGATCCAAGAGTCCATCTTAACTTGATACTCTTCACATACTTCTTTTACCCACAGCTCCAGAAAATCATCATGGTCACTTAGCATCTTGCTTAACAGATTTTTTTTCCACTTGTGGATCACTTGATTGACCAATCGATTTTTGATTGAGGGTTTAAGTAAATCCAAAAATAAACTTTCTTGTGTTAAATTTTTTAAGGGTGTCGTTTGTTCTATTTGATGGATCAAAAAT	Algae	Plant
TCGTGCAGCTGCTGCTGGTTTTGAAAAAGGAATCGATCGTGATAATGAACCTGCATTATCAATGAAACCTTTAGATTAATTATTATTAATTTATATTAATATCTTTATTAATTAGAATATTTTATTTATATTTTTTTAATAAAGATATTAATAAAATATTCTAATTAAAATATTCTAATTAAAATATTCTAATTAAAAAAAAAATTTTTATTATAATAATACTTATATTTATATAAATATAAATATAAGTATTATTATAATACATACATATTTACACTCATAAAAGGAAGGGTCCTGCGG	Algae	Plant
ACTTTGTTCGCTTAATCTAACAAAAACACTTTTCATCTGTTCTTATTACAAAACATAATATATGTTCTGTTCTTTCTCAGAGTAAAGCATTTTGTTATAAAAAATTACTTTAAAAAAAAATTTTTTAATTTAAAAATTATTTTTTAAAAATACCAAAATTACTGATTTTAAAAATTTACATTGATTTGCGATTTCGACCAAATTTTTATTGATGTATTAAAAAAGGAAAACAAACTCAATCTAACCCTAGATAATTTAAACTTAATAAAAGAATATTATTCATACCCCTACGATGGGGGT	Algae	Plant
ATTAGAATTCGCAAACCCAGAAATTGCAGCGCGTTAAACCATTAATAAGGGGAGAGCCGTATGCATCGAAAGGTGCACGTACGGTTCGGGAAGGGTTAGTTGGTAACTACCTTACAGTAGATATTGGCTTTCTACGTTCATCTATTGGTGTTGTAGGACTAGCATTAAACTTACGTGCATACGATTTCGTTTCACAAGAGATCCGTGCTGCGGAAGACCCTGAGTTTGAAACTTTTTACACTAAGAATATTCTTCTAAACGAAGGTATTCGTGCTTGGATGGCTGCACAAGATCAGCCTC	Algae	Plant
GAGAAGACAAAAAAGAGAAAAATTATAGTATTAGTACAGAATGTAATTGCTACAATTATTTATATTCAATTGTAGAGTATACGGTTTACTCTATCTCTGAATAATTTTCATATAGTGAAATCAAAACTACCCTAGAATTTTTCCGATCTATCCGTCAGGTCGAATCATCACTAGATTAGTGTATATACGTACATTTCATTGCATATTATATTCAAAGTTAAGCTAAAAAACATTGTTTTTGTTTGTTTTCCATTAAAGAAGATATGCCAAGCCCATTATCATATAGAAGGAGATTTTAAA	Algae	Plant
AAAGTTTGAAGACAAACCTGCTGCGTAAATTCCTAGTTTATAAGTGAGCATAACTAAAATGCTTTATTACTTTTTAAATACTCCCTTGACTTGTAGATTTTCCGGGGATTGTAAAATATTTCAGGTAGCGGAATAGAAAAATTGCTGGTGCTAAATATCTAAGTCCTAAAGGTATGGGGTTGCAACCTATTTTACTACTAAAGGATATTGGCCTCGTAAACAAAAAAAATATAGATGATAAAATATTACAACAGTTAGATAGGGAAGGTTTAGATTTAGTAGAAGGGGTGAAAGGTGCAC	Algae	Plant
ATAGAAAAGAGAAAGCATTGCGCCTATAAAGGGCGGAGATTCGCCATTGCGGGATAGAGCAGTTTGGTAGCTCGCAAGGCTCATAATCTTGAGGTCATAGGTTCAAATCCTATTCCCGCAAGATTGCAGGCAAATGGAAAATGCTGCTTTTTTTGTCACGATCTTTTTAGGATGTCTTTTACTTAGTTTTACAGGTTATTCTATTTATCTTGGATTTGGACCCCCATCAAAAGAACTTCGAGATCCTTTTGATGAAGATTGAATATTCTATTACTAGAACTCGTCCGAATTGCAATATGT	Algae	Plant
TCGAAAAAATAAAACCTTATTTATATCCACACCCAAATCAGCTATAAGGAACTTAAAGAACAAATTAAGAGGAATATACAAAACTCCCCCAAATACTAGATTATCTCTATTGCAATGTATACTTAAATCAAATCCCATAATCCGAGGATGGGCACAATATTACTCATTTACGTATGATGCTCATTTTGTTATGAATAAATTGGAATATTGGCTATGGCGACTTCATTACTTGAAATTGGGAAGAATGGATATAAACAAGAAAATTCGACATAATGTCGAATTCTTTGATAAAATCACCCA	Algae	Plant
TACGTTATAAAGATTTTCGTTCCGAATTTACAAATATTTTAAATATAGCAGAAAATTTTCATAGCGGTTTAGGGGTTATTGAAGTAAAAAAGACAAAAACATGATGGGAGGTCTACAATGTTCAAATAATAAGTAAAAAGGACCCATTCCAATTATATAACGCTTTTTATAAAATATGACAATAGAATGGAATTTAAGTATAGATAATATTGTTACTGTAGAACTTAATTATATGGTTTTTGAAAAAAAGCATCGTCTTCGCTTTTTTTTGTCGTCACAGATGTTGATCTTGATCTTGAA	Algae	Plant
AGGGCTTCTATTGAAGAATTTAATGCGGAACAATGCCCTACTACTCAACTTTCTATGTCTAAAATTGAACATGCTACGTAGGATCTTTCTGTGCTTGATCCGCCTATTTTCCAGCAGGCAGCGCACAGAACCACCGAAGCTAACTTGATTATTGAAAACAATGATCAAGATATTCTTCAAGTTCAGGAGCAACTTCAAAATATTATTTTGAGCCAAGATTCTTGGGAAATTAAAGATCAAAGGATTCAGCAACTCCAAATTGAATCTTTGAATATTCCTATTCATCTTTTTATTAGTTCG	Algae	Plant
CCCTTCTTTTTTGCAAGATATTTGTTAAAGCCCGAAAAACTGGACACTCTATATTATGTTTTATTAATAATATTTTAAACTCCTTATAAAAGCCCTGTTTTAGTTTTTGGTATTAACTCTAGAGTTTCTTTTTCAATCTTCGGAGCTAACAATTTATCAAAACTTTGACCTGATTTGACTTGATTTGGGTTAATTCAACAAAATTTTGATCTATGTTCCACTGTACCAGCTAAGTTCGTTAATTTAATTCGAAATCTAGTTTCTAGTGGAGAGACTAAAAATGTTCAAAGAAAATACGAG	Algae	Plant
TATTGGATTTCCTTTATTAACGATAGGTATTTTATCGGGATCGGTTTGGGCCAATGAAGCTTGGGGATCCTATTGGAACTGGGATCCAAAAGAAACATGGTCTTTGATTACTTGGTTAATTTTTGCTATTTATTTACATTTGCGTTTCACCCAAAATTGGAAGGGTTGGAAATCAGCGATTTTAGCAACTCTTGGATTTTTCGTTGTTTGGATTTGTTTTTTAGGAGTGAATTTTCTTTCAAAAGGGTTACATAGCTATGGTTGGTTTCATTAAAATGCATCCTATCGATAGTCGATCAA	Algae	Plant
TTTTTCCATTTTCTTACTGTTATATGGATTGGTTAGCTGTTCGTTTACGACCTAATAATATAACTCTTCGGAACCCTTTGGTTAGTGAGTACATTCAAGTCGATAATTTAATATCCGTGGGTGACAAAAAACACTTTTTTCTACTTTTGCAATTGTTATCATTTTTCCAATCTTTGGAGACTTACGAAGAATTTCTAATAGACCAATCTTATTTTATCTTATTTTAAACTAACTTTTCGGGTTCAAGAATTCTTAAAGTTTCTCGATTCGGATACTGATAATCATTATCAACTTACTAAA	Algae	Plant
GCATTAGTTTTGAAAACTGACGTAGCTCCAACTACCGGGGGTTCGAATCCCCCCCTTTCCTTATGAGCGATCCTGATTAAAAAATACAATGCATGATGATTGATTTGATAGGGATAAAGGGATAAATAGGCTGAAAAAGTTGACTATTTTCTCAGCCTATTTGCACCGTCACTATCTTTTCTTTCCGATAGTAGGAAAATACTAGACAAAAAGAAGTATATATGTTAGAATTTATAAAAAAATTTTTAAACACTATCACTGATTTATTTCTTTTGATAGAAAACAAGAATAAAAAATTCC	Algae	Plant
GAATACCTAAAAAACATAAAAGTATTATATTTGAGATTATTAAACTTCCAAAAGTCCAATTTTTTGAGAGAATTTTGAGAGTTATTTTGATCCAATATAAAATCATTGTAATAAATAAACTGAGAAAACCAAAATTCGATACAACTGTTTCTATCATTTCACACAATTTTCTATTTTATATTCTAATGTCGTTCTGTTAATAAAAATAATCAATCAAAATACTAAATTTAAGTATATTATTATTTATTTTTTTGTTCTTGTAGATCTTTTTTTTTTTTTTTGAGTTAAAAAAGACATAAA	Algae	Plant
GTATGTTATTTGATTTTGTCTTTAAACCTGTTTTTAAACATTCTAATCAATTTGAGATAACAAATTAAATCTATTGAAGCGAATTTGGTTTCTTTTCTATACTATCAGGTTAACTTGTAGAATTTGATTGAAATTCGCAAATATAGAATCTGACAATTGATTCAAACACATTTAATTTTTTTTATAAAATAAGAACACAAATCGATCAATTTGATATATTAAGCTATAATATAATGAAAATTATTTATGTAGTTTAAAATTCTTCAAAATTAATTATTTACTGAAAAAACAACCCATTTA	Algae	Plant
TTTCAAATTCAATTTATTGAGTATAGAGGGAATCGAACCCCCGACTATATGGTTCGTAGCCATAAACTCTAATCCACTGAGTTATATACCCTTGACCAATTGAAATCCAAATATTAGGTGAACGATGGGAATTGAACCCACGACTAAAGCTGCCACAAAGCTCTGCCTTACCACTTGGCTACGCTCACCTTTTTTGCTAAGCACTACTTCTAAATTAGGAGAAATCGATTTCGTACTTTACGATTTGATTAAATAGATAGTAAAATTTCATAACTATCAAACAAAAACAGAAAATTTTCT	Algae	Plant
TATATGTATCACAAAATCAACAATTTTATTTTTATTCTCAATTGGAATTTGTAGACTCCACGAACACTATTAGATAGCATTTTATTTAATAGAGATGGATGGAGTTGGACCTTCACGGTTTTAGAGAACGCTCTGAAACTAGTGGCACCAGAGTTCTTGAAAACTCCCCAGGAAACTACGCAGTTATTCTCCGCTCGTCAATTTGTAGGTTTTCAAAACGGGGTTTGGGATTTAGATAAAAAAATATTATCGCCGCATTATTCCCACAGCTATATAAGTGGAATAACCCCATTTAATTAT	Algae	Plant
CCTCTTATTTCATTTGTAGAATGGGTTATGGATCAATAAGTTCAATCTAATAATTTTCAAATTTTATATACTGTTAGAATACATAAAAATTTTGATAAAGGAAAATTGAATTCAATTTTTAGAATTAGAACCCTAAAACCCTAGTTAATTTTAATGAAATTAGAGTTTTATCGACATTTTATCATTCTCACTATTGAATTGATAAAATCACCTATTTATTTCCTCGAATTAATAGTTTTAGCTAAATCGATTGAAAAATCCCTAATTAGTTACTTAAACCTTATTAAATTAGATTTAATA	Algae	Plant
TTATATTAGACAATCGAGTAATTATTGATTTAATTGTTGAACGTTTACTTGAAGTTGAAACAATCGATGGGGAAGAATTCCGGGAGTTATTAAGTACATATACAGTTTTACCTCAAAAAAATGCTCCATATATTTCAAAATTTAATTAACTAATTTAAAAAATTTAAATGTAAATATATTGCTATATATATATTCTAAATATAGAATATACTTAGAATATATATATAATAAAATTGAACGATTATGTTCAATTTTAAAATTCAAAATTACTTTAAGTCTTTTCAAAATTAGGTAATCACT	Algae	Plant
GGGTATTTATATAAATATAGAGATCTTTCAGAAGCAATTAATAACTTGAATAAAAATAGAACTAGCGAATGGAAAGTCCATTTTCATTTGCCTATATTTAATCAAAAATATGCCAATTTTTTAACTACTAATCAGGATATTGATGACATAATAAAATTTCTTAGAATTTCAGCTCTAACTTCCTGCTTAGAAATAGAAACTTATACTTGGGATATTCTTCCAAAAAATAGAAAACTTGATCTTTTATCTTCCATAAGCAAGGAATATGAATGGGTAATTATACAATTTAATAATTAAGAC	Algae	Plant
CCTTCCGTTGACATTTGAAAAATTTTGAGCAAACTTAAGCAAACATAATGACGATCCCTCCTCAAAGTTATAGGAAGACTCTTGCCTGATAATCTCCGACTTGGGCCGGTTGGATACACGTATTTCAATTGTTTTTGTCAACAGAACAAGGCATTTTTGAATATTTTCAATTTTTACAGTATGATTTTTCGGAATATGAACGCCAAGAGGATTAGCAAAATTTACAAAATTTTGAATAAATGGCTATTGGATTTGTCCTCTTTTTCAAAAAAATAGTTGAAAAACAGATGGACTTGATAT	Algae	Plant
TTTCCTTTATTAACTCTAGGTATTTTATCTGGATCGGTTTGGGCTAATGAAGCTTGGGGATCTTATTGGAACTGGGATCCAAAAGAAACATGGTCTTTAATTACTTGGTTAATTTTTGCCATTTATTTACATTTGCGTTTCACACAAAATTGGAATGGTTGGAAGTCAGCGATCTTAGCAACTATTGGATTTTTCGTTGTTTGGATTTGTTTTTTAGGAGTGAATTTTCTTTCAAAAGGGTTACATAGCTATGGTTGGTTTCATTAAAATGAATGATTGAACAATAATTCAGTTGATAGA	Algae	Plant
TTGGAGGTGAAATTCTCGGATATATTTCATAGTTAAATATATATTATTCCTTCACAAAAAAAACAATATACAAAGGGTGTACAACTTCCTGGTGTCGTGTATCAATGTTTATCAAATGGTATGTTTCGTATCAAATTAGAAAATGGATTTAATGTCCTCGCACATATTTCTGGAAAAATTCGTCGCAATTCTATTAGGATTTTATTAGGAGATCAAGTTATTGTTGAACTTAGTACTTATGATTTATCACGAGGACGAATTATACAACGTTTATCTCCCAAAAAGAAAAAAAATTAGATT	Algae	Plant
ATCCAACACAATCTGAAGAAACATATTCTATGGTAACAGCAAATCGTTTTTGGTCACAAATTTTTGGTGTTGCTTTTTCTAATAAACGTTGGTTACATTTTTTTATGCTTTTTGTCCCAGTAACTGGATTATGGATGAGTGCATTAGGTGTTGTCGGCTTAGCTTTAAATTTACGTGCTTATGACTTTGTTTCTCAAGAAATTCGTGCGGCGGAAGATCCAGAATTTGAGACGTTTTATACAAAAAATATTTTATTAAATGAAGGTATTCGAGCTTGGATGGCTGCTCAAGATCAGCCTC	Algae	Plant
TGATGAATGTTTACCCAATAGCATTAGATGAATCACTGCATGATTGGTATAAGAATTGTGCCGTTAGGGATTTACCAAAAGTTAACTTGATTATCAAAGCGTATAAAATGGATAGCCTGATACGTATGATTGATATAATTAATGCCCATTATGGTTATGTAACGTTTACCAGTAATTTTGAAACACAAACGGGCATAAAAAATCAAGTAGAATTGATCGCGTGGATGGATTTAAAAACCCCAATGGGATTCGATACGATAAGATGGATTGAACAAGTGCAAAGTGAAGGGGGAATGAAAG	Algae	Plant
GAAAACAGCTGATGTATGCGTTCTTAGAACGATTCATTCATTTATCACTACCACGGATCAGGGATTTTAAAGGTATTAGCATAAAAGGATTCGACGGGAGGGGAAATTATAATATAGGTATACGTGAGCAACTCATATTTCCTGAGATAGAATATGATAAAGTAGATCAGATCAGAGGTATGGATATCTCCATAACAACAACAGCTAAAACACAACAAGAAGGAATAGCATTGTTAAAAGCTCTTGGTATGCCATTCAATGACAATTAATTAACAATATCAATATTTAGAAGGAGGTTTC	Algae	Plant
GAGTATTACTGATTGAAGGAAATAAAGAACGTACACAGTTCTTTGAGGGAACAGTAATTGCAATTAAAAAGAGAGAGGGACGGAGAATCCTTCGAGTTCGAAAACTTTCTCAAGGAATCGGTATAGAAAAACTCTTTCTTATGGATTCCCCAAAAGTAGTTTCGATAGAACGAAAAAAAATCACTAAAGTACGAAGAGCTAAGTTATATTTCCTACGTGGATTAGGAAGCACAAAACCAAAAAAATTGAAAGATCAATCATGGAAATTAAAATCAGGGTCATAGATCCTAGAATAAAACT	Algae	Plant
ATATAAGTTTTTATTGAAGAGTTAATTGGCCATTGTATAATTGTTATTTTTAATATTATATTTTAACAAATATATTAGAAAATCAGTTTCAACTAATTTAAAAATTACTTTTAATTTTATCATAAATTCGATAAAATGCCTTATGAAATTAAAATTTCACGTACGGTATAATAAGGAGAGAAAAAGAAAATTATTTTATTTTTACTCATCCATATATCATAGATAATATGCTAACTAAATCATTGTTTATACGTTTTAACGAATTTAATTGGGATTCAATAAATTGGAATGTAGTTTGTG	Algae	Plant
CTTCTTGTCTACCTGTTTAAATTATAATTATAATGCTGAATTATAAATTATTCTAGAGAAGGTTTTAGGTAGTGCAGAAAACGAGACAAGCTATCTTGAAAATAACTATCTTGTGAAAAATTGATTATTTTACGTACGCAGAAAGAGAAAATATTAATTATTGATAACGATATAACAATTCGTCGAGTTTTACAGACACGTTTATCTGTCAAAGGATATACCGTATATGCGTCAACGAATGGCGAGAATGGTCTTCAAATCTTTCGCCAACACGAAATTGATCTAGTTATTTTGGATATC	Algae	Plant
TTAGAATTAGAAATTCGACATCTAGGTATAATTCGATCGATAGAACGGACACTTATTTTAATTTACATTGATATAGCTTGGAAAGAACATTTACAAAAAATGTCATTGTTACGAGATGCTGTAGGATGGCGTAGTTATGGACAACGAAATCCATTATTTGAATATAAAAACGAAGCATATGAATTGTTTCAAAATCGAACAGTAACAATTCGACATTTAGTCATTTATGACCTTCTTCGTTCATCAATATTATAATTAGAATACTTAAATTAATTTTTATTTTAAATTTAGAATTTCATT	Algae	Plant
GATAGGCTAGACTGGCAGCGGAAACCTTCAAATCGGGTAGGACGCCCCGTAATTGGGGCGAGGCTTAAGAATTCTTAATTAAGTTATATCAATATCTTTGACGATTCTAAATTTACATAGCGAATTCGTGGTAAATATTATTGAAATATCTATAATTTAATCGAAATTATAAGGTAATAACAAAATGAGAAGAAAGCTCATAAATATGTTTACATAGAAACCACTATTTATGTTCAACGGAAATTAAATTCCAATCTAAGTCGGGAGCCGTATGAGGCGAAAGTCTCACGTACGGATCTA	Algae	Plant
GCCATTTCTCCTAAAGAACTTTCAACAAACCTATTCAAGAAATAGATGGCTCTGGTGGGATTTGAACCTACGACCTGAGGCTTATGAATCCCCCGCTCTAACCACTGAGCTACAGAGCCTTATACTATCCTTGTTAAAAAAGAGTATAGCATAATTGTATTTTAAGTTTCAAATGTATTCCACTCTTTCGCAATGAAACATCCAATATTTTCTGAAAACCCATTGTAGAAGGAAATAAATTCCTAATTCTTTAGGATATACGTATAATACTGATGTACTTACGAATTATAGAATGATCTT	Algae	Plant
ATCGTTACAAACAATTGAACCGATTTTAGAAAATTTTTCTGACAGTAGTTTTCGACGTTACGTTGCTTTTCCTTATCTTAAAGTATGACAAAAAAAATGTTGGTGGGTGGAATTATTTGTTTGTGAATAACTTTATGTTTATCGATATCCATTCCACTTGCCTGAAAGGTTTTTAAACTATCGAGATAATTTTGAGTTAAAAGAAGGAGTTAATTCTATGTCAAAAAAAATAGGGGGTTTCCTTTAGAATATTTTCCTGGAGAAATCGTAACAGAATGGGAAGCTGGAATAAATCGTAAA	Algae	Plant
TACCAGGCTTAAAAGTTAAACCTCGTTGTCTTACAATAATTGATCCGGCACTTACTTTATGACCCCCAAAACACTTTACTCCTAATCGTTTTGAATTAGAATCACGACCATTTTTCGTACTCCCTGCTCCTTTCTTGTGTGCCAAATCGCTCCTCCCTTTTTAATCTAATTGTAATTATATTGTAATTAATTAGATATCTGTCAATACTATAGTAGAATAAAGTATTACAAAATATAAACAATTTATTGTATATAAATATATAAGACAATATAGAATTTTACTTCATAAAAATTTTTTCC	Algae	Plant
AAAGGAATATAAAATAAACTATAACTAAATAAAAAAATCCCTAATCGCTTCGTTCATAGAACTCCGTACCTTTACGAGAACTCCGTTCCTAACAGTGTGGGATAAAAATCCCAGAATGCTAGGTACGCAGTTCTATGAGCGTAGCGAGTAGGGAGTTAGTACAGAGTTTTATGAGCGAAGAAAATAAGAGTTCTCGAGCGAACCGAGAGAGGATTGATCAGTCTTGTAGGAAAGCACTTTATTTTACTTATTATAATATTACTAATCTTAAATTTAATAATAGCAAAAAATAAAAACATT	Algae	Plant
TAGTTAACCTCTTCTCTGTATATTGCGTATATTATTATTAGGTTGAATAGTATAAACTTTTGAGAATATTATTACAATAGAATGTACACTGATGGCTTCTTTCAGCTTTTAAATAATTAGACTTTAATACTTTAAAATTATGATGACGGATATATAAAGTTTTTCTTTTCATAAAATCCCTAAAAACGAAATTAATATAAGAAATATTTAGCTCCTCAATATAAGATTAATTCAATGAAACTTATTAATTATATCTAATAATGAACGGGGGGATAAAAAATGAGAGAAAAATGAGAAAAT	Algae	Plant
ATATCAAGAAAAATTAATAAGTTTAGAAATCCAACAACCCGGAATAATTCCATTTCTTGAAAGAACAATTATTTTACTATATATTGATCGTGCTTGGAAAGAGCATTTGAAAAAAATGTCATTATTATTAGATTCTGTTGGATGGCGTGCTTACGGTCAAAGAAATCCTTTGTATGAATATCAAGAAGAAGCTTATCAATTGTTCTTAACTAGAAATTCAGCAACAAGATTTTTAGTAATTTTTGATATGATTCGTTCATCTATATTATAAAAAATTAATTAATTTTATCCTAATTTATT	Algae	Plant
TTCAATTAGAATTTTACGATCATCGAAAGTTCGTCGAGCAAAATTATATTATTTGCGAAATCGGAAAGGTAAAGCAACACGTTTACGTCAATTACTGAAATAAATTTAGCTAAATTAAAAATTTTTTAAATTTATTTTATTTTTTAATATAATTATTCAACGGGTAGTGTTGATTATATATCAATAAAATATATATATCATCGGGGGATGTATATAAAAATATATCATCTGGGGAAACTTTAAACTAATACAAATTAAAACCAAACATTATTAAACTAAACGAATTAAGGAGCTTTTCTT	Algae	Plant
ATTACATAACAACAAATTCTAATTTAAAATTAGAAATTCATAGTAAAATACAAAAATTACCAAGAAATAGTGCAACTATTCGAATTCGAAATCGGTGCTGGAAAACAGGACGTCCTCGCAGTTTTTATCGTGATTTTGGAATATCTCGGCATGTTTTACGTGAAATGGTTCATCAATGTTTATTACCGGGAGTTACAAAATCAAGTTGGTAATTTATTTATTGTTTGTATGTATTTTTTTCTTTTTCCTTAGAATCAAAAAAATAGTATAATAATATTTTGATATTAATGGGAGCTTCTT	Algae	Plant
GTTGTCATATCAACTAAAAGTAATAGAATTAGAAATTCGTGAGCCAGGTATAATCCGAGCATTGGAACGAACATTAATTTTAATATATATTGATATAGTCTGGAAAGAACATCTACAAAAAATGTCTTTATTACGCGATGCGGTCGGTTGGCGAGGATATGGTCAAAGAAATCCATTGTTTGAATACAGAGAAGAAGCGTACGACTTATTTCAAATAATTGGTCAAACAACTCGTCACTTAGTAATTTATGATCTAATTCGATCATCGATGCTATAAATAAACTCTATAAAATATTTATT	Algae	Plant
GAGTTTGAATCTGTGGTTTCTCGTCAATATTTTAATCGTCTTAAAAAATCGCTTTCTTTACAAACCTGCTTTACTGATTGGTTATTAGATTCTCTTCGACTTAAGTTACCAAAACCAAAAAACCATTTGGTTGGTTCCTATCTCAAAAAATATTTTTTAACTCAAACGAATTTGAAAGAGCTTCAATTTTATCGTTTATTACAATTTATATCTTTTGTCAGGTCTTATTCGGAATTAGGGAAAGAAGAAATTTTGAACGATCAGCTGTATATTACTGTTCAATTCCAACTTGTCGATTTT	Algae	Plant
AATTTTTCTTTTAGAAACTTACCTAAGTTCTAGTTTATACAAAACATTTAGATATAGTTTATTTCAGATAGCTTAGAGGTTAATAATTATATTTTTGATGGTGGATCTAAAACTAAAAATTTTTCTACCATCAAAGTTATTTCTACTACGACTTATAAATATATCAATAAAACTTATTTTAAATATAAAAAAGGTAATAAAAACTAGATTAGTTTTTGATGATAAATAGTATCATCAGAAAAAGCCATGTTCCTGGCATAAAAATAATTTTTTACTTTTACCTTAATCTAGGGGGATTTC	Algae	Plant
TATAGGAGCTCGAAATTATTCGCAATGTGACTCTTTATTGATTGGAAATTTATCCAATGCTAATACTTTTCCATTTATTTCTGTTCAAAATCCCACAGCAAGGATAGAACATGAAGCGTCAACTTCAAAGATTGGGGAAGAGCAAATTTTTTATTTCTTACAACGAGGAATATCAATTGAAAAAGGAATTGAATTAATGATTAGTGGTTTTTGTCGAGAAGTTTTTACTGAATTACCATTAGAATTTGCAGCCGAAGCAGATCGTTTATTAACTTTGAAATTAGAAGGGAGTGTAGGTTA	Algae	Plant
CAATTAATAAAATAGAAGCTTCAACTATTGATACCATTTATAAAGAAAGCTAAAAAGTTAAAAAAAGGTTTCCAAGAACAGGATGAGACGATACCAGATACGATTGCGAATCGAATTGTAGGAGAAAGTTATTATAAATGGGATAATTTAAACCATTATTTTCCAACTTGTATTTTCTTATTTTTGGAAGAAACATCCATTGGCTTGTGTCGACGCTCACAAATTAAAACACGATTACCTATTTTACCTAATGAATTCACTCCCGAATATAGAATAGGGCTTAAAAAACGTATTGATTTA	Algae	Plant
TTTCTATAATTACAGATACGGTCTTCATAGAATAAAACTTAGTTAAAACTTTTTCTAAGAAGCTTGGTCTTATGAAATAATCTGACAACTTTTTATTTTTACATTTTAATTATTGTTAACAGAATAATCTCTCTAATATATATATATTTATACTATATTTAAGAAATATATTGAAAACTTACTTAACCTATTTGATTTTCTAATTACTTACTCTTTAATAAGTAATTTAACAAAGCATTTATAGGTATCGTAAATTAAGTGAGGATTTCTATTTTCTTGTCTCAAGAGAGGAGAATCTCC	Algae	Plant
ACTTTATTCCGAGTATACCGGGTTTCATAGGTGTCTTTAGATGTAAATATATAGATACGAATAGCGGGAGAGCTAATACTATCTAGCTAAAGAGATAACTAGTAGTTTTAAATTCCCTATCAAATTTTAAAACGTGAACAAATAAATTACTAGCGAATCTCAAGATTCCTACTCGATAACGGAATTATATGTAGGTTCGGTTACCCTAGTTGTTATCTTGACTTTTTCGTCCCAGAATACTAGTAACCAAAAATCATACAGATTTTATTAGAACAACTTTGTGAAACCAAAAGAGGATTT	Algae	Plant
ACCACAGTGTTTATATTTCCCCATGGTAAAAAAATTTTAACGGAACTAATCTTAACTAGACAACTCTCTTTTTATGTCCAAACACCTGAGGAGCACAGTTTTTTATTATATTGGCTTATTGGACAAAGGAAGGGTCTCTGCTCTAGGTAAGTATGAGTCGTTCCCCCTATAAGAAATTTAAGTTATAATACAGAAGAGATTTATATTAATTGATTGCATAAGAATAGGGACTCTATTTTTTTAGCTATCAACTTACTAGACACGCTACAAAACCTAACTGACTATATTGGTCATTCTTTT	Algae	Plant
AAATAAGTCACGATAAACACAAATATTATCATTAATAGTTTGAAATACCCCCAGGGGAATTCGAATCCCCGTTACCTCCGTGAAAGGGAGATGTCCTAGGCCTCTAGACGATGGGGGCGGTAATTTCATATCTTGTAATTGGATATTATCTAAAAAAAGTATCATTGTCAACTATTTCCCTGCATCTTAAACATTATGAGTAAGAATGCTAATCTTCATATTTTTCCAATGTTATTCTGAGAATAGAAAGTATAAGATAGGTAGAGCAAGCGAAATGTACTATATTCATCTCAACTTTAT	Algae	Plant
CTGAGCCAGGATCAAACTCTCCGTAGTATTTCCTAGTTCTTTTTTCTTTTCAACTTAGTTAGGACCTTTTTACAAGTTACTAAGCTGTTTTATGTATTGGAGAAACTCCACAATTCATACAATACTTATGAGAATAGGGTTTTGTCAAGTGTTAAATAAATGTTTGCTATTTTTTTTCTGGTCAAAAGAAACAGAGTTGACAGTTTGGCAATAATAAATTAAAATTTTTCACAGTTAAGAATCTAAATAAATGTGACCTTAAAATAAATCTTGAAACCAATACCAAAAAGGAAACCCATC	Algae	Plant
TTATCAGTTCGACTGGGTTACAAATTAAAACAGATCCCGGAATTCCAATGATTTATTCTGGATTTTTCTTTTTAATGCTAAGTACACTCCTTAGCTATATTACCTATTCACAAATTTGGCTCATTCAACGAAATCAAAAACTATTTATTGGGGGAACTACAAATCGAGCAATTTTTGATTTCGAATTAGAATTTTTTAAGGTTATTAAATAAAAAGTAGTGATAAAATTTTTACTTTTGTTTTATAATTCTATTTAACAAGTTTCAAACTTGGGAAGAATTATAATAATAAAACTTTTTT	Algae	Plant
TACCCCAACCAGGTCCAACCTTTCCATATTCGGAATTAAGAGGTCGTAAAATTGCTCCTAGCTTGGTTTTAAAAGTCATTAGTTATTTCTCCTTTTAGACTTACAAACAAAAGAATCGAATATTTCAAAATGAATTACTCGATTGAAGACAAGTTATAATATATTTAGGAAAACTTAAGGAACCAAGATTTACTCTATAATAAAGTAGCAAATCTTGGTTCCTTAAGTTGAACTATATTTATAAAGAACAAGTAAATAAAAATGAATACAAATATCACATTGGATAATGTAGATTCCGCC	Algae	Plant
TTTCAACTGGCCATTGTAGTATTTCTATTTTATTAGAATTAGACTCATCGAAAGATACACCTAAAATGTTATCTTGTGCACCACTTAGCAGTATAATTCTATAAATTCCATCTTTTTTAGTAAATCTCATTTTTGTTGAGTTGTAATTTAATAAATATTGTTAAAATCTAGGAATTATCTAACTCATCTAATTCAATATCTTCCTGTTTCTTTCGATATAAAATTTCATCTATTTCTTGTATATTTAATTTAGGTATTATATGATACAATTTTAGCCAGCGCACTTCATCATCTGAATTT	Algae	Plant
AGACTTCTTATTTTAGACTTCTCTACTATAGGCTTTTAAAGTTTTTCTTGAAAAAACTTTCTTACAAATGGAAAAATAATCGGACGAAATATTAATATTATAATTAATTTAGTAATAATAGATAATATAAATAATTTCGTTCGATTATAATTAAATATGACCCGCCGACTTTTAAAAGATCTGGTTTAGTTATTGGTTTGAATTCGATGCGGGTCATCAATAACTAACCATAAATTCGTAATGGATTTAACGAAAAATTCATCTAGTTCTATATAAATTTATTTACCAACAATCACACTT	Algae	Plant
GTTATCCTAATTAGTTTGGTATATAGTTTGTTTTGCAAGGTGACAATTATTTGTTCGAATGACTAAATAAAGAAAAGAGCCAAAACGGCTTTACCAAAAAGTCTTTTTCTTTTTTTAGCCTAAGTTCAAATAAATAGTCTATTTCTAAGGTATTTGTACTCATCGAATTTAACCATACGAAAAGTTTCTATAAAGATATACTTTTCTTAAAATTCAATTTAGTACAGTAAGCCGCAACTGGTGCTCACTAAAAAAAAAGTCAAAAAGTAATCATTTCTTTTCCAAAAAGGAGCGTAGCCG	Algae	Plant
AAAAGAAGACAAAAGAGTCATAAATTTATGGCTTTTTAGTTTCTGATTTCGAATAGCTGATGGGCTCGCTAAGATTTATAATATCTATAAGATCCTAAATCTTAAGGTCCAAGTTGTAAAGTCAAGATAAAAATATTTTAAAAATCTAAACAACTGTCATACTATAAAGATTAAGATGAAAGAGACATTTGGGGATATGCCTTAAAGGTATAGAGGTACCAAAACCCTCTTCATTTTTTTTTAAATCTCGTCTAGTCATGAAAAGATGAGATTGAGATATTTGCACATAAGGAGTTTTGC	Algae	Plant
GATTATGTTGACTACTTGGTTTAGGTTATAAATGACCGTGCCTCTTACTTTGGTCAAAGATTCGCGGGGTTTGGGTAACCAAATTGTTTTATATAATATAAGTTTATATAAAAAAATTTTTAATAAAAAAATATTATTTGAATAGGATGTTATATTTTAAGTCAGAAGTTACATTAAAGCTTTAACAAAAAAGACTTTACATAAAATTATTCAAATAAAGATATAAATTGTGTGAAGTAAGATTGTAAGATTTAATGTGAATAAAGAAGACCATTTAGGTTTATTCGTACGGAGGGACAG	Algae	Plant
ACAAATTGAAGCTGGACGACGGGCTATGACTCGATATGCTCGTCGTGGGGGTAAACTTTGGATTCGTATTTTTCCAGACAAACCTGTGACAATGAGACCAGCCGAAACTCGGATGGGTTCTGGAAAAGGATCTCCAGAGTATTGGGTTGCAGTAGTGAAACCAGGTAAAATTTTATATGAAATGAAAGGTGTTTCAGAAACTGTTGCAAGAGCTGCGATGCGAATTGCTGCTTATAAAATGCCAGTTAAAACCCAATTTCTCATAAAAGAAGCAAAATAATTTAGAGGGGAGAATCAATT	Algae	Plant
TTATGAAAAATGATAAAAAAAATACTCTAAAAATAACTACGAATTTTTACTTTTTTCTCCCATTTTGAAATCTATCTGATATTATTAATTATTCTTTAAATAAAAATTTATAGATTTATAACTATTTTTTAATATAAAATTAAAAAATAAAGACGTTGAAAAAAGAACAAAAAAAAGTATTTAAAATACTAGTCAAATTTTTTTTTTCTTAGCATAATAGTACTAAGATTAAGCTAGTCAAAGATGACGTAATTTTATGTTATTTTTCTATTTACTATAACACCATTTTGGAGGGTTCCC	Algae	Plant
TTTTTATTTCTAAGTCTTTTTTCAAAAGGTCCTACAAAGAGAATTAACCCTGCAACAATTTGTCCAGTTAGTTAAAAAAGTTTCATTGTGAAAAATTTATCAGTTGCGATTTTTATACCGATAGGATTGTGTAAAAATAGGTATTAAAAGAATAGACCAAAGCCATTTTTGAAAATCCTAAACTCCAGTTTTCGAACCATAATCTAAAAAACCAGATAATAGAAAACAAATTGAAAAGGTGATAGAGTGGTAATTGAACAAAGACGTTTCCATTTGTTTTCTTTTAACACCTGAGGATTT	Algae	Plant
TACTTATATTGTGTATACAAATTTTGCTGGTTTAAATAAGTCACATTTTCATTTGATTTTTATAAACGAATTATAATTCGTTATATTCGTATTTTTAATAATCTGGCGTACAATATTTTATTTATATAAAAGCGTTGTTATAATATCGAGCTAATTTTATATTGCTTTTGTAAACAAAGTTTTAAAGACTAGAGTATAAGATCGACATAAGAATCAATAAAAAACCGATTGAACTATTAGGTTCATGGTCGGTTTGAGAAGAGGATTTAAAAAAAATATTTTGAATCCGACTTTCATCGT	Algae	Plant
TTCCTTATTAATTAAATTGATTTGTTATTAGCAATAATGGCGGTATAGCCAAGTGGTAAGGCAGTGGATTGCAAATCCTCCATTCCCCAGTTCGAATCTGGGTGCCGCCTATATTTTTATATAGATACTATTGTATACATACAATTGAATTGGGAAATGAAATTTCTAATCAAAACTAAGTCTATTATTAATATTAATAGTAAATTTGAAAAAATTAATTTATATCTAATTTTTTTATGTTATAATAATTAATGGTTGTTATTATTTTATTACTTTTTAAATATATAGGAGGAAATCTAA	Algae	Plant
ACATACCCACATACATTGAAAGGAATTGGGGCAAATTCTTTTAAAGGAATCGGTTGTTTAATTATTTATAATAGCTACACTTAACACTTGTTCAAAGGTACACATACAAATTGAATTGGTCTATACAATTGTATGTATTTATATGACTTTTTTTTTATATTGATACAATTGTATGTGTATTATATACTATAATATAATAATTGAATACACATACACCTTTTTTCTTTGCATTGAAAAAGGGAGGTATGTGTATGGTTTAATTCATAAATAAATGAAAATTAGTAACAAATTCAAAAAAAC	Algae	Plant
AAAAAAATGTCTTCAATTCAATTATAAATTGCCATTCGATAAGTTTATATGTTTTATATTTTGATGGTAAATATAATTTGGACTTTTTTTGATCTTAGATTCTTTCTATTATCTTTTTATATTATTTTTAATTCATTAAAGAAATATTTTTAGTATTTATACAAATTGTATGTGTTCAATTGATCGATACAATTGTATGTGTTCCTTTAAATGTATGTGTATGAATTATTAGAAAAAAAAGATATATTTTTCTGAAAAAAAAAAAGAGAAAGAATAGAATTTTTTAACTTAATACAATAT	Algae	Plant
ATTCGTAATAGGTGTTGGAAAACGGGTCGTCCACGAGGCGTTTTTCGAGATTTTGGTATATCACGTCATGTATTTCGTGAAATGGGCCATCAATGTTTATTACCAGGTGTAACAAAATCAAGTTGGTAATAAAAAATTAATACTTTTAAAATATGTAATTTTTAGAAATTTAAACTAAAATTATAGGTATGTAAAGTTATAAATTTATCAAATTTTTTGTTACAATTTACTCCATTATATTTTTTAGAATTAAAACAATATCGATACATATATATATAAATAGTAATTAGGAGTTCTTCA	Algae	Plant
GGCAATCCCATAGGAAAACTCCTTATTGAATCAAGAAATTTTTTGCTTTGTTAATCATTTTTATATTATCGCAGTCTTTTGCCTTTTTTCTTGAGTAAGAGCATACGCGGCCTAGTTAGTATAACATTTAATTGATATTTAACAGTAAACTATACTTTATTCTTTTCAAATGAAAAGAAGTGCAAATAAATATATAACTGTATAGTTTATACTATAAGCTGCCATAGCATCCTTTGTTTTTTGTTGCTAATAAATAATAAAAAACGTATGCATTGATATCAAAAGTATTTTTTTCTGCTT	Algae	Plant
AAGATAAAATCAGGCTCTTGTTTTCTATGTGACATTAATCTTATAATTTCTTCGTTAATTCCTTTTGGGAATTCTTCAGATTGTATTTGAGTGGAGAATCCGTATTGGTATGGCTTATTTAATATATTTTGAATATTTGAAGATTTAATTCTTTCTTTCATGTATTTTGTCTTTTCTTAGGTATTACATGTGTTTTGATTATTTATCGCATCTATCAAGTATATGTTAGAAAAAATAATAAGTAACGTAAAATTAAAGTCGAAATTTTTTTTACTACGCTATAAGGGCAATACGATGAGA	Algae	Plant
GCAAGTTATCGGTCAGTTATTATCTGCGACTTTGATCGTATTAGCTGGTCCAGCAGTTATTTTCGTATTAGCATTTAAAAAGGGTAATCTTTAATCTATTTTGTAGATTGGTTATTTTTTTCAGCTTAGAAGCCCAATTTAAAAAGAAAGGGCTCTAAGCTTATTTTTTTATTATTAGACCTTCTAATTCCTTCTCGGAAATAGTCTGACTTTTTGAGACATACGCATTATCTTCAGTTAAAAATAACATACAATGACAATCTTTTCTTTCTCTCATTGGTAAACAAGGGCAATTCCAAA	Algae	Plant
TCTAGCACGCCCTGTTCCTTTTTGTTGCCAAGGTTTTCTTCCACCTCCACGCACTTCACTACGGGTTTTTGTATTTGCATTACCATTTCTTGACTCTATGAATTGTTTCACAAATGCTCGATGAATTAAATAATTGCCTTTTTCATTTTGAACTCTTAATTTTAACTTTGCTGATTCACTCTTTGATGAATCGCCATCAATAATTGGAAACTTAAGTAGTTGATTTGTAATCATATTTTTTTATCATAAATCTATAAAAAGATAACTTTTTAAAAAAGTTTTTAGTTTAGAGAAGGTGCA	Algae	Plant
ATCAAACTCCGGCAATATTAACGGATCGCCAAAGATTGGTAATGGAATTTTAGATTGTGCGTCTATATTAGATTCTTGAGACAGTCGTTTTACTGGAAACGTATTAGTTGGTTTTACACTTTGTAAAACAAATGGTTTAGCTTTATTAGGTTGAATAAGATCTAGGTTGTTTATCAACTCGTCTTCATACATCAGTCTGAATAAAAACAATAAAACAAATATATATATATATACTTCATATTCTTTTCTATAAATACCGTATAAAAATCCCTAATTCGGAACAACTTCAAGATATTCGAA	Algae	Plant
ATCTCCAATTCGGTAATTAATTGATTATTTTTTATTATATTTGCCATTTGGATTTTTTATTTGGTTAATTTAAAAATTTATTTTTGTTTATAAAAATTATTTGTTAGTTTCGACTCAAAATTAGGTAGTAAAAAAGGGTCCCTGAAGTAGCCTCTGAAACGCTCGTGACGGACCCTTTTTTACTACCTAATTATTTAGATATTTCCGCGTCATTACAATGAATAAAGTGTATGTTATGTGACTTATATAAATACCTTCAATTCACATTTTAAACATTACAAAAATATTTTTAGAAATCAA	Algae	Plant
ATCACGAGTAAACTCATTAGTTCAACTATCTAATACAATAATTTCATTTTATATAATGTAATATATTAACATATTATGTAATATGCTCAAGAATTAATTTCAATGAAACATAGTGGGTAGAAAGGGAATCGAACCCTTATAACATTGTTGTCATATTTTGAATATGATGCGTATACCAATTTCGCCACCTACCCTAACCATTTATATGTAAATTAATTTCCCAAATACACTAAATAAAAAAATATTTAAACCTAATATTTTCACAAAAGTTAACAACAATTTTTTTTTGAAAATTTTACT	Algae	Plant
ATTTGCTAGATCATTATGGAATATCCAAAATAACAAAAGCATATTGAAACAACAAAACAATTATATGCCAATAGGACAACTATTTATCAAAAATAAAAGCGATATTCATAAAGAAATAAATGAAATATATATTTGTTATTGCAAAGATTTAGAAAAAAAACTAAAATTTAGTGGAATAATTTGGGGTAGAAAATATATATTAAATCAGAAAAATAATTCATATGTTATGATACAGGAATTTTTTTCTCCCAACCTCATGTTTTTTAACTAAAGTGAAAAAAAGAAAAGAGATAGCATAAA	Algae	Plant
GGTAGTTCTACCCTAATTTTTTGTATTCTGTTACCTAATTCAGGTCCAATTGCCTCTATTATTGCTGTATGTCCATTTTCATATAAGTCTACTTTTTTAACCCATCCCATATCGATATATTCCAAAAATCTTCCATAGGTCATTCTAGAGTTCGCAATATTGTTGGTACTATTATTGTCGCTTGTGATTGGCGCAAATAGTCCTTGCCAGATAAAAAATGAAATTACAACTATTGGTAGAGACCATAATAATAGAGTTTTCCATGAAAATTTCATAATTCGTTACCTTTAATTTTGTTTA	Algae	Plant
TTAGCATATGACGTTTTTGGAACACCTCGGCCAAATGAATATTTTACTCAAGATCGTCAGCAGGTTCCTTTAGTTAATGATCGCTTTAGTGCTAAGCAAGAGTTGGATGATTTGACCAAAGGTATATAATAATTAAGGAGTATTTTTATGACAAAAAAAAGTTCTAATCAACCAATATCGTATCCTATTTTTACATTTCGTTGGTTAGCTATACATGGTTTAGCTATCCCGACAGTCTTTTTTTTAGGTGCTATCACATCAATGCAATTTATTCAAAGATAAAAGGAGAGTAGATTTATT	Algae	Plant
ATATAAAGAATATCTATTACATCAATTATTAAATAAAAATATAAAATTTAATACCAAAGTATAGTATGTATTACTTGCTTGGCGTCCTTTTTAGATGTATTTGAATATAATGTATGTCCATAGTTTAGAATTCTATGTCATTATTTAAACTAAAAAGAAAAACTAGATTCGGATAAATCCTGAATTTCAACTGTATTAATAAAATGATAAAATTTTTGATCCTTATTATAAATCTTTTTTATCCTTTTCAATCCTTGAAACAATTGTCTTTTATTTTTTATCAGTCACTCACTAGACCTA	Algae	Plant
TTCATGAAACTATAAGAATTTTACAGGCTATTCAGTATGTACAAAATCATCCAGACGAAGTTTGTCCAGCTAATTGGAAACCTGGTTCATCCACAATAATAAATAAACCTATGAAATCAAAAGAATATTTTAGTTCTATTTATGCGGAATAACAATTAATTGATTGAGTATATTTTATTATGTGAAAATAAAAATATTTAACATAATGAAATACTAGAAAAATTTATTTTATTTATAATATATATTACATTAATGTGTTGATAGTATCTCAATTAAATTATTAATATATAGGGAGTCTTT	Algae	Plant
TATTTTAATTATATTAAAGTTTTAACAAACAAGCTATAATTTTGTTGATTCACTATGATCTTTATATATATGTATGTTTGAATAAAGAAATATAGTAATTAAGAATTCTATTTTATTCTATCAGTTGTTAAAAGTAGTTGCAAGTTTAATCTATAAAATATTTTGACATAAGTTAAAAGTTCGGTAATTACACCTTTTTTTTTTTTTTCATTATTACAATATAATATAAAAAATCAGAATAGATAAGAAATATGTATTTTATTTTTTGTGTTTAATTATATTAATAATAGGAGATTATAT	Algae	Plant
TCAGTTGCTTTAGTTGTTTGGGGAAGAAATGGTTTTTAAGCATATCTCTCTTTTTCTTATATATTTTTATTTTATGAGGTTATATTATTTATGGGAAATGAAATTATAGAAGCAAGTGTAGTTAGTTCAACTTTAATTTTGATTGGATTAGTTTTAGGATTCATCTTTTTAAAAATCCAGGGAGAGTGACTATGATAAATTAATATTATAAGTTATTATTATATATAGAAAATATGATAAATAGAGAATTGATCTTATCATATTTTTTATTTAATATATTCAATTTTTAATATAATTAAC	Algae	Plant
TCTTTATGGAATACAATAAGGAGTACGACTAATAGATTTGGAAGAATGTCTTTATTTCCAATTGGTATTTATATTATAAATCAAGGATTAAATATACATAGAATAACACATGAATTATACTATGGATATTGCAAAAGAATGGAATTACCTCTATCCTACATAAAAACAAAAATTTTATTTGGTAGAAAATCTACTTTATACTACAGAACACTTCAATACATAACTATACAAGAGTTTATTTCGGATATATAAAACAAAAATCACAGCTAATTAAGTAAACATCAAAAATAAATAAAAAAT	Algae	Plant
AAATTGTTAAGCAAATTAAAATTTGAAACACTCTTGTCGAGTTTCTAGTTCAAAGCGTAAATGGTTCACTTTTTCATAAATACGATAATATCTTTTTGCTTTCTTGCAAACAGGTGCTGTCAACTTCAAATATTTTCTCGCTATTGAGACTTTTTGCGAAGGATATTTACTTAAAAACTTTTTTTTGCAATTCGCTAAAAATTTTTTTATACCACTTCATTTTCCCCAATTCTGGGAAAGAAGAACTAAACTACGTTCCATACAATCGATTAGTAAAAAACGTAAATCAGGAGGCAGTAA	Algae	Plant
TCAGCATTCCTAATATTTTTTCATTATCTGTATTTTGAAGTTGTTTATGCGATTTTTGATAAATAATTTCATATGCTAATTTTTGTATGGATGGATGCATTAATGTATGTATATTTAGTTTCATTGAACTTGAAATAAACTCAATACTCTTGAATAGTTTTTTATTTATAATATAGTATATTAATATATCTAATTCTGAAAAAATAGAGGTAATTGGATTATATGAAAATTTATCATCAACGTAACAGATGGATTTGGGGTTTTTCTGTAGGTTCTGAAAGTTGGAATGGTAGATTAGCT	Algae	Plant
CTTTACAATCCGATGGTGTTTTTAGAAGTAGTCCACGAGGTTGGTTTACTTTCGGTCATTTATGTTTTGGTTTATTATTCTTTTTCGGTCATATTTGGCATGGAGCAAGAACAATTTTCCGAGATGTTTTCGCAGGAATTGACACAGATTTAGATGAACAAGTTGAATTTGGAGCTTTTCAAAAAGTTGGGGATACAAGTACGCGTCGACAGTCTGTCTAAAGAATTTATCATATACACATATTCACTCACTTCATAAATTAAAATTTTTTACAAATAATAAAAATAGGAGCATACCCAT	Algae	Plant
GTTCTTCACCCTAACACGCTTACTGTCGTCTTCCTCGTATCGTTCGAAATGCACCCTACAACACTACGCTCGCTATTATTTAAGACCGATATAATTCACTAAGAGATTTGAGAGTCTTATGTGAGAAGAGCCTCTACAATTAGGAGGTAGGAAACATTGTTGTGAACTACAGTTATCTCGGAGGGGATTTGTGTGAAAGGACTTGATAGGCTCACAATAATCCGCGGACAGAGCCTCGCACATGGATTGATCTGGAAACATAAGGATCTTTTTCGGATATTATGGAAAGAAGATATTTGG	Algae	Plant
TTTATCATTAATAGTTACTAAATCAAGTCCCTCCTCCTTAGCTATTTTCTTAGCTTCAATAGAAGAATATATACCGATTTGAGATCCTGATACATTGATTAAACGGACTTTTGCATATCTTATTTTTTCATTAATTAAAGGATAATGACTATTATCTTTCTTATTTTTTTTTAGTTTATCCAATGCCAATGTCCTTTATGTAATTTTATTGCTAAGAAATATTGTGAAATATATGAAATTTATTATACCATTACATAGGTGAGAAAAAAAATCTAACTAGACAAAAGAGAGCGAAATTAT	Algae	Plant
ATATAAAAGGATATGAAAAACTATATAAGTATCCGAGTCAAGCAATTGGTTCTTTTTTTATTCAATCTGAATTGGATTTTTATAGAGATATTCATGAGATATTCCTTGGTTACTCATTTGAATTAGAGAAACTGTTTTCATCGAAAGGCCCATTTTGGGGAAGACACTATACTCTATTTTATAAAGGAAAACCTATTTCTATAATTTATGAAATTTTTTCTCCACTACTAGAAAATTTTCAATAAAGTCTAATAATTTCAATTTGTATTTTAGTTTTATATATGGGAGAAATTGAGAAAA	Algae	Plant
TTAGTCTATTATCTGATTTCTATCTCAGTCCTACTGAAAAAGGAGTCGATGAGGAATTGGATTTTGTCCTTATTTAACGATTTAATGATTTAATGGTTTGAACTACGAAAGACTCGAGACTCTATATAGATACACGGATTGTATAAGTTATCTTTGGGGTATTTTGTTTAAAATCAGAGATTATTTCAAAGCAAAGCTTTGAACAATCTTTGATTTGAACCCAAAGCAAGGTGGGTGTTGTAAGGTTGGTTAGATAAAGAGGCAAGTTCAAAACCAGAGAAAGAATTGAAAGAGAAATAA	Algae	Plant
AGAACTTTTTTGTAATAAAATTACAAGTTATCCAATGTTTAAAATAAAAAACAGCGTAGTGGTAGTTTATAATTTATTTATTTTTCTGTAAAGAAAAATAAATAAAAATGTTAAATACGTTAATTCACAAACTAGAATAATAAGGCGTTTTTTATGCAGATTGTCTAAGTCACCTATTATTCATTATATCAGAAAGTATTGTTATCGCAATTCAAAAAAAAAATGATTTGAAAATTGATATTTTCAAATCAAATTGATCATAGCGATAAATAAAGCTTACTTAATTTTTTATTATTTTTT	Algae	Plant
CACTCGCGATAAACTCTCCATTTAGTGATTTCAAAAACTGAGATGATTTTTTTATCGATCATTATATACCAAGAAAGAAAAGTGTTTTTATTTATGTTGTCGAGTAAATTTGCGCTTTATATATGACATGACAATGGCCAAAATACAATATCTCACTCGTTCAAACTAATTGATATAATATTTAAATGTATTTTGTGTTTAATCGAATTTATTCTTTAAAGAATAAACGATTTAATCAATCGCATACTCTTCGATAAATTATAAACAAAAATTAAATATTTTATTTGAAGGAAATTTTTT	Algae	Plant
ATAAATGCGATCTTTTGTTTTATTTGTGTGACGAATATATAAATAATTTGACGACTCACATAAAAAAATGTATATAAAACGGGTACGATGCTCGAAACATGATCTGTTTGGTATAAAAACGACTCGTGCTATTTCTCAGCAATCCTTCCATTTAAAAAAATTTTTTTCGTATATCTTATTCATACACATATCAGAGCGCTGTTTTATATATTCCAGAATATAAAATTGTTTTTACATCATAGACAATCATTTCATTTCAATTAGCAATTAAGTAAACAGAATTTATTATATAAAATCACA	Algae	Plant
GAAATGCATACATGAATTTAAGTGGCATTTTATATATATATGTCCCATTCATTGTGAAAATTGCGATTGTTATTAAGGAATCAGCAGGAAACCAAAAACTTTTTTATTTTTTTTTATTAAAAAAAATAAAAACAAAGATAATATAAATTTAAAAAATATCAATGACGTTGAGTAGGATCCTCAGAGACTCTACGTTTCCTAATAAAAACAAAAAGTGAAGTTCTGTAGATGAAAATGAATATAATGAAATTGATTTTTTATCCTTATCTTTCATGAAAAGAAAAATAAATAGATAGAGTA	Algae	Plant
TTATAATGTGTGTGTGTACACTCCTGGCCAAAGGTATGTGTACACAACCCCTTCAAATGTATGTGTACCTTTGAAAGCGGGATATGGTTTGAAGTTTTCGTTTTTTCAATTGTATGTGTTGTGTGTGTCATAAAATTGAATGAATCATACAACATTAGAGTACACATACATTAATTTGAAAGGAGTGTACGTGTATGCACGTTCAATTGTATGTGTTCGCTCTCTAGGTATGTGTGTATGAATATGTGTGGATGAGAAGATGTTCGGAGAAATTCCAATTTATCTAAGGAGAATTGAATC	Algae	Plant
TAAAAGGTGAGTAATAGATTGACTCTTTTTTTTTTTTCGTCTAAAAAAAATGATAATAATCAAAAAATGCAGTTTTTTTAAATAGCACGTATTAAAAAAAAGTCCTTTTTTTTTAATAACGTAATAAAAAGAAATATCTATGGATCGCTTCATTCATATGATTAGAAATCATTCCCCTTCGAATAGCATATTCTAAAAAAAAAGAGCAAAATACGCTATTCAGGAAAGATGTCAACCTTTTCAAAAACTCTCTTCAATACAAAAGAATAAATATTTTGATGAAAAAAAAAATAAGAACAT	Algae	Plant
TATAATCATATATCTAATTTTTTAAGAGTATCTTTTTGTAGATTGAATGAATATGATATTAACATGTTAATAAAAGATTCTTTATGTTAGATTATTATTGTATATTTTCATAAAAAAAAGCATACAACAGAAAAATCAAAAAACAAAAAATAATACAATATATTTATACATAAAAAGACTGATTTAAATTATCTATAAGATCTAGAATTTCTAATTAATTAGATAAATAATTAGTATATAAAAATTATGTATAAAAAATAGTATTTAATAAAAATAAAAAAGAGAAGGAGAAATGAATTC	Algae	Plant
TCTTTTAATTAATAGTAAAAAAAAAGTTTGAAATCAAAAAAGAGTACAAAATTTTTACAAATGGTCCATTAAGCGCTCTATATATATGCCATACTACAGGTATGAAAGTCTGCTTGAATTAATTATAGTTGTTCTAGTGATACATTCAAAAGGAAAAAGATAGTTGTTGATTATTGACATATTTTTATTTTATATTTTGTATGTTTGAGATATATCAGCATAATCTAATCAACGTCTTTCTTATCCTTATTATTTCTAGCAAATTTTTCTTTTGCCTCGTCTAAAGACAGGAGAATCTCG	Algae	Plant
ATATAAGATGCAATACATTTTTGTAGTTATTTTCTTTTATTCAAATGTAGAAATAAGATAATGTTTATTTCTTTTTTATTACATTTTATTCATTAATAATATTGATTATTGCAAGAATTATACATTCAATATAACAATTTCAATAGAACAATAAACGATTTTATTGATTCTTCTTTCTGCATTGAATAGAATCATTTTCTTGAGAGGTCAATTCATTTCATTATATATCATTTCATTATATATATAATCTATAAATCAAAATGAATACAAAAGAAACTTAAACAGGGGATAAAGCATAAT	Algae	Plant
TTCTAGTAGAATATAAAAAAAAATATATATAAATATATAGCATGAAATAAAAAAAAACTTATTAGCATTTATAATATTCATATTCATATATCTATCTTATTGATTCTATATTCTGTACTCATAGATATTGAAAGAAAAAGATAAATTATTCTCACTATCATATGATATTATATATAATTCATATGATATTATATTATATATTATATATTTCTTATCTTATTTATTATTAATTATATAAATCAAGAAATAAGAAATGTGAAAAAAAGGCTGTTGAGATAGGAACATAAAAACTATTCTTTT	Algae	Plant
GCAAATTGAATTTTCATAAATAAAGGAGTTATTTATATATGTCTGGAAATACGGGAGAACGACCTTTTGCTGATATTATTACTAGTATTCGCTATTGGGTAATCCATAGTATTACTATACCTTCCTTATTTATTGCAGGTTGGCTTTTTGTCAGCACTGGTTTAGCATATGATGTATTTGGTACTCCTCGTCCAAACGAATATTTTACAGAGAACAGACAAGAAGTACCTTTAATTACAGATCGTTTTAACTCTCTAGAGCAAATAGAGTCATATACAAAATCAATTTAGGAGAATAAAA	Algae	Plant
TCAAATATATATATCAATTTATTATTTATTAAACAAAGATAATATAGAACTCAAAAATAGAACTATAGAACTCAAAAATAGAACTCAAAAATAATTTCATTTCACGTAGATTATTAGAATTTGAAGAATTGCATATGCAATGATAAAATAAAATAAGAAAAAACTGCTTGAGAACTTAGAAATATCTACTATATTCAAAGAGATATAAGATTAGTAGGAGAATTTCGAATATAAATCAATTTAGTTTATTGATAAGAACTGAGCAAATTGAATTTTCATAAATAAAGGAGTTATTTATAT	Algae	Plant
TCTTTTTTTTCTATATCAATAAAATATTTCTATATCAATATTGACAATGAATGCATTCCATTAATAATTATTATTTATATAATTTTTTATTTTATAATTCATTCATTTGTCATTGAATTATTTGAATTTTATGTAATATTTTATCAATTACATACTTCTTTTAACTTTTTTTTTAGCTAATTAATTCAAATTTAGTCTATATTTTCATTGAAAATTTCTTCTTTAGGATTTTTATAACAATTTCTACTTGACTTACTTCTTATTTACAATTTGAATAAATTCAATTTAACTCAAATAAGT	Algae	Plant
AATTTGGATTTAATTAATGAAAATATTGAATTTCTCCATCTACATTATAGAGAAATTCAATATTTTCAATCTATATTTTAAATCTAGTAAAATACATATTTACTTTATTTTTTTATTTGCTTCATTCTTTTTAATCAGTGAAAACGAGATCATTCAAAACTGATTATTGTATTTTATTTACATTCATTTACAATAAGTATGAATAATTCTTATTTTTATTCTGAGTCTTATTACCAAATTAGTGTTTATTCATGAATTGAATAAATAATAATTTAATTAAATTAACAGGAGCATATTTAG	Algae	Plant
CAAATGTTGAGAGCGAATATTCATTATTGTCATTATCCTGCTCATACAATTTATGGAGTTCTAGGAATCAAAGTATGGATCTTTAGAGAAAAAATAATTTGATAAATCATTTTTTTATATTAGTATATCTTTCTATTACTATATGTTCTTTTATATTATATTCTATATATTTTTTTGTATTATATTTATTATTTTTATAATGTTTATATTTTATGTATACGATAAATATATAAATATATAAATATTAGCTTTTGTAGATTCTTTTATCAACATCATTTTATATAAATATTGTAGGCTATT	Algae	Plant
ATAACTTTATGTAAATAATTATTGCATATACAAGATACTGTATTCTGTATAATAGAATATTTATAAATTATAAATATTAATCAATAGAAACAGATAAGATTCTATTCTCTCTATTTATTATTATATTTCTATATTCTTATATATATATATTCTTATATTTATATATTATTATATTGTACATAATACAGATTATATAATTAGAATTACATAATCTAATTTTTCAAAATTTTAATGAATCATAGATTTCAAGAATATTTTTTTCTTAAATATTCTTCATTTTAAATAGATATATTTTTTATT	Algae	Plant
AGTTCCCCCCCAAATAATTTTTAGGCAAATAATTTATTTTTGTTATAGACAAAAAATTACAGACGATACTAAATTAACTAGTCAATCTTTTTTACTAGAAAAAAAAGAAATTTAGGAATTTTGAATTTGATCCGCCTTTTAAGGTCCGTTATACATTAGGTATACTTTAGAAATAAAAAAGTATTCACGGATTTGCGGGTAGATTTTTATTTTTATACCAAAAAGAAATATTAGTCTTTTCTAGTATAAGTTAAAAAAGAAAGTTATATCTATCCGATTTTTATATGTATAAATATTTCT	Algae	Plant
CCCATAGGAAAACTCCTTATTGAATCAAGAAATTTTTTGCTTTGTTAATCATTTTTATATTATCGCAGTCTTTTTGCCTTTTTTCTCGAATAAGAGCATATACGGCCTAGTTAGTATACCATTTAATTGATATCTACTAGTAAACTATACTCTATTCTTTTCAAACAAAATAAGTGCAAATAAAAACTATAATTGTTTTTATAGTTTATACTATAAGCTGCCATAGCATCCTTTGTTTTTTGTTGCTAATAAATAATAAAAAACGTATGCATTGATATCAAAAGTATTGTTTTTCTGCTT	Algae	Plant
GGCATAAGCAGAAAAACAATACTTTTGATATCAATGCATACGTTTTTTATTATTTATTAGCAACAAAAAACAAAGGATGCTATGGCAGCTTATAGTATAAACTATAAAAACAATTATAGTTTTTATTTGCACTTATTTTGTTTGAAAAGAATAGAGTATAGTTTACTAGTAGATATCAATTAAATGGTATACTAACTAGGCCGTATATGCTCTTATTCGAGAAAAAAGGCAAAAAGACTGCGATAATATAAAAATGATTAACAAAGCAAAAAATTTCTTGATTCAATAAGGAGTTTTCCT	Algae	Plant
ACTTGATATAATCTCTTCTTTTCAAGTCAGGTCAATTTCTGAAAAAAATATGAGCATACAGAACTTTTTAGATAGCTCATGAAAGATTTGCAATCGTTAGCAGATTCAATTGTTTCCTCTTGATTTTTATTATCTATCTTATTTTGAATCAGATACTGGCTTTTTATACACTGAACGACCTAACTAATATCTATAAGAAAGTTCAGTATCTTTTACTTTTTTTCATCTGGTTACGCCTGAAAAATATTGGGAGAAATTCTCTTGATTTGTTAATCCTATTTTTTGTTTTATATATGTAAT	Algae	Plant
GCTTCCAAGCAATGTCATTTATCTCTTGTTCATGGACTACAAAAACTTTTATTATCATTGAAATTAATAAAGTCATTAGCCGAAAGTATAATCAATAAAAATAATACTTCAAAAATTCAATATATTAATTGTATAGGCATTGAAAAGATTGATCAAGAAATTAATAAATTAATACTATACTGGTCATTAGACCCAGAATGGAAGCCCAAAATTGAATCCATTTCATTGACAAATCAAAATTTGATAAACCATATACATCTATTAGATAAGATAGAATATACATATGATACTTCATGCTTA	Algae	Plant
CCCTTCGCTTTTATCAAAAGCGATATCATCTCATGCTATATTACATTTAATTCCTTCCTATATACATGGTAAGCGATTCGATTTATATTCCGTAAATAAGATAGATTCTCTTATATATAGCTTAGTTTTTGATTGTTATAATTATCTATTTAATCGTTGTTTTACCCTTCAGAATAGGAAAATTTTTGATCAAATTATCAATGAGATTTTTGTATGTAAAAATGACATATCTAAACAGAAAATACAAAATCTTTTAAATAGAATTATTCTATTTCTCTAATTCTGTGTTTTGTGGTGTGA	Algae	Plant
GATCATGGAAATGCAGAGTGTATGTTTACAGATGCAGGAGATCCATGCACTTCGCATACTACTAACCTAGTTCCATTAATTTTAATTGAAGGAGAACAAGAAGCAATTTCGGGTCATGGTGGACAAGTGAAATTGAGAAACAATGGTTCTCTTGCTGATATTGCACCAACAATTTTAGATATATTACATTTAAAAAAGCCTCCCGAAATGACGGGAAAATCTCTAATTATTAACTCCAGATATGAAACTAGAAATATGGGGAAGACCTCTATCGAACTCTGACATCATCTAGATATATAT	Algae	Plant
TATTTCAAGTCAATTAGTACTTATAACTTTTAATTTATAATAAAGGATACTGTGGGTCAAAAAATTCATCCTTTGGGTTTCCGGATAGGTATTACTCAAAAACATCGTTCTTCATGGTTTGCTAATTCTAAAGAATACCCAGTTTTTTTGGAAGAAGATCATAAAATTCGCTCATTTATAAATGATAAACTTAGTAATGCTAGTATTAGTAAAATCGAAATTAATCGTAAAGTAGATCAAATCGAAATCATTATATTAACAGCTCGACCAGGTATTGTACTGGGAAAATCAGGAGCCGGA	Algae	Plant
GCAAATATGGGTTAAGCCTGGGCGCTTCTACGATATTAACAAAGTTACAGCCAATCCGGGAGATAGAATCACATTGGACAGGATTCTGTTTTTCAGAAACAATGATAAGTTAATGCTAGGACAACCCTGCATTCCTAATATATATGCAAAATGTAAAGTACTAAAACATATTCGCGGCAGGAAAATCACAGTATTCAAAATGAAACCAAAGAAAAATATGCAGTCAAAGAACGGACACAGACAAGAAATGAGTAGAATACTGGTTGAATCGATAAAAACCCAAACATCTTAAACTTATAT	Algae	Plant
GCTGCTCTTAGCCAACCACCCGTACTACCGCCAAAAGTCGGGGAAGGCATTTTTAGATTAATCGTGTTACTCATTCTTTTCTTTACTCCTAGGTACTATTCATGACCCAATAGTAGAATAGTTTTAATCTAAGTAAACAAAAAGTACATAAAGCTTGTTTTTCTATTTTTTGTACTTACTTTTCGGAGGCCTGAGAAATATTAAGAATAGTGAATCTCAACTATCTTTTCTGTTTAACAAGAATAAGACTATTTCTATCAAAATATTAAAATTAAACATATTCAAATAGAAAACATTTAT	Algae	Plant
TTGCGAAAAGCCTTACTCTGAAAAATTTATATTTCTTTACCCATCAATAAGTATAGTAGAATTTGCCCTCATTTTTATAATAAATAGAGTCTTGTATGATTTTTAGTATACTATATACTAGTTGGACCTTTTCTGTAATGAAATTATTGTTGGTTTTTATTTGTGAGGATATAATTATGGACATCATTAGTTTAGGTTGGGGCTCATTCATGGCAGTCTTTACATTTTCTATTGCACTCGTCGTATGGGGTAGGAATGGCTTTTAATTAAAAAAATACATTATAGATTGAGGAGCAATGT	Algae	Plant
TATAAATAATTAGTATTAATATATATTGATACCACTAATTTGGTTAATCTTATTTATTTTTCTTCAATCAATTCTTCTTTTCTAACTTTTATATCTATTTAATAACTGTGATTTATAAGATGAAATCGTTTTTTACTTATACACAAATTTTTATTCTTTGATTTTCACCAACTATATTTTATTTAATTTATTTGTTGAGAATAATTTACTATAATATATAATTATCATATTTATTATTATATACTAAATATAAGTAAATATATGTTTTTACTTCTTTGAATAGAATATAGGAGATCTTTT	Algae	Plant
TAGAAACTTATCACATTACATCTTTGCTCCTCGATGGGGTTTACCTAGCAAGTATTTCAACAATACTACTGGTGCACTCTTAATACACCTTTGCACCCTTACCTTGACATCATAAAAATAACAAGGCGGTATTTTTCTGTGGCACTATCCTCATAATCACTTATATTGAAATTTCTTCAACAATCAACTTCTATAAGGAGTCCGGACTTTCCTCAAATTTAATAAAAATCTGCAACCACCTACGCTTACTCTATAGATATAGCCATAATAACAGTAAAATCACAAAAAAGGAATTATTGA	Algae	Plant
AATAGATCAATTTCAGTTATACTAATGACTTTGCTCCAAGATGGGGTTTACCTAGCAAATATCTTGATAATATCTCTGGTGTGCTTTTACCACACCTTTGCACCCTTACTTAATTAAACAAATAAGTGGTCTATTTCTGTGGCACTTTCCTCATAATTACTTACATTGAACTTTCTTCAACAATCATTTCCTATATGGAGTCCGGACTTTCCTCAAATTTTTTTAAAATCTGCAACTACCTACGCTTACTCTATAGATACTTTAATAATAATAACAAAAAAAATAAAGAGGAATCAAGAA	Algae	Plant
CAGCAGCTTCAATACCATTGGCTTTAAACGAAGCTTTTAAAACAGGACACATTTGTAATGGTGACATCATTGTAATATCGGGCTTCGGAGCAGGATTAACATGGGGAACAAGTATTATCGAATGGAAGACTCTACAGTAGATGCTAGAATCGTATACATATATTATAATATCAATAAAAAGACCTAGGTATTATCATACAATGGTAATATAATTAGTGTCACTGAAATGATTCATTTCATACACTTTTTCACAATCTGTTTATTAGAAAAACTAATTTAATCACAGGGGATATTTTATCT	Algae	Plant
TATTTTATGTCATCTTTCATATATAGAAGGAGAAAGAGGTTTAAATTATGATGATTTAATTAGAGCAGCTACAAGGATTTCTCAACGATTTGATGATCCTCGTTTTTTCAATCTATTCTATATGTTCTTGCAAAATTCGGTGGATTTTACCGATCATATATCCAATTTTATTGTTGATGCAGTAGATTTTGCGATTTTTTATCTTCATAAAATCAATCAACTAAAATAGAATGTAATGAGTTATTTATGTTACTCTAGACATTGTAATAGCATATATTTATTTTATAGTTTGGAATCTTT	Algae	Plant
CATAATTTCAGTTTTCATAGGATTTTTCTTGACAGCTGCTTACCCTTTTTTCCAGTTATCAAAGAAAAAAAAGATTTCCTATTTTATTCCATTAATTTTATTTTTACTAATAGGATTTCTATCAAATATTCTTAGATTAATGCTAGGATACAGTTAGAAGTATAAAACTGCAATCCAAAAATCTACAGAGAACTTTCTAAAAGTTTTCAAAATTCGACATATATAATATATAGTAAGCTATTCCTTCCGAATCTGACTTACCACCCGAATCATCTTCACTACTTATTAACTACTTAATTC	Algae	Plant
CGAATTGGAATAAATTTTTCGTCTAAACTCATTTTGAATTAGTATAATATATAGTAAGATTCTAATCTATTATACAGAACTCCTTCCTAAAAGGAAACTATTTCTCGAATTTCTTATCGATTACGAAAGAATAAAATGATGCGAATTAAAAAGAGTAACTTTATTGATGAAGTCAGAGATCCGAGAGATCCATATAATGACAATATCGATGTTGAAATTGAATTTGAAGATGGTTATTCTTATACAATTGCTGGTAAGCCTTAAAATTAAATATTAAAAATTATAAAAATTACTTTTGAT	Algae	Plant
TCTTTTTCTAATAATTCGTTATAACGATCCATATCAAAAGTAATTTTTATAATTTTTAATATTTAATTTTAAGGCTTACCAGCAATTGTATAAGAATAACCATCTTCAAATTCAATTTCAACATCGATATTGTCATTATATGGATCTCTCGGATCTCTGACTTCATCAATAAAGTTACTCTTTTTAATTCGCATCATTTTATTCTTTCGTAATCGATAAGAAATTCGAGAAATAGTTTCCTTTTAGGAAGGAGTTCTGTATAATAGATTAGAATCTTACTATATATTATACTAATTCAAA	Algae	Plant
TTCTGTTTTTTCTTATTCAGGCATAATTGTATAGAAACCTAAATTAGAACGATTTTAGGCGGTTTTTCATGCGTCTGGGAGTACTTCTGTTTCTGTTTCTATATTGCATAAAAGCAATTAGACAAGGTAATAAAAAATTTCAACGATTTTTTCTTACTTGACTATATCAAAAGCGCACATTATAATAATAATACATGTATGTATACACTCAAAACAGTTAAGAGGTTATAGCTATGATACCCATTTATTTTAGTTCAAAACTATCTAAATTCAAAAAATTTTATATTATAAGGGGGTTCT	Algae	Plant
TTTTTTATATTCAGTTTATCCAAACTAACCGGGGTAACTGTACCGTCCCCATTATCTTTTCTAAATTCAATAGAATAATCATAATTTATATGAAGACGCAACCATCTATCAACCGATAATTTTGAAATATGTTCATCCAATTTATCATTTGTAAATACTACTATTAAGGGCGATTCAAATATAGCTTCAATATACTTACCATACATCGTATCCACAATAAATCCATCTTTTATGTCTTCGATCGCAGCAAACATATCTTCTAATGATTGATTTTCACCTTTTGTTTTTGTTAAATTTATC	Algae	Plant
AATCTTCTTCTAAAGCATTAATAATAAGCCCTCATATATTTGATATTAATCATCTTAAAGTATGTCAGACATATATTTAGAGAATAATCTGATATTTTATTTTATGTTTATAAGGTTTTTTTATGGTTAAAGCAAAAATAGATCAAACAAAGAAACATTTAAGTAGTGTTATCTCATTCTGTATCTTTATATTGATTTTTTTGATTTTTTCTTTTAGTTTAAAAATAAAAAAAAAACAGTTATTCCTTTTTTATTTTATTTAATAATGGATATGGGTTAAAAGAAGGATCTGGGGTTTTA	Algae	Plant
TAATATATTACAAGTCATTATTGAAATGAAACTAAGTACTTGATTTCATAAGACATTTTTGTTATATTTGTTCAGTATACATGCGGACGTGGTGAAATTGGTAGACACGCTAGATTTAGGTTCTAGTAAGATTATCTTGTGAGAGTTCGAGTCTCTCCGTCCGCAATCAATAATAACTTAGTGAACTTTAAAAAAAATAGAGATTTTACTTTGAAAAATCATTGATTTTCTGTAATACTTTATTTAACAAGTCAAAAAACTTGGGAAGTATCCTTGCCTATCCTAAAAATTAACAATATT	Algae	Plant
TCATAATAATATATGATTCTTTAGGATCAAGAATTGTGAATTTTTTTGTCATATTTATCTGTTTGATCTTTAGTTTATATATTTTGATCCAATTTCTTATAGTTTCATATATAAGAAATTGTCCTAATTGCTTCCAGGCATGATCTTTTGTGTGTGATTGAAGTTTTGTGTTTTGTACAGTGCTCGATAAAAATTGAGTAATTGGATGAGATGTTGTGTATATATTGAGTTTCATTATTCTGGCCTTAATATGCTTATTGTCTCATTTATCATATATGTTATAGTCAAGGATAGATATCT	Algae	Plant
AAAATTCTATCACTTGTCATACCTTTTGCTGTTAATAATATAATGGGTATTTTATATGAAATTTGATTTGTACGTATTTCTTTGATTAAATCATAACCATCTAACTGTGGCATCATAATATCTGTAATGATTAAATCGGGTTGACCAAAACCGATTTTTTGCAATCCGTTATATCCATTTTCAGCAATATCTACCTGAAAGTCTTCTGATCTTAGATAGCAAGCAATAGAATTTAATAAATATATATCGTCATCTATAAGTAGTATTTTTTTTTCATTTTGATATGTCATGTCAATTTGT	Algae	Plant
GTCAATTCAGTCTTTATTAAATAAGATTGAACAATATATAATATTTCTATGTTTAGAATCAGAATGGAAAGCAAGATTTAGATATATTTTTAATACCAATCTACACAATGATTTATCATATAGACCGGAATATGAGAATGTTATATCTAATGATTATCTGCTTAGTACGCAAAACAACTTTTTAGTAAACTTTAAGTTGTATATACCTAGTAAGTACATTAATTTGATATATATAAAAAAAAAATTCATACTTTTCCATATTTCTTTTCTCGTGTAGTTGAATGGTCAAAGATACAAAAC	Algae	Plant
ATATATACTATATAAATATATACTATATGATATAAATTTATTTGTATATACTATATTATTATTATCTATATGTTATTCTATATAATATTGTATTAATTATATAATATCATATATTAATTATTATTATATTAATTTTATATTAATTATTATTATATTAATTATACTATATTATATTATATTATATTATATTATATATTATATTATATTATATAAATTATATACTTATATACAACTAAAATAATTACAATATTGTAATTATTTTATGATATAGATAGGTTGTAAAGGAGGATAAACTCACTT	Algae	Plant
GACACCGGTTATAAAGGCACCTAGTAAAATTAAGACAAGTTGATTATCAGAGATAGGCATTCTTTTTCTCCATTTTTTTTTATTATATTTTTTTATTATACTATATTCTATTATTATTATACTATATTGTATTTATTATTCTATTTATTAATTCTATTTGTTATTTATTATGATTTATTATGATATGATATATATATTTATTATTATAGATTAGAGAAAAGAATAATTTTCATTTTGAATTAGCATTATTTCCTATTTTACAGTTAAAAAAAATTATTTGATACAGAGAGGTCAATAGAT	Algae	Plant
AGGACCTAATACTATAATTAAAGTAAGAGTAACAAGCTGTGCAACCACTTCTATGTTCATATCTATTGACCTCTCTGTATCAAATAATTTTTTTTAACTGTAAAATAGGAAATAATGCTAATTCAAAATGAAAATTATTCTTTTCTCTAATCTATAATAATAAATATATATATCATATCATAATAAATCATAATAAATAACAAATAGAATTAATAAATAGAATAATAAATACAATATAGTATAATAATAATAGAATATAGTATAATAAAAAAATATAATAAAAAAAAATGGAGAAAAAGA	Algae	Plant
ATCCAACTCAATCTGAGGAAACATATTCTATGGTAACTGCTAATAGATTTTGGTCTCAAATTTTTGGAATTGCTTTTTCAAATAAACGTTGGCTTCATTTTTTTATGTTATTTGTTCCTGTAACTGGTTTGTGGATGAGTGCTATTGGAGTAGTAGGTCTTGCTCTTAATTTAAGAGCTTATGATTTTGTTTCTCAAGAAATACGTGCAGCAGAAGATCCTGAATTTGAAACTTTTTATACCAAAAATATTTTACTTAATGAAGGAATTCGCGCTTGGATGGCAGCTCAAGATCAGCCTC	Algae	Plant
TAAATGTAATAAAGATAAAGAGATATATTTGCTTCAATTCAATAATTTATTTGAAATTGATTAAAAAATAGAATATAAATAATTCAATTCATTTGTTTTTATGTTTATTTTTATTTTACTTATAATCTAGTATTATAGATTATAGATTGTCTATTTATTTCTATTTTAATCATTTTTTTTATTTTGTATTTTGAGTGATAATTATAAAATTTGAATGATCATTTTTTTCATTTCTTAATTCAAAACAATCAATAAAATACAATATAGAAAAAAAATATTCATAATCAAGGAGAATTCAAA	Algae	Plant
TAATATCAATTACTAATCAATTACTATAATATATGTAATATATATATAAATATGTAATATTATGTAATATATATATATATAATATACATATATAATATACAATATTTACTATAATATAAACAACAAATACAATAATAAAATAGAAAACAATAGAGATAACACATAGTTAGAAAATAATAAGAATAATAAATAGTTATAGTTCCAGCTTTTTTGGAAGGAGTTTTTAATATTTGTTTTGAATCTCAAAATTCAATTAATTATGACAAAATAATTATTTACTTTTATGATCACTTATTTTTT	Algae	Plant
CAAGAATTCCGAAATATTGTTGAAGAATACTCGTCATTACCAGAGACAATATCATATGAATCATATTGCTAATAATAAATAAATGTCATCATACTTATTATTTTAAATTAATTATTGTTAACAGAAGATTTCAAGACAAGTTTAGTTGTTTATAATGTATGGAAATACGAGTCAAAAACTTGTTTCGATACCTGAAAGGATTTGGTCACATTGTGTACCGTATCTATTAATTTCTAGGTTATTAATACTAAATTAGAAGCGAGCGTTTTTAGTTCCTTGTCTCATGAGAGGAGAATCTCG	Algae	Plant
GGAAATGCTTCGGGCCTATTGCATATCTCAGAAATTTCCGATAGACATATCAATAATTTAGAAGAGATCTTCCAGATTGGCAACGAAGTCATTGTATCCATAATACACTTAGATACTAAACAAGGGCGAATATCATTATCAACAAAGTTCTTAAAATGAAAATTGTTACGAAATATTGCTTTGTTTGGTTTTTTTCTATCTTATAGGATTAAACTTCTATATCGATACTAATACATCGGCTGTGAAACAATCTCACAGTTGAAACAACAAAGTCCTTATTTTTATACAGGGAGTATACCC	Algae	Plant
GGAGCGCTTCGGGATTGTTGCATATTTCAGAAATTTCAGATAGGCATATTGATAATTTAGAATCAATTTTTAAAATTGGCAGTGAAATCTTAGTTTCTATAATACACTTAGACACAAAACAGGGGAGAATATCGTTATCTACTAAATTTCTTAAGTAATTTATATTACGAAATATTGCTTTGTTTGGTTTTTTCTGGCCTCAAAAGATTAAACTTCTATATCGATACTAATACATCGGCTGTGAAAACAACTTCACAGTTGAAACAATAAAGTCCTTATTTTTATACAGGGAGTATACCC	Algae	Plant
CAAAACAGGAATTATTCATGTTCCATTTGGTAAGATGGAATTCACAGAAGAAAAACTTCTTGGGAATATTGAAGCAATCGAAGATTCAATTAATAAAAACAAACCTTCTGGAGCAAAAGGAAAATATTGGAAAAGCTTCTATATATGTAGTACGATGAGCCCTTCTATCCAAATAGAAGTGTCTAACTACAAATAGCTATTATAATCTATTGTATTATGTTATACTGATCTGACCTGAACAATTTCAAACCAAATAAGTTTATTATATTCGAAAGCTATCAAAATACTAAAGTTGAAAAC	Algae	Plant
AGCCTGCACTTTATGGTAACAAATCGAATTGTTTGTTTTATAATATAAAAGAGTATTAGGAGGACTCAGTGTAAAGATAGATGATTTGTGCTGTGTATATTTTTTCACGGTACTAAGAATGCCATGCATATTGACTAAAAGAAGAGATGGGTCTGTTAAATAAATAACATCACCTTCTTTTAAACTTAGCAATTCAAAAATGCTCTGCGATTTTAATAGTCTATGAATCCAATTATTATAAATCTTAGGAATTGTGGAAGGCATTATTCTGTTAGTATAAAGTTTTTGAGGAGGTTTTAG	Algae	Plant
AATTTCATACCCAATTTTCACTTTTCGTTGGTTAACTATTCATGGAATAGCAATACCTACCGTTTTTTTTCTAGGTGCTATTACATCTATGCAGTTTATCCAAAGATAAAAAAATAAGGAGACAATATAAATGAGTGGTCCTAATCCTAATAAACAACCAGTAGATTTAAATAGAACATCCTTATTTTGGGGATTATTATTAATTTTTGTTCTGGCAGTTTTATTTTCTAGCTACCTATTCAACTAGAAAGTAGTAATCTATTTCAATAAAAAAGAGAGAATATCTAATAAGGAGGAAAA	Algae	Plant
TGAAAACTGGAAGAAAAGTTTAAAGGGCTTTGCACTCGATAGATGATTGCAAATTATACAAATTCGATTAGATATTTCCACAATTAGCAGGGATCGTGTCAATAAGAGATGAGCTTGAGCGATTTTTTTTATGTTATACTAGTGTGAAATTCAGTTTTAGAAAGTAGCGTGCACAAGCATAGGTTTGACACGACAGAAAAAAGGACTTGTAGCTACGCATAGGATAATGTTCTTATAGATATATTAATATATTACTTATTACTTCACTAACACTCGTTTTCAGTTAAACCAATCAAATAC	Algae	Plant
GACTCGATGAGTGAAAAATCGAATCTTGACAGAGCTGTGTGAAACATGTGATAATAAGACCAAGAAGTTAGATCAATCACAAAACCAGCCACGACTAGTAAGTGGGACATTCACCTAGTATATGCGTTGGAGCGAAGGCCCTATCTTCTTTCAGCTTTGCGGGTATCGTATATTGGTTATTACCTCAGTCTTCCAAACTGATGAGGCCGGTTCGATTCCGGCTACCCGCTTCCTACACTTGCCTGATACACTGGATTGTATATAGTCTTAATTAATCCCAATTATCAGGGAGGAACTTGG	Algae	Plant
CTTAATTCCCGTCATAGCATTAAGTGCTTCGAAACTTCTACGTCCTCGCGGTGGAGGACCAGAACGTCGTACAACTTATGAGTCTGGGATTGAACCCATGGGTGAAGCATGGATTCAATTCAACATTCGATACTATATGTTTGCACTAGTATTTGTTGTATTTGATGTCGAAACTTTGTTTCTATATCCTTGGGCAGTCACGTTTCAACGTCTAGGACTCTCTGCCTTTTTTGAAGTACTTATCTTCATTATTGTCTTATTAATTGGATTAGTATATGCTTGGCGCAAGGGAGCATTAGA	Algae	Plant
GATATGCTAGAATCGATAAATCAAATGCAAATTTCGAGAAGAAGTCCTACTAGTTGAATTCCTACTAGATCAACAGGCAAATTAGTTACTATCGAAATCCAACAACTATGGCGTCAACTTTCCAATGGACTAGGGCTTCGCCCGCTGTCTTAGTTCTACGTATGGAGACAAGTTGTGAGGAGACACGTGAAAACATAACAACATATTAATACTTGAACACACATGCAACTCATTGGTACCTCCTATAGCAAGAAAGTCATACCGTTATAAAGGTCTCGAATAGACCTAGAAGGAGTATAG	Algae	Plant
CTAGCCTATTTTCGAGTTCAGACAACGGGTGAAGCCCTCGAAATTTCGTCAGATTCATACTGTCGCGAGAAGAAAATGCTTCTAAGGCTGTACAAGGGGATTTAGGGCTTGATCCGGGCCCCTAGTTTCTACATAGCTGTTCATTTCATTCACCATATTCGTCGGCTCTTTTGTTGGCTCACATGATTTGATAGGGTTGCATGACCTTCGAGTGACTCCATCCAAGTGCATGTGATTAGATGCGTACAAAATCCAAAGTCCAATGAAGGACTCTTCCGCACAAATTAGGGGCAATTTACC	Algae	Plant
GGAATTCAAGCCTTAATTTTTGCTACTTTAGCTGCAGCTTATATTGGTGAATCCATGGAAGAACATCATTAATTGTAGAATATTTGTATTCTTACCATCTTTTTTGGAAGATGGTAAGAACAGAGCTTATTTTTCATAATCTAGATTTCTTGGAATAAATAAAGGGGCTACACCCTTCTTTAATACCCAAACTAGTTTTGAATTTTTTAATTATTATACAACTATGGTAAGTCTATTTATATGCCCTTTCATAGTCATGAAATCAAATTTAGATGCAAATGAAAAATTTCAAATTGAAGA	Algae	Plant
TCATTTCAATTTAAAATAATTCGGATAGGAAGAACAGAAAATTTTTGGATTAAAAATAAATTTTTATTATCAAAATTTATAATGTATACTGACAGCGTTGTTATACTTTAAATATGGAGAAGATTAATGTTTACTCTCCTTAGTTATTTAGGATTATTAGTGAGCGCTTTGATTACAACTCTTATTTTATTTATTGGACTTAGTAAAATTAGGTTAATTTGAATGAATTGAAACAACAATGACACTGTTCTTTATAAAAACGATATTCGATTGTTGTGTTTTAGAATCCAATTGTGGAGA	Algae	Plant
AAACGAATCTGATATTGCGTTCCATGTTTAACTTGATTACAAATCGAAACGCATCTAGACTATTGGAATTGCCAATGTTTTCCCCAAAAGAGCTATTGGAATTTCTGAATATGTTCCCCAAAAAACATGCGATCCCCACAGAGGACGGAGGAAGGAGGGAGAGGGGCCCGCAAGGCGTCCTTCGCCTGGAGGTTTGAGAAGTGGCAGGAGCGAGGGAGGGGGGACTTCGCCACCCTTATTTTACATTAGAATGTTGATCAAAGTGTTGCTATTTGTTGTTATTCGGGGAATCCATCATAT	Algae	Plant
TATAAAAATCAAAAACAGATATTAATAAAAAATAATACATTTATAAAATAATATATTTTTAGTTTAAAAAAGAAAAACTATACTATACTTTCGCTTGATAAGATGCCGCCATGGTGAAATTGGTAGACACGCTGCTCTTAGGAGGCAGTGCTTATGCATCTCGGTTCAAATCCGAGTGGCGGCAAGTTTTTTACATATTCAATTTTTATTATATCTTTTTTGTATTATAAAAATTTTCATTCCATATCTTAATTTTATTTGAATTATTGACCATACAATTAATCATAGTTTATCAAACAA	Algae	Plant
ATAGAATTCTAGGTATACCTTTTTTACCGTCGAGCGCTTTGCCTTATGTTAAATCGAAGATTTAACAAAGAACTCTTTGCTTTCACTAAGTGAAAGCATAGGCATAGGTAAAGGTAATGAGAAAAGGGCTTGTTACGATTTCTTCGATTCCACCAGCATTTATTAAATCAAAGATTTAATACACGCTTTTTTTGTTAAATCTCTGATTTCACAAAAAAGAAGATTTGATTTGAACAAAAGCAAAGAAAATTAGATCAGACAAAGGCTTTGTTAATTACTGCGTCAGAGAGGAGATGTGCG	Algae	Plant
TGAGTCATTACTTATAAAACGCAAGAAATGAGATTATGATATAGTCCATCTTAGTAATTTTAAGAGTACTAGTCTTACTTTTAGAATGAGAGGAAACTCTCTATTAAGTAGTTAGGTATGCGTCCATGGATCGCTGTAGCTTACTCTGCACCAGTTGCAGCTGCTACTGCAGTATTCATCATCTACCCTATCGGTCAAGGTTCATTCTCTGACGGTATGCCTCTGGGTGAATAAAAATGCCCCTTTTTGGTGCAAACCAAAAATGATAACTCGTCTAAACGGAGGATCTTCATTTTTATT	Algae	Plant
GGAGGAACTTCTCCATGAAATGAAGGAACTTCTCCATGAAATGGAGGATTTCAAATTAATAAATAAATAACCCTCTAATCTCATTTACCGAGAATTAGGAGTTAATAAAATAACCGTTTACCAAAAAAATCAGATTTTTTTCTGATTTTATTACAGAAAAACTTTCTGGATAGTTTTACGAATATAAAACATTGTTTTGAAAAAATAAGTTTAGTTTTTTTCTTTTTTTATGCAGCAAATTTTTATTTTGTAAAATATTGACAAAGGAAACGGGATTGAACCTCTAGGAGTTATTTTTCA	Algae	Plant
TTTCGGTTTAAAACGGAAATGAAAAAAACTACTTTTAATATTTAGATTATGGAATATAAAGATTTGGATTTTAACTTTCAACTGGTAGGGACTGGAAGGAACTTATTGGGAATCCAGATCCAGAATTGTGTGGAAAAGTTATTGTTACAGCGTACAAGGCGGTACAAGTTTCGCTTCTGTTAAATAAAACCGGTTATCCTCGAGAGGTCGCTGTGGGAATTGAGGTTATCTCTAAAAAACAGAAAACAAATACCCCATAAATCCAGAAAACCTATCTTCTTATTCGTATTTGAAAGATCA	Algae	Plant
TTCGAATCCCTGATTCAATATGCAAAGCAATCAATTGACTTTTCAACTTATTTAGAAAATATTTCGTACAGAAAAAATTCTTTTAAATAATTTTAAATTATTTGATTAGACAAACGTGGGGGATTGCGCTTTGCGCAATCTATTCAATACTAAACTAAACGAAATTTAAAAATAACATAAGTCCTAATTACAAAATTAGTTTGTTTAAATTGTATTTAAATAGACTTATGGATACTATACGTAATTAGTAAAATAAGAGAAAAATAAATAAAAAATAAATTAAAAAAAGGAACTCATTAT	Algae	Plant
GTATTTTATTTTCCATAATAAAAGGGAAATAAATAAAAAGTATTAGCTAAAATGGTTAAACTGATACATATATATATAATGAGAAAATAGATATATAAGAATAAATAGAGATATTTATATGTATCAATATAAAAATATAAAAAAATTTAAAAGGAATATATATTATGAATATAAAGAACATAAATGATAGTGAGCTGTCTTTGTGGTTAGAAAAACATGCATTGATCTGTGAAATTCCACCTGTTCATTTTTCTTACACACCAAAAAGAACTACTACCTTTTCGCTACAAGGGGGAATAA	Algae	Plant
AGAGCTCAATTTGTGGACGAAATCGTTCATTTAATTTCAATGATTCAAAATCTTTCTTATGAGAAACTTGAAACTCTTCTCTCAAATTTTTCATTTGTTGCTTTATTTTTTTCTATGATTACTTATTGGATTCAAACCAGTGGTATTTTTCTCAAGTCATCAAAGAATAACACTGTTCAATATTCTAAGAACACGCTTCAATCAGATCTTGTTTTTGCAAATTCAGAATTGGGTTCTCCTGTTCTTGATTTTGATAAACAACAAGACAATACTGAAAAAAGTGCTGAATTTGCAAATCAA	Algae	Plant
TTTTTCAATTGCGCCTTTTGCTTATAGAAGATAAATAATTTCTAAACATATAATAAAAATCACTGGAATCTATTTAGTTCGCTGATATCCGACATGAAATTTCATTTGCTTGATTATGTCAAGCAATTTTTCGTATAAAATTATTGATATGTATCGCGAAAAAAGTAATTGTCAAAAATCAAATGCATGGGTTTTGTTTATTTATTTTGGGGACATATATTTACTATAGATAAAAACTAAACGATAAAAAACGAGCACGCCTATTACATATTTTGAAATTTTCAATTATATTTGCTAACT	Algae	Plant
TTCTAGTTTCACAAAACTAGTCGAATAATCGGGTGAATTGATGGGAATTTAAAGTGCGAATAGATTTCGAAAATAATCGAAAATATAAGAGCCAAATGCGATTCGAGTGGAAAAGGGATAGGCATCCATCAAACTAGAATGATTTCGATTCGCATGTGTTTTTTCGTGCTTCGGTATTTAAATTCAACTTAATGTTCTAAAAAAGGGAAGAAATAGAAAATAGAATAATGTTGAAAATACTTCCATTTATGTTATAATATATATAATAAATTATTTCACAAATGAAGGAAAACTTTTACC	Algae	Plant
CTATCACAGAAATAAACTAGAAACTACTTGATAATAGATAAGTTCTTTTAAGGTGCTACGGAACGAAAATTAAATGTAAAAAAAAGAAAACTTAATCTGCTTTTCATTAGGTTCCCAGCGTATGGTAAGGCATGAATGCCTTACCATACGCGGGAAGAAGAATATAAGAATAGATAAAGAAAATTGAAAAAAGAAAAGTGGGCTTCTAGTAATTCGAGGAATTTCTTTTACTTCGATTAAAAGGAACTTTAAACATCACTCTTTCTTTGTTTCTTTTACTATTAATTTTTTACCACTATT	Algae	Plant
AGAAGAATAAATAGAAAAATAGGCGTAAGGTCTAGGTGAATACTTTATCACGATTAAGGCACAGAGTGCATTTACTATCGACCAAAACTTAAAACTCAAGTTATTTTGGTCGGGTTAGATCGTGAGTTAACTTTTCATTAGCGATCCCTTCTTTTGCCTAGAAAAGGCCTGCTTTTTTTTAGGTATTCAAATACATAAAGAGCCTGTTTTTTCCAATGGGAACACTAAAACTAATACCAATTAAAGTATAGAAATAACTATTTGAATAATATTGACTGATTTTGCCTTTTAAACTTTATT	Algae	Plant
CTCCGTATTTTGTTATTGTAGTATCTAATACCGTCCGCCTCACATACTTCGAGTAACTAAAGTACTTAAAGCAATCTTAAGTGAGTTTGGGGTTCCAGAAAAAGGTATTTAACGCTAGGATTTGTCTAGAGAGGCCGCATATTTAATTGAAAGGGGGGTGTGTGAATACTACGATAGTGGGCGCGGCCGTACTAGCGTAGTATTCCTCGCTACGCTCGGAATCCGGAACAATAGATATTACTTGATCTTCAAAACCCTATAGAGATTCTTTAATTCTGATTCTATATTTTTTCGTTCTTT	Algae	Plant
GCCCGAGTGATTCACGAAGTGAATACTCTTTATCATATTAAAGGAGAGGTACGCAGTCACTCGATTTTAAGAGAGAATTCACGAAGTGAATACTTGAAGAATGCGAGGCGGGTTCGGGCGAAGCGAATACTCGCCAGAGAAATACATGCTTGTATCACTCGTTAGAGAATTCACGTAGTGAATACTCTCTGCGCTCAGAACCTTTATATTATCTTATAACACATACTCCCCCTATGTTCGGGGTTTATATCATAAATCCATGGTAGAAGAAAAACCTATTCGTTTATAGTCTTCAACAAT	Algae	Plant
AAGAGTGGGGGTTATATCATAAGTTCTATAAATTTGACAAAAAATCTCTTTAAACTATATATATACATATAAAAATGAAAAATAAGTAACTGGAATTTGTCCATATGGCGAATAGTTCATTGATTTGTGGTTATTACCCAGAGTTTATACGTTAGTTTAACGCGATAAATGTGTTAAATATGGTATATATTTATATATGATATTACTTATTTTACATATATAAATATGTAATATGTACTGTAATATATAGCACACAAATCGTACATAAAAATCGTTACTAAAGTAACGAAGGAGTAAATC	Algae	Plant
AAGAAAGTTTGGAACGTTGAGACAGTTTAGCAAAAGCTAACGTTAACAATATCGATAATTAATGTCTAATATTTTTGATTTAAAAACATTTAAAAAAAAACATTTAAAAATACGATTTTTTTTTTATGCAAAATGGCGGCATGGCCAAGTGGTAAGGCAGAGGATTGCAAATCCTTTATTCCCCAGTTCGAATCCGGGTGTCGCCTTAAAAATATAAAAGCTAAAAATAAAAAAATAATAAATACGAAGTTGCTAGTTTAATTAGAAAATCGTCTATACCACATTTGAACTGGAGGATAT	Algae	Plant
ACTTTCCCGTCAAACGACTTTGGCCCAGTTTATTTTTATTTTGAATAGTCTATTTGATTTTGTTAAAATAAAGATATTAAAAATCCTCGGACAGACGAATGATGAAATTGATTCTTCGGTATCAAGTTTGTCATTTGTCCATCAGTTATAGTTAAAAATTGTAAATGAATTCTTATTGTTACATACTAACTAGTATAGAGAGCCGTATGCGAGTAATCTTGCAAGTCCGGTTTGGGGACAGAATGCTAATGTGGTTAATAGTTTTTCTAAAAATTTAACAGTATAGTGTTCAAGTTCAAT	Algae	Plant
TGCTGCCATTACTAAACCTCCAATAGCTGTTGTGTATAGTTGAAGTTCACTTGTAATCCCGCTTGCTCTCCATAATTGGAAGAATCCTGAAGTAATTTGAATACCTTGGAATCCACCTCCTACATCACCATTTAAGATTTCTTGTCCAACAACTGGCCATACTACTTGTGCACTTGGTTTAATGTGAATTGGATCACTTAACCAAGCTTCATAATTTGAAAAACGTGCTCCATGGAAATACATAGTTAGGTAAAGTTAAATAAAAATAAAAACAATATTTACTTCCCATTTAATCCGTGC	Algae	Plant
TGATGGTACCCCAGCCCCCTACGTCCCACCCCAGCCCCCCAAAAAAATTATGGGTCTTAAAAAGGGGAACTTTATATTGGAGGTACTTACGTCGTAATGATTTCTGTTCAAGTTATAAATTATAAAGCGGTGACATTCTTAACGGGCTAGTCCTCCAATTAGTGCCTATAAAACAAAAAGAAAAAAAATCTTTACCTATATTTTTGTATATAAAAATTGATGGCACAATCAATTTTTAATTATATGCTTATTATTATTCAAGTTCGCTAATTCGGAATCAATTGTTAAAGGATTAACTTT	Algae	Plant
AATAGACATAGAAATTATTTAAACAATCAATGGTGGAATGCTCAGTTACCCGAGCATAATTCCGAAACGACTTTCCTTAGTGATATTGACTGGAGATATACATTTGTTGATTCTGTAGGCGATATTTTAATGGACTACCCAGATGCTGATCAACATTATAATACTCGTGAACGCAAATTTAATACAGAAACTAATTTTTATTGGCCACATTCTAATCCACAAAATCAATTTAATTCTCAAAAATTTTCGACGCCTCAACACCTTAATCAGACTGAATTTGATATTAAAGAAATTTATTAT	Algae	Plant
AATACCATATCTACTTAGGTCAGTAATGGAACAGGGTAACCTCATATTCTTATCTTTCATGGATTCCTTATATGTACATATTAGCTATGCTAACTTGCTTCATAATTGGAACCCCTTGGAAGAAGCGCGCTGCTCTAAGGAATATGAGGAGAGGATGGCCCAAAAAGCGAATGCCCAGGCATAAGCCTGATAAAGACTCTGAAAAGGGGGGGGGTAATTCCCGGGATATGCATACTTGGGTCGCGGTAAGAAAAGATTCTAGTTTAAAATTTATTCTATATATAAAGGAGGAAGGTAAAC	Algae	Plant
AAGATGCACACATTAATTATAAATATAATTTCTTTTCGTCAATGGTAAAAAAAGTCATTGAAAATTGATTATTAATTTAGCGAAAAAAAAAAATATATTTTATTTTTTCCTACGGATTTTTCTTTGAAAATAATCCGGTATTAAAAAATTAAAACCAAATAATTTAAAATCGGAAAGTTGGTCAATTAATTTGGATATTATAATGATTATGTGTGCGCGTACAATCAAAAAAAATGAGTGATTTTGCTTAGTATTTTTGTATTCACGAATGTGAGTAATTGAAGGTTTTTTCTTAATTTT	Algae	Plant
CGTGGTGAAAAATGAAACCAGAGAGTAAGCCACAAAATAAATGAGCACGAGCTTTTTTTGTGCCAATCTTTACCCTCCTCGGATAAGAAAGGGTAAAAATTGGCGCAAAAATATTAAATAGTGCCTGATAGGGATATTTACTTAGCGTAAGACAGAAAACTCAACAAACTTATTACATATAATAGGTCTGTTGAGTTTTCTTTATACAAGCAAAGACCCATATTGGACATCTTTACCGCTTTTTTACAGTGATTGCCTATATATACATTCGTATGATCCAATAAAATTGGATCGCTGGCA	Algae	Plant
GTTAATCATAAAGAAAATTTATTCTTTTTATATCCAGTTGTTTCTGTATCTAATAAATCAAATTACGACCCATTTCATATTAAGACATCAATCAATATGAAAAACAAATTTTATCAGGGTAATACTCTGTCTGCGAGTCTCTTTTTACCTTCGCATAAAAAATACTCCCCGATGACCTCATTTAATGAGCCCGCGGATCGTAACATAGAGAGAAACGTGCGTCGACGAAAAAAAAACGAGGAGTTAAAGGGGTTTGCAAAGTCGTTCCTCCCTTCACGAGGGAATGAACCCAAATGACAA	Algae	Plant
TTATTTTCGTTTTCGACCTTCTTTCTGTTTTTATTTTTCTTCCCACTACTCGCCGCGCGAGTCATATAAATGGATTTGCGGGGGCGGGTCTGCATTATCCTTTTTCAAATAATCCCATTTTCAATGGGTTCACTGGATAATGCAGAGTAAGAAAAATTGATCGAAGGGTTTAAAAATTTTTTTTTTATTTCAAAATGTCAATTTTCAGATATTTGAGGTTTACTTTTTGGTATTATTGGAAAATCTTCATTTTGTGGCTTATCATGTTGATTTTTACGGGGATATATTTCGAACAAATTA	Algae	Plant
GTTTTTCGAAAGAGACCCCGACAGTAATGGGATAATAGGGGGACGAGAAATGAGCACGCTTCATTTTTTTTCAAAAAATGAAGCGGCGTCGGGAGAAAAGGAAAAAAAAAGCCTATTCGGACAAAGGTTAGAGTTCAAAAATCGCGATAGAAAGTCGGCTAATGCTTATCTATCAAGTCCTATTCGGGAACTACTCGTTGTATCTTCGAGTAGTATCTAAATTTCATTTAATAAATAAATAAATAAAATAGTATGTTATTACCTAAAAAAGTTCGGTACCGTAAACAGTTCCGAGGACGA	Algae	Plant
CTGTTTTCGAGAGGCTCTTTTTAAATTTAATCATAAAGAGCGCATTATAAAAAAATGGAACCGACTGGTCATTCCATACATATAATAAGCAGGCTTATTATATGTATGGAATGACCAGTCGGTTCCATTCTTTTTTTTAATCCTCCTCCGGAGGATTAAAAAAAAAGGGGGGGAAGAAAGAACTCCCATAGGAATTTTTAAAAAAAAGGTATATAAATATATTACGGCGAGCTCCCGGGCAATAATAGATTTATATAGCCATCGGGGGCAAGCCCCAAAAAAAATAAAAAATCTAAAAAT	Algae	Plant
TTTTTTTTTTCTGTTTTGTTTTCCCCCCAATTTCAATGGGCTATTCGGAACTTTCCACCCCGGTTTTCATGGCCATAAAGCTACGCGGGGGGGCATCCATTCTTCTTTCATCGAATAGATGCAAATGAAATATATGGCCATGAAAACCGGGGTGGAAAGAAAAAAACGAATGATATTCGAATTGTGAAGCAATTCGAAAATCGACGCCCATGGAAATTGGGAAGAAAACGTTTTTTTTTCCCGCTTCGGCGGTAAATAGATGATTTGGCCTATATTCTCATATGATACAAACCCGTTTTA	Algae	Plant
CAAGGAAAAAATACCGAGGAAAAAGACCAAAAATTGGTAAATGAGGAAACATTAAAAAATGAAAAAGAAAATATTGATTTAACTCATTCTAAATGAACTATCCCGGATTTTTTTTATTCTAACCAAAATTCTGAACAGGAAAAGACTCATAAACCATTATTAAACATTAACAAAAGATTCAGTAAGTTAAAAAAAAGATTAAATCCAGAAGAAAAAATTTCATATAATGATCCAATCCAAGCTAAAAACACTTCTCGTCCTTTTGAATTTAATACAAGTAGAGATTCTATAAATCCTTCA	Algae	Plant
AGTTTTTCAAACGATGGTTTGAAGAATGGGGAGTTAATAATTATTTTATTTATTTTAACATATAAATAAAATAAGTTACTTTTTTATGGCAAATGAGGGCGATCAAATATATATAGTGAAAATACGAACGCACAATATACTAAAATATTACTATATACTCTATATAAAGTCGTTTCCCCTATTATTCTGACGTAAGAGGAACGGAAAATAATCAAACAAAAATTCCAAATAGTAAATTTGGAAAAACATATCTATAAATATACCTATACAAATAGAAAAAAAACAAAATTTTTTTTTACT	Algae	Plant
TTTTATGACATTACTCATAAGCAAATACAGATCGTTGAACCTACAAACGAGAAAAAAAAAGGAATTTTAGATACCAACAAAAAAAGACATGCTATTAAATTTGATTTAGTGCAATCGCTTTTTCCAATTCAAAGTTTATTTATGCCTATTTTTAAAAAAGAAACCACTAATCAATTCGAATCAATCAATGATAAGTTAACAACTATGGTTCATTTAAATGCAAATCCGGATGATGCTATTCAAGGCTCTTTTACTAGTGATTTACAAGGTAGTCAATGGGATGAGTATCAAAAAAACAGT	Algae	Plant
TTTAAGTGAATTTGCAGCGGAACTATTTTATAGTACGTTCAACGACTAGATTCAATTTTGGAATTCACGAGTACTCATAATACTAATATATGTTAGATAAAAACATAGTCTGAACTCTATATTAAAATTAGAGAAAATTAGAATTCAAAATTCTAATAAAAAATTCCGCTACTTTTGTTCTTTGGACCTAGCAAAGCTAGGTCCAAAGAGCAAAGCGATAAACAAAATTTTTTTTGCTTCGCTAGCGCAGCGATAAAAATAACAAATTTGCATATTTTCTTTTTTCTATTTTTTTCTTGG	Algae	Plant
ATTTTCTTTTATTTCGTTTCTGATTTAGAATATAAAACGAAAATTGAAAGAAAAAAATTTCTATTTATAAATAAAAATAAAAAAATAATTCGCTTCCTAGACATAAATCAAAATATTATCAAAAAGAGTATAAAACAAATTCAACCTGTTATGAGTTTTTCCGAATCTTGAAAACCAATATATATTTATATAGAATAATAAAATACGTTGATAGGAAAAATTTATTTTCTTCTTTTTACTTATATACAAAAATAGACAAAAAAGAAAATATCTCGTTTTTTAATAAATAAATAGACTCCT	Algae	Plant
ATTATTATTTCTATTATTACCTTCGCGGGTTCTATTTTCATTTATTTTTTACACAAAAAAAATCTATTGTTAGGTTTTTTCTTTGATAATCAAACAGGAGAAAAAGATCCGCATTTTGATTTTATTAAAAATGAAGATTCTTCAAGTGAAAACTTTAATAACGATTTCTCAATTAAAGAATCAGATTCAAATAAAATCTTTGAAAAATATGAAGCAGATTCAAAGGAAATTGGTATTTATCCAATTACTAATGATGTAAAACTCACTTCTGTTGTAGAAGAAGTAGGGATTTGGACTCAG	Algae	Plant
AGCTTTAGAACTTTTAGCCTCTGAGGATACTGATTTCGATAGCTAAGAGAATCAATGTTTTTCATTTGCCTTTAAATCTAAATTTCATTCATATATTTACTTAATTAATAGATTCATTGATTATATTTGATATGATAAATTTTCAATATAATCAATGAATTTTATTAATTTCTGTGTAAAATACATAAATATAATAATAAATCTATCAAAATGGACACAACTCCATAAAATCAAAACAAAGAAGAGGTTAATCCTCTTGATCCTTTCCTGTATGCGGAAAGGAATATCCGTGACTATTGC	Algae	Plant
TGTCTGTACCTTCTCCAATACCTCGCTTAAACAAGGTTGTTTCCTCAAATAATGGAGTCCGGATTTCACGGTACGAGTATGTGCTTAGAGTATTGCGAGCGATTATTTCTATATATTTCCAATAGACAGAGTCATCAGGCAAGATATCTTTTGTTCCCCGAGGAGATCGGACTATGCTTTGATTGTTCATACTTGTTTTCTTATTTATGGCAATGCGGATAAAAGTGATAATAACACCATTATATATTATAATGTAAGGATACTGTATCTTGAAAAGTTATTGAAATCTGAAAAAGCCCA	Algae	Plant
AGATATGTTGTGGAAGATTTTTTCACAAGGTAAATTTGGTTTTTCTGTTCAAAGGCAAATTTGGTTAAATAATGATAAAAATTGGAATCTGTTGTGGGATAAGATAGGGTGGCGCAACCAAGAAGTTCTTTGTCGATATCCAGAAGAATTTGTATGGGATTTAACTGCTCCTATTGGTCATCTTCCTTTATCCAATCAATTAAGAGGGGTGCAAACTCTTAATTCGTTATTTCAGTTACGTATTTGGGATTAATGTTTTGTAACAAGATCGAACAGAATTATTAAATCAAGGAAGTATTA	Algae	Plant
CATTTGGAACAAAGAGAAATAAAAAAGATTTCCTATTATTTACAATAGGTGGATAAAATTAATCATTTTATTAGAAGATATTTTTTAGGTAGGAAGAGGGGAAATTCCCGAAAGGATTACTAAAAATATTTTATTTAGAAAAAAGTTCAGCTGATCTAGTAGATAAGAACACGAAAATCAAATAAAATAACTAAATTAGAGATCCAAGGAGCCGTATGAAGGGAAACTTTCACGTACGGTTTTGAATGGGAGATATTCTTTATAAATCACTAGAAAAATAAGATATCGACTCCAATCAAA	Algae	Plant
AACTTCTATGGTAGTAGTTTGGTGATTTAAAGAAATTGAAAAATATTGATCTATTTCATAAAATGGAGTATTTTTGTTTAAGTAAGTATCAATTTGACTCATTTTACTAATAAAATTTTTATCTTTAGAAAAATAAAAAAAATTTGATTTCATATGTAATAAAAAATTGAATTGTTAAAGATGATATAAAAAAGCTAGCTATTTGAGTACATATTTATACAATATAAATAAGATATTCAAATTGTAGATTAATCAAATAATTTAGGGTATTTATTAATTCAATCCCAGGAGACATTGAAT	Algae	Plant
TATAATAAGTACCTATATAATCATATTATAGTAAGTATATATATTATATATTATAATAAGTACCTATATAATCATATTATAGTAAGTATATATATTATATATTATAATAAGTATATATATTATAATAAGTATATATACTTATTATAATAAGTATATATATATATATATATATATATATATATATATATATACATTTAAGATATACATAATACCTATGCAATATAATCAAATGAACTCTAGGATTTTTATTTTAATGATAGAATTATATAAAAAATACCTTATTGTATATAATCTGAATTA	Algae	Plant
TATATTGAAAAAAATAATGTCACGTTCAATTAAAAAAGGTCCTTTTATATCTTTAAATTTACTCAACAGAATTGATCAAATGAATCAAAATGGTACTAAACAATTAATAAAAACTTGGTCTCGCTCATCAACTATTATACCTTCTATGGTTGGTCATACAATAGGAGTTTACAATGGAAAACAACATTTTCCTGTCTTCATCTCTGATCAAATGGTTGGCCATAAATTAGGAGAGTTTGTACCTACTAGAATGTTTCGTACTCATGTGAAAAGTGATAAAAAAGCAAGAAGATAGTATTT	Algae	Plant
ATTTGCACGTATGGTTTTGACCGGAGACATTTACCTAAGTCTACCAAATAAAAATTATTAATATAAAAAAAGAACTATATGTGATTAAACTAGAATATATTCTATTGCTTTTTCTAAGACGAGAAAAATAATAATATAGCAATTATTTACGAGGACAAAAAAAATAAGATGTTATCTGTAATAAATAACTTATTAATTGCTAAATTTTTTGATTTTTGTTTTTTAGATATATATTTGCAAAATTTGAGCCGTATGCAAAGAGATTTGCATGTACGATTCTGTGGGGGATTTTTTCAACCT	Algae	Plant
ACAGCAGAATTAATCAATCCGATAGCTATTGAACAAGGTATGCGATTTGCTATTCGAGAAGGAGGAAGGACTGTTGGAGCAGGTGTCGTATCACAAATTATTAAGTAGATTGTGTTCATAAGAAAGCTGAGACTGAGCTGCTTGAGAATTAGATTCCTGTTATTTAAAGAATTCTAATTATTGAGATAATTCCTTGTAATAGCTATAATTAAAATCATAATTTATTCATGTTATGACATGATGTCCTAATACATACCATAATTCCTTTTTCATATTTAATCCACATATAAAAATATTGGT	Algae	Plant
ATGAACAAAAATACTAAAATTCTCTACGCTAATTCTATTTGGAATGAAATGGTTTTTTTGAAGTATTTTAAAAATCCAGAAATTCCCCTAGGAAATTGGTTAATTCAATCAGAATTGGATATTTTCAGGCTCATTTATAAAGTAGAATATATCTATTGCTATACTTTAGAGAAACAATTTGGTTGTCGAGGACCTTTCTGGACAAGATATTATTTTCTTATTCATAATGGTAATATTTTAGCTTCAATTCAAGAAGTTTTTTCATCGACTCTTTAGACTAACAATATTCAAGACATACTT	Algae	Plant
AAATTTTAAGAAAGTAATTCTTGACATAAAAAAAAGAAAAAAGTTATCCTATTATTAGGTAGTTGGGGTGTCGCCAAGTGGTAAGGCAGCGGACTTTGACTCCGCCATTCGCAGGTTCGAATCCTCCCACCCCAGATACATCTATATCTAAAATAAATTGAATAAAACTAATTACATTCATATAATAGATATAGGGCATTAGAGGAATATTTCAAAGATTACATACTCTTAGTATCATCGACTCCCTCTAACTTAACATCAATAACTATAAATTTTGTATAATATTGAAGTGGTATTTGA	Algae	Plant
GACGGGTTCTAGTAACCGGATGACTTGGCGGCTATCGGTCATCAGAATATATCAGTAAGACAGGTTCACCGCTATACTGAAATCGGTTATATTCTTCCTAGATCGTTAATAGAGATATACTTTGAAATGCACCCTAAGTGTTCATCATTTATATAATTTAATTATATAAATTTGCTATTTTTTTAGAAACTGTATTGTTCACTAAAGGTTCTATTAGAATACCCATGTGAAAAGAGCTTTCACTTTAAGGAAGTAGAAATTCTTCACTTCAAGTATCTAGCCCCCTCGGAGGAGGAGATG	Algae	Plant
TCTCAATATACAAATCCAGTATTTTCTATTAAATTTTTTACTGATTCACCTCTTTTTGAAGAATACCCTTTTCCACATGTACAAGGTGAATTTTTTTATTCTAATCGATTAGATTTATTTCCAGTGTCTTCTGGCATCTACTTCAGTTTGGGATGGGAATTCCGTACAATAATTGCCCAGATCCCAGCAATAAGAGTTGAACTGATCCAAGAAGTTCCAGGAAAAGTAAAAATATGTTTAAGAGCTATTCCTTATTTATATTAAACTAAATAATATATATTTTTTATGGAAGAAACAATA	Algae	Plant
AGTACTCGGCTTTTAACCGATTTGTTCCGGGTTCGAGCCCCGGGTGACCCATTATTGAATATTTACTCATACAATATGGAAAAATAGTATATTAAATTAAAATTATACTACTAAACTAGATAAAATTATTTATTTCAGTGCTTAGATTTGAGAGGAATAATTCTTTGATGAATTTTATTATAAGAATAGTAGTTTTTTTCTAAAAAAATTTTATACTTATTGTTATATAACTAGTTATATATAAGAATGGTACAATCTATTATCCATCACGTGTCAAAAACTAAAGAGTTATAATTCGAT	Algae	Plant
CTGGATAGAAGAAAGACAGTTCTATGATTTTAATCGTCTTTCTTATGCAGATCCTGGTGATCGAATAAGATTTCGAAGAGTTCTTTTATTTAAGGATGGTGCCTCTATAGAGATTGGTACCCCGTGTGTAAAAAATGTCGTGATAGAGGCTACTGTAATGAGACATTTAAAAGGTAAGAAAATCATTATTTTTAAAAGAAAACCCAAAAAAAATAGTGGTTCTAAAAATGGACATAGACAACCTCTTACAAGGGTTATGATTAATAGCATTCAATTAACCTAATATAATATTTAATAATT	Algae	Plant
GTATGGCTAACTTCCAGACAGATAGAAGCTGCAAGAAGAACCATGACAAGATATGCGAAGAGGGATGGAAAATTATGGATTCGTATTTTCCCTGATAAATCAGTAACAGCTCGAGCGCCAGAAAGCCGTATGGGATCAGGTAAAGGTATGGTTGAATATTGGGTAGCTGTTATCAAGCCAGGATGTATTTTATTTGAAATGAAAGGCGTATCAAAGGATATAGCCTATAATGCTATGAAAATGGCTGCATATAAACTACCCATAAAAACAAAATTTGTTACGAAGGAAAGTGAATAATTG	Algae	Plant
AAATGATATAAATTTAGTATAAATAATCTATGAATAATCAATCGATAAATAAACTTATATATTTTTTTCAATTATTAAATCCATTATAATTAAAAAACTAAAATTTCACACAAAATTATTCAATAGTTAAATTTTAATTTTGATAAATCAATATACTTAAAAAATCTTGATTGCATATACACTATCTTGATAATATTATTTCACATTCTTTTTATTTGATAATTCTATAATTCAGTCAGAAAGTCATACTTATTGTAACTTACAATTCAGTACATCAAAATTGATAGGAGGAATTTACTC	Algae	Plant
TATCTTTTTAAATTTCAATATTTTTCTTATAGAAAAGAATATGTTATAATTTTATTATTAGTTTTTAAACATGAATAAGTCCCTGATTTTTTGTTCATAAACTAAGAAATAGCATAAAATTGCCATCATTAGTATCTATTCATATGGCGAAATTGGGCATATAATATTTCTTATAGAGTATAAGAACTAAAAAAAAGAATTCAGATTTATATTATTGTTCATTTTATAATCATATTGTTAAATTAATAAAAATTGATGCAAAAATCAATTTGACGCTGAATAAACAATAGAAAAGAAAAA	Algae	Plant
CATATTGAAATTCATCATAAAGATGGAAACCATCAAAACAATCTAAATAAAAATCTAATCGTCCTTCACAGAGAGTTTCATCAATATCAACCTATTCATGGGTTAAAAAAGCGCAAGGCAAAAGCCTAATAAATCAGGGAGCCGTATGAAGTGAAAGTTTCACTTACAGATCTGAAAGAGAGGGAAATCCTATAAGTCCAATAAGTATATTAGATTATGGTCTATTGATTATATTTAGTTCTATTATATCTAATAATATACTTGTAATCTAGATGAAATGGATCTCTCGATTCAACCTCT	Algae	Plant
ATCATATATATGCTACACATAGTACATATATATGCACATACAATCCATAAGAAAATATCCATATATTATATATGTCTAAATATGCATATTTTGTATTTCTATTTATGGATATTTAGATATATATTGAGAATATAACTGCATAATATGCATCATTAATGTAATATAGATATTAATCTAATAGATACATGTCCTCTACAATCAAAAATCAAACCTATTTATAATTATAGGTTTTTCACTTCTAGTATAATTTTAAAAATTATTTATAAAAAATCTTAGTAACTTTTCTTTCATTTAAAAAGT	Algae	Plant
ATATTCATAATATTCCTGAGATTAAAAAAATAATAAAAAATAAATTACTTTTTTGGTAAAATTTTTTATTTTCTATTATACTAATATATAATAGTTCATTTATAGTTAAGTAGTCTAAAGCATTAATCCTTCTTTATAAAATATTAATATTATTTACGGGTGTTACTATCACATATAAGAGACATTTTGAGTTACTAATAAAAAAATAGTACAAAAAAACCATTCAATTAGTACTATAAGGGAAAATAGAGGACCCATTATTTTTGTTTGCATAATCATCCTCTTAGTAAGGAGATCTTT	Algae	Plant
ACTAATATTTTTAATTATTATATTTATAATAGAAATAATTATTTAAATAATACAAATAGAAAATAAAAGATCAAATAGATATAAAAATAGATATAATGTATAATAGAGATATATTATCTTGTATAATTATTTTATTATATAAAATCATTCTTATTATCTTATAGTTAAAATTTCTACTATTATAACAATATAATTTTTTATTATTGTAATATGGCCCTGTTCTTGTTTTTTTACTAGATAAGTTGCTTTTTGGATTGTTTAGTTTATTCAAATTTTTTAATTTTTATCTAATTTTTAATA	Algae	Plant
ATTGATAATATGTGGAAAATTTATTCTCAGGGTAAATTTGGTTTTTCTATTCAAAAACAAATTTGGCTTAATAATAATTGTAATTGGGATTTGCTTTGGGATAAATTGGGATGGAGAAAAGACAATGTCTTATGTAGATATCCAACTGATTTTGTATGGAATTTGAATGCTCCTGTTGGTCATCTTCCTTTATCTAATCAGTTGCGAGGTTTTCAAACTTTAAAAGCATTGTTAAATTTAGATATATGGGGGTAACTTTCTCACATTTTCAGGTAATTTATTATTTTTTGGGAACTGATG	Algae	Plant
TCGAAGCAGTTGATACTATCTAGTCTGACTAGCTTAATCGCATTCTTCAATTCTATCTTTAATTTTATTTGCATTTATTTCGTTTGCTAATAATACAAAAAGGGGGGGTTCGCTGAATTAAAAATAATTCAGCGAACCCCCCCTTTTTTTTTGCCTTAAATATGATTGATTTCGGTAGCGTGGGCCTCTTGCACTAAATATAAGTTAGTTTTTTGTGATATATTATAATTAATACGATGAATTAATAGGCTTCGTAGGTCCCATATTTTTTATATTTATTACCTTTTTGGAAATTTAACA	Algae	Plant
ATTATTGTGGGACAGAAAGAAGAAGCTATTGCTTTGAACGAATGTGAAAAATTAGGTATTCGTACAATCACATTACTAGATACTAATTGTAATCCAGACTCAGCGGATCTTTTTATTCCTGTAAACGATGATTCTATTAAAGCTATCCGTTCTGTTTTAACTGATTTATCAACTGAAATTAGTCAGGCATAAACCTCTAATCTTTCGCGTTTTCCCCTGGGTTGATAAAATAATAATAGAGGTTAATTTCAATTATAAGATTTATCTCTCAGTCAAAATCTCTTTACAAAAGGTTCGAAG	Algae	Plant
GTGAACCCGGAAACAGAACAAAGTGTTACGGAAACAATTCCACCAGGACCAACGTTATTAGTTAAAGTAGGCGATAGTGTAGAAGCAGATCAACCACTAACAAACAATCCAAATGTCGGTGGTTTTGGACAAGCTGACACTGAAATTGTTCTACAGAATCCTTTCCGTGTAATTGGATTAATCGCGTTCCTTTTCACTATTTGTGTAGCACAAATTTTCCTTGTACTGAAGAAGAAACAATTCGAGAAAGTTCAGTTAGCTGACATGAACTTCTAATTTCATATTTCTATTATTTAAATT	Algae	Plant
AATCTTTAATTTATTTTGTCACTTTAATGGCTTACGCCTAATTTATAAAAATTTAAAGGAGAAATCTGTTTATGTCTGGACAGACTGGAGAACGTCCTTTTGTTGATATTATTACAAGTATCCGATACTGGGTTATTCACAGTATTACTATCCCAACACTATTTATTTCAGGTTGGCTTTTTATTAGTACTGGTCTTGCATATGATGTATTTGGAAGCCCACGTCCTAATGAGTATTTCACTGAAGCACGTCAATCTACACCATTGATTTCAGACCGTTTTGGTGCTCTGGATCAGCTAG	Algae	Plant
TAGAGAATATTGAATAATGTTAGAGTGTTTTTTTTTTTATGGTGTTGCTTTTCTTTTCGAAGTGCTGGCTTTTCAACCCAGAAGAATATAAAGTAAAGCAACAAGCTTTAGGAATAGTATAGCGGAAAGACGATATTTCTTATTAAAATGCGCTCTCGGTTAAAAACGTGTAGTCCAGGCAGCAAACGAATAGTTAGATATATCTGTTTTTTTTCTATCGAGTTGAAATTTCTTTAATTTCGTTTCGGCCACAAATCAGAAATATTTGTGTAAACGGAAATATTTTTGTATATAAAATAT	Algae	Plant
AAGTGAACTTGTTTTTTCTGATAAGAGAGATAGACCTTTTTCGTCAGATAGGATAAATAGACCTTTTTCTCCGGATAAAAAAGGTGAACCTATTTTTCCTGATAAGAGAGATAGACCTTTCTCGCCAGATAGGATAAATAGACCTTTTTCTCCAGATAAGAAAGGTGAACCTATTTTTCCCTGATAAGAGAGATAGACCTTTTTCGCCAGATAGGATAAATAGACCTTTTTCTCCAGATAAAAAAGGTGAACCTATTTTTCCTGATAAGAGAGATAGACCTTTCTCGCCAGATAGGATAA	Algae	Plant
AGTCGTTGGGATAATTACATTGGGATAATTACATTGGGATAACTCCTTCCAGTCGTTGGGATAATTCCATTGGGATAATTTCATTCCATTCCATTGGGATAATTACATTGGGATAATTTCATTGGGATAATTTCATTCCATTCCATTCCTCACTCTGCTCTTGCCTGAACTTTGTGAAGGTAAAATTTGAAAAAGGAACTATGCTCTTGCCTGAACTTTGTGAAGGTGAGGATAGGAGACAGGCAGCAGAAAAAGACGGTCGTAAAAAATAAAGATATTTTTGTATAATATAAAAAAATT	Algae	Plant
AGTTAATCTATTATTTATGGGTTCCCCTGCTGCTTGTTTCACAGCAGTATGTAGATAAATAGGTAAAGAACCCATCTAGCCTAACCCGTAGCAAGAAGGAATGGATGGGATGGATGGGATCTATATACTTTAGAAAAGGTATAGGTAGCCTGTAAGAAGAAGTTCAAGTAATAGGCTTCGGCTATAAAGTGAAGCTTAAAAGAACAAGCAAATAAAAAATTTATTTATAAAACCAAAAATGAACAAAATAAACTAATTGACTAGTTCGGGCAAAGCCTTGGCTAGAGAGAAAAGAAACAT	Algae	Plant
ATGGCATATACTTCTAACCCAGTACCTAAAACCTCAAGCTTATTGGGTAACTATTAAGGTACATCCCAATCCATTAATTACAATGAGCCATTTCTTGATCTATCTCCGAATTTGGCCCAAAACAGAACGAATATTAAAATTGTTCAATAATTGATATTTATATAAAAAAAAAATAATATCTTAAATAAATTTTTCTATTTTCAACACAATAACGCGTTGGATTCTGTTTTACCCTTCGGACATATATTTTGTACTAAAAAAAGTAAAATATATGTCCGAAGATCGGTTGAACCAACTAAA	Algae	Plant
TATTAAAAGAAGCTTTAACTACTTATTTAGACGAATTTAATTAAGTCTTTTCTTTTTTTAACTTTTTTTTATACTTTTTTATACTTTTTTTAGTCTTTTTTTTTATGGTAGAAACTTTAGTATCGGGTATAGTTTTAGGTTTGATTCCAGTCACTATTTTTGGTTTATTTATTACTGCTTATTTACAATATAAACGGGGAGATCAATTATTTTAATTTTCTCTTTCTTTTTTTTTTGATATCTTTTTGATATCTTTTCGGGTAGAACGAAGGATCGGTATATTTCTATTAAATATTTAAA	Algae	Plant
GAAACAAAAAATTGGTGGTGAATTATTATGTTCTATTTGGTAATTTTGCTAATGAAAAAAAAACACGATTTAATTGAAATGCAAGGAATTGTCTTGCAAGGTTTTTCAAATGGCATGTTTAAAGTTCAATTAGAAAATGGATTTTGTATTTTAGCATATATATCAGGTCGAATTCGAAAAAATTATATTCGTATATTAATTGGAGATCATGTAGCAGTGGAAATTAGTCCATATGATTTAAATCGAGGTCGTATTATTTATCGATTTGATTCTCAAATAGAACAATAGAAGAATTGTGTT	Algae	Plant
AATTGAAGCCGCTCGACGTGTTATTACTCGATATACTAAACGACATGGAACACTTTGGATTCGAATTTTTCCTGATAAAGTAATTACAAAACGTGCCGCTGAAACACGTATGGGGTCTGGGAAAGGTACACCTGATTTTTGGGTTGCAGTTGTCAAACCAGGTAAAATTTTATATGAACTTACCGATGTATCTTTTTCAATCGCCAAAAAAGCACTTGTAAGTGCTTCCTTCAAATTACCTATTCGAACTCAATTTATCAGTACGAACTCACACCACTCTTTGACAAATAAAGAACCCTT	Algae	Plant
TGTCTTAAGTTTGTTTGTTTAACAAATGAGAATTTGGTCTTTTAATCAATTAAGACTTGAGCCATATGCATTGAGAAATGCACGTATGGTTCTTAGGGGGGTTTTCACTATTCCTACCCTACACAATTGCGATTTATACAGGAAAAGAATTTGTTCCAATTTATATTACTGAACAAATGATTGGACATAAATTAGGAGAATTTGCTTTAACAAGAAAATTTAGAGGTCATTTGAAAATCGATAAAAAAACTTTACGTCGAAAAAAATAGTAATAATTATTCTAAATAATATTTTTTTCTT	Algae	Plant
GCTAAAACTTATAAATTCAATAAATTTATAAAAAAACTGGCGTACTAATTTATTTTTCTATAATTGGTTTTTAATTGTGTAAGGCAGTATTTTCTTTTTGGACGAAATTTTGAGCGGATGTTGCCGTTCTACTTAAATTTCTAACCTATCTTCCAGAATTAAAAGATTATACGTGGCGGAATACTTGGTTTAACCAACAAAACGATCCCTTTATAATCTCTTTTCAATTAGATCAAGTTTTATTACCAATGTTCGTCGAAATGAATTTACGCGGATTATTTGTGGATGCAACTGCGTTGA	Algae	Plant
AAAAAATATATATATATTTAAAAAAATTTTTTTGATAAATTTTTTTTACTATTTAAAATATAAAAATTTGAATATTTCGAAATATAATTTATTAGATTAACAATAAAACTTATTTTTTATTTAATATTGAATAAAAATGAATTAGAATTTATTTTTTTATGAAAGTTATAAATAAATTCTAATAATTAATATAAAAATTATTAATTTTAGCTGAATGTATTGTAAAATACTTGTTTAGTTATATGATCAAAATAGTATCAATCATTTAAACCAGAAAAAGGTGGACTTTTTTGCGAACGT	Algae	Plant
CAGCAAATCGTTTTTGGTCTCAAATTTTTGGAGTAGCTTTTTCGAACAAAAGATGGCTTCATTTCTTTATGTTATTTGTTCCAGTAACAGGATTATGGATGAGTGCGATTGGTGTTTTGGGGCTTGCTTTAAACCTTCGTGCATATGATTTTGTTTCACAAGAAATACGTGCAGCAGAAGATCCAGAATTTGAAACTTTTTATACTAAAAATATCCTTTTAAATGAAGGTATTCGTGCATGGATGGCTGCACAAGATCAGCCTCATGAAAAACTAGTATTCCCTGAGGAGGTATTACCAC	Algae	Plant
CAATTTGAAATTGCTCGTTCTGTAAACTTACGTCCATATAATGCTATTGCGTTTTCTGCACCTATTTCTGTTTTCGTTTCAGTTTTCCTTATCTATCCATTAGGACAATCAGGATGGTTCTTTGCACCTTCATTTGGTGTTGCAGCTATTTTCCGATTCATTCCTTAAATCAAAAGAGTGACCTCTAACCGTGAGGTTAGTTGAATAACTGGGTGAATTCATGGAAGCCTAAAGCTCCTTTGGTAATGTCATAACCACTCGCTAATTGATAAGTTAATCAATAACATATTTTCGAATATT	Algae	Plant
AGTATGGGCAATTGAAGCATTTGGATGTGCCTATTTACTTCAAGAACTAATGACAATAAAATCAGATGATACAATCAATAGATATAAAACACTATATGCTCTAACAGAAGGAGAATTTTTACCAAAACCACAAGTACCGGAATCATTCAAAGTTTTCATTTTAGAATTACAATCCCTTTGTTTTGACATTTCTATATATAGAAAAGAAAACGATAGAAACATATTTTAGAGGAAAAAAAGCAGTTTAAAATAAAATAAATGGAGAATAATAACCAAAATATAAAAATAACATAAAAAATT	Algae	Plant
TTCAGAATTTTCAATTTACTTATAATAAAGGAGAAATTTCCCTTCATACTCCGATATGGATAAATTGGATTTCGAATTATCAAAATATTAATAGTAAAAAAAATGCTTTAGATTCAGAGGCACAACTAGAATATCAAATAGATTGTTTTGAGAATTATTATTCAATACGGGCCGAGCGTTATGATTCTCCAACTAATTTTAGTATTATTCGTACAACACCTGGTCGTCTTTTTTTTCATAGTAAAAGTGAAATATCGATTTAAATATTTTTTTATATAGTTAATTAATCATCATTTAAAA	Algae	Plant
TTTTCATTCAAACAGGGGCTTGCATAAGCCCCTTATTTTTGCTATGTTAAGAGTATGGAGAGGTGTCAGAGTGGTTTAATGTATTGGTCTTGAAAACCAATGTAGCGCAAGTTACCGTGGGTTCAAATCCCACTCTCTCCGATAAAGTTTAGTTGTTTTGATCTATCTGAAAAATAGATTTCGACGGGTTTCAAGAAAATTCTTGTGAGAATGTGCCTCGGTTTTGATTTGTGGACTATTATTGGATATAATAAAATTGCTAGTTCATTCTTTTATTTGATCTGATTGGAGATTTTTCTC	Algae	Plant
AAAACAGTATGCTTACGTTAAAAATTCTTGTTTACACAGTAGTTATCTTCTTCATTTCGCTTTTCGTATTTGGGTTCCTTTCAAATGACCCAGGACGTAACCCGAACTCAAAGGATTTTGAATAACTCATTTTATTCTCGGTAGTTTAGTTTTCTAACTACAAAAACTACATTTTGGTTTATTAACCATTTGTTTTATTTCTAGCATTTAAACTCTAATTTAAATGTTAGTATTTTTGCCCATTAAGGGTTTTACAATCAAATAGATTACCTAACTGATTGTTTTTGTTAGGAGGATACC	Algae	Plant
TATTACTATCCATCCAATAGATCCATCTTCAATTTTGGACTTCTCTCTACTTTATAAACCCTTTTTTTTATAAACCCTTTAAAGGGTATCGTGAAAGGGTATCGTGTAGATATAGTTTATTAATAATAGAAATTTTTAATACTAACAATGTATACATAAAACAGTTTTGTTGTGCGTCAATTAGTTTCGAATGGAAAACAAGAGAGGCCTATCTTATTTTAGAAGATAGAGGCTAAAGATTGTATTGAATTTAATTTTATAAGTATATTTACAAAATTTTCGTCATTCTGGCAGAGCCGT	Algae	Plant
ATAAGAGGCGCTATAAGGAGGGATTATAAAGACAGTTTTTGAGTTTTTACGCTATTAGATAATAATTTTGACGTTTGATGATTCTTAAAATTTACTTAAATATTTTAGATGATTGATTAGAATTAATTATCTAATTTCTTTTACTTGAGTTCTATTAAAAAAGAAAGTCTTTTTATATTTCTAATAGAAAACAAGATTGCTTTATCATTCATATCAGTAAAATAAAATTTACTAATTATTTTTTCGAACTTTCGTTCGATAGAATCGGAATAGTTTTAAAAAATTTTGTTATTTCATTTT	Algae	Plant
CATACATTTCATTTTTCATTTATAGTATAGAATAGAATAGAATAGAATAAATTTTGAATTTTTCAAACCTCCCTTTTAGGGTCCGTAATTTACTACGGTTATGTATATTTAAATTTAACAAGAAGGTTTATAATAAAAATGATTTGATAAATAAAAAATAACTAAATTAATTGAAAGTATAATATTAAAAATAGAATTTTTATATATTATATAAAAAGAAATCATTTTTTATTGTTATTTTTCTATAGAAAGTAAAGGTAATTTATTATCTTTATGATCTATTTCAATACCTTGTTATTT	Algae	Plant
TTAAAAACTTTACTTAAAAAAAATGATTTCAATTATCGATTAACATTCCAAAATTGAATTTATTCAATTCTATATTTTGAGTGAAAATCGAAGCATAGTTGGACACTTTTGGATATCAGATTCTTTCTATTATCTTTTTTTACTAGTTTTCATTCATTTTTTTCTTTATTATGTTTAGTAATTTATAAAAGTTGATATAAATACATAACATAATAAAGAAAAAAATGAATGAAAACTAGTAAAAAAAGATACTTTTTATAAAAAAAGAAAGAATAGAAATTTTTTAACTTAATCAATTCT	Algae	Plant
ATTCTAATAATTGATAAGATCAAATAAATCTTACATTACACTATGAACTCTCGATCCAAAAATCGAATTTCTTGTATACTGGATAACTGCAGTAATGAATTTGGATCTACATCAATGCATCTCTTCATTCTACTTTTATAATGAACATGAAATAGATTGGTTTCCAATGCGATATCTAATTGTATTTATATATTTTGGTAATGAAAAAATACTCATTTTATTACAAATCAATTTGTAAACGAAAACAAAAAAAGCCTTTTTTGTTTTGATACTATGTCAAAATATGCAATATAAAAATAG	Algae	Plant
GTGTCCAAAAAAATTTTTATGATAAACCAGAAGAATTATTTACACAATTTAACGATTCCTAAAAGGAGATTTCTTCTTTGAATTTAAATTCATGACTTTTTTTATTTATTTGATCTGATTTTGTGTTGTGTTATTCGGTAATAAAGATTATAACAAATTCAAAAAATTAATGGTTTGGATCGTATATCAACGGTCAATCCTCGATAGAAGGTTCCGTCGGAACATTTATTTATTTCAGGCTACCCCTCTTTTTTTAAGAAAAAAAAGTAAACAACAAAAGGGAAGTGTGGGGAAGGAAAA	Algae	Plant
TAGCATGGGCTCATGAACGCACACCTTTAGCTAATTTAATTCGATGGAGAGATAAACCGGTGGCTCTTTCCATTGTACAAGCAAGATTGGTTGGATTAGCCCACTTTTCTGTAGGTTATATATTCACTTATGCAGCTTTCCTGATTGCCTCTACATCGGGAAAATTTGGTTAATTTAGTTAGTTATTTTTTTATGTGCTATATCAGCAACAATCTCGTTTATTTCGATGAAGAAGGTGTATCTGTCTTCTTATATTTCTACATCTAGGATCTGAACGGTATCATTGATGAACTGAACATT	Algae	Plant
TGTCGTAATAACCTACAAGTATGAATAAAAAAAAAGCATTGGAGAAATTAAATTAGATCTCTAGAAACCATAAAACGTAGCCTTAAATTCTTTTCTTATATTATCTGTTTTATATATACTTATATATATAATTTATCTGAATATGAATACAATATATTGATATAATTCTTTTTATTTAGGAACAACATACTATTTTGTAGTACTTTAGTATATTTCTTTTTTTTTTATTTAGTTCAGTTTTAATTTAGATTTATTATTTAAATATTGAAATTTACGTTTCAATAAAAAAAAGGAGTTTTT	Algae	Plant
AAGTTTTATTTAATTAATTTCTTAAATTAATTGCAAAATCTAAAAAAACCAATAAAAAAAAAAAGGGGGGGGGACTTTTTTGTGTAAAAGCATAATATGTCTACAATATAATATATGAATAGAATGGAAATGTAAGTGAAATTCTGTTGAATTTATTTTTAAGCGAGACAGGCTTTACAAAAAAATAATGAAACTCTGAAATTTAATAAAAAAAATTATATTTCACCTAATAAGTTCTGGATGAATTGACAATTAGAATCGAGTAATTCAGTACAGTACACATTAATTAGGAGTGCTTCT	Algae	Plant
ATACACCCAATCGATTAGAATTGAAAAAATATTGTCGTTATTGTTATAAATATACAATTCATGGGGAAATAAAGAAATAGATTGAACAAAATTAGTAAGTAATCCAATAAAAAAATAATAACATATATATATGAATATGAAAAACAACATGTATATGTATATAGTATACTCACATGTATATAATATGCATACAAAAAACATAAATGACATACAAATAAAAATAAAATCCTATTTCCAAATGCTATTTCCTTGCATGGGAAATAAATAAAGAAATAAGATTTTATAAATAAGGAATAAACC	Algae	Plant
CTTTTTTTTTCTGTACCAAATCATCGTGGTTATAGTATGAATCTGAAGTTTGAATCAATTCATAGGGTCTCAACAAGATAATTCCTATCAATAGTAAAACAAGACTTAATTTGATTTACGCAACAACAAGAAATAAAAAAATAGGAGAAAAGAAGACTCAAGAGGCCTAATCTACAGATGAGCTGACTTGATATTGGCATTATCATTCCAAAGAAAAGATTTCGGATTTTTATTTATTTGTATTTTTTGGACATATTTAATTCCATTTTTATTTCCAATTTTATATTATATATCCGTTAA	Algae	Plant
AAGGGATACATAAAACTATTTTAAAACGCATTAGCCGACCCGGTCTACGAATATATTCTAACTATTCACGAATTCCTAAGATTTTAGGTGGAATGGGGATTGCAATTCTTTCTACTTCTCGAGGTATAATGACGGACCGAGAAGCTCGACTACAAAAAATAGGGGGAGAACCCTTGTGTTATATATTGTAATCCTTTATCCTAATTCAGTCTCTAATTTCCTATATGTGAAAAAGAGAAAAAAAATGGATTATATGACTATTACTTCATTAGTTGATACTTTTAAAAGAGGACACCCGAA	Algae	Plant
GAAACCCAAGGACTCGATCGTATGGATATGTAAAATACAAGATTTCCAATCCTAGCAGGAAAAGGAGGGAAACGGATACTCAATTTAAAGTGAGTAAACAGAATTCCATACTCGATCTCATAAATACATATAGAATTCTGTGGAAAGCCGTATTCGATGAAAGTCGTATGTACGGCTTGGAGGGAGATCTTTCATATCTTTCGGGATCCACCCTACAATATGGGGTCAAAAAGCCAAAATAAGTGATTCGTTTTTAGCCCTTATAAAAAGAAAACTGATTCTTGAACCTCTTTCACGCTC	Algae	Plant
GTATTGGAAATGATATCTTGGGATGGGTGTAAAGCTAACCAAATTGCTTCTGCGCCAAGAACTGAGGACTGCGTAGGTTGTAAGAGATGTGAATCCGCTTGTCCAACGGATTTTTTGAGTGTTCGTGTTTATTTAGGGAATGAAACAACCCGTAGCATGGCTCTAGCTTATTGATATAGTATAAAAAACTACACATTGAATCATTTGATTCCTACTTTTTTACCGACAAAAATCCGTACTAAGAAGAATAACTTTTCTTCAGTACGGGTTTTTTTGGTCAAAGCGTATCTTGTCTTTACC	Algae	Plant
AAGTATAAATTCTTATAATTAGAAATTTTAAATGAAAAAAAAAAAGTTTCTTGTTTTATAATGTATTATTATTTTTTTTCTAATTCAAATTAAGTATATTTTTCTATTTTTTTATTTATTTCTTATATATTTAAATGTAATATAAAAAAAGTATGTATAAAATAAAAAAAGGGTATAAGATAAGCGAAATTTCTAATTTAATAGAATATTAATATCTTATTTTATTTTGTTATTTTTTTAAAAAATTGAATAAATGTTTATTTATATTGAACTGAATTAAGATTGATAAGGAGTTAGTCA	Algae	Plant
GACCCTATGAAAATTTGGAAATACGACGTTTTGATAGAGCAAAGAATTCCGATTGGAATGATTTTGAATACAAATTCATTAGTAAAAAACCCTCACCTAATTTTGAATTATTGAAACAAGAACTTTATGTGAAAGTAGAAGCACCAAAGGGTGAATTAGGCATTTTTCTGATAGGAGATCAAAGTGTTTTTCCCTGGAGATGGAAAATTCGTCCGCCAGGTTTCATCAATTTGCAAATTCTTCCTCAGTTAGTTAAAAGGATGAAATTGGCTGATATCATGACAATACTAGGTAGTATAG	Algae	Plant
AATTAAATTCTATCAACCTCTTTTTTTGACAAAACGGTAGTTTTATATATATAATATACAATAGGTCGATATCAAGAATAAATATAATTAGGTATAAAAAAAGGAGTAACAGATTATGGGGATATATATTAGAGTAAGAGAAAAGATATAGCAGAAATCTTTAGGTTCTTAATATATTATCTTAGCAATTTCTATTATATTAAAAATTAACAAAACAAAAGCTCATTTGAATTGGTATCTAAATCATATAGGTAAAAAGACAAAGAAGTATAAAAAAAATATATAAGGAATAAAAAACTC	Algae	Plant
TTCCACTATAATTTACTTTTGCAAATCGAACTAAAATTGGATATTTACTTCCAGTTTTTTCGATTGTTACAATTGTTCCTATTTCATTATACCAATATGATTCTTTTCTTAAATTTTTAACTTTACTATTTTTTTGCATTTAATTTTATTAATTTAATTATAGATATAAATATATATTTATATCTATTTGTATGGAAAGAACAAAAAAGTAATATAAATATAAATTTATATTGTTTTTGTAATTAATTTTATGGTACTTAAAAAAATAAAAAATTATAGAAATAAGATTTAGGAGCGAAA	Algae	Plant
CCAATTTCGTATTTACTAATTTCACGAATAAAGAATTTTAAGTTCGGACTTTGTTTTATACTCAAACCGGAACACCTACAACTAAAGCTAATTTTATTCCTTTTTTTTTTAGTTCATCTAGCCTCTCCTATTTAGTATTATTATATATTATATACTAAATATAATAATAATAAACATTTTATAAAAATCACTCGTTAAAGTAAGTAGATATTAAATTATATTGATTTTGACCTAGAGTTAAATTAAAGTATATAATAAATTTTATATTGATTATATATTTTCAAAAATTAAGGAATACTC	Algae	Plant
CCATTTAAAATAGATTTGATACCAGTAGGATCAATCAACTCATTTGCCCTTGTAAGTTCACTTATGTCAGTAATATTTAACTGATCAATTAACATTTGGGTTTCATTCATTAGAAAGTATATTAAGGATATTTAAAGAATAATAACTGCTCCCATTGTTTTAGTTCTATTAGTTAATAATTTAATTAGAAATCCTTTTAATTTAATGCTTTTCTATAGTTTATTGTATGAAATATATCATTCCGAATTATACTTTCAATTTTTTAATGGAATTTTAATTTTTTATTTTATCCTAAAGTTA	Algae	Plant
AAGTAAAAGTATTTTATTAAATGATAATTATTAATAATATTGATATATCTATATCATTACTATTATATAGTAATATATTTTTTATTTGGAGATCAAGGGAATCTTTTCCTATATTTAGTTTTATTTTATACGGTTTTTTCTCTTTGACTCATCTCTTGAAAAATTTAACTCTTCGTTATACAATGATCTGGCGATATTGTTTAAGAGTAGAAGACTCTTTTTTTAAATAATATTAAAATTATAGAGGGATTCAAGCAATCTATAGTTTTATTAATTAATCCCAATTTAGGAGGTATATTT	Algae	Plant
AGTACCTTGTTTCCCTAATTTCTGAATATCTTTAGTTAAAATCACTTGAATTGTTTTTTTTCGCATAGGTTATATATAATAATTTATTATTATCTTTTTTAGTAACAATAATAATTGTTACTACTAGTATTGGTATTATTATTTTGAGTTAATAAGATCATCTTATAGTTTAACTTCATAAAAAAGTCAAATTTTATATATTTCTTTCTAGTTGAGTTGTTTTTTTTTTTTTAATCATATATAGTTCTCTATTATTTATAAAAATATTAGAATAATAGTAATAATTTAATTAGGAGGATT	Algae	Plant
TGGTAGCAGGACTTAGGCAGTATTATTGGATTTTAACTTTACGCTTATCAATACAATGGTTCCCGAATATTAATCCTTATATTCACCCGATGTATTCATTATTGCACGCAACAGATTTTTTTTTAAAAGAATTTGATGACATAGTACCAACTGTACTAGGTATGGATATGTCTTCCATGTGTGCATTTATTTTTCTTGAATGGATAATAAGAACATTAGAGTCTATTACTTTTACAGAACCCCCCCTTTTTTAGGAAGAGAAATTAAATTAAATATATTATAATAAAACTTATATTAGAA	Algae	Plant
AACAAAAAGAGCACTTTATTTTTGAGTCATTTTTCTTTGTTTTTATTTCTGTGGTAAATAGAAAATATAGATTTTTTTAGACTTAAAGAATTCAATCATGATAATAAAAAATATTTTTTAATACAAGTAAGAAACAAAATAATTAATACTAGATTTTTTTTTTAGTTGCAAATTTCTTGTTTTTATTTGTTAATTAAGAGAAGAAAATATTATGTTATCATTTTTGAATCGTATAGACTTCTTACTTCCTAAATAAAGAAGGTCATTTGTTGTATTTTCAAAAGAAAAGGTCTCCTCAAT	Algae	Plant
TAGATACAAATTGTGATCCAAATATGGTAGATATTCCAATCCCAGCAAACGATGATGCGGTTCGATCAATCAAATTAATTCTGTCTACTCTTGCAGACGGCATTTTACAAGGTAAACAAAGTTACCAGTAAAAAATAAACTTTCCATCATTTTTATTTAATTTTTTTTAAAATGATGGAAAGTTTTATTAATTTTAATAGAAAAAATTATTTATACTTGACCAGATTTAAACTGCTCTAGGTATAATACATGTCAAGCAAGAAAAAAATTGCATTACTCACTTCGAACTAGTCTTTCGTT	Algae	Plant
TGAATTACACCCAAGTATTAAAAGTGCAGATATCTTCCCTAAAATGAGATCATTAACAGACGAAGATTTATTTGCAATTTCAGGTCATATTTTAGTTCAACCTAAAGTTGTGAACGAAAAATGGGGTGGAGGTAAAATCTACTATTAAGCTTTTGAACCCCTCTCTTTGCCGTATGTAAAATTATAATTCGGCAACAAATAAAGTTTTGAATCCTCAAATAAATAGTAAAGGATTCAAAACTTTTTTCTCTTTCAAAATAAACAATTTCGATTAATAAATCTACCCAACAAATCGGAGCT	Algae	Plant
AAACTAGAATATCGTGCTGATAAATCGGGCATAGTTCATATTTCTTTTGGTAAGACTAACTTCTCAGTAAATGATTTATTATTAAATTTAGAAGCTGTACAAGAATCTATAGATAAAAATAGGCCTGCGGGAGTTAAAGGAAAATATTGGAAGAGTTTCTATATTTGTAGTACAATGGGACCTTCTATACAATTAGATATTTCGGAATTCCGTGACAAAAATTTCCAATAAAACCATATTAGTTTACTTAATTAGCTAACTACTCACTCGATTTTTAAGTAGAAAAAATACGTAATAACT	Algae	Plant
AAATGTCCTAGCAATTTTTTAATTATCTTTTTTAGGCTTAACAAGTCCAATTTAATCCATTATTTTTCCATTTTTTAATTGAATGTCAATAATTTTTTCTATCTGCTTATTTATTTTCGTCATCCGTTTTCGAATTTAAAGAATCTCTAAATTCTAGTTGAGGAGTAAGGCCAAAAAATAATTTTATGACAATTTATGTTCGAATTTCAAATTTCATATACAATACTGAACTATAATAATATAGTATAAAAATATTATTTCCTCAACTTAAATATTTATAAATAGAAAGGATTTTGATTT	Algae	Plant
AACTATTCGTGCTCGTCGAAAAAAAGGCCGTAAAACATTATCTCTTCGAGGTTAATCACAAGAAGATTGACAGAAATTGATTCAATTCTAAATCTTTTGCATGATTTCTCAAAAAATCAATAATGGATTCTTTGAGAAATCAGCAAAATGATTTCAACCCTTCAAACAAATCAAAATATTTACAGAGAATAAGAATATATTTTCTTGTTTTTTCGTTCCTTTTCTAATTTAATCCATAATTTTTTATTTAAACTTAATATAATAATAATTGAATAAACTAATTTTTAGACGAACGCTCTT	Algae	Plant
TTGCATTAGCCTCCACCTACAATGGTTACAATCTCAATTGTATCATTTTGTTGAATAAAAATTTTATTCCATTCCGTTTTGTTACAAATAAATTGATTATATTCGACAACTAAAAGAGAATGATTATATCCAAAATAATAAATTAAATCTGAAATAGTTGGATGAAATGTGGTTCTATATTTTTGGCCATTCAAACAAAATGTATAGATTTGATTCATAATTTTTATTGAAAATAAACTAGACGTAAGTCCCTAATTACTGGTAAAATTTGAGGAAAGACAGTATGGCGGGTGTAGCCAA	Algae	Plant
ACTAATAAGTTCAACAGGTTTACAAATGAAAACAGATCCTGGGATTCCAGTTATTTACTCAGGTTTTTTTTCATTAATGTTAAGTACATTAATTAGTTATATTACTTATTCCCAAATTTGGATTATTCAAAAGAATAGAAAAATTTTTATTGGTGGTAATACAAATCGAGCTACATTTGAATTTGAATTAGAATTTTTTAAATTTATAAAATAAAGAATTGATGAAAAAAATAGTTTTGTTTTATAATTATATTTAACAAGTGAAATACTTGGGAAGAATTATATTTATAAAATTTTTTT	Algae	Plant
TAATTGATATTATATTAATAGATACTAGAATATATTTGAAATATGAATCATTAGTCCTTTTATTTTTATTCTAGATTTGTTAGAAATCTATGACAATGAAATCAAAATAATCTAATATAATTTGACTTTGAAATTGTAGAAGAGCAATATATTTTTCTCGATTATAATAAATAATAGAACTTTCTAAAATTACCTTTTTGAAATCTTTGATTAAACTTGAAATAAATTAATGTACAATGCACAGTTAAAAACTATTAAAATAAAAGGAGAATTCTTTTGTATATCGGGCATAGGCAAACA	Algae	Plant
TGCACAGATGTATTTGTAGGGTTCCATTCCCCTCATGGCTGGGAAGTGCTTCTAGAACTGGTCCTTCGACATCTTGGTCTCCCGGAAAGTCCTAATTTCATTTTTCTCTTTGTTGCCACTTTCCCAGTCGTGTTAGATACAGTGTTGAAATATTGGATTTTTCGTTACTTGAATCAAATTTCTCCTTCCGCTGTAGCCACCTATCACAATATGAATGAGTAAGGGGGCTTCTTTTGCAAGGACTTTGAAGTTAAGATAGGAGAGAGAAGAAAATTTCTATCCTCCAAGTAATTTCCAACT	Algae	Plant
TGTCTTTTTACTGGTGGCCAGTGCAGTACCAGTCTTGGCCCTTAATGCTTCCCGTTTGATTCGTCCAAAAGGCGGGGGACCAGAGCGTCGTACGACTTATGAGTCAGGGATTGAACCCATGGGAGAATCTTGGGTCCAATTTAATATCCGATACTATATGTTCGCCCTTGTCTTTGTCTTATTTGATGTAGAGACCCTCTTCCTCTATCCGTGGGCTGTTACGTTTGAGCGATTAGGCCTTTCTGCATTCATTGAAGTGTTGGTATTTATTACGATCCTTTTACTAGGACTCGTCTATGC	Algae	Plant
TCGTGTAATTATGACATTCTTTGAGGCGATTGGGATTATCTTGACTCCGATCTATCTCCTCTCTATGCTCCGTCAAGTATTCTATGGACCAAGAACTCTGAATTCTACGGGTGTATGGAGTATGGCAGGAGGGACCGAACGATTTATTGATGCAGGCCCTCGGGAAGTGTTTGTTACAGCTTCGCTACTCGTGCCAATTCTTGGGATTGGACTCTTCCCTAAGATGGCTTCACAGCTTTATGTTGCAACGACCGATGTATTAATCCATCAACTCTTTGGTGGGATTGGTATTCTCATATA	Algae	Plant
AATTCATCACTTACGGCATTTCATGATCACAAAATCAATATCAGCGGTGTCAATTCTGACTAGAGCCTTATCGATATGTACTTGTATTAAGACAGAAAAACCCCGACAACGCTTCCTAATACTATATTATTAGGCATGCTTCGAGCAATCGAACTAGATGAAATTCAATTTATAAAGCATGGCGGGAGTAGGATTTGGGAAAAAGCAAAAGCCATATTGTAATGATATGGATAATCGCTCTGCGATTGACCGAAAGGAATAGCCGACGTCCCTTTGGTATCTCGGAAATTCCGAGGTTGA	Algae	Plant
TTAACTATTTATGGTTTAGTTGTTGCTTTAGCTCTTTTATTTGCTAACCCTTTTGCATCATAACTTAGTAAATACTTTTTTTAATATTTTCTTAAGGTGTAAAAAAATCCTTAAGAAAATATATATTCTTTTTTAAAAAACCGGAAGTTTTATTCTTTTCTTCCTAGAGCGAAGCTCTTACTCGCATTTCATCATTTCTTTTCACTCATTCTTCGTATTCATCATGAAATGATGAATAGAGCAGATCAACGATGAACAGTGCGTGATAAAATAAAAAAAGATAGAAAAGTGGAGGTTTTT	Algae	Plant
GCTTCTCGTTAACTTAATTAGGGGGAAAGCCGAGTGCAGTGAAAATTGCACGCTCGGTTTGGTGAGGGGGTTGCTGTCATCCGGTAAAAAAATACCGGGTATGGCTTCCTACTCTCTTCCTTATAATCCTGGAGGAATTGCGGCTTAATATGATGGGTCGAATACATCGTAAGATGGAATTAAGAACTTTGCTATATGCTGGAACATTTTATTATTCTTTTAGTCCAAGTTAATTGGGAGAATCTATGTTTTTTATTTTAAAAACACTTGAAAGAAAAAATAATCAGCAGGAAACTAATT	Algae	Plant
TGCGAACCCTTCTCTGCAAGGGCAAGAGTAAAAATTGAAAAAATTATTTAAGAATTTGTCCGATTTTGTAGACAACAAAATCGCTAATCCAAAATTGTAAATTTGGTTAAGTAGCTATTTTCATTTCCGATTTTTGTCTAGATTGCTTATCAAAATTCATATTTGATGTGCTTTTTTCTTCATTATTAGTACCAAATAAAATAAAATAAAATAAAAGAAGAACAGACAAGAGGAAGCAAATTTGACGGCATAAAAAATGGAAATCAAATTTAAAATTGAATATAAAAAAGTGAGGTTATT	Algae	Plant
ACGGGTAAATGCGCGTAATCCCGGAAAAAATGGGTGCACCCACGACCATAACATTAAGCTAAATAAGACAACGAAAGAAAAATTCCCAACTACAATTTCATTCATACTAAGCTAGAAAGTAAGGACTATACAAGAAGATGTTATCTCTACTATACCAAAAGAATAACGTATTTTTTTTATTTTAAATAGAATGTGCGCATAATACAACCGTTTGGTCAGTGTTCTTGCGTGTGTTACAGTATCTAACACGCAGGTATAAAAAAAACACCTGAATCCATATTTTTACTACCAACCGAAACT	Algae	Plant
GTTCTTCCAGTTTTCCAATCGATTCATTGTTCTCTTCTTCCCCTCGGAGAAAAAAAAACAAGTTATTATCGGTTCGAAAATATGATTTCCATGGTTGAGTTTATGGGTTAATCGTTTTGAATTCCATAACTTTCGGCATTTTTTGCTGAAATGGTTTTCTATTATTGAAAAAATCATTATATACGTCCTTTCCTATTCCAAAATGTCTGCCTGGTCTGAAGGGAAACAAAGATGTGAAAATTCGGATCGCTAAACGATTTAATGTGGGTAGGATGGGTCTAGATAATTGAGGAATCTTTT	Algae	Plant
CTCTTAATTAATCCTGTGGAATCCACGCGACCTCTTCTTCATTTTTTTAGGAAAAGATCATGTGGATTCCCTGTTATAGAATCGCGAGAAAGCGATTCTAGAACAGGTGGCTAACTATCCACTTGCATTTCCTTTCAATTTCAGTTATCATCCCTGAAAATGAACCAAATTCTATCCCCTGTTTTCCCTGTTCTCAAATCGCTTATTTGTGATTCGAACAGGTCGCATTCTTCAGAAAGAGGAATTGGGTCCACACTACTAATATAAATTAGATCGAAACAATTTGAAAAGGAGTCATTT	Algae	Plant
TAGCATAGGAAGGATGAATTAGATCTGACCGGACTCGAACCGATGACGTACTGCTTGTAAGGCAGCCACTCTACCAACTGAGTTACAGATCTATAGGAACAAAAAAGCCTGATATCGGAGTCGAACCGATAACCTTCGGTTTACAAGACCGATACTCTGCCAATTGAGTTAACCAGGCTTTCTTTCCCCCATACTAATTGACTTTCATAAAAAAATACAACACCTAAAACCATCATTCCTTTTTTTTTTTTGTTATACTTGATAACAAAGTAGCTTATAAAAAAAGATGATCAACGAATT	Algae	Plant
AGAGATGGAATATAGATTCGTTTTTCTCAAAAATCACCTGTTCGAATCGCGGAGAAGCGATTTTAGAACCGTTAGAACGGCGATCTTGTCAAGCAAGGATTAACCATTGGAAAAAAAAATTTTCTGAACTTGCGTCTACCCAATAAGCTTAGTTAAGATTATGACAGAGCTTCAATGAAAATCAAGAAATTTGATGATTTTTTGACCTTTTCATCTCGAATGCTCTCTCTTGTTATGAAATAAAGAGAATCCGTTTTTTGATCAAAAAACGGAATTCAAAAGAAAAAAAGTAGATTGTTT	Algae	Plant
TTTCCTCTAACCCATCCATATAGGGTGCAGCAAACGGTTTGAATCGTTGCAAAGTGATAAGAAAATAGGAGAAGACGCAAAAAAATAGATCGAACTGTTTGAATCGCAATAAAGCGATTTGAGAACAGTGAACAACTAAAGGGTTTACAAGCTTAACGAAATTTCGTAGGCTTTACCGTAAGCCGGGATTAGGGATACGCAATAGAAATCAAATCTAATTCCTTTTTCATTTCGTGATGAATCAATGATCTCTCGGCTCTTAAAATTCATGAAAAAAATTTATTCTTTGGAGGACGAAAT	Algae	Plant
AATTACCGTGACCCTTTATCAACAACCAGAACAATTTTTGCCACCCGATAGGGGCGTTTTTCTTTGGAATAATGAATAATGAAAAACAGTATACTACCTAAAGTAGGTAGTATATTGAAATTCCTTCTATCTTCCTTCTTTTTTTAGGGAATACACCTGTAGGGATCCCTCAATATGGGCCTATCTCTAACCGACCTGTTTGAATCCCACGAAAGTAGTTTTACAACAGGGCCACTATTTGGGATAGAGAAAAAAGAACTTTAAAAAAAGGGGTTGATTTTGTATAATAGGAACAGAAAA	Algae	Plant
TTTTATGGTAATGCAAAGGCAACAAAGCAAAAGTGGAATGGAGGGTAAAAGAGTAGAGAAAAAGCGAATGATCTATTGTAATGATAGATATAAAGGCTGAAAGGTTAAAATTTTCAAAAACCATATATATGTGCCTTTGACCGAAAGGAATAGCTAACTTCTCTTTGGTATAATAGTTAATTCTAAGGTTGAACTTTAGTGGTTAATTGGAAAGAGCAAAATAATCAATTTTATAAATTTTTTATTTTTTATCTTTTATCCCTTCGAATGAGCGTTGAAATAAAATAGAAGGAGTGATAA	Algae	Plant
CGTATTTTTGATGGTGGCTGTTTTAATTCCAGTTCTTGCTTTAACGAGTTCTTTACTTTTACGTCCACAAGGAGGAGGACCCGAACAAAAAACTACCTATGAATCTGGAATCGAGCCCATGGGGGAATCTTGGATACAGTTTAATATTCGTTATTATATGTTCGCGTTAGTCTTCGTCCTTTTCGATGTAGAAACACTCTTCTTATATCCTTGGGCTATCACATTTCATCAGTTAGGATTATCGGCTTTCATCGAAGTTTTAATTTTTATTACAATTCTTCTCTTAGGATTGGTCTATGC	Algae	Plant
TTCGTGGTGAACGCATGTATGGATTTTTAGATCGTTTAATTAATTTAGCACTTCCACGTATTCGAGATTTTCATGGGATCAACCCGGAAAGTTTCGATGGGCATGGTAATTACAGTTTGGGGTTAGAGGAACAACTTATGTTTCCCGAGATTGATTATGATTCGATCGAAAAAGTTCGAGGTATGGATATCTCGATCATTACAAGCGCTTCGAACGATCAAGAAGGGTTGGCTCTTCTAGCAGGTTTAGGGATGCCATTCAGAAACCCAGCTGTTGAATCTGACTAAGAAGGATTTCTCT	Algae	Plant
TTTTCGTTTCTATCATCTAAACCTCATCTGGATCGATTTTCAGTCTTATTATAACGTAGTCCAACTAGGAAGGGGGAATACGAGATCGATCAAAACAGTGTATACTGTGGATTGAGGAAGGGAAGAGAAAAATTTCTTTCTTGATTTTCTATCCCAACTTCGTTGGGTAGAATTGTTCAACATTAAAGACCCAGGATTGATCTTGCCTTAGGCGACGCTTCGCCACGATTTTCCTTTGGATCTTACTGGATGTTTCCTTATATCACTCCCCATTAGGGTTGATTTCCCCCGAGGTACCTT	Algae	Plant
ATTTTTTCCATTCCACGGTGTAGATAACCAAGAACAGGTTCGCAATCAATAACATTCTCCCCATCAAGAGTTACGATCAGTCGTAAAACTCCATGCATAGAAGGATGATGAGGGCCCATACTGACAACCATGGGATCCGTTTTTGTTTCAAGCATTATTCTTTTTATTTTTCCTTTTTTTTATTCTAACCCGGTTTTTAGTCCTAGATCAAATAAAGAAAAAAGCAAACTTAGACTTCTTTAAAGATGTGATATCCTAATAACTAATTAGAATCCTTTTTTAATAAAAACTACGCAAACC	Algae	Plant
AAAAAAGTTAAACTTGGTTGAATTTGTAAACAGGAAAAATTAGCTTAGTCTCATCTAAATAAATCAAGCCTTTCTTTTACCAAAAACAAATATGAATCTCAAAAAATGAAATTTTTTGAGAACAGGTACGCTGTAGGCCCATTTTTTTTTTCAAAAATTAGATCATTTGAGAAAGAGTCCAACATAACTGTTGGTCCTTTTTTTATTTACAAAAACGGGAGGGGAACAGGCCCGATTTCGGTTTGACCAATTCTACTATTTTGATTAGGAACTAGGCGGCACCCAGATTCGAACTGGGGG	Algae	Plant
ATTAGTCCTAATACACACTTTTGGAAAAATAGGAAACAAGGACACAAATCTTAAATCCTATAAATTGAACTTGAAAATCGGGTGCCAAAAAGAAAATTTTTGGCATATCTTGAATTCAATTCTTTACGAAAGGCTTAAGAACTGAGGTGACTCCTTATGCCAAAAATTTTCTTTTTGGCACCAATTCTATTAAGAAATTGGCTATCCTTTACTTTATTGGGTAACTTCTTGGAGAAAAATTTGTGACTAAACCACAAATAGAAAACTACCCAACAATATTGAAAACTCCTTTTTTTACTT	Algae	Plant
ACCCGACACAAGCTGAAGAAACTTATTCAATGGTTACAGCAAACCGTTTCTGGTCACAAATTTTTGGTGTAGCTTTTTCAAACAAACGTTGGTTACACTTCTTTATGTTATTTGTTCCAGTAACTGGTCTTTGGATGAGTGCAATTGGTGTAGTAGGTTTAGCTTTAAACTTACGTGCGTATGATTTCGTTTCACAAGAAATTCGCGCTGCGGAAGACCCTGAGTTTGAAACTTTCTATACAAAAAATATTCTTTTAAACGAAGGTATTCGTGCTTGGATGGCTGCTCAAGATCAGCCTC	Algae	Plant
AGTATATGGGCGGATTTAGGAATGGACTTTGAAAGAGTCAATCAGTAAGCAAATAAGCAACGAAAACTGAGTTTAATTCCTTTTTCCGATAAGAAAAACTCTAATGAACTTTCTTATGCTCACCAATATATACGATTTTGCCGAGCAAAGAAAGTTTTTGTTTTATTCCTCTCTGATTTGAAAACTACTGCGCATGCCATAGATATGAAAAGAAGCGATGAAATTGGATTGTTTAACGATTTTTCTATTCATATTTAGCTTAGAAGTGCTGCTATTCAATCCATATTAAAAGACTTGCCT	Algae	Plant
GGATTCCCGTGTTATTATTAGCAAAATTACCGGAAGCCTACGCTCCGTTTGATCCGATTGTAGATGTATTACCGGTTATCCCAGTACTTTTCTTGTTATTAGCTCTTGTGTGGCAAGCATCTGTAAGTTTCCGTTAAATTCCTCAAGATAACCCCCTACCAAAAACATAGTTTTTGGTTCGATCAACACTCTACTGTACTAAAAAATTTTTATTGTTTTGTACCAAATTCTTAGAATTTGGTTCAGGGTATAGTAACTTTCAAGAAACTCAATAAAAAAACTGCGACACGAAAAAAAACC	Algae	Plant
TTATTCAACTCAAAAAGAAACTTTTTGATATCATAAGGTAAAGTCAATTTTTTAGTTTTCTTTTCCCATGCAAATTTGGCAGAACATGTCAAATTTACACAATTTGGACTTAAATACAGTTTTTGGGTTTAAACCGGGTTCTAAATAGAACTAGTCCATGAAATGGATTTGTTCTTCTCACTAAGAGATTTAAAAGAGTAATTGATTTTTTCGAAACTTTTCAGATAGGTTTAATATTTGTAGATTACCTTCTACTGGGATTTTACCAAGACTTCAAAAAGAAAAAGGGAGACTTTTCAA	Algae	Plant
ATATTCTGTGGAAATTGTGTTGAATATTGTCCAACCAACTGTTTATCTATGACAGAGGAATATGAATTATCTGTATATGATAGACATGAATTAAATTATGATCATGTGGCTCTTGGTAGATTACCTTTTCCTTCACATAAAGATCCTATGGTATATGGTGTAAAAAATTTTGGTTATTTACCAAAAGGAGAGATTACAGATAATTCTCAAAAAGATACTTTAACTCATTAATCTATTATTATAATTTTTATGTAATTTAATAAGTTTCATATCTTAAAACATATATAGAAAAAAGTTTTT	Algae	Plant
AACAAAACTTTTGAAAGTTACTCAAGTTGTTATACCTAGGTTTTAGAGCTTTGTGACTTTTAGCAAAAGCAAACTTCGTTGACCTTCCTTTACGTTACTCTACATCTTCCACCCTCAAGGGTCCATAATTATGGTTATAGAGTACGTTTTTTAAACTAAACCTCTTGGGAAAGTGGAAAGACGAATAGGACCATGCGTCGGTCCCGATTTTCCATTAATGTGTCTCCAGCTCAGTCCATTTGATTGATCCAGGTGATTCATTAACTTCACTAACATTAGCAATGAGCATTTCCATTTTTT	Algae	Plant
CATTCGGAATGTTTAGATGGAAACTAATCAGGGCCAGAAAGGTCTTATTTCAACTTTGAACACGTTTGTGCTACTTTTTTATTTGATCTCGTACAGATTTTATTGGCAGTGTTAGTCCCTTTCTATCATAAGTATAGCAAGGGTTCGAAACCTCCCAAAACAAGAGAGACTTCTTTTGCGGAAGGGGTCTCTGCGATACCAGAAAGAATTCTTGACCTCGATTGAAATAATCGAGATGTTAACAAGAGTGTTATTGGGTCTTTGTTTTGTTCTTTGAAAAATTATTTTGATTCAGAATTC	Algae	Plant
CACTTAATAATAAAAACCACAAGAAAAAGGTAAAGAAGAAAGCAGGGCTATCCATAAATTGATCTTCGATCATGACTTTTTAGATCTCATAACACTAATGTTGACGAGTCTAATTACAGTTGAAGTCTCTCCTTCATACTGATTCTTTATTATACGGGACCTCTCTTATTTTGGAAACTCCTAGTGAGTTAGGTTCGCTAATCGATCACTCCCATTTCCTTGTGATAACTGGGAGTTGACTGTCTTTGTTCTCATCTTTACAGCAAGTAAACATACTGACTTCATCTTATCCGAAGACAT	Algae	Plant
ATACTAGTTGTATATCTTTGAAAAAGACTCTTGAGTTTTACTCAAGTTGCGATACCAAGGTTTTAGAGGTTTTTAGTCTAGAACAAAAGCAATCTCCATTAACCTTCCTTTACGTTACTCTGTTTCTTCCACCCTCAAGGGTCCATTTCTATGGTTATAGAGTACGTTTGTTCAAAACATCTCTGGATATTGGAAAATCATCAAAGCTACTCTAATAGGGCTCGATTTTTCCATTAATGTCTCTGATCTCAAAAGAGCCATTAACACCACTGACATTAGCAATGAGCATTTCCATTTTTT	Algae	Plant
ACTTACCTATTCCACCTTTTCCATAAACTGCTAATTTCATATGAATTATTTGTTATTATTTATTATTAATTTAATATAGAATTTAATATAGAAATAATTTATAAATATATTTTATTATATAAATTATTCGAGTATTATAATTTCTTTTCTGAAAGTTTTAAATATATATTCATGGATATTTTATTGAAATTTTCTTTCAAAAATAGAAAAAGCTGGAAACAATTTAGAAGAATTTTTCTATTAAAATTCATTTTATGAATTAAAAGCGAATCTTCAGTAGCTCAATGGTAGAGCCGTCGG	Algae	Plant
TGTAGATTTGTATTTCTTTAGATATATTTGGATATAAATCTATCATTTTTGAATAAAATAATAGGAATCTTTTAACAAAAGAAATTTTTAATAATGATTCATTCTGATCTAACATTTGTTAATGTCAGTAGAGTTTTTCATAAAGAACAACATATTTCATTCCAAATTGAATAATTTTATTTAATTTCAAAATCTGGAATTAGGAATATGTACAGAGCCGTATGCTTGGTGACAAGCAAGTACGAATCGTGAACAGAAGCCTATTCTTTCTTAAGAATAAGTTTCGAGTTTCATTTTTTT	Algae	Plant
GACGGGCAAAACAAGGAGGACAACGAGTGGGAGAAATGGAAGTTTGGGCACTCCAAGGTTTCGGAAGTGCTTATACATTACAAGAATTATTAACTGTTAAGTCGGATGATCTCATGGGAAGAAATCGTCTAATGCTCACTCTTTTAAAAAATACTCCTTTAAATTTTGGGACACCCGAATCTCTTCGTGTTGTTTTAAGAGAACTTCAATCTCTTTGTTTAGATTTAAATATCTTATATTGAGGGCGGATGGAGACTCCCCCCGGGACTCAATATAATATTCTAAGAATATCCTATAATT	Algae	Plant
GAATATGGAAAAGTTGCCCCAGGTTGGGGAACAACTCTTTTCATGGCAATCGGAGGAGCGCTTTTCTTATTTTTTAACGTAGTTATTCTTGAAATTTATAATTCTAGTTTAATTCTAGATGAGGTTCCTATGACTTGGAATCAGTAAAAAAAAAAGGGCTTATCCTATAATCCAAAGATTATAGGATAAGCCCTTTTTTTTTTGTTGTTTTTTTTTTTAATTGCTTTTATAATAAAATTGGTTTACATTCTATTTCTGTAAATCTTGTTTAATTGAGTGATTTGTTACATCATTTAATAT	Algae	Plant
GGGTGGTTGGGTTCCACCGATTAATCATATCTTTTTTATAGATCAGCCTGAAATACAAATTCTTTTTAATGTATTATCTATATTTTTTACATTATTGAAAGTTTACTCAGTTGTATTTCTAATTATTTTAATTCGTTGGACAGTTCCTCGTATTAGAATTGATCAACTATTAAATTTAGGGTGGAAATTTTTATTACCACTATCATTAGGTAATTTATTTCTTACGGCAACTTTTCATTTCCTTGCGTAAAAAAAAATCTTTTTTTTTTACTTTTTCCATTAAATGATAAATAATACTTT	Algae	Plant
TCTTGTTGCCTTTTTTTGGGTTTTATTGAAAACCCAAAAAAAGACATCGGATGAAATAAGAACTCCAAATGCAATTTTTGATCAGATGGATACTTTATCAAAAAGTAACCCTTTCATTTCCCATTTACTTTTTAAATGGGAAGCACAATTTTTTGAGAGACTAAGAAAATAGGTTTTCTTATTTGGTAGTAACTTATGAAAATACGTTTATTCGAGTTTCTTTCAAAAAACAAAGTTTTTTGAACCAGCATATTACTATTACTAAATTTTTTATAAATAAACGAATCCGATTTAGTGATT	Algae	Plant
ATTGATCGGAGGGTCGTCGCCTGATTCCTAGTTGCCTCCTTGCCTTATAAAAATATCTTCATTGTAAAACCCGCAGATCTATGCTAAGATTTGAAATTGGAGACATTGTGAAATGTTCGAGAGGTAATTCGATTTACCTTTCCAGATTCGTCTTTTATGAAGTGTATAGGTAGAATTCATTGTTTCTATCTTATTTTTATCGAGATGAGCCTGCTGTAAATACATACGAATGTATTTACATTCAATAAAAATCTGTTATTTATTCTCTGCATAAGAGCTTTTGCTCCAGAGGGAGGTTGT	Algae	Plant
ATAAAATTCTTTATTTTTATTTTAGAATTTCAATTATATTTTTTATTCTACTATTATGTCTGGGAATACAAAAGAACGTCCGTTTTCCGATATATTAACAAGTATTCGGTATTGGGTTATTCATAGTATTACTATTCCATCACTTTTTATTGCGGGTTGGTTATTTGTGAGTACAGGTCTTGCGTATGATATTTTTGGCAGTCCACGTCCAAATGAATATTTTCCTGAAGAGAAACAATCTGTTCCACTTATTACAGATCGGTTTAATGCATTTAAACAAAATAAAAAAACGAATAATTT	Algae	Plant
ATTTAAATTTTTGAAAAATCTTCTTTTTCAAAAGCCTTTTTTTTCGAAAACATCAAAAATGTTTTCTACACATATTCGAGATATTTTATTGGCAAATATTGCTTTAATTTGTCTTTCTAAAAAGTTGCCTCGCATTAGTAATAAAAATTTTGTTTGGTGTAACTTAAATCCTTATATAAGTGGGTATGAAACAGAAAAAAAAGTTCAAAAATTAATTGAAATTCGTTTAAATTCCGATGGAAATTTTCAAAAGTTTCGACATGAATTATGTCAACAATATCATTTTAGTGGAGCGGAAAT	Algae	Plant
AAATTTCCGAAGTGCCATATTCGAAAAAAACGAAAAAAGACTCGAAATTGTTTCTATCTATAAAGTATAGAGGAAGTGAACGTGCCTCTGTAATTACGAATTTGCAAATGGCGAGTCGATCTGGATTGCGATTCTATACAAATTATAAAGAGATTCCTATTGTTTTTGGTGGATTGGGTTTGGTTATTCTATCTACTTCTCAAGGACTAATAACTGACCGAGAAGCTCGATTCCGAAAATTGGGAGGAGAAGTTGTTTGCTTTATTTGGTTATCGGTTGTTTTCTATTTTTATTTTATTT	Algae	Plant
AGATTCTATACAAATAGGATAGGTGGAATTGCCACTACCCGGATTGAACGCTTTCAAATCGGTGAAATAAAAAGTTTTTACTCCCTAGTGTAGACTTTTTCACAATATAAGTAACTAGTAATCGGCAAAATTACCTTCTTAGTCTCACCGAGCTTGAAAGAAGTGTCTTTAAACCTCGTTATCCTCTTCCTCGGTGTTGTAGATTCCATATTAATCATTATGTTAATCATAGCAACCAAGTACCGAGACCGAATTGTCTAGAGGCGTTCTTGATGTTTGTAGATAAGGTGACGATCTCAG	Algae	Plant
GGGATCTCTTTATAGATTAACTCAAATTCAGTTTCTCTTTTTTTTTTTTTTTTATATCTCCAAGATAAAATCTGAACATTTTAATAAGAATAAGTCAGCAAGGTTGCACGCATTTATTGTCATTCTTCGTTCTGTTATTAAACCAAACAATATAGAATTTGGTTCCACCAGTTCTAGGTATTGAAAGGTTTAGAACAAATCATCGGCTGACCAAGTATTATTAAAAAAGGGGAACAGGAATCAATGAAAATATAATGAACGTTGAATTCTAGAATATTAACCTGAAAATTTTCTATTATT	Algae	Plant
GTTAAAAACATCTGGACGTCTACAATCCCAAAGTATTTATTCTCCAACTTCTACGCATCCAAATATTGCAAGTCTTGACACTAATCTTCTTGGAGAAATTACCCCTTTCGAATCTGATGATTTTTTATATACTAGTAAAAATATTAAAACTCTAATTGAAAAAACTATTGGTGACTCCATTAATTGGAGTGATGGTATAAAAATTCCCCTGCAAAGAGGAAAAAATTTAACTTATCTTGAGTATGAAATATTTGGTGACCAAATGTCCAGAATTGAATCATTCAAAATTCCAGCTAAACC	Algae	Plant
TTGTTATATTTCTTGTAGTAACTATATAAATTCAAAGGAATACAACAAAGGGAGTATTCGAATCCAACCGCAATTTGTTTCGTCCGTGCCCTTAAGACAAAATAAAAATCTCCTAGACCCTTAAGCACCTTCTTTTTAATTATAATAAAGTTTCAGATATAGGAACGTCGTGAATATTCAAAACATGACGGCCTACTCACTCAAATTGATTGGTCTATTTTTGAATTTCTATAGTACAAAAGAATATTAATAATTCATATTATTCATATTTAAAGAATATTTAAGATATAATTATTTCTT	Algae	Plant
AATTTGCACAGGGTTCAAATAGATCCAAAATTACGAATACAAATTTCTCAAGTTTGCGGAACATTAAATATAGATGGATTACGTGGTGATATTGTCACAAATAGAGCTGCAAAAGCCTTAGCTGCCTTTGAATCACGGACTCAAGTAACGTTGGAGGATATTATTCGTGTAGGTCCCCTTTGTTTACGCCATCGATTACGTAAAGATCCCCTAGAAACAATCGATTCTGGAGAAAAAGTTCGTGAAACTTTTCAGAAAATTTGAACTGAAGAGCAAAGTGGGATTTGAACCCACGACTTT	Algae	Plant
GACAAAAGAAAAAGACTTTTGACATAAAATTCTTTTTGATGTAAACTTCCCAAAGTCGATGATTAATTATAAACAAATGACAGCAGCATATTTACCTCAAATTTTTGTGCCACTAGTTGGTTTATTTTTTCCTTTAATTGCAATGTGTTCTATCTTTCTTTATATTGAAAATTCATCTATTGATTAGACTTGGAGAAGAAAATTTAATATTGAACTAATTAGTCAGATTTATTCATTTCAGTCGTGAACGTGCAACATTCTCCGTTGAAATAGGATTGAATCTCTCTATTCATTTCAAAA	Algae	Plant
AAATTGTACTATTTACGAATTATAAAGCCAGTTAATACAACATTCATGACAACCTAGAAATCAGACTAAATAGAAATCTCTGCGCCTAGATCAGCCCCATTCTGGCCTATCTACTCGCCCCAATTCTATCTGGATCTAAAGCGACTGTAAAAAAAAGAAAAATATTTATTTTTCTTTTTTTTACAACTCAATTTTTTAAAATTTGAGGAAAAAAACGTTTAGGTCAAGATCGTTAAGGGAGTAGGGATAGTATTTTTGTATTCTAGGTTTTGTCACTAGGAGGAGGCGGTTCAGCATACC	Algae	Plant
TTTTTGTACTACACATTATAAAAAAATCTCAAATTTGGAACCAAACATCACTCCCCAAAAACATTGTTTTTGGGGCTAGATGACAATCCCCCACCAAATCGTTTTTCTGTGTTACAATAAAACTGAGAAATAAAAATAAAACTTGTACTTACTGAAAAATTCATTTTTTGTTCCATGTTCCAACTTGGTTTATTCTCGTTCTTAAATTTTTATTATTAGAATACATATATTGTTTATTGCTGGAACATTTTCAATTTGAATTTGGTACATATATAAAAAAAAGAAAAAAGAGGAATTTTT	Algae	Plant
TGGTTATTGTATGACCTGGACTGATTTTTTAGAAAATGGTCGATTTGCTATTTCAAATTTATTACTTCTTCAAGGTTTTAATATTGCTTTTACAACTTTGCGTCAATTTTCTGAATTTATTGATTATTTAGCTGATTATTTTTTACGTATTGAATCATTACGTGAGACCGATTTTCAATACAAAATTCAAACTTTTTTTATTGCTATTGTTTAAAAGTTTTGAAATCTATTACATAGGTCGGAAAAATATATCCCGTTTAAGATTCCTCACCCCATTTTCATCTTACCATAAAAAAATCG	Algae	Plant
ATTATACTTTAAAAAGAGAGCAGAGAAAAAAATTACTTTTAGTCAAACTTGACTTTTTTAAAATAACTGTTTATATATATATATAAATAGATATATATATATATATATATATATCTATATATATATATATAGCTATATATATACATGTAGAAACCTATGCGTAAATATTGTTCCAAATTAACAAAGTTAGAAATAGAAATTTATTCAAATTGATCGTTAGAATTTTCTTTATCAAGTAAAAAAATTTAATTATTTGATAAAGACATCCTTTATAAAGTAAAAAAAAAAAAAATAGTTTTT	Algae	Plant
ACATATATAAAATATTTAATAATTATTAAATAATAATTATTATTAATAAAAAAAAACAATAGACAGTTATTTAGTTCTAAGTTATAATATATTTACGAAAAATAAAAAAAAATTAGTTTTTTTTTTTTAAGCCCGCCTACCTTACTACCATAAAAAGTCCACTGACCTATATTTCATAAAATACTGAGTGGAGGGAAGAAGGTGGAAAATTCTAATTAATAAACATAAATAAACTAATTCCTCTACTTTTAATATTTTTATATTAGTTAAGGATTTATAATTATATAATATACATATATT	Algae	Plant
TTAACTAAGAAAATTACGATCGATTACAATTTATTGACCGAAGATGGCATGCCATTTCCTGGGGTGTTTATTATTGACAGAGAAGGGGTGATTCAATATTATACAGTTAATAATCTATTATGCGGTAGAAGTATAAATGAATTACTCCGAATTCTACAATCCATTCAATATATTAAAGAAAATCCTGGAGAAGCTTGTCCAGTTGATTGGAAATATGGAGATCAAACTATATATTCGCATCCTTTAAAATCAAAATTTTATTTTAAACAACTATATTCTACGCAACGAGTTTAACGTATC	Algae	Plant
CAAATACATCTGGTAGTTTCGCAAGAATAATTTCGGGCATGGCGAAGAACCTTGTTATTCGACTACAAAGGATTTTGTTTCAACGAATAAAATTTTTAGTATTAATTTTTTAGAGATTTTTCTAAAAATTAAATTTATTAATTAAACCTAGAAAAAGGTTTTTATTTTTTTAATCTAATTTTACGTAAGGTTTATACTCTTTTGATAAATATTCTGCTTTTTTAACCATATCTACTTATATGATTAGCACTACAACATTAGTTATTATACACTACTTTCGAGGACTTAGGAGGAATATCT	Algae	Plant
TGAAATTTTTTTATAGATTACTTATATTTGAAATCAAATACAAAAGAAATAAAAATAAATTATCTATATATTGAAAGATTTTATTTTTATTAATAAAAATAAAAAAGCTATTTCTAATGGAAATTAGTTGAATAGTTTAGTTTTTAGATTTGTATCTAAAAAGTATTAATTGGAACATTAGGAATTATTTTTTTTGCTATATTTTTTCGGGAACCTCCTCGAATTATTAAATAAACAAGACAATTCAATTTAAAAGAAAGTAAACAATACATATATATATATAAATTTTTTTTTTGTTTT	Algae	Plant
GGTATTTTTTTATTTTTAAACTATTCTTAATAAGAACAAATGTAATTATGGCTGTTCCAAAGAAAAAAAAATCTAAAAAGAAAAAGTGTATAAGATCTACTACTTGGAAACAAAAAGTACAAAACTGGAAGACCAAAGCATTACATGTAGGTTTCCAAATAATTAAAAATTCAATTTGAATCTAGAGTTTGTGCCTATATAGGTTATAGGTTCTAGATATAATGCCTATTTAGCTCAGTTGGTTAGAGCATCCGTCTCATACGCGGGAAGTGACTAGTTCAAATCTAGTAATAGGCAAGA	Algae	Plant
ATAGAACTAGGTTGTTTTAAATATGTTTAAAACAAATAAAATACTTCGACTAACTTAAATAAAAAACAATATAAAATAAATGAATTAAGAAAAAAAACTCCCCTGTTAGCCGAAAATAGAAAACGATTATTTGATTTCATCAATCTATACTTCAAAAGAATGATAGCCATAAATTTGAATTTCCACCAAAAACCAAAGTACAATTTATCTGAGCTTAAAAAAAAATTTTTCATAAAAAAATTGCTCGGACAATTCGCGTTGGGGGTCGAAAGTCGCCCTTAGATGATCGGCATAATTGGG	Algae	Plant
GGTTATTGTATGACCTGGACTGATTTTTTAGAAAATGGGCGATTTGCTATTTCAAATTTATTATTTCTTCAAGGTTTTAATATTGCTTTTACAACTTTACGTCAATTTTCTGAATTTATTGATTATTTAGCTGATTTTTTTTTACGTATTGAATCATTACGTGAGACTGATTTTCAATACAAAATTCAAACTTTTTTTATTGCCATTGTTTAAAAGTTTCCCAATCTATTACATAGGTCGGAAAAATATATCCTGTTTAAGATTCCTCAGCCCCATTTTCATCTTACCATAAAAAAATCG	Algae	Plant
CAGCAAACCGTTTTTGGTCTCAAATTTTTGGTGTAGCTTTTTCAAACAAACGTTGGTTACATTTCTTTATGTTATTTGTTCCGGTGACAGGTTTATGGATGAGTGCTATAGGTGTTTTAGGACTTGCATTAAATTTACGAGCTTATGATTTTGTATCACAAGAAATTCGTGCTGCGGAAGATCCTGAATTTGAAACATTTTACACAAAAAATATTCTTCTAAATGAAGGTATCCGTGCATGGATGGCTGCTCAAGATCAGCCTCATGAAAAATTAGTATTCCCTGAGGAGGTATTACCAC	Algae	Plant
GTCGACGTCAATCTGTTTAATAAATTTTAATTTATATATTTAGTCTATTATTACTAGATATATAAATTAAATATATATATATTTTTTTTATTTTTTTCTTATGGAAGCTTTAGTTTATACTTTTTTATTAGTAGGAACATTAGGTATTATTTTCTTTTCAATTTTTTTTCGTGAACCCCCTCGTATCATTAAATAGATAAAGATACTTATCTATTTTTTTTATAAAATATATATATATTTTATATGTTATTTTTTTTTTAATTACAGAAAGTAAAACTAATAATTAAATCATTTTGTTTT	Algae	Plant
TAAAAATAAATTATATATAATAAATACACATATACAATTAAGTCTATAAAAAATTAATTGTCTTTTAATTATTAATGTTAACACTTAAAATTTTTGTTTATACTGTAGTAAGTTTTTTTGTTTCATTATTTATTTTTGGTTTCTTATCAAACGATCCTGGTCGTAATCCAAGTGCATAATTTTTTTTTATATAAATTGATAATTATTAATTTTAAATTTACTAAATATAAAATATATAAAAAATATCTTTATTTTTTTTTTAATAAAAAAATAAAGATAAAATATAAGGAGATTTTTTTT	Algae	Plant
CTCTGATGCTGCAAGTGTGAAAAGATATGCCCGAAAAGCTCAACTGGGAGAAGTGTTTGAATTTGATAGAAGCACTTTAGAATCCGATGGAGTTTTCCGTACAAGTCCTAGAGGATGGTTTACATTTGCACATGCGAATTTTGCATTATTATTCTTCTTTGGTCATTTATGGCATGGTTCACGTACGATCTTTAGAGATGTATTTGCTGGAATAGGTGCCGAAGTAACAGAACAAGTGGAATTTGGAGTATTTGAAAAAGTGGGTGATAGAAGTACAAGAAAACAAGCGAGTGTATAGAT	Algae	Plant
TAGTCATAGCTAATCCCAAAGAATTGAGTGAGAATTTAAATAAAATGGCGGTGGTCATACCTTCCATTCGTCCAGGATCTGAAACACAACAATATTTAAATCGTACCTTAAATCGAATGACTTGGATAGGTGGAATAGGTTTATCTGTGATTGCCTTATTACCTTGGTTATTTTCGTCTATCAAAGTCTTTAGTGGTTTTGGAGCCACTTCGTTATTAATCGTGATCGGAGTATCCATAGATACCATGCGTCAAATAAGAACATATTTTATAGCCAATACTTACGAACGAATGATCCATT	Algae	Plant
CGTTATTTTTTGGAATTTTTCCCAGATTTAAAAGCGATTGAAATAATGGATCGATTTAAACAATATGTTAAAACAGAGAAACTAGAATATAAATCTCTATATATACTTGATTTTCATAAAAAATATAAACGAATAAAGAAAGATGTTTTCTTTCAGTTTTTACCACGTGGATTAAGAGTAATCTATTACACATTATTAGGTCGACTTGGGAATAAACAAAAAGAATATGCAAAACAAGGTATAGAAAATCAATCTAATTTATCTCGAGCTCGACAATTTCCTGTACACCCATTTAAATGT	Algae	Plant
GATATTTTTACTATCATATTTGTTATTTGTGAGAGGAATATTAAAAGTGAGAAGAATCGTAAGATTTCACGTAAGTCAAGCATTAATTATTTATTTACTGAATTCGATTATAGGGGTATTAATGAATGCGATACCAGAGGCCATGATGATGGGATGGTTTGGAGAGATGTGTGTAGATATTTTGTTTATCATGACAAGTGGTGGTGTGATGTATGCAAGTTATAAAGTGATGAAGGGAGAATGGACGAGAATTCCATTAATATCAGAAGCGGCCAAAGTACAAGTACAAGGAGGAGAAGG	Algae	Plant
CAAGAGTTTCATAAATGAAGCGCAATGTTGGGTGAGTTTAACCATTCATCACCATAAGTGGGATTTGATTCATATATCCACCAATTGCCGATCTGGTATATGGTGTTGGTATCGTCTAGGTTTATGTAGGGGGATAGGATTGGCAGAAGTAGATGTGAATCAATTATCTGCCATATGTGTTTATTCATTTATAGGTTGGAGCATAATGAATCGAAGAAAATCACAATTGATGTTGACTCATATTCGAACTCTAAGTAAGAAATATTGGATGTATGTTTATGAAGAGGGTAAACAAATCAT	Algae	Plant
TTTATATTTAAAATATGTAACAAACGCTTCTGAAAGTGGAGGTGGTTTAGGCAAACCTTGTATTACAAATTTAAAACGAATTAGTAAACCTGGACTTCGTATTTATACAAATCATAAAGATATTCCACAAATCCTAGGAGGAATGGGAATTATTATTCTTTCAACTTCAAAAGGTCTCATGACTGATCGACAAGCTCGCTCAGCACGATTAGGTGGTGAATTAATTTGTTCGGTTTGGTAATGAAATAATACTAAGTTTTCTTGAATCTTCCAAAAAGTTAAACTATAAGAAGGAGGCCT	Algae	Plant
TTTACAAAAGTTAACAAAAAAGTTAGCAATGTATTTATGAAAAAAGGCAAAAGCCAAATAGACTGGGAAATTGAATGAAGACAAGGAGAATAAGGAAATGTTAGATGCATTCTCTAAAGTAGTAGCACNNNNNNNNNNNNNNNNNNNNNNNNNNNNNNNNNNNNNNNNNNNNNNNNNNNNNNNNNNNNNNNNNNNNNNNNNNNNNNNNNNNNNNNNNNNNNNNNNNNNNNNNNNNNNNNNNNNNNNNNNNNNNNNNNNNNNNNNNTTGGGAAATTGAATGAAGACAAGGAGAATAAGGAA	Algae	Plant
ATCATAAAGCCCAATATTGGATATGTACTATAGACTACTACTAAATCTCCTAAACTCCTCTTATATAACCCTTTCATCCATCCATTTAACACGTCCGGTCCACAATGTGTCATACATTCTAATACTGGCAATAAATAATAGCCAAAACATAACATCCTCTCCCCTATCGTCATCTCCGCTTTCATCCCTTTTTTTAACACCTTTCTTATCACCCCCACCCCCACTCCTATTCCTATCGCTAAGACTATGATTAATACCCCATAACTCGCTATTATTATCCACATCTTTGACCTCCTATCT	Algae	Plant
GGAATTACGAAAACAAATCCAAACATTGGATTAGATCTTGAATCTTTAAGTTTAGCTACTCCTGCTAGAAATAATTTGGATGCGTTGGTAGATTATATGAAAAACCCAACCACGTATGACGGTTCAGAATCTATAGCTCAAATTCATCCAAGTATTGCTAGTTCGGACATTTTTCCGAAAATGAGAGATTTGAGTGAAGATGACTTATATGCTATTGCATCACATATATTAACCCAAGCCCAAATTCAGGCGGAAAAATGGGGTGGAGGTAAAATTTATTATTAGTAGGGATTGAAATAT	Algae	Plant
NNNNNNNNNNNNNNNNNNNNNNNNNNNNNNNNNNNNNNNNNNNNNNNNNNNNNNNNNNNNNNNNNNNNNNNNNNNNNNNNNNNNNNNNNNNNNNNNNNNNNNNNNNNTCTTGAACAACTTAAATCTAGAAATAAGTAGAATTCAATAAAGTCACTTGCTCAACCACTACTCCTTTATCTCGAAATTCATATACCTTCTCATCTGGTATAAATTTTGTATGGATTTGGTTAGAAATCAATCATTGTTCACCTAAGATCCAATTTTGTCATATACTAGGATACAAAAGAATAGGAGAACAGA	Algae	Plant
TAAATGAGAAGGGATTGAGATATATGATTTTAAGAAAATGAAGACAAAAAAGCAGCATGACAAGGACAAGCATGCTGCGAAAGAAATGAGTGAGTAGTAGTTGACTTGACATTCAAAGAGATGATAAAATGGAAATGAATGAAATGAATGAAAGTTTATAAGAGAAGAAGAAGGTAGAAGGGTAAGTTTTTTAAAAATGAATTTTGAAGGATAGGGGAAGAGTGAACAACTTAAATCTAGAAATAAGTAGAATTCAATAAAGTCACAGACAGGATCTGGAAGGGATCTCGAAAAATTGTT	Algae	Plant
CCGTAGAAAAACAAAATGAAGTTTCTTACTCTTATTATATAAATAACAAATACCCTGAAGAAGCCAAGGGATTAGATGACTTTATCTTAGATGATAATATTGCCCGAAACTACGGTAAGTCTGACCTTTAGGGGTAGTTTAGGAATTTCTTTAATCAAAAAATTGAGCAACAGATATCCAAAATCGCTTTTACTCAAAAATGTCTTTCTAGTATCATTTTAAATGAACTAACATGTTCACAGTAAAGATCATCTATTTTATGTACAACCTAAAATTTAGTAAAAATGAGGTATTGATATT	Algae	Plant
TTACCGATCGAATCGAGTTACATCATATCAATGGTAAGCATTCGGATAACAAACCTTCTAATATAGAAGCTTTAGACCGTCAATGTCCTTTTTACCAACCTATACATTGGGAAAAACATATGCAGAAGTCAATTCTGTTGAACTGAGAGTCGTATGCAGTGAAAATTGCACGTCCGGTTTATAGGAAAGGCATCTCCAAATAAAGAGTGTCGATTCCCTTTACAGTAATAGTCTGGAACTCAATCCGACAAAGTAAGTAAATTTCAATAATCTTATCACATTCATACAGAGGTTCTTAGC	Algae	Plant
AGTTTTAGAATATCCTAAATAATAATAGGAACTTTTGTTTCTTTCCTTTCTTTCTTTCTTTTGAAATCAGATTCAGATTATCCTTTTTTCGAGTGAAAGAGTAGTCAATCCTTTGAATCCTTTTGAAACGAATGAAAAAAGAAAGAGGATAAAAACTTAAATAATTGATTTATTTTGGAAAAGGATATTGATAGAATTTGATTTATTCTCTACAATCTAAGTATTGCTAAGTATTGAATGATTCGAATTCAATTCTACAATATAATATCTTATTAACTTGATACTAATTCAAAATTACTA	Algae	Plant
AAGAACCTTTACCATCGACTAAATCTCGAAGTGGAATATCGTATTCTATCTCTTTTACTTTCATCATTTCATTTAATAAAATTTAGTATATTATTCACTGTATTGCAATTCTACACCATAGAATTTTTTCGGTTTAGAGCAAGGTCCCAAAAGTAGTGAAAATGTTTTACATATTGTCGATCTGGCATACGTTCCGTCACATGAAAAAGAAGTTGTCAAAGAATATTGCCTCAAAGGAGCAGAAGATGCAGGTAGTTCAGACGGAATCCAATTCTTAAATGATAATAAATAAGGAGTGAA	Algae	Plant
CTGTTTGTACCAGAAAAACCGATTACCAGTACTACAATTAACGTGTTGTAAAATAGAGTTTACGTTTTCATCCAAACGTATTGCTAGAGCTAAAATATTCTATTTAATCAGTAATGTACATATCTAACTATCAACGATTATTACAAATAGAACAGAAGGAATTTGAAAATTGAATATTATTACTACTTACTTCATCGTGGTGGCGTAATATCTCAATATTATCAAATAAGGATCTTTACAAAGAGTTTCAATAAAATAAGTAAAGAATTAGTTAACTTTTAGATCCCAATAGGAGTCGTC	Algae	Plant
TTCTGCAATTAATGTAAAAGTTTGATCAATAAAATTTTCATTTCTCATAAGGCAATATAATGTAGATCTGGCGCAAAAGAGGTTGAGGAGGGACAAGCGACGGCGATCGAGAGGTGGTGGAGATGGAGAAATTATTCTGAATTGTCATTTTCAATATATTTGTAAAGAAGTCATATTTGAGCAGATTATCTTAACATGATATTTTCTATTGCATTTTTTTTTTTTTTCGTTAACATTATATATTATAATTATAGCAGCTCAAAAGAAATCAACAACACAATAGTACGATTCCAAAAAGAT	Algae	Plant
GTTTTCAATGAAAATAAAAACAAAATTTTCTTACTCAACTCAACTTATTCAATTGATGAACTTTCTATATAGAGAAAAATCGAAGCCATTGTTACTACAGGAAAAAATAATCCTATTAATGGTACAAAAATTTCTGGTAGATAAGCTGCTGTCATGGAAAGTCATATATTCATATCTATAAAATTCACAAAAATGGACATTTGATAAGATTTATAGGATGGTAATAAATTTATTTCAAAAGTCAAAAACAATAAAAAAGAGAAAAAAATCATAAAAAATCTAGAATGAAATCAGGATTTT	Algae	Plant
TTAAAGTTCTTGCCCATATCTCTGGTAAAATTCGTCGCCATTCCATTAGAATTTTATTAGGAGATAATGTTATTGTAGAACTGAGTCCCTATGATTTATCTCGAGGACGGATCTTATATCGTTTACCTATGAAAAAATAAATTCATGAAAGTTCGTTCATCTGTTAAAAAAATTTGTCAAAATTGTCGTCAAATAAAAAGAAAAGGTCATATTTTTATTATTTGTGAAAATCCAAAACATAAACAACGTCAAAAAAGAACGTCGAAAAAAAAATTTTAATTGAACAATTTTATGCCCATT	Algae	Plant
AATAATAGGTTTCTATCATAAACTATTATTTTTTTTTTATTTTTCCTTTTCCAAAGGCCTTTATTTCTCTTTATTAAGAGCTATATAAAAATTCAATAAATTTTTGATTAGGTGGCCGCGGAGCGGACTTCTTAGCTGACCTCATTAATTTAATAGATAACTGTAGCTAGAGACTCCCCCAAATACCTTATCTATTCGGGGGGTGACTCTCCTTCTCCCCAGTATCGGAAGATGCCTACTCTTTTAATTTCTAGAAGATCATAAAATGTATTGATTTGAGTTAATGAAAAATAATAATAC	Algae	Plant
GAACCCGCGAATGATGGTGCCACAAACCATTACCTTACCACTTGGTGACGCCCACCAAAATTTGATTTTACATAATAAATTTTTTTTGTATTGTTTTGAATAGCAAAAATTTTATAGTAAACTAATTGATTTGGAATTATGACAGCATCTTATTTACCAGAAATTTTTGTACCACTTGTAGGTCTATTTTTTCCTACAGTAACTATGGCATCCATTTTTCTGTATATTGAAAGTTCCAAAAGTGAAATTCAATAAATAGGTAAAAAATGAGGAGAAAACTTTCAACTATTTTTTTGATTT	Algae	Plant
ATCCCCCTGGATAACCTTTTCTAAAATTATTTTTCCAAATTTAATATCAGCTTTATCGACTGGAGTTACCTTGGCCTTTTCACGTGCTATCGGGGAATATGGTTCAATAGTTATTATTTCATCTAATTTCGCAATGAAAGATTTAATTGTTCCAGTCTTAATTTTTCAATATTTAGAACAATATGATTATATAGGTGCTACAGTTATTGGTTCAGTTATTTTATTTATTTCATTAAGTTTACTTTTCTTTATCAATTGGATTCAAAAAAGACCATTCTTTAATTTTTAATTTTTTCGGTT	Algae	Plant
AAATTCGTGCTGCTGAAGACCCAGAATTTGAAACTTTTTATACAAAAAATATTCTTTTGAATGAAGGTATTCGTGCTTGGATGGCTGCTCAAGATCAGCCTCATGAAAAATTAGTATTCCCAGAGGAGGTTTTACCACGTGGAAACGCTCTTTAATAGTAGTTTGGTAATCGGTGGACGTGATCAAGAATCTACTGGTTTTGCATGGTGGGCAGGTAATGCCCGCTTAATTAACCTTTCTGGTAAATTATTAGGTGCACACGTTGCACACGCAGGATTAATTGTATTTTGGGCAGGGGCA	Algae	Plant
TCCAAGTTTTAGAATATCCTAAATAATAATAGGAACTTTTTTTTCTTTCATTTCTTTCTCTTGAAATCAGATTCAGATTATCCTTTTTTCGAGTGAAAGAGTAGTCAATCCTTTGAATCCTTTTGAAACGAATGAAAAAAGAAAGAGGATAAAAACTTAAATAATTGATTTATTTTGGAAAAGGATATTGATAGAATTTGATTTATTCTCTACAATCTAAGTATTGCTAAGTATTGAATGATTCGAATTCAATTCTACAATATAATATCTTATTAACTTGATACTAATTCAAAATTACTA	Algae	Plant
TACGGATAACGGGATATAGCTCAGTTTGGTAGAGTACCTGCTTTGGGAGCAGGGTGCCGTAGGTTCAAATCCTACTATCCCGATGTAAAGAATGAAAAATGTTTTTAATTTTATCGACTATGATCGGAGTTAACATAAAAAAAATTTGTTCGATTATTTATAACTTTTTTTTCGATAAAAGAAAAAATCATATATAATATATTATGAAAACTCGTATTTAACAAATAGATAAACATATTAACTATTTTTTATTTTTTATGAGGGTTTCATAGATTTCCGTCTCCCAAAAGGAGAAAATCA	Algae	Plant
ATAATCTTGAAGTCATAGGTTCAAATCCTATTCCCGCAAATTTATTTTTACTAAAAATAAATATGGAAAATTTTTCTTTTTTTATCACTTTTTTTTTGTGGTGTATTTTATTAAGTTTAACAGGATATTCTATTTATATAGGATTTGGTCCGCCATCACATAAATTACGTGATCCTTTTAATGAACATGATTAATAATTTAATTAATCTAAAGATTAAAAAAATTGATTAATTTTAAATTATGATATAAATTTTTAAAAAGTAGTTAATAGGCGTGTCTATCCAACCAAAATGTTTCGAT	Algae	Plant
TTAAACAAATCCATAAAATAAGTAAACTGATTGAATCCTGTCCCCCAGAAAAACAGATTAAAGAATAAATAAGTTGTTGTTGAGAGAATATTTTTGAAAAATTGAACATATTAGTAATAAGATTTGACTTTGTAAAAAATTTTTATATATTATTTTTATCAGGTAAAAATTTTTGTTAGCTTGATTCCAAAAGCTCAAAATGTCAGGACTTAAAAAAAGCAGCATTTGAACAGAATCTAAGACCTGAAATAAAGATATCCCCACCAATATTGATGGGGATATCTTTTCCTTACCCACTAT	Algae	Plant
TTTATTGCTTTTTTTATTTCCACTTTTCCCGTTTTATTAGATACCATTTTTAAATATTGGATTTTTCGATATTTAAATAAAATCTCACCATCAACTGTTGCCACCTATCAAGCGATGATTGAATAAAACTTGACAAAAAAATGGGTCCATGAAAAATGTTTATATCCGTGCGGGATAGAGCAGTCTGGTAGCTCGCGAGGCTCATAATCTTGAGGTCATAGGTTCAAATCCTATTCCCGCAAATTTTTATGGAGATCACTTCACAGTCAGAAAGAGAGATAGAGATAGAGAAAGAGATAT	Algae	Plant
ACGAACAATTTTTCGATCTGTTTTTGCTGGAATTGATACCGATCGAGATGAACAAGTAGAATTTGGAGCTTATCTTAAAGTAGGGGATCCAACAACACGAATCTAGTCGACAATCGGTTGAATTTTTTCTTTTTTATACAAAGATGTTTGAGATTCATAATATTTGTTTCTATGGAAGCTTTAGTTTATACTTTTTTATTGGTTTCGACTTTAGGCATTCTTTTTTTTGCCATATTTTTTCGTGAACCTCCAAGAATTATTAAATAATCTACGATTTGTTCATCTACCCCTATCAAATAT	Algae	Plant
GAGTGGATCAGGCAGAAGTGGGGTTCGCATCCCTGTTATAGAAATGAGGTTATAGCTACATCGGATACTCAATAAAGGAACATCCCAGAAGTTCTGGAAAGATGATTGAGTCCCTTCACTCTGGAAAGGAGAAAAACCGAACGATCACCCTAAGGAATTAACGTCGTATGAAAACTAACTAACTGAACTGCCTAAGGAGGGAAACCTCTAGAGAAGAAATTTTCTAAAAAAGGAAAAGGGAAACTCAATGGCAGGAGAATCCCTAAATCAAAGAGATTTGAAAGAGGGATAGGTTATCTT	Algae	Plant
ATACATTTCGTGCTTTTAATCCAACACAAGCCGAAGAAACATATTCAATGGTTACTGCCAATCGCTTTTGGTCACAAATTTTTGGTGTAGCTTTTTCGAATAAACGTTGGCTTCACTTTTTTATGCTTTTTGTCCCAGTTACTGGTCTTTGGATGAGTGCTATTGGTGTTGTCGGATTGGCATTAAACTTACGTGCTTATGATTTTGTTAGTCAAGAAATTCGGGCGGCTGAAGATCCAGAATTTGAGACTTTTTATACGAAAAATATCCTTTTAAACGAAGGTATCCGAGCATGGATGG	Algae	Plant
TTCCACCACATTCCCCAATATGAATCTATATATAGACTATTAAAAAATAGATCTAAAGACAATACTATAGTTATAATTTTACAAGGCGGCACCCAGATTCGAACTGGGGAATCGAGGATTTGCAATCCACTGCCTTACCACTTGGCCATACCGCCGTACCTAACTAGTTTCTTTAGATTCATTTTCATCATTGTACTACATTCCACCCTAATTTCACTAAAAAATTTCAATTAAAATTATCGTATAATAAGAAGCAAAGTGAATAGAATCAAAACTCTTTAAAATTAAAGAATAAATTCG	Algae	Plant
CAGCAAATCGATTTTGGTCACAAATTTTTGGTGTTGCATTTTCAAATAAACGATGGCTTCATTTTTTTATGCTCTTTGTTCCAGTTACTGGTTTATGGATGAGTGCAATTGGTGTTGTTGGTTTAGCATTAAATTTACGTGCTTATGATTTCGTATCACAAGAAATTAGGGCGGCGGAAGATCCAGAATTCGAAACATTTTATACAAAAAATATTCTTCTAAACGAAGGTATTCGTGCATGGATGGCTGCACAAGATCAGCCTCATGAAAAACTTATTTTCCCAGAGGAGGTATTGCCAC	Algae	Plant
ATAATCTTGAAGTCATAGGTTCAAATCCTATTCCCGCAAATTAATTTTTACTAAAAATAAATATGGAAAATTTTTCTTTTTTTATCACTTTTTTTTTGTGGTGTATTTTATTAAGTTTAACGGGCTATTCTATTTATATAGGATTCGGCCCGCCATCACAAAAATTACGTGATCCATTTAATGAACATGATTAATAACTTAATTAATCTAAAGATTAAAAAAATTTATTAATTTTCAATTATGATATAAATTGTTACAAAGTAGTGAATAGGCGTGTCTATCCAACCAAAATGTTTCGAT	Algae	Plant
GCAATTTGTGGTAACGTAGTTTAATGGTAAAACGGCTTTAAAGGTTGATTTTGGTTCGATTCCAAACGTTATTCGCCCATATTTCCATGTGAGATGATATGAAATTAAAAAGAAGAGTTTGATTCTTGCTCAGGGTGAACTTAACATGTGCGAAAACTCGCGGAAAGGGTATATTTTAGAGATAATGAATACGTAGATGTATATTTTTTAATAAATTTTAAATGGTTACAATTTTTTTTACTTTATGAAAAATGACAAAAATAAACTTTATTTTTTTTAGTAATTGGAATAGCTACGGGG	Algae	Plant
TGATTCACTAATCTTGGTTCATTCACAAACAAATATGTTATACTCTTTCTTGAAGGAGTATAACATAGTTCGGAACTCCATTCGATTGTTTGGTTCATTCCAAGACAAAGATCCATGAGTTTCCAACAGAATGAACAAATAAAAATAATTAACAAATAGTACTTTGAAGATTTTTCTTTAGCGTCATCATGAGTTTTATAAAAAATTTTCTATTTTTTATAAAAACTTGATACAATGTATATTGTAGTTAATTTTACTATTTTTAATTTTATTACTATTAAAAAAAAGGAAATTTTAGAA	Algae	Plant
AAAATAAAACAAAACAAGATCCTCTTTTAATTATCGAAAATGGAATACGAAATGTAACACCTTCAGTAGAAATCCGAACGCGACGTATTGGAGGTGCTGTATATACCCTTCCTATTGAATTACCATATGATCGTGGTATACCTCGCGCAATTCGTTGGATATTAATCGCGGCAAAAAAAAGATCTGGGAATACATTAGATTTAAATTTAGCTAATGAATTTATTGATGCCTCAAAAAAAATAGGAGGTGCGTTTTATAAAAAAGAAGAAATACAAAAAATATCAGAAACTGCAAAATAAT	Algae	Plant
TTTAAAATTAGAAATTCATTCGAAATTACAGAAGTTACCAAGAAATAGCGCAAAAATTCGAATTAGAAATCGATGTTGGAAAACAGGTCGACCGAGAGGATTTTACCGTGATTTTGGTGTTTCACGTCACGTTCTACGAGAGATGGCTCATCAATGTTTATTACCAGGTGTAACAAAATCAAGTTGGTAATATTTTTGTCTAGAATTGAGTTAATCTAAAATCTTTTTATTAAACTATATCATATTCCTTAGAATCAAAAAAGTTAATAAATTTATAAAAAGTAGAGTTAGGAGTAGATT	Algae	Plant
ACCCAACTCAATCTGAAGAAACTTATTCAATGGTAACAGCCAATCGTTTTTGGTCTCAAATTTTTGGTGTTGCATTCTCTAATAAGCGTTGGTTACATTTTTTCATGTTATTCGTTCCTGTGACAGGTTTATGGATGAGTGCTTTAGGTGTAGTTGGATTAGCATTGAATTTACGTGCTTATGACTTTGTATCACAAGAAATTCGTGCTGCTGAGGATCCAGAATTTGAAACTTTTTATACTAAGAATATTCTTTTAAATGAAGGTATTCGTGCTTGGATGGCTGCACAGGATCAGCCTC	Algae	Plant
TCCTTTTAATAGACTGAGTAAGGTTATGGCTCAAGTGAGTAATGAGTAGATTTGAGAGTTGGATATGAAAGGTTAACAATTCTTTTTGCTTTTCGGTTAAACATATACTGTCAAATATTTTATTTAATTCCAATTCGTAGGAGTCAAGTATTTGTTTTCGGTAGATTCTTATTTTCTATATGTTCGATTTCCTCTACTCTTATTCCATTTTCAGCTGGATTATTTCATTGTTGAGTTTAATGAGACCTTCATTAACTTTCTGTTGAGAGACGATAAAAGGAACTCTATAAGTAACCTCAT	Algae	Plant
TGATTCACTGATCTTGGTTCATTCACAAACAATTCTGTTATACTCTTTCTTGAAGGAGTATAACATCGTTCGGAACTTCATTCGGTTGTTTGGTTCATTCCAAGACAACGATCCATGATTTTCCAACAGAATGAACAAATAAAAATAATTAACAAATAGTACTTTGAAGATTTTTCTTTAGCGTCATCATGAATTTTATAAAAAATTTTCTATTTTTTATAAAAACTTGATACAATGTATATTGTAGTTAATTTTACTATTTTTAATTTTATTACTATTAAAAAAAAGGAAATTTTAGAA	Algae	Plant
AAGTCGATTTGGTATATAAACTTATTAGTTTATGTACCAAATTTAAAGGTATCGGAAGGATACGAATTTTTTTCTTTTCAATTATGGAATCTCCAATTCGACTAGAATAGAGATCCACAAACCAATAAAACTGAATCCAAAAAGTAATTTCCGATTGTGAGATTATTTTTGGAACATTTTTGGAAAACTAACTATAATTAGAATCTGAAAACTCGTAATAAACAACTATTGATTTCAATGACTGTTTTTTAGATTATGAGAGTTTCATAGATTTTTGTCTCCCAATAAGGAGAAATAGTA	Algae	Plant
CAATATTAAAGTTAAATTACATAGTTTTAAACTGGAGGAAACCATTATGTCGGGTGGTTCGACGGGTGAACGCCCCTTTTCTGATATAATTACTAGTATCAGGTATTGGGTTATTCATAGTATTACAATTCCCTCCTTATTTGTTTCAGGTTCGTTATTTATAAGTACAGGTTTAGCTTATGACGTATTCGGGACTCCGCGTCCAAATGAGTATTTTACTCAAGATAGACAACAAGTACCATTAGTTAATGACCGTTTTAGTGCGAGACAAGAATTGGAAGACTTAACCCGGGGTTTATA	Algae	Plant
TGCGTTCAATTTAATAATATATTAGATTTTTTATTATTAACTTTAAATAAATAATAAAATAGAATAAATTTTATTTTTTATTTTATTCTATATTTAAGATACCAGAACTAATAAATAATTTGAAAATATAGATTTAAATAAATCCCTACTCGCGTTGCTCTCCAATTCGCTACACTCGTACTGGGAGTGATAGGACTTGGTACCTGCTCGCAGAGACAAGTATCTTAACAATTTGGAATTCTATACGTTCCTAAAAAATTTAAAAAAAAAAGAGTGAAGTAATCTAGATAAAATTGAATT	Algae	Plant
ACCCTACTCAGGCGGAAGAAACTTATTCTATGGTTACTGCAAATAGATTTTGGTCACAAATATTTGGTGTTGCTTTTTCGAATAAGCGTTGGTTACATTTCTTTATGCTATTTGTTCCTGTTACAGGCTTATGGATGAGTGCTTTGGGAGTTGTTGGACTAGCTTTAAATTTACGTGCTTACGATTTTGTTTCTCAAGAAATTCGTGCTGCAGAGGATCCTGAATTTGAAACTTTTTATACAAAGAATATTCTTTTAAATGAAGGTATTCGTGCTTGGATGGCTGCACAAGATCAGCCTC	Algae	Plant
TTAACAAAAACAATTACGAAAAATTATCAATTATTAACGGATGATGGAATGGCTTTTCCTGGAGTTTTCATTATTGACAAAGAAGGCGTAATTCAATACTATACAGTTAATAACTTATTATGTGGGAGGAGTGTAAACGAAATACTTCGTATATTAGAATCAATTCAATATCTTAAAAAACATCCCGGTCATGCCTGCCCGGTTGATTGGAAATATGGCGAGAAAATTGTATACTCACATCCTTTAAAATCAAAATTATATTTTAAAAATATATATTCTATTTCAAAACTTTAAAATTTT	Algae	Plant
TAAAATTCATATCCAACAATTTCGACCGAATCGATGGGAATCATTTGATTATTCAAAATTAGCGCAACTCTCTGAATCATTTTCAGGGGCAGAAATTCGTCAGAGTATTATTGAAGGTATGTATCATGCTTTTTATGAAAAAAGAGAATTTACGACAGAAGATATATGTTTTGCATTAACTCAATTAATACCTCTTTCTCAATTAGAAACTGACCAAACAATAAAATTAAAAAATTGGGCATCATCAGGGCGTATTCGCCTTGCTTCGTCAAACTCTATTTCTATAAGTTAAACATTTTT	Algae	Plant
TGATCCCGCAAATTATTCAGACCCTTGAGATTTTAAAAAATGGTATGATGATTTCTGCTATGTATGGGGGTCGGGGCTTGCAGCCGAAGTGCTCCATGCCCGCCCATATCTTTATCTGTGCCAGCTTTATACCCGATACAAAACTTTTGAGTCCCGATCGTTGGTATATTTATTGCGTCGATAATACGGACGTGCAAAAACCCATGCGGTTGATGCATGACCATAAATCAAAATAAACGGAGACCTATATGATCCGATACATGAAACCGCGCCCCCACGAAAATCCGGCGCTTGCTGCCT	Algae	Plant
CAACAACCGAATTTGTCGTACCTAAATCAATTCCTACAACTTTTGCCATATTTTTTTTAGTAATATTATTCGTATAGTTTTAACTTTAATTATAAGATATTTCATTCAATCTTGAGGGACTTTAAAATCCGTAATAATTTTTATAAAATAACAAACTAAAAATGTCTTGTATAGACAAAAGGAAACAGATGATTTATACTTCGAATAGGATTTACAAATTTTAATTTGTTTATCAGATTCTAATTTTCAGAAGATTACAAGTAAAGTTAATTCAAAATAAAAATTATTTGGAGGATTACC	Algae	Plant
AATTTTTCCTACTTTTTCTGCTTCTTCAATACCTCCCCATAGGTTTGCATTTACATCACGGAGAATGTCATAGGTTGTATGAATGATTTTTAGAGCCATATCGAATGCTAATAAGAATAAACAACTCTCATTTTATTAACAATTAGTGGTTTAGTCAACTTTTATCCGCCTCTTAGAAGACATTTCAAGATTCTAACCCTCCATAAAAATATCCTATTCACTTCGATATTTTTAGGGTAAACTCTAAATTAATTATAATTTAAATTAAACCTATATTAATTTAAAACTGGGAGTACTGAA	Algae	Plant
CATTTATTTAAGAAAATAGAAAAATTGAATCTGAAGGGTGAGAAAAAGGTTATTAGAACTTGGTCACGTTCCTCCACAATAGTCCCTATTATGATAGGCCATACCATCGCAGTCTATAATGGTCGTGAACATATCCCGGTTTTCATAACAGACCAGATGATTGGTCATAAATTAGGGGAGTTTTCTCCTACTCGAACCTTTCACGGCCATATAAAAATTGATAGAAAATTATCCCGGAAGAGACCTTAGAGATTTTTTCCAAATTAAATAGAACAAAAGAATATTTCCAAGAAGATATCT	Algae	Plant
TGATGAAAAATTCTATTGATATTTTTAGTTACAACTTCGGGTTGGCGATATAGCTAAGTGGTAAGGCAGAGGATTGCAAATTCTTTACCCCCAGTTCGAATCTGGGTATCGCCTTTGCTTAAATAGAAAACCCTTAGGCACTAGATCTTACGTTAATATAATAATATATATCATTTAAGAATTTTTTATAGATGAAAGTTAATGAATAGATCAATCTATTTTTTATTTTGTAAAAATTAAACATCAAAGAAAAAAATTTACTACAAAATAATAATTTTTATATTTAATTTGGAATTTGCT	Algae	Plant
TACAAGATTTAAAATTGAGATGGAATTAAACTCTGTAGAAGCAATAAAAAATGCAGTACAGTCAGGTTTAGGGGCTTCGTTTGTTTCTGTTTCTGCTATTTCAAAAGAACTGGAATTAGGTATTCTACAAAGTGTCAAAATTGAAGATATAAGAATTAAGCGAATGTTATCAATTATAGTAAATCCGAATCGGTACACGTCTAAGGCATCTGAAAAATTTAGTAGAGAGATACTTACTCTTTTTTCAATTCCCTCTATATCTAATTAATAATATATAAGTTAAAAAGGAAAAGAGTTTTT	Algae	Plant
AAAATTTGATGTATTCTTTTTTAGAGCGTTTTATTAACTTAGCACTCCCTAGAATACGAGATTTTCGAGGAATTAGTGTAAAGTCATTTGATGGACGAGGAAATTATAATATTGGAGTAAAAGAACAGCTGATTTTTCCTGAAATAGAATACGATAAAGTGGACCAAATAAGAGGATTTGACATTGCAATCACAACAACAGCAAAAACTCAACAAGAAGGAATTGCCTTACTTAGAGCTTTAGGTATGCCATTTAAAGAACAATAAAACATATATTTGTAATTACATTTTAGGAGGGAGA	Algae	Plant
AATATGATATAGCATAATTCTTTAATAAAGACAAGTGTCATTTTTGAAATCTTTTTGACATCATATTCTTATGCTCGAAATACGTAGATCCCTATTAGTTTGTAGTTATGTAAGTTTTCGGACTCTTATTCATTATATGTATTGTGCATATGGGAATCGTGCATTTGTATACTCCTATTTTCTGGGTAACTTTATTCTGGACACGTTGTGATATGACCATTTGTTTAGTATGTTATACTATATTTTAATATACTTTCTTGAAGAGTTAGTTAAAAAAATTTGATTAAAGGAGGTGTCCTT	Algae	Plant
CTATGAATTTAATTTGCATCTAGTACCTTCAAGCTATTTTATTTATAAACTTATAGTTCAATAAAAAATAGCTTGAGTATAATGGAAATGTCAGATAATTATAGAAACTGGAGTTTTTGATCATAAATACAATTTTCGGAAGATTAATGATCTATTATTTCTTTTTCTAAAGGTTTTTTAGACAGTTAGAATCGTTATAATACAACTAAAGAAACCTTTCAGGTTTACTATTAGTCTTTACGTCTTGTACCGATAGAGAATCTTTATTCCCTTTTCACTTACTTTTTTAGGAGGTCCTAC	Algae	Plant
ATAAAAGCGTTAATTATTCCCAATGCGATTCCATGTTAATTGGAACGACTTCTCAGGCAAATACGTTTCCTTATATTGAGGTTATGAATTCAACTAGTCGGGTTGAGCACGAAGCTTCAACTTCAAAGATAGAAGAAGAACAACTATTTTATTTTCTACAGAGAGGGATTGACTTGGAATCTGCTATAAGTTTATTAATTAGTGGGTTCTGTAAAGATGTTTTCAGTGAGCTTCCTATGGAGTTTGCCTTGGAGGCAGATCGTTTATTAAGTTTGAAATTGGAAGGGAGTGTTGGATAAC	Algae	Plant
TAACTTGGTTGGTCTTTGCTGCATATTTGCATACAAGAATTACAAAATCCTGGCAAGGTAAAGGACCTGCAGTTCTAGCTTCATTAGGATTTGTGGTTGTTTGGATATGTTATTTAGGTGTAAATTTTTTAGGGAAAGGACTACATAGTTATGGATGGATTGCATAAGTCATTAATGTAAAATAAAAGATACATAGAGACATATGCTTACAGTGATAGGTTGCATCATACTAAAAAGTACTTTACAATAGTTTTATTATCCCGTAAAAAATCAACTTTCTCTGACTAATCCAGACAGAAT	Algae	Plant
ATACTTTTGAAATAAAAACTATTGATATTGAGCAATATTTACACGATCTTTATCCAGATCATGTCATAGTGCGTATGTTTATTTCTTCTTTATATTTTGATACATTTTGTATCGAAGTTTTGTTATTTGAATCATTTCCCTACGAGTAAGATTTTATAGGGAATTTATTTACAAGATTTTTTACAAAGATTTATGTTAGAAGAAAGGTATTAGAATATACTATATATGTACTTACTATTTCGAAGTTATTTAAAAATAATTAAAGAAATATAAACTGATTTAATCACAGGGGAATTCATC	Algae	Plant
TCATGATCTACTACCTTATCGTTTGTCCTATCCCTATCGAACCGCCATAACTCCAAAAATTCTGTAATAAAAGTGTCAGCACTGATTTCTTCACCAATAAATGATTCAACCAATAACACATAACTTTTTCGGCTTTCCCAATAGGCAAAGTTGGATAATAGAACATCAATTTTGTTTTCAACCATTATTCGTCTTTCCAGTAATCTAATACAACCTATTATACATTAATTACTCCAATAAATTCCAAGAACAATACTAATTTTGAGTAAAATGAGAAAAAAGTAAAATTTGTAGGGCTAA	Algae	Plant
AGCAACTACTGAATTTGTCGTGCCTAAATCAATTCCTACTACTTTTCCCATTTTTTTCTCTTTTTATTTTTATTTTAACATTTCTATAGAAATTGTAATAGTTTAGGCATCCATTTGATAGATTATCTAAACCGTAGAACTTTTACTATTATAATAATATTGTATAAATAACTTATATAGACAAAATTTAGGAAATTTTTTAAACTAATGAAAAAGATTCATTAATTCAAATTAATTTATCCAATTACTAATAATTGAAAAGCATAGTTAAAAAGTATAGAATAAATGTGGAGGAATCTC	Algae	Plant
TACGGATCCGCTTTATCTGCTTATGGGCTTATGTTCTTGGGAGCTCATTTTGTTTGGGCTTTCAGTCTAATGTTCCTATTTAGCGGACGTGGTTATTGGCAAGAACTAATTGAGTCAATTGTATGGGCTCATAACAAATTAAAAGTCGCACCTGCAATTCAACCGCGAGCCTTAAGTATTATTCAAGGTCGTGCTGTAGGAGTTGCTCATTACCTTCTGGGTGGGATTGCCACAACATGGGCATTCTTCCTAGCTAGAATCATTGCAGTAGGATAAGGGCTGGGAGGATAAAAAAGGACT	Algae	Plant
CCTTGAGGGTTCGAGTCCCTCCCCGCCTATTATTCTATAAAATAGTTTCAGCCACAATGTTTGAATCTCTAAATAATATTAGACAAAATATTTAACATGGGTGAAAATAAAGAAAGACCTATCCCACGTTTAGTAGAATTTCCATATGAATCTTTCTAGAAAAGAGTAATCTGTCTTTTTCATAAAAAAAGGAAGCTTTGTTCTAGAGTAGAAAAACTTCATTAGCTTGTGTAAAACCTGTGGATAGGACGTCGCGGGTGACATAGTCACTTATTGTTTAGAATTTGGAACTCTCATATT	Algae	Plant
TTTTCACGAAATAGAAATCTATTTCGAAACAGTTACCTTTGGTAACTGTCTGCTTCTAACTGAGCCAGCGAAAAACTAGTCTTAATTCACTTATTCACAAAGTGAATAAGTGAATAATGGCTCAGTAAAGGAACTGTTTCTCGAAATAGATTTCTCTATTTCGAGCGATTCCTATTTCGTGAAACCTAGCAATTGCTAAAAATCAATTCGGTAAATAATAAAAGCAATGATTTCTAATTGGAATGTCATATAATCACATACTATCATGAAATAATTTTCCTAAAAAAGGAGCAAACAAAA	Algae	Plant
TTTTATTATGCGGATTATTAATTTTTTAAATTTCGAAAAAATAACTTAATTATTATCTTTAAAATCAGATTTTTTAACTATTTTAAAGTGGTTTCAAAATTCATAATTTTGATTATGCAAATCAAAGATTTGATTAATGTTTTTAATGTATTACATTAAAAACTTGATAAATTTAATCTAATTAGATAACTTTTTAAGTTAAAAAATAAATATTGAAATAATATTTCGCAACTGGTATAGTTGACTTTCATACATTCCAGCTCAACAACTAGTTATTTTTTTTGACCGTCACAATAGAAT	Algae	Plant
AAAAAGAGATCATTGTGAGATTAAAATATAAAGGGCCTAACAGAAGATCATGTATTACTAATTTGCGACGAATCAGTAAACCGGGATTACGGGTTTACACAAGTAGAAATCAGATTCCTACGGTTTTAGGGGGTATGGGAATTTTAATTTTATCAACCTCTCAAGGAATTATGACAGACAAAGAAGCCCGATTTAGGGGAATTGGAGGAGAGATTCTGTGTTCTGTTTGGTAATATAATGCACTCAATTTCTTAAACTTCTGTCAATTAGGTAATACATTTACAAAGATATACAACGCAA	Algae	Plant
GAATTACATAATGAGACGATATCAGATTTATTTTCGATATGATTGTATTGGTGTTTAGTTTTTTTAGTGGGCTTCTTTAAGTTCAACAGATTGAAAGTCAAAGAAAAAACTCAAATTAAACAAATTTCTGGTTTCGAAGATAGGAGTATTTACATTCAATTTAATTCGAATCGGAAAACAAAAAAATGAAAATTCTATGGGAAGTGTTTGGTTGAAAAACTATAGATGAGAATGATTTTCTGGATCAATCTAGAGGGAAAGACTTTTTTAAGTCTACAAATTTCTTATTTTCTGTTTTTT	Algae	Plant
GAACAATTAATGTTCCCTGAAATGGAATATGATAAAATAGATCAAATTTGTGGAATGGATATCTCTATTGTTACTACTTCTAAAAAAATTGAAGAAGGATTAATTTTATTAAAAGAATTTGGATTACCTTTTAAAAATTAGAAAAAAGAAAAATTAGTTTTAGTATATTTTTTTTATTACAAATCAATTTTCAATTGATTTGTAATTGGATTGTTTGCAAACTAATTTTCAATCGATTTTATGAATCTACCCCATCAACGAATAATAAAAATTTTAAAAATACTTATATTTAAAAATCTT	Algae	Plant
ATGACAATCTTCATGATATAACCAATCCTGGGTACACATATTTATTCTTAGCAATCTTAATTAAACTATGGAGGTCATATATAAATGGTCCATCTAATTGAACTTCCGATAAATGCAATTGAAGCAGGAGAAGACACTCCGTTTTTGGCAGATTTAACATACTATGGACTGTTTTTAAAGGTAATACGCCCCATTTTTCTTTAGATAAAATTCGATGGTTTTCGCACATATTATTTTAAAAATAAATACAACGCATGATACAGAAAAGAGGTTATCCATGGGGATGAATTAACCCCAAAA	Algae	Plant
ATTCCAAAAAATTGCAGGTATGCATATGATCGTGTCTCTTCAAAATCCCAAGAAGACAATTCATCTTTGGAAGCGCAGAAGGACGAATTTCTTAAACTTGGTGTCCCAGTAAAAAACATTCGGGTAGAAGTAGGCTCTGCCGCTGATAAAATTCAAGATCGACCTATTTTCTATAATTTGATTGATAATGAATTGAAAGAAAATGATTTATTACTAGTTATCAAAATTGATCGTTGCAGTAGAAATACACTTGAATTCTTAAAATTACAAGAATGACTTCATAAAAAAGGAGTTAGATTT	Algae	Plant
GCGCAGTTACTACGACAATGGAAAATAGAAATGAAAGTGAAACCGATTCTTATATTGACCATAAACTTAACGTTTCAATACATAATCCAATTTGGATTAAATGGGACACAAATTTTGAAACTGTTCCAGGCCGGGGCCAAAATTTACCTGTTGAAATTCGAATTGCCCTTTCAGGTTATTCCACAAAACTTTATCCAAATTATTTATATACTTGTAATACAAAACAACAAAAACAAAAACAAATTATACGAACAACACCGGGGCGTGTTGTATTTAATCAAATGTTGAAGGATACATTGA	Algae	Plant
TACATGGGTTAACTTACTTACGGCCCCATAAAAGGGTAACCTTTTATTGACAACCGACTCGATCGAAAAATATTGGATGACCTAGGCCTTTTTAATTCCATAATTCAAAGAATTAAGTAAAACAAAGAATTAATAAATTTCTCGTTAACCAATGTTTTTTGACATCATATATTTTTAGTCAAAAATAATTTAATAGAATGAAATTTGTACAAAATATGAACGAAGCTAAAAAATTATTACATAAACTCATTTCGGATATATTTTTGATTTTCAATCAAAAATCTGAAACAATAGGTCGAA	Algae	Plant
AGCAGTCAAATAAGTATCCACTTGAATTTCAATTATACCCTTTTCTTAAGATCATAAAAAGGATGTTATCTCGCTTGTTTAAGTAAAAAAATCGTTTTGAATTTTTTTATTTCTTAAAATGTCTTTGTTATCTTTTTTCATTTTTTTAAATCTTCTGTATTTTATATAAAATACAGAAAATAGTTTCATTGATTCAATTACAAAAGAATGATATTTTGTATATATCTGTGTTTTGAGTTCGGGGGGATTTGAGTGTAAAATAAAATGGGGACCTATAAGATTCAGAGCAGAGGAGTATTT	Algae	Plant
AGAAAAGATAGAAAAAGCATCATGGGTGCAAGCTCGAAGGTATTTTACTCAATATGATTCCTTTTCAAATATTATTTGAAAAAAAAAGAATTCAAAGTAAAAAAATCGAATAGGCAATGATTATAAGCTTCCTTTTTGACTGATATATATTTCTATTTTCTTTTTTTTTATTATAAAAATCTTTTATAAGTATTTCAATCTCTCTATCCATTTTATCTTGCTTGAAATAGCTCAAGCTGTTTTATTCAGTTACAATGGTATTCGAAATCCTGTTACCTTTGTGTTGGTCATTTGTATGGA	Algae	Plant
TGGAAAAGGTCAATCTATATAATAGATCTCCTTCAACCTATCAAAAAGTGCTGTTAAAAACATGTGGTCTGTGCAAGAAATGCCAAAGGGTTTTAGATGGGAATAGGGGATATGAAATTAATCACAAATTACCTCGAATGTTTGGCGGAAAAAATGATTTATCCAATCTTATTCCTCTTTGTAAGGAATGCCACCGAGAAATAAATAACACTATTAGTAGGGCTATCGCCCTTCCTCGGGTAGACCCTATAGTTCTAGGCAAAATTCGAGATTATATAGAACAATCCCTAATTATATTCC	Algae	Plant
GTGAGGTAGGAGTAGGGACAAGTTTTTGGTTTGATTTATTTACTGGTAATTAAATTGATGATTTGATTCATATTGTGCAAATATTGATTCTTTTTTAATAAAACGTGGAAAATACAATTATTTTTTTAATTATTTAAGGTATACTAAGTGTTAAGTATAATTAATTGTGAAATTTTGTCTACTATAATTACTGATTTAAATTAAATATTTTAATAGTAAGTGTAGCACTACATATTTGGTCATAATTTAGAGCATATCAATATTGAATTATCATTATATTTTTTTGAGGAGGAACTGATT	Algae	Plant
GCGGCGTTTTTGACCAATTTTGAACGATAAACTCGTCGATCAAGGGACGGTATTAGCCCCCTGCTGAAATGCCGTGATTTGGACACTCTATTATTTGCAGCTACTACTGGTGATACTTATTGTTATCCTAAAGATTGTTATCTTATTAGGGAATTGTTATAAAATTAATGAATCACAATTACACTGAGCGCTAGTTTCTTGAAAATTGAAAATTGAGAAAGAGCCGATCACTCTTCAGTGAGATTATTGGGCAGCAACTTTCTATATGAATCCTATCAGGAGTCTGTGAGAGAGGGAGTT	Algae	Plant
CCTTTCCCAAATGGATTGCATAGCAATGCGATCGCTAACTCCCCGAAAGAGTGAGTAGGAATCCTGATCTAAAAAAAGATCAAAGTCACTGCTAACCTACAAAAACAATCTTTAATGTCGCGATACATTTCATAAAACGTTGACTGTTCTCTACAAATTACAAAGATATCGGTACCTTCTACTTGCGATTCGCCGCATTCTCCAGAATATTGGAAACTTGCTTATCTATTTGGAGTTGTTCCGGCCCAAAGACTAGATCCTATTTATGGTGATGACACCTATGATTCGACGATTCGGAAA	Algae	Plant
ATACACAATTGCCTATAATTTGTTCTTCGGGCTTATCTGATGTTACAGTTCCATTAGCTTTCTCTTTAGGTGCTTCGGGTATAGGAATTGGCAAATTTGTTACCAGTTATTATGAAGAAGAAAAAATAGTGTCTATCTTATCAAAAATAAAAAAAATTGTAAGTGGTACTCGTTCTTATCAAGCTTGTGAGTAGTTTAAGTTTCATTAGTCATAAATAATTGTCATTGAAATAAAATATCCGTTTCTTTTTGTACTTTTAACTCCATTTAATATCGTGAGAGACATATTGATTAAAAATA	Algae	Plant
AATAGATTATGCTGACATATTTCGATATAAATCTGTATTTCAAGATCAAACTTCTCGCGAATTAATTCAATGCCCAAGTGAAGAATTAAATCCTTTTGAACCTACGTGTCCTATTGAAGAAGGACCATTCCGGAGAGATCTTCCTTTAACAGAAGAAGATAAATCTTTAAACTTTAATAATTTTGATAGAGTTAAAAATAAAGGATTACCTGATAACTATAATCTTGTTGATGGTTAGATCGACAAAAAGAAATACTTAGTTTTTTTAACTCCGCTAGGTTTGCTCAACTAAGTATTGAG	Algae	Plant
TATTATTTTCGTTTGTTACTGGGGCAAATAATCCTTGCCAAAGAAAAAAAGATATTACAATAATAGGTAGAGACCATAATAGTATGTTTTTCCATGAAAATTTCATAATTATTTCCCTTAATCTTTTTTTGTTATATTTTATTAATTATTTACATGAATGTAACATCTTTACTATTTTATAGGCAACTATATCTATTATCATATTTTTATTTATAAAAGTTAATTTTTTTTTATTTTTTTTTATTTTTAATATATGTTTTTGTATATTAGTCTCTATTTATGTAAATTGAGGTATTTGAT	Algae	Plant
TTAAATTCTTTTTCATAATGCTAACTTGTATTATACAGTTTTAATTATTATTTCTATTTAACTTCTTTAAATATACTATGGCAATTACAATAAGGGCAGAATTTTTTCATTTCAAGTCTATTAGGCGTATTTCTTTTATTTTTTGAACTAGTGTAGCGAAAAATACCATTTTTTCTTTTCATTTTTTTCTCTTCATTTCTACATTCACATTCTAATGTAACTATAACACGTGCTCCTTTACTTTTAGCCATATCTCTCTTTATTTTATTATTTTATTCTTGTGTAACAAATAATTTAATT	Algae	Plant
AGGTTTTTTTCACCAATTTTATATCTTTGTTCTTTTAAGTATTTTACGTTGGGTATATTATTCTTTTTTAAATGACCGATTTTTGCTTTTGTTCCTTGTGTTTCTTTTAAATATTCATAGCCAATTTGAATTGCGTCATAGCCATCATGATCAATGGTTTTGATTTGAGTTATTATACATGGACCGACTTCTAGGATTGTAACAGGTATTGCATGTCCTTCTTCATTAAATACTTGTGTCATTCCTATTTTTTTTCCCAATAAGTTAATTGACATTTAGTTTCTCCATGTGGGTAGAATC	Algae	Plant
TAGTCTATAATAAAGCGAAGAAAAAATAAAATAAATAATATGTTAAAAATAAGACTTAAAAAATTCGGAAGAAAAAAAAGTGCTGCCTATCGAATAATTGCGATAGATAGTAGAAAAAAAAGAGATGGAAGAGCAATTGAAGAATTAGGATTCTATAATCCCATAACAAAAGAAAAGAAAATTAACATAGATCAAATTAAAAAAAGAATACAAAATGGAGCACAAGTAACTTTGAGTATTCAAAAAATAATTAATCAAGCAATTTAATTAATGCAGCTCATATTTATTCAGGAGGATAAT	Algae	Plant
CCGGGAGAGGCTAGTGTTACGGGTATTCCTATTACTAGTATAATGGATAAGACAACGAGTGCTAGTACCAGCAATTGAATAATTATAGTCATTCTTTTTTCCCTTATATTGATATTATGTGGTTTGAATATATATTATAATTTATTAGTGTATAATACTATTAATTAATCATACAATTATATATTATCCAATTATGTATATATATTGCATATTATTATTTTATTAAGATAAATGTTTATATTTATTGTAATTTTTTATATAGAGATTAATTTATAATTAAAAAACATTTAGAGAGGTACT	Algae	Plant
AATATCAAAATATTTTACAACATTTTAGTAAATATATTATAATAAAAGTTGAATATCAATTATATATTAATAAAAAATTTTTTATATATTTATATTATGAATATAAATCTAATCAAAAAAAAAGATATTCTATAATAAATAAAAATTTCGACAATTCACCTCTTTATTTAGGAATAGGTACACAAATCTATATACCAATAGAATATATATCAAGTCTCAGACTTGAAATAGCGATAAGTTCATATAAAGAACAATTATTTTATTTTTATATAAAACCTTTACTCATTATATAGATTATCT	Algae	Plant
TATAGAAATTTTAGTAAATGATGGAGACATTGTGGATTGCGGACAAGCATTGATAAAGATAAAAATATCATAAATAAGAGGAAAACATTTTAACTATTGTTAACAGATTAAATAAATTCTATTAAAGACTAATATAATATCTATTATTATATATTGTAATAAAAACTCACATTTCATTGTACTATGAAAAAAATAAGAAATATCTAATTAATAATTAATTAAATACTTTTAGTAATTTAACTTGTGAGAGTTTTATTAATTGTCTCATTTATAGACATAAGAATAGAGAGGAGTATCTCG	Algae	Plant
AGATTCTAATTCCAAAAGATTGGGAATTAAAAAATATGGAAACGAATTGGTAATTCCTGGTAATATAATTGTACGTCAGAAAGGTAATAAATTTAAATTGGGTAGTCATGTTGGTCAAGGAAAAGATTACACAATTTTTTCTCTTATTCAAGGAAAAGTAACGTTTGAAACTATAAATAATAAAAAACGTAAAATTAGTGTTTATCCGATCTCATTTTGATTATCACTGAAGTGAATCCTGAAAAAATATTAAATTAATTAAAGATGAATTCATAAAAATGAATTTAAGTTATTTTGTAA	Algae	Plant
TTCTCAAATCTTTTATCAATGAATATATTTATGGATTAAGCGACACGGCAAAAGCTTTTTTAATCATTTTATTTACAGATATATTTGTTGGTTTTCATTCACCTCATGGATGGGAAATTATAATAGAAGCTATTTTGCGTCATTTTGGTCTACCTGAAAACAGAGATTTCATTTTTATTTTTATTTCAACATTTCCTGTAGTATTGGATACTATTTTTAAATATTGGATTTTTAGATATTTAAATAAAATTTCACCTTCAGCTGTAGCAACATATCATAATATGAATGAGTGATAAAATA	Algae	Plant
GAAAGATAAACAAAAATACAAAAACTAAGTATAATTTCATTTAGATTATTTTTTTCACTAATTAGTATAAATATCTATATAATATTGACATTTATGAAAATATCTTCTTAAATTAATTTCATAACACAAAAAGACTAAGGGTAAGTGGCGAAATTTGGTATACGCATCATATTCAAAATATGACAACATTGTTTTGAGGGTTCGAGTCCCTCCTTACCTAATAAAGAAAAATTAATCTTTGTTTTTAATATGTTAGTATAATGTCCAGTTCATGTAAAAAGATTGGAGGACTATTAAATA	Algae	Plant
ATCTTTATGGAATACAATAAGAAGTAAGACGAATAGACTTGGCAAAATGTCTTTATTTCCAATTGGTATTTACATTATAAATAAAAGATTAAATATCCATAGAATAACACATGAATTATACTATGGATATTGCAAAAAGATGGAATTACCCCTATCTTGCATAAACGCAAAAATTTTATGTGGTAGAAAATCTACTTTATACTACAAAACACTTCAATACATAACAATACAAGAGTTTATTATGGAGGGATAAAACGAAAAGAAGAGTCAATTAACTAAAAATTAAAAATAAGTCAAAAT	Algae	Plant
AGTTTGAAAGGAGTACTGGCAAATTTGTATGATCCATTTAAAATATTATTTATGATATGAAAAAATATGCCTAAGTTTTATATACAATCTATTATTACTTAGCAGCCCATTTTATTTTCAAAGAAAAATAAAAAAGAACACCACAAATATTATTAATTTAATTCGTGTATTTATTTATATAGCCTCTTTTCATCAACTATAAAAAATAACTATCGTAGCCATCTGAATTGAAAACTACATGGATGGTTTTAGAAAAGACATGTATATAATAGTCTATTTTATCTTGGGACAAAATTAGGA	Algae	Plant
ATTTTACCATTACCGGACATATATCCGGTAATGGTTTTTATTTACCCTAATATATTAATTTTGTTAACTAAATAATAAATTGTATTTTAATATACTCTATTCATGTATAATATTATGAGAGCCTTTTGTTGATACCTTTCTATAAAAGACGTTGCACAATATAATCTTCTGGATTATATTTGCCTAGAAGTTTTTTAGTACTATTGATTAAAATTAAGAATACTCTTTTGCAGATCTATACAAAACTGATGGCATTGCTTGATGTTTACCAGATCAAACTTATTTTTTTGGAGATTGAAA	Algae	Plant
AACATCAAGACAAATTGAAGCTACACGAAGAACAATCACAAGATATGTAAGAAGAGGAGGTAAATTATGGATCCGTGTTTTTCCTGATAAGCCAATAACAGCTAGACCTGCTGAAACGAGGATGGGATCCGGGAAAGGAGCAACTGAATATTGGGTTGCTGTTATAAGACCTGGACATATACTATTTGAAATTTCTGGTGTGTCAAAACAAACAGCACAAGAGGCTATGAAGCTAGCATCATATAAACTACCAATAAAAACTAGATTCTTAGCAGAATAAACAAATTAATAGATAAAAAC	Algae	Plant
ACTGAACTGAAACCATGTTTATTATGTACAATTGATCTAATACAAAACAACTCTTCATAGGATATAGATTTGAAAACTCCAATTTTTTTAATTGAGATATCCATTTTTATTTTTAGACTTTAATTATGAATATTTTTTTTTGACTTTTCAAATAAAGTATACTGTTATAGGAGTTTATTTTTGAAAATTGACAAAGATAAAAAATTCTGTTATACTTAGTATTAACAAGAGTTCAATTGAATTCATGAAAAATCTTTTTTAGATTCGGAGAATTTTATTTTTAATATTATTTTTTCAATT	Algae	Plant
GATCATGGAAATGCAGAGTGTATGTTTACAGATGAAGGAAATCCATGCACTGCGCATACTACTAACCTAGTTCCATTAATTTTAATTGAAGGAGAACAAGAAGCAATTTCGGGTCATGGTGGACAAGTGAAATTGAGAAACAATGGTTCTCTTGCTGATATTGCACCAACAATTTTAGATATATTACATTTAAAAAAGCCTCCCGAAATGACGGGAAAATCTCTAATTATTAATTCCAGATATGAGACTAGAAATATAGAGAAGACCTCTATTGAACTCTGACATTATCTAGATATATAT	Algae	Plant
GGGATGGAAGGGTAATTGGATTCATAATAGGAGTGTCTCATGTCCGGAAACACTGGGGAACGCCCCTTTGCAGATATCATCACCAGTATTCGTTATTGGGTGATTCATAGCATCACCATCCCATCCCTGTTTGTAGCAGGTTGGCTGTTTGTTAGCACTGGCTTAGCCTATGACGTGTTTGGAAGCCCTAGGCCTAACGAATACTTTACAGAGGAACGTCAAGAAGTGCCTCTGATTACAAACCGATTCCGCTCGTTGGAGCAGATCAACGAGTTTACGAAGGGAATATAGGAGACTCAA	Algae	Plant
AATACGCTTAAATTTTATATTCTCCTTCGTGTGAATTCTTTGTTAATGAATACTATTCATAAACTAATAAAGAAATCCGTGGTAATCAAACGAAGTTTTATAACCTTGCCCCGTAGGGGTGAGGGGTGGATAAATGAACAAGTAAATTTCTATTTAACGGAATTGTAAGAATACGAGTATACTAGAATCGCTTTTTTGTTTTCATACTCAATATATACACTTATTTAAAGAAGTTACAGTTAGATTACTCAGTAAAAAAAACTTAGATTATATTTATACTTTTAGGGAGTCTATTTACCA	Algae	Plant
GCAGCCTTCGGAGTTAGGGGTGAGGGAAGGGGACACGTTATTTAAATCTTTCATATTTAAATTTAGAGAAGAGTTTATTCCAAACTTTGTTTGGAATAAAGTAATCATAGAACATTTAAGAAGTTACGTTTTTAAATTTAGATCTAATTAAATTTTGCATTATTTTAATATTTGATTATTTTTTAATAGAGTTAAATAAAATATTTACTATTTTTTAAGTGAGTTAGCTAAAATAATGGGTATTTCTTTATACCGGAATAAAGAAGTAAATTTTTAAAAAATTAAAAAGGGAGTCACGTA	Algae	Plant
TCCCTACTTGTGTATGAACTCTGTTATTCAAAGCAAAGCTTTTTTTCAAATCTATGATTTGAAAAAGCAAAGATTTGAAACAAATTGGAGCTTTAAAACAAAAAGATTGAAGTTTATTTTTCTAAATTTTTGTTATATTATATAGGTATATAAATAAACAACCATTCAAATGAGAAATTCGTTTTAGTAAAGATTTCCTCTTCTCGCAATTAGAGCAAGAAGGAAAGAAAAAGAAATACCTTTGTTTTCATAGATAGAAAACATCTATACGTCTAAGATTGGAGAGCAAGCACACCGCCT	Algae	Plant
AACTCGTCCATCAAAATTTATTTTCATATAAGAGCAAAATACTTTTATAATTTGAAACTTAATTATTCTGTTGAATTGGGTTCGGTATATCTTTGCTTTTAGTCTTTGCCTTTCGTGTCGAAAATATTCAAATATCTTCGACGTTTGACTAAATTGTGACTCAGATTTTGATCAGATTAAAGGCCAGATTTTAATAAACAAAAAGCAAAAAGACGACAAAATCAAAGAATCGAAAAATCTCAATTTCATGATCGACGAGTTTATAGTCATAAACTATTTCAATTATATTGAAGGACTCTT	Algae	Plant
ACTATTGATTAATATTTATATTAATCAATCATTATAATACAATAGAATAATACAATATAATACAATAATTAATCTAAATTATAAATGAAATAATCGATTGATAATCATACAAGAAATATTTCAGATAATAGATATAAATAATCAAATAAAATATATAGAATAAATGAAATATAGTATTGAATTTACTTCTATCTTGTTGATTAATTTAATTGAATCATATCTAGACATCTAGATATCGAACAGTAATTGCTGTTCCCAAATTCATTGAAAAAATACATAGACATCATATATAGCAAAACT	Algae	Plant
TATTATATAGAGACATTGTATTGATATAGTAGATATTGTATTATTTTTTATTTTTATTCTAATTATTATTATTTTATTGATTGAATTATATACTTCAATTAATTAGGAATCAAGAATATAGTAATTGAAGTGAATTTTTAATAAATTAAATTAGTTTATTTAATTTATTATGTATGTAAATATAGAAAAATATATAATATAGAAATTATATAGAAATTATACATACAAATTATACAAGTTCTTGTAAAGTCAAAAATTGATATATTCTATATTGTATAGGATAGGAGGACAAACTCACTT	Algae	Plant
AATAAAATATATAAATATAGTATATATTCTATATTTTATTCTATTAAATTATCTCATATCATTGGATTTTATAAAGAAAATAATGGATATCTATCTATATAGATAAAAAGATGTCTAATCTATAAGATAACAAAAAAGAAGAAAGAAAAATCTATCAAATTCATTATTCATATTGTAGTGAATATATCTAATATTAATATTTCAAATATAAATACATAAAAATATACTGTAAAATTGCAAAATAAAATCATACAACAAATAGCATATCTATATTTATGTATTGTCAAATGTATTAAATAA	Algae	Plant
TATTTTTGGAATAGAGCAACAGTAGGACTTTCTTACGTTTTTTTTGCATCTAACAATCAATTTTGTACTATCTCTTTCAACCTGCAAAAATCTGTAGTAAGATGTATGAGTAAAGATATTTGAATACAATAAATATTTGTTTAAAATAGAAAGAAAGCTATTTTTTGGAGTGAGTAAGTATATGTGATAGTTGATAAATTACATACATATTATTACATATACATATTCTAATTGAATTTATATTTGTATAATGGACTTGAATTTCATTTTAACTTAATTAATTTAAGGTGGAGAATCGAT	Algae	Plant
TTTGATTGGTTATATTGATACTCAAAATCTTGTAGATTCTCTAATCTTTGTTCTTACCAATCTAAAATCTTTGAATTCAATTTGGCATTTGAAACGAATAATATAATTAAACAAAGTAAAAGGAAAGAATAAACAGAATCATTTATTTTTTTCTTTTACTTTCATCTTTTCTTTGTTTATTAAAAAAAAAGTATAAAATAAAACAAGCTGTCAAGTTAAAATTAGAATGAAAAAATAGAAATTTCATTAATAAAAGTTTAGTTACTCTAGTAAATTAAGTTCAAAGTTGATGTAAAAAAA	Algae	Plant
TATATTATAATATTATATATATTATATATTCATATACTATATTCCTATATAATATATTCCTATTATATAATATATTCCTATATATTGTTAACAATATTAACAATATATTAAACACTATAATAGATATATAACAATATAATATATCTATAATATATATATTATAGATATATAATATATTATAGATATATATATATTATAGATAATATACAAAGAATATAATAAATATACAAAGAATATAATAAATACTTTCTATAAATAGAAAAGACTTCTCAGCAATAAACTTATTCCTATTTTTGTTCA	Algae	Plant
TACTCAAAAGAATCGACGTAATACACCCAACCGTTTAATTTTAAAAAAATTTTGTTCGAACTGTCAGCAGCATACTATCTATAATGAAATTAAAAAATAAATAAATTTATGAAAAAAAATAATTCATGAATACTTCAAAACAACAATGATTCAATAGGATCTTTGTAACAATATTTCAACTAAACAAAAATTGTTACACTTTATTGATATACTGTAAAACTAAATAAAAAAATAGACTTTGATTTTTTTTTTATACATTTTATACATATATATCTATATAACTTCTGCAATTCAAGAATA	Algae	Plant
GGTATTTCAGGACCTTTGTAAATACAATGGATTATTTCATTATACATATTCTCTTTATTAAAAAAAGAAATAAGACAGACAGTCTATTATCATAAATAAGTTAGACTTATACATTATATACTTATACATTATATATATAATATAATGATATATAATATATAATGATATATAATATATAATGATATATAATATAATATAATGCATACGACATTATATACAATAAATAAATAATGAATAAAAGAAGAAGACTTGCATTACAAGAATACTCTGATTCTCAGAAAAAAAAGGAGCAAAACAATA	Algae	Plant
CAAAAAACTATAAATAATAAATAAAAACAATATATAGAATATATAATAATATAAAAAATATATATAATGAATATATAAAGAATATAAATATAGAATTATCATAAACATATGGTAGTATACAATATAATATAGAATACATACATATTAGAGAATATATATACAATTCTATATATATACAGTTATATTCATATATTGATGTTATACCTATTTGATATATTGATAATTAGTTCAATTCTAAAATATACTTACTTTTACAAACAATTCTATTTTTTATACTTTGAAATTTATTAAATTTTCCAT	Algae	Plant
TGTTTTATATTATAAATTATATTATAGTTTTAAATATATAGATATTTCTCTATATATTTCTCTATATCTATATATTTATATATATATATAGAGAGAGAGAAAGAAAAAAGAATACAAGTATATAAATAAAATGTATACTACAATTATGTAGTACAATGATATACACTAGGAATTATAAATATATAAATTTTAATCAATTCAATATATTCTACAATATATTCTATATTGTCTATTATGTATAATCAAAAATAAAATAAAAGAAAATAAGTAAAAAAACAAATAAAAAAAAAAGAGAGTCTT	Algae	Plant
CATATAAAAGACAAATAAAACAATATACTTCTAAAAGATATACTTCTAAGGATAATAAAATATAGAATAATATGAATTATAATATGTAAAATAGTATAGTGAGTATATTATTTATTATAGTCATTAAACATAATAGAAAATGATAGAAAATGAATCTAATCATTATAAATTATCCAGACAATTTTCTTGATGATTCTTCTTTCGATCCCGTAAATGAATTAGTTAATTAGAAATTTATTTATTAATTTTTTCTCTTCACTTTTTGTTTATTCAATTTTTTTAATTTTTATCTAAATTTTA	Algae	Plant
GAAACAGATTCTTCGCTTGAATATGTATGTGACTATTATTTAAATATAGCAGATCAAATTCTTTCTCAGCCAGAAGGAATAGTTCCAAAAGAAATACCAGATAGAGAGCTTTTTACTTTGCTTTCCGATTTTTATCTTAATATCAATATAAATTCAAATAATCTCGAAAAGAATGAATCAAGTTTTTTAATAATTTAAATCTGATTCATTCTTATATTATAGATTAATGATAAATTAAATTTTTAAATCTAGAAAATAACAAAAATAGCAAAGTAATAAATAAGAATAGAGGTAGTATAT	Algae	Plant
CAACCGTGCTAACTTAGGTATGGAAGTAATGCACGAACGTAACGCGCACAACTTCCCTCTTGACTTAGCGTCTGTTGAAGCTCCTTCAATCAACGCTTAATTTTTTTAATTAAGAGAAATCAATAAAAAATTGATTTCTCTTAATTTTTTTTTAATTTGAACTTTTGTTAAATTCAAAATTCAAATAATAACACTTCTTAATTAAAATTAAGAATTATTTCAATTTAGTTATTTCATTTTTTTTTCACTTGTGGAGTGAAGCAAAATAAATACACACCTTAATGTTCTCCCACTTCTTTA	Algae	Plant
TTGTTTGTTAGATCTAAAAGCCCTCTACCTTATAGACCTTTTATAAGATTTAATGTTCTTCAATCTATTTTACTATTTCTAATTAACTCTTTGCTGGGTGCGATATTTAGGGCTCTTCCAATAGAGTTTAGGACAAGCTTCTTTGGATTAATGGTATGCAATACACTATTCTGGTTCGCCGTATCAACTATAATTTATCCTGTGATTAAATCAATTGAAGGGAAATATGCTAAGATACCTATAATCTCACAAGCCGTAAGAATACAAATAAATAATCAAAATTAAATAAGGTGACTATCT	Algae	Plant
TCAAGTAGGATACTGGGCAGTAAAAATTGTAACAGGTGTACCCGAAGCAATTCCAGTAATTGGTTCACCCCTTGTAGAACTTTTACGGGGAAGTGTAAGTGTGGGTCAATCCACTCTAACCCGTTTTTATAGTCTACATACTTTTGTATTGCCTCTTCTTACCGCTGTGTTTATGCTTATGCACTTCTTAATGATTCGTAAGCAAGGAATTTCTGGCCCTCTATAAAAAAGTTTTTACTAACTTTGTTTCAATTCAATTAAGACAACCACATTCATTATCTAATGGAATAGAACATAATT	Algae	Plant
AGAAGGTTTTTCCAAACATTTAGAAATACAAGGAGTTGGATATAGATCTCAAATGGATGGAGATAAATTAATTCTTAATGTGGGGTATAGTCATCCTGTAGTTATTACACCTCCGAAAAATGTATTTATTCAAGTAGAAAATAATACTAATATCAGTATATCTGGAATTAATAAAGAAACAGTAGGACAACTCGCATCAACAATTCGAGCAATAAGACCTCCTGAACCTTACAAAGGCAAAGGAATTAGATATAAAGGTGAAATAGTTAAGAAAAAAGTAGGGAAAGCGGGGAAATAACA	Algae	Plant
GATCATGGAAATGCAGAGTGTATGTTTACAGATGAAGGAAATCCATGCACTGCGCATACTACTAACCTAGTTCCATTAATTTTAATTGAAGGAGAACAAGAAGCAATTTCGGGTCATGGTGGACAAGTGAAATTGAGAAATAATGGTTCTCTTGCTGATATTGCACCAACAATTTTAGATATATTACATTTAAAAAAGCCTCCCGAAATGACGGGAAAATCTCTAATTATTAATTCCAGATATGAGACTAGAAATATAGAGAAGACCTCTATTGAACTCTGACATTATCTAGATATATAT	Algae	Plant
TAAAAAATAGAAGCTTTTTTACGGATATTGGAATAAAGAAAAAATTTTAGATTTTGTTTTTTCTTCTTTGGTCAGTTAGATTCTTTTTCTCTTTTTTTGTAGTTTTCAACCTTTGTGTAAGTAGTACTTACACAAAGGTTGAAAACTACAAAAAAAGAGAAAAAGAATACGTGAACGAAGGGTTTCGAAGAAATTCAACGAAGAATATCAATTTCTCATTTTTTTGAACAATTTTTTGATTTCTTTAGAATATCCAAAAATTATCTTTTTTATTCCAGTCAATTCATTTTTTTTCTTATT	Algae	Plant
AAAAAACAGAATTGATTAAATAAATAATACTTGTCTATCTTGATGTCAAATACTTGACAGACGGACAAGTATTAATTTCGTCTTTTGTGTTTTTAATAACTTCAACGGTTTTTGATAGCCGAAGGACTTTTATATCTATATTGTAAAAATTTTAAAAATCTTTTTTGTTGAATAAAATATAGTGTTCTAGTTGTGTCTAGAGAAGAAAGAATGTAGTGAACTATGCTCAGGTATGACGTGCAAGTACTCTATTGATAGTATTAAACTCTTCAATTTCAAAATTTGTTATAAAGGAGATCT	Algae	Plant
GATCATGGAAATGCAGAGTGTATGTTTACAGATGAAGGAAATCCATGCACTTCGCATACTACTAATCTAGTTCCATTAATTTTAATTGAAGGAGAACAAGAAGCAATTTCGGGTCATGGTGGACAAGTGAAATTGAGAAACAATGGTTCTCTTGCTGATATTGCACCAACAATTTTAGATATATTACATTTAAAAAAGCCTTCCGAAATGACGGGGAAATCTCTAATTATTAATTCCAGATATGAGACTAGAAATATGGGGAAGACCTCTATCGAACTCTGACATTATCTAGATATATGT	Algae	Plant
GCTCAAAAAAACAGAATTGATTAAATAAATAATACTTGTCTATCTTGATGTCAATTACTTGACAGACGGACAAGTATTAATTTCGTTTTTTTAATAGTTTAGATTGTTTTTTGACCGCCGAAATACTTTTATATATATAGTGTGAAAAATTTTTAAAATCTTTTTTGTTGAATAAAATGTCGTGTTCTAGTTGTGTTTAGAGAAGAAATAATGTAGCGCACTATGCTTATGTATTACCTGTAAGTATTCTATTGATAGTATTAAACTCTTCGATTTCAGAATTTGTTATAAAGGAGATCT	Algae	Plant
GTAGGATTTCGATTAATTATTATATAATGGAACAAATTTTAAAATTTCTTTGGTATGCATCCACAATTTTGTTAATCTTCACTATTCTAGTACATAATCCTAAATCTGAAGGTTTGGGAAGTGTTGGAGGCCAAAACCAGTTTTTTAGTAATACCCGTAGTACTGAAAATACCTTGAACAAAATCACTTGGTTATTTTTAATTTTATTCTTGACAACCACCACTATAATTGGAGCTAGTTAACTTTGCACTTATTTCGACACCATAAAATAAATTTCTAGTAGAATACTTTTTAATTTCA	Algae	Plant
TTATTTAGATAATAGCCAAAGATTCAAAATAAGAGCTTATTTTGAATCTAATGCATTTCATATACAGCAAAAATGAAATGATAAACTATTACTGTGCAATATTCCATTCAAAATTAAACCTTAGCCTCCTGACAATAAAAAACATTAATAAACAAATACATTTTTATTTCTTCTTTGAACTTGAAGATGGTGAAAAAAATATATTTTTAGCTGATTGGTATTTAGGCTGCGTGTATCTGTCTCTTTAATTATATTTCCATATTTATCCCTTCTTACTTTTTTTGTGCAGGTCATTGTGAC	Algae	Plant
AAATAATGCTTATTCAATTTCACATTCTCATGTGAGAACAAAAAAAATTCAACAAGTAAACTTGCAGACTACTAAGATTTGGTCAATAGAAAAGAAAAAATGGATTAAAGTCAAAGTTTCCACCAAGGCAATGAAAACACTTCTAAAGAATAATTTCTTAGTAAAATAAAAAAAAGAAATTTGCTCTAGTGACTTTTTTGTCAATTCATGCTATAATTATGTTTAGCATTACCAGATCCGTCTCTTTGAGTACGGAAGTAGTACAAATAAACATATATCAGAGAGTTTTGGGAGATTCAA	Algae	Plant
CTTACAGGGATTGACTAATAAAGAAATAGCATTCAGTTTAGGGGTTACTGTCCGAAGTATTGAGAAGCATGTTAGTCGTTTACTAACAAAGACAGGAACACGTAATAGAACCCATTTATCTCAATATATCTTTCGTCTTACAACTGATTTAAAGGGCGAATGACGGGAATCGAACCCGCGAGTAATGGAGTCACAATCCATTGCCTTAACCACTTGGCCACACCCGCCATATATACAATCGATTGTAATCTTTTTATAATCCCAAGTCTATAGATTTCATTGATTCAAAGGATAATTGCA	Algae	Plant
ATTTCCAAAATTTCTTATTTCGGTCTTCCTTGGATTTTTCTTGACAGCTGCTTACCCTTTTTTCCAGTTATCAAAGAAGAGGAAAACACTCTATATTCTATTATGTATTCTTACTTTACTCTTGGTATTCCTCGTCATAACATTAAAAGAGATGCTAGGATACAGTTAGAAATACAAAAAACATTACAGGGGGAGATTTTCAAAGTATATAAGTAAACAAAATTAGACATATATAATATATACTATTATCTTAGGTACTGTTATCTCCTTAACTCAATTCCACATAATCTTCAAGAATCT	Algae	Plant
TTCTATCACCGATAATACAATAGGATAGTACGATAGCACGCTATTATGATCTATGGTATTAATTTTGTTCGATTTTTTCTTCTTCTTGTGCTTACCACACGCCTTCCAGATACTGTTTTCATTCTCGCACGAAATCCAGAAGTCCGCAGTTTTTTCTTGTTTGTACCACCTAAAGTTCGCTTAGTCATATTTATAAATTATAATTAATGAATATATAACACGAAGTTTATTATACCATATAGTAATAATTATTATTCAATCTTAAGGAATACATATATTCCATTTTTATTTTTTACAATA	Algae	Plant
TGTAACAGTAGTATTTAAGTGTGCATTATGTTTAGAGATTACAACTCCTTCTGCATATTGAATTCTTTCTTTATTTCCTTCTTGAATCAGAAGACCCATCCTAATAGAATCCCCAATTTCTATTTTGGGAATATCATGTCTTAAGTATTTTTGCTCTACTTCTTTGACATTTGTTTTACTTATGTTGACTGTAAAGTTCATATGGATATAAAATTGTGTATATGTATAGAAGCGAAGTATAAAAGTACTTCTACTTTCTTAATTAACTAATTCAATTTGTACAGATTACTTTGATATTTC	Algae	Plant
ATAATATAGCTGAGTTTTTAATTCTTTTATTTTGTCTAGTTATATTAATTTTATTGATTGTAGACTAAAAAATAAGCCTATGGCAAGCCCCATAAATATACCTAAAAATAATAAATAACTAATAAATATAGACATACAAATTCCTTTTTTTTGTTTATTGTACTATAAAATAGTACATTTATTTTTGTTAATTGTAATTTTAATTTAAGTATTTGTAATAATGTTGTTATATAGAACTTAATTTAGTATATCATATAATGTAAAACATAAATCCAATTTCACATCTGGGGATAAGAAAAT	Algae	Plant
CTCTGAGGACTTATTTGAAGAGTTACTCTAATTGGTCAATACGTTTCTGTCTTTCTTGATCAGATAATTTCAATAATTATTTTTCATTTAACTATTGACTTATCCTTCAACGTTCGATACACTGTCTCAATTAAAATATTAGTAAGGAGAAACAATGGAAACCAATTATATTGGATGTTTAATCGGTATATGCATTAGCTTTTATTTAAGTAGTATTGAATCATTAGAAAAGCATCATATTACAGTAATTACTTGTGTTGGCTGGACAATTTATGTACTATTTGCGAAAGGAGGTCCAAA	Algae	Plant
GTGTCATTTTATTAACACAGTTTTTCGGGATGTAACTTTTGGTTTTGGAACTCTAATTGATTCCAAATTTTCTGATTCTAAGAAGTCAATCGAATTTGAAGGAGAGGTGTATTTCAACGATATATTTGATCAAATCGATAAGTTCCATATAGATTAAGAGTGATATAATTTATCACTCTTCTTAATTATTTTATATTTTATCCTAATCACTCAAACCTGTTTATTTTGACTCGATTTTGCCTTAAGGTAAATCACCCTACTTAACCTATAAAGTGGTCTTAAATCGACGATAAAGGTGAG	Algae	Plant
TTGCAAATTTAAATGATGTCATTTTAGCTTATGACCAAAATCAAATTGAAATTCATAGTTGCATTTGGGTTAGGGATCAAAATCCACAGGAAGAACCATCTAATTTAATTAAAATAATAAAATTAGAAGATGATAGTATGATTTATCACTATGAAAATATACAAATTAGAAAAACAAAAGATAACAAAACAATTGTTCAATATATAAGAACTACAACCGGACGTGTTCTTTTCAATTACACAATTCAAAAAACTTTAAATTTTTTATAAATTATAAAAAAATAAGGACTAGATCTATTTT	Algae	Plant
TAAGCCTGCATTAAGTGCCATTTTCAAAGCTTCGCCAGATGAATATATACCTAATTGAGATCCAGAAACATCAATTAAACGTACTTGACTATATTTAATTTGTGTATTTATTAATGTTTCTATATCATTTCTTTTTCTTTCTCTTTTCGATTTATCTAACACAGATAGCTAGTTGCCTGTTTTTAGGTTTATAAATAATGTTGTGAAATATATGCAAATTATTATAACATTACATAGGTAATTAGAAATAACAATAAATTGAAGTTTAGTCAGAACTTATTAAAAATCAGGAGATCCTTT	Algae	Plant
GTTTTTGCAGTTGAATAAATAGTTAAACGGGAAAATTTTCATAAAAATAACAGCAGATAAAATCGAAAATTGAACAAGATTATGTCTTTATATTCATATTTCAAAAGTGAATCAAAAAAATTTTTTTAACATAAAAACTAGACAAAATTCTATCAATCTCATAGTGACTTTTTCAACATTTACGACAATAAAAGTAGAATATTAAATTTAAAAATCGAGACTTTACGGTCTTCAGTAGCATAATTTTCATATTTCTTTTTTTTATGTATAATATTTCAAAAAAACATTCCAAGAATCAAT	Algae	Plant
CTTCATGACAATGAGTTGGGGAAATGTTTGTCTATGGCAAATTCTTATTTTACTATTTATCTTAAATATAATGATAGCTTATTTAGTATCTAGTATATTAAAAGCTAAACTTAATTAAAATTTTAATAAAAAATTTATTAAATTTCTTTTACAAAGATTTTTACTGTATAATAATAATAATAATAGTATGGATAATTGAAATAAAAATAGTTTTTCAAAACCAAAACTATTATCAATAATGATAAATATTTGTAAGAAAGTCAACAAAGTATGTTCTTATTCATAGGAGGCATGTAGTCA	Algae	Plant
GAAGATTCCAAAAATTTATTTTAGGAGAAGGTATTGAAAAAAATAGAGTTGATTTCTCGAATGAAGTTGCAGATATCTTGAAAAATTAACGATATAAGAAATATGCTTTCATTATATATAAAAGATATATATTTAGAATTATTAATATTTAAATTTATAGAATAAAGTTAAATAAACTTTATATACATATATAATTAGTTATGATGATACTTCATTGGTTGAGATAGAGATGGATCTACAAGAATTATTAATATTTTTTTACTATGGATTACGTTTATTTTTATTAAAATGGTACTTTCT	Algae	Plant
ATTAATTGAAGATATAAGAATATCTAGAGTTAAGGGTAAAACTTTATTTGAAATGGCAGAACAAGATAAGGCTTTATCTTATGTCTGCGATTACTATTTAAATATAGCAGATCAGTTAATTGCACAACCAGAAGGAATAGTTCCGCAAGAGTCCCCGGATAGGGAGCTATTTAGTCTGTTGTCAGATTTCTATTTAAATCCTATCAAAAAACAGGATCTAAGTTTTTCTCAGAAAAATTTTGATTTAATGATAATAGAATAAGCAATAGATAAAGAAAATAATAGGTAATTTTATATTGT	Algae	Plant
TTTTATGATGTTTATTTGTTTTATATGTAGCTTATATATTCTTAGCCAGTTCCTTATTGTTTCGTATATAAGAAATAAACCTAGTTGTTTATAAGTCTGATTTTTTGTGTTGGATTGTAAATTTGTGTTTTGTATGGTGTTAGATAAAACTTGAATAATTGGATGAGATGTTGTATATATATTGAGTTTCATTATTGTCGTTTTGTTATTTCTATTGTTGCATTTATTGTATCTTATTTAATTAGGAATTAATGTTTATGAATAGCGATTTGCGTAATCAATGGATATGGGGTTTTACTT	Algae	Plant
CAACAATTGTCATAATTATTTCCTTTTTTATTTTCTTGATAACTAAATTAAATAATCTTAAATATACATTTGTATATAATATATAATTATATATTGTGCTAGATAGTTTATGTATTATTGTACACTTTATTTCTATTTATATATTTTTTTATCCTATAATCTTATAAATATTTATATTTAATATTATTATTATAATAAATTTATAAATAAATAAATAAGAAGAAACTATAAGAATAACTTAGATATAATATACATTTTGATGATGTATAATATAAATTAATTGTGAAAGAGGTTTATTTT	Algae	Plant
GAATGTAAAAGGATATGAAAAAATATATAAGTATCCAAGTCAAGCAATTGGTGCTTTTTTTATTCAAGCTGAATTGGATTTCTACAGAGATATTCATGAGATATTCCTAGGTTATTCATTTGAATTAGAACAATTGTTTTCATCGAAAGGTCCATTCTGGGGAAGATATTATACTTTATTTTATAGAGGAAAGCCTATTTCTATAATTTATGAAATTTTTTCCCCACTATTAGAAAAATTTCAATAAAGTCTAATAATTTCAATTTGTATTTTAGTTTTATGTATTGGGGAAATAAAAAA	Algae	Plant
AATAAATATATAATAATAAATATTATAATAATAAATAAAATATATATATACATATAAATATATATACATATAATATATATACATATATAACATACATACATATATAACATATATATGGTATTAGCATATATATGGTATTAGCATATATATAAAGATACAATATAAATATTGAATAGATAATTAATTGAGTTCTTGATTCTTTTTGACTTATTTTATGAACTTAGGAATTTTCTCAAAGACTTGCTAATAAAAAATTCTTGAGTTATTATAGTTTTAAAGATTTAAATAATTGGAAAATTT	Algae	Plant
ACAATCTGTCATGGTAAAAAAAACAATTTTTCATTCCTAAACAATCCTATATGAAATATTACATAAAAAACGAAAAAAATCAAGTGAAGATATTAAAATTTTATTTTTATGTTTGTTAAATAATAAATATGCTTTTTTCTTGGAATATAGATTGATTATTGGTATTATTCAATAGAATGAATACTCGTGCATTCTATTTCAAGAAAAAATAAAATAAAAATAGATAGTTTTTATTCAATTGAATTCTCTTTTATTTTTTTTTATTAATAGAATCTTATTTTTTTTGAAGGAGTTAATTGA	Algae	Plant
GAATTTTTGAATTTTTCATCATTATTGTCATTATTTCTATTTATCTTTGTAATTCTATTAATCAATCATATTTCCATTAGAATCATTAGAATATTATCAAGACAAATACAAAAAAATGATAGAAAACAATAAAAATAGAAATCCAAATATAATGAAAAATATAAATAGACAAATATAAATAGAAATAGCATGATCTAAATATGTGATATAATTTATATTTTTATCTATTTTAGAATTTTATCTATATTGTTAATCAAAAAAAATATGAATTTTATTAATAAACCTTAGGAGATATTTCTC	Algae	Plant
ATATATTATTGTTATGTTATATAATTATAATGTTATATAATTATAATTATATAATTATCTTATTTATTGATATTATATTCATTATTATTCTATGATATTCATAGTGAATTCTATTTGATTGTAATAGAATTATTTTTTTTTCATTAATAGAGAACTGATTACAAGTTCTCTATTACATAATTAATTATATTTAATTTAATTATATTGTATTTTCTAATCTTTCTTATCTTATTTATTAATAAATAAGATAAGAAAGATTAGAAAATTTTGTTGAGATAGCAACATAAAAACTATCCCTTT	Algae	Plant
TATCCTATCCTATATTCTATTTAATTATTTGATTTGCTATTTTTTAAAGAATCTTTGAAGACAACAAATATTTATTTGAACTGTCAAACATCATTTTCCTTCTCAAATATTTTCCAAGTATATTGTTAATTGAATAAATTCAATTATTCTCAAAATTATTATCAATAAAAGAATAATTCAATAGGATCGCTAGAATTAGTATACTGATTTTTGTATGATATTTTTCAAAACAACATAAAAGACCAATAAGAATAGATTAGTTATAAAATAAAATATTTTTTTTTATGGAGGATTCTTTGT	Algae	Plant
ATATTCTCTATGTATTGCACAATATGTATAATAAATAGAATAATCTTTCTATTGATGTATCTATATAGATACATCAATAATGTCAAAAATGACAAATATAAAATGAAAAATTAGTTTCATTTAGTTTGTTGGAGTTTGAAAGATTGTATATACAAGTCTTTATTAAATCAAAAAACTGCTTGAATGAAAAACGTGGAAATAGCTATATTCAAATAAAAGACTAGTAGGAGAAATTTAGATATAAAGTAATTGATTTTTTTGATAAGAACTGATAAAATTGAAGAAAGGAGTTATTTATAT	Algae	Plant
ATCTAAAATATCTCGTTTAAAGATTCAATAGAATTTTCTATATTCCGAATTCAATCTTTAAATCTTTATATATTATACCATTTGAAAACTTTAGCGTCCAATAATAAGATTGGTTACACTTTTTCAGTATTTCATCTTTTTTATTAGATATATATTTATTAGAGATATATCTATTTATTAGATATAAAATACAATATATATAATATATAAATAATCAATATATATATTTACTTAATTTTACTTAATCAAAAAGTGCTTTTGCTTCAAAGCGTTATAAAACAAAAAAAAATAGGAGATAAA	Algae	Plant
GCATTATATAGTAGAAAGAATTGTATAGTAATTATAGTAATTGAATTATGTTGATTAGTATTGATTAGAATTATAATTAGAAAATATATATTTATATTTTGTATTCTATGATATGAGAAGTTTTTATTTATTAATTTATTATTTATTAATTTAATATTGATTTTTCTATTTGCTATATTTCTTTTTGTATTATATTAAAATAAATAGAAAAAATCTAGTTTATAATTTCTATTATTTGAATTTGATTGAAACATAAAATACAAACAATATATCTATTCTATACTTTGAATATATTTTTTT	Algae	Plant
CCTAGAGCTCAAGGACGAGCATATCCTATACACAAACCTACTTGTCATATTCTAATTATTATGAAATCGAAGAAATAAGAATAGAATCAATCATTTTTTTTGCATTACAATAAATTGTTATACAATCAATATTTATTTAAATTATTGATAATAATTTAAATTATTCATAATAATAATATAAATAAATAATAATAATAAAATAATAACTAATATTATTTATTTATATTGATATTATTTATATTGATATTTATATTGATATTTTATATATTAAACCAAAACTCAAAGAATCGAGAAAATTTC	Algae	Plant
TATTCGTTATCATCCCAGTCTATTCCAGGATAAAAAGTTGGTTTGTGTGATGGATACCCATTCGGATAATATTGATTTGAGTCAGTTAGCTCGCATTATTGTTCGTTATCGTAAAGCACAAAGTAGTGATTATCTTGTATTACGATTGAAAAAAATAAGTGATTCATTAGATATTGATTTTCATGAGATTTTAGTTCTAAATAGAATTAGTGATCCTCCTGATTATCGACACAATATATAATTTCGACTTTACAGCTAATAGTATCAAGCTAAAAACATAACTAACAAAGAGAGTATTTT	Algae	Plant
AAATGCTTCGGGATTATTACACATATCAGAAATTTCAGATAAACATATTGATAACTTAGAAGAAATTTTTCAGATTGGAAGTGAAATCATTGTTTCAATCATACACCTAGATACAAAACAAGGTCGAATATCATTATCAACAAAATTTTTAAATTAAAAAAATATTACGAAATATTAATTTGTTTGGTTTTTTTACCGTTTAGAGGGTTAGACTTCTATGTCGATACTAATACATCGGCTGTAGAAACAATTATACAGTTGAAACAATAAAGTCCTTATTTTTACAAAGGGAGTATACCC	Algae	Plant
GGAGTATTAAAAATTTTAATTAATAAAGATACGCTAACAATTGAAGAAACGATTTGGTTTGTCAACAACAACTTGAAACTAACAAAAAGTATAGCAAAAAAAAACAATCAATGTGTTTTGATTTCATTTGCTTCAGAAATTAAAGTCATAGTTAATTAGTCAAGCAATATATGTCACAATAAATATTTTAGATAACAACTAAATTATAGAAATGTAGTAAAAATCATAACCTATTTTATTATGTCAGTACATAATCCAAATATAAAAGAAACAGAGCGGATAGTGGAATTAAAGATTCCG	Algae	Plant
TAAAGAAAAGAAAAAAAATATTAAATTTTCGAAAATTTGTCAGTTAGAAGCTCGATACTTTGGCTCCTTCTCAAATTCTCTGCTACCTAATGTGAATTTATGTATTGCTAACTCTATTACTTATCAGTCCAAGATACTGACCTTTAGAGAAGAAAAAAAAATGTATCTAAATTCTTATTTGTCATTATTTGCTTCGACTAGAATCCAATCATTAGCGATTAAATGATTTAAAAATTACATTTTTTTAATATATGCTAGATTAATTTTTTGTCTTATTATTTCTTTTTCAACGGAGATCTT	Algae	Plant
AGTCATTAGATCCTAATATTGTAAAAAATATATTATAATGTATAGATACTTACAATAAAGGCAAAAATGGATATTCTGAGTTTAGGATGGGCAGGGCTAATGGCTATGTTCAGCTTTTCGATTGCTCTGGTAGTTTGGGCTAGAAACGGTTTTTAAGTAATATACTAAAGGAAAAAAATGGGAAGTGAAATTATAACGGTTGCTATTTTATGTAACGTATTAACGATGGTCGGCCTAACTTTAGGCTTTGTTTTGTTAAGAATTCAAGGAGAATAGAGGAATCAATAGTGGATCTTTAAA	Algae	Plant
TAATAGTCATAATCAACACGATTTATATATCTATATTTGAAAGAATAGAAACTTTATTATCGTTTCTACTGTACCAGTTAATGCGTTACTATTCCTTTACACATATTGTTAGTGTAGATTGCTCATTCTCTGTTTGTAAGCTGGAAAAATTGAATGGTTTTTATCCGGTTTTGGAAGGAAGGCATTGCGCCTGACCTTAATTGTAGCTGTTTTGTAGGTATAGTATAATTAAGTTGTATTATATTCTCATAGATAAGAAATTTGAATCGTTTATAAACAAAATTACAACCGAGTATTGTC	Algae	Plant
TGGCAGAAGCCAATAAAGCATTTGCACATATCCGAGTTTAGTGATCTAATAGATCTAGCTACCAAAATGGAACGTTTGTTAATAGATCAATCAATGGTTCGAAATATTGAAGTTGGCGCGGAGTAGTACAAAATCAAGAACTCTAGCCTTCCAAAGTAATTGGAAGTACTCTGTGTATTGAGTCCTGGCCGCTGGTGGCTTAAGATCGTACGTAGCGATTTCATGAGTCACTCGATCTTTCGTGCTCTTTCAACCTCTCTTTCATTATTGGACCATTCTTTGGCATACATCATTGAAAAT	Algae	Plant
TAAATATAAGAAAAAATATGACAAGAAAACAGAGCCAAGCAAAGAACCCAAAAATTCATCTGAAGATGCCCAGGAGTCATGACTCCTGGGAGTTTCGGAGATTTCGTTCCTTGACAGGACTTATAATTCTGCTACAATCAAGGTAGTAAATGACTTCGAGTCAACCTAACCAACACCCATGATCTACGAGCCGATTATAGAATGATGAATCTTACCTCAACAGATTGATCACAGCCCCCATCGGAGATGGTGGTGGTTATGAACTAGAAATGCATATGTACTCATAGTACGGAGATACCG	Algae	Plant
GTAAGTATATACATCATTTAGAGAAACGAGGGAATGGATAAACATCATTGTATTAACACAATAAAAAAATATGCAATTTGTTTATAAGAAAGGATGGTTTATGTAGTCAAAAAGAATAAAAAACGATCAAATTATTTTTAAATAAGTAAAAATAAAAAAAAATCTATTTTGTAAAAACTCCCTTTATGATTTGTATTATATTTAATTTCAAAATATTTGAGAAACATAAAATTGTGGGTAATGACCTCTTTTATGTAATTTATTTTCTATTCTATTTAATTCAATTTGATTAAAGAGGTA	Algae	Plant
TTCTTCTTCATATATAAATCAACGATAGACAAAATATAGAGAAGATTTAGATATGAGATCACTATAATCTACCATGTTTCAATAAGGCGGGCGAAGGGAGCAAAGCCCCTCGCCTCTCTTGGATAAGGCATTAATGTCCTTATGTTATTTGAATTATTTTCAGATTGGACTTTTGAATCTTAGATACATATAGCGGGAAATTAATTCTTTCGCTGTAATGAAAAGAGCAAGTGTTCCGACCTGCGTCCTCCGGACGCATTTAGATTTACCTATATTTTTTTTCATGGGAGATATCATAAT	Algae	Plant
TGAATAGAATTCCACTATCAGCTAGGTATAAGGGGTAAAAACAGAAATAAAGATAAAAGTTGAAGTCTTTTTCAACTTTCTTGAGGAATGAACAGAGTCCATTTATAAGAAAGGTGTTTTTGTGTAATGTATGTACTTCTCATTTTTCTGCTCTATCGACGCTTCTCTAATTTTAGTGCTAAGTCGAAACTCCGTTAAATAGCGGGAATCGCTAGGCAGGTGACAGGAAAGGAGAAAATTCTAAGTAGTGCGCGAAGCTGAGTTATGGAACGATGGAAAATTTTTTGATCCTCTTTGCAT	Algae	Plant
TTATGACTCGAAAACTCGAAGATTCTAACCATCTACCATAGTATGAATGCTTATTCCTCTTGGTCGAGAACTCTGTTCGAGTCATAAGGAAAATTTTTTCTCGCTAGAGGAAAGTTTTTTCTCGTTAGAGGAATACTCTACTATCCTAGCATTTAGAATATTTTCACAGTATTCACGAATTTAAAAAAGTTTTTAGATTCGAATAGAATTCTCAAAAATCATAAAAGACAAGAATTTTGCTCAAATAATTTTAAAAATAAAATTTCATTTCAAATAATTTTTATTTTGGAGATTTACGCT	Algae	Plant
TAAATTCGACGGATCTCAACCAGACTGACATTTTGAATCAAATTTTTCACGATTCTATCTTCTCTATTTCAGAATCTTGGTAATTTTAAATAAAAATACTTACGTCTTGGCAAGTTGAGCGGAGTGATTGGGTGAGCATTGAATATGATTGATCAGAAAAATGGCAGGAATTTCCAAGTGATTTATTGCAAGTGATTCCTTGCCTTGGGTACCATAGAAATACGGGGCGTTTGCTCCGTTTCCGAGGGGTAGATTTGAGTGCCTCCAATTATAGTTGAAAAGGAAAATCGTATGTACGCA	Algae	Plant
CTGACAAGGGGGGGGTAAGGGGCTCTGACAAGAGTGGGAGTAAGTACCCTAATTTAGTCGTTTTTAGTGAAATTTATATATCTTTACTCTAACAAAAAATAATAAAAAATTTAGCCAGACAGATTAATAGAAAAAATTTTTTACAAAATAAATTTTTATTTTCTTCCCTCTCTTATAACAGAAGGAAAAAGAATATTGACTCTGTTTGTTTACTGTTTTCTTGGAACAAAAAAGATGTAAACAAACGGGCAAACATTAATTTGCAAAGAAAAAACATAAAATGAATGAAGGATTTTTTTT	Algae	Plant
TCCAATTGCGCGAAGCGTAATTCCCCCAATCCAGAAAATTGAATTTTCAATTGCTACTTATCAACGAAAGTTGAAGATCCGCGAATGGGATTGTACTTTCAGTTGCATCCCAATTGCTCGGAAACTTTGGTTTCCGAGCGATCGCTTTTCAATTTTAGTTTTCGATCGAGCGTAGCTTGATCCCACTGAGCGATTGCTCTTCAAATTCTGGTTGAATCGGAGACGCGAATAAACTGATGTTTATTCGATATCTCATTTAGTTTATTCATTTCAAATATATTTTGCCTATTTAAACAAATT	Algae	Plant
CAAATATGGGATCAAATTGCGCTTCACGCAGTTTATTTTAGTGAATTCTATATGCTCATTCCCTTGAATTTTTTTGATCATTTGAATTTTGAAGCATTGCTTCGCAATTCCTATGATTGATTTCTTTTTCGAATACAAAGCATTTCTAGAGTTAAAAATATTTTTTAAAACCAATGAGCATAATTAATAGAGAAAAGCTCATTTTTCCAATGATCCAAACTAAGTCCCCCCAAAAAAATTGAGAACGGAACTACAAAATAAAATAATGAATTTAAAATTATTAATAGAAGGATTTTTTTT	Algae	Plant
AATTCGCATTAGTTTATAAAAGTAGTCAATTGGTTTTTAGGCTATGTTTTTTTTACAATACTAATACAATTTGCCTCAAAAATCAGATTTCCTCCTCCCTAAAAACTGAGATGAAAGAAAGCTTTGTATGTGCATACAAAGTATATATAGTATTTCATACAATACAGTATGGTACAACATGATACAACATCATTTGTAAGTTGAGGGAGAGAGTACATGCTCTACAAAATTGAGAATGTATTTTCAATTTTGTATGTGATGTGTAAAGGCATTTTATTTCTATTTTGGGAGATATTCATT	Algae	Plant
TTGCTTTGCTATAAGCGTAATTTCTTTCCCCTGCTAACCTTTTTTTCCTCTTCGAAAAAGTACGCAGAAGGGCAGTTGACTTTCATATTTTTTCGTAGTATTATAGATTAAAAAAATAGTATAATAACTATCTATATTCAAATAATTTCACTTCTCTTTCCAAGTCATTTCCAACAGAGCTTTGATGATACCGTGTTGCTATGCCAGGAAAACTAGAAAGGAAAGAGGAGAAAGACAACAGAAAAAAAAGAAACGGGTAGATTGTATGATTCTGTGTGTATTTGAACTGAATTGTGACTC	Algae	Plant
ACCCAACTCAAGCAGAAGAAACTTATTCATTTGTTACAGCTAATCGTTTCTGGTCTCAAATTTTTGGTGTAGCTTTTTCAAACAAACGATGGCTTCACTTCTTTATGTTATTTGTTCCAGTAACTGGACTATGGATGAGTGCACTTGGTGTTGTAGGTTTAGCTTTAAACTTACGAGCTTATGACTTCGTATCTCAAGAGATTCGTGCAGCAGAAGACCCTGAATTCGAAACTTTTTATACAAAAAATATTCTTTTAAACGAAGGTATTCGTGCATGGATGGCTGCTCAAGATCAGCCAC	Algae	Plant
ACACACTATAGTCCCTCTTTTTTCTTTGAGTTACTTATAATAAAAAGGGTCTTTTTTATTATATCGTTAATTATGTATATATATATATATATATATTTTTTATTTTTTATTCTGCCATAAAAGATCTTTTACACTTTTATCAAATAGGCTCTTCTTTGATTACCATATAAATTTTTATATAAAATTTAGCTGATATTTTATTTTTTCAATGTAAGTCAGCTGGAATGTGGAACCGGTCCAGACCGGCCCATACCTGGCCCGGATGTTGTCCCGGCCCTAATAAAATCACGGTTGGTCCGG	Algae	Plant
TTTGTAAAAAACGGAGAAGAGTAAAGAAGAAATCGTTTTTTTTTTTGAAACTTCCAGAAAGTAGTCAAATTTCTCAAGTTCGTCTCTTGTAATTTTTCTTTCTTATATTTCAAATTTTATGGTTAATGAGTAATTTGACTTTTGATTGTCATTCTCTGTTTTTTATAAAAACATCAAATTAAGGGATTTAAGAATTTAACGTACTCAAATCTCTTAATTTGGTTTCGTTGAAATTGAAATAAAAAAAAAGGGTAAATAGGGGTCTGTCTGCCTTATTGTATATGTTTTAGGAAAGATCGC	Algae	Plant
AAGGAGTGATTATTTTATTTCATTTTTTATTCAATTTAATATATCATAAATATGAGAAGAAAATTTTATAAGTATTAAAAAATCTAAATAAGTATGGTATTCAAAAGTCCGCATCTCTTTATCTCTATTAAATCAAAGCTTAAAGATAGATCAAGAATTGAAAATAGGGATAGCACAGTATTAAATGTGTCTAACACATCAGAATCTCAATTTGAAAATAATACCGCAAATGTATTTTTTCCTTTTCTTCAAAAAAGTGTTGCTTCTGTAACAGCAATTCTATTTTGTTTAATACTTAAT	Algae	Plant
ACTAGTTAGATGAAAAGTGAGTTTATTTGCACTTATGGGAACAGCCCATAAGAAGCCTAGTGGCTTACCCACTAGGCTTTGAACTTATTTCTCAAAATCTAAGTTAGTTTGAGCTTTTTACTGTTTTTGAAACCTATTTAATACTTATTGGCACTGTAGACATCATTTTCAATCTTATTTACTCTATCTACCTTTTTATTTATCTTTAGTATTGCTAGTAGTAGGCAAGTAAAAAACACAAAATGTTTTAAAGAATATTAAAATCCTTTTTATTCGTATCGGGTTAGACCCAATCAAATT	Algae	Plant
CCATAGAATCGATAGGATGTAAAAGAATATATACTCTTCAAATGTTAAGAGATAAACTCTAATCAGTAGTTTGCTCCTTTGTTTTCAACACATTTTTTCGACGTTCATAGTGCGTTCTGTTCATGTTGCTTTATATAATCATTATGACTCCCGATTGCGATTACTCAAAATAAGACGAAAATGCTCAAGAAAGCATAGCATTATATTTGAATTCGATTTCTTTCACTTTATGAGACATGCGTCTATTTTAAATGTCAAAATGATACAAAAATATAAAGATTCTAAACTTAATCAAAAAAT	Algae	Plant
CCCTAGACCTTTTGGCCTTTGCCAAAAGGCAAAGGCAGAGGAGTATTGTTGTTGGGCATTTGCTAGGAGATGGTTATCTTTACAAAGATGGCAGATTACAAGTAGAGCAATCTATCCGGAACAATGTAAAATGGTTGCACAGGGAGTTGTCCAATTTGTCAGGGAATCTTTCTGTTGTTGAAAGACCAAAACTGGGATCAAATCCTTCTCATGTAGGTTTTACACTAAGAAATGCTTTTCAGACTTGGAATCCATTTTTTATAAGAACACAGATACGGGGAGAGTCAAGGTGGTTCCAGA	Algae	Plant
TGGGTTATTCACTCTATCCGACGAGAATTGGATATAGTAAAGAAGCCACGATTTCCAATTCTCTCATTCTCGCTTTTTTAAATCCCCGCAATAGATCTCTTGGGATCTATTAAGGATCGCTTATGGGGCGAAGCCCCGGTAAGCGATCGATCGGACTCGAAGGATCGCTTACCGGGGCTTCGCCCTGAAGAGAATCGAGTTATAGAGAATCGACGAAGTCGATTCTCTTCAGGGCGAAGCCCCGGTAAGTCGATTCTCTATAACCGATCCGCCCACGTCGATCCACCTCGGGCAATCGGA	Algae	Plant
GAAGCCCCGGTAAGCCCTGAAGAGAATCGAGTTATGGGGCGAAGCCCCGGTAAGTCGATTCTCTATAAGCGATCGATCCTTGGAGTCCGATCGATCGCTTACCGGGGCTTCGCCCTGAAGAGAATCGACTTCGTCGATTCTCTATAAGCGATCCTTCCGGGGAGGCCGTCATAGATGTCCTAAAAGAAATGGTTAGCCAAGCCTTTTTTATTTCATCGATTGAAATAATTGAATGAATAGGCCCTCTTTTGATGTTTCTATCAACGAGCGTATCTATTCAGAGTTTTCTTTTCAAATAAA	Algae	Plant
ATAGCGAATTGCGCAGGGTATATTAGGCCCGTAGCGGGGAGGCTCCCTTTGGGGCGCCTTTTCCACAAAGGTGACCCTCCCCCTTCGGGGGTGCGGTACCGGGGTTTATAGAGAATTGACTATGTCAATTCTCTATAACTGGGGACTTCGTCCCTGAAGAGAATTGACTTACTGGGGCTTATGGGGCGAAGCCCCGGTAAGCCCTGAAGAGAATCGACTTCGTCGATTCTCTATAAGTCAATTCTCTATAACCAGACGTCCGACTTTGTTATTCTCTATGATAAATAGGATCTCGAATCT	Algae	Plant
TATTAAATAAATGAAAACTAGTGAATTAAATTTTTATATTGTTATTAGTAAAATCTAATCAATCAAAAAATACTTGTAGTCGGCGAAGCCGAAAAAGTTTACTTCGGCAATCGGAGAGAGTCATCTTCATCTTCTTTCGGTATGGCATAGCCAAACCGATAATCTTCGATTGATGATTCGGAGATTGACGAAAGAGGCAAAAGATAGAATAGATAATTTAATATTTTTATTTTAAAATTTAATGTTATAATATATAAAAAGTTTGAATTAATAGGTTAAAAAAAAACTAATATTTATTTT	Algae	Plant
GAGGGTAATTTCGGAGTGACCAATGAATGTATGAGTCACAGCGTTTGTCCGATACCCCCGGTAGAGAGACATAGCCTAACGAATCAAAATAGAAAGACGGAACGAATAAAACTCTTCTAGCTCCAGATCCTTTATCTGGTAGGACACAACTAATGCAAAAAAGAGTTTAGGATGGTCCAAAAAGCTAAAGACTGAGTTGATTTAACAACTCGACAAAACTCTGAAAAGGAGAGGGGGTAATTCCCGGTATATGCTGAATTGGATCGCGGGATTTAGAGTAAATTGACTAATTCTGTGAAT	Algae	Plant
ATAAAAATTAAAATAAAAAATAAAAGAAAAAATTTAATAATCAAAATTTTTAATTTCTTTGTTTTTATTCTTTTATTTCAATTTGCTCCTTTGCGGAGCTGAAGAATAAAAAAGAATAAAAAATACATAAATTAAAGATTTATATTTTTCTCAACTACTTCACTTTAGCTTCGCCAAAGTGAGGGCTTTAATTTTATTTGAGCCACATAGCGGAGAAATAAGATCAATTATTTTTTTTTTATTTTAGATTAGAAAATAACTCTGTTTTAAATCTTTCAAATTTAATGGAGGTATTTCACC	Algae	Plant
ATCTTGTAGATATAGATTCTCTAACTTTTTTACGATTAAAAAAAAAGGTAATAATGATAATATTGAGATATTATGACATAGTCCACTCCCTAAAGATGAATTTAGGGAAATCAGTGTTCTACCCAATCTGGGAAGCTGCTTCTTTAGATGAGTGGTTATACAACGGTGGTCCTTACCAATTAGTTGTATGTCACTTCTTCTTAGGTGTATGTTGTTACATGGGTCAACCACTTACGGCCCTTTAAGAGAGTGATCTCTTAAGAAAAAACCGATTAGAAAAAATACAGGGGGAAATACTTT	Algae	Plant
AATATAAGAATTGGAAAAGCTGGTCGAAACCGTTGGTTAGGTTTCAGACCTAGAGTTCGAGGAGTTGCAATGAATCCAAATGACCACCCACTAGGTGGTGGAGAGGGAAGATCACCGATTGGACGAGTTTGTCCAGTTAGTTTATGGGGTCGCCCCGCTTTAGGTCCAAGAACAAGAAAAACAAAAAAATATAGTAATAAGTTGATTATCAAACGTAGAAAATCTTCTAAATAATATTAGAAACAAAGAATTGAAAACTCATTTAATCAGTTTCATTTTAACAGGACAAGGAATCTCTTT	Algae	Plant
ATTCTTTTATCACTAAAACTTAACTTAATTAAGTTAATACCCCGTAACGACTGACTCGAAAGAGGAGACCGGTTAAGCTTCTTTCATATAGAAGCTTACTGGTAATACGTCGGGCACTCGTTAAATTAACGCGCTTACTATGATATAATTAGTTTTATATCTAAGGTAAGCCACGAGTGTAAATTATAGTCTACTCCCAATAGAAATATTGGGGTCGTCTTGCGTGAGTGGGAATTATCTTACCGTTTAGGTTGACAATAGCCCTTTTCCAACTTTGTGTTGGAGAACGAACCGGGTAAA	Algae	Plant
AAAGATAGATTAAGCATCAAAGATAGATAGAAAGTTTGGTACGTATGAATGCGAGATGGCATATAAATATGGCTAAAAATAGGCATTACTTCTAATAATACGTAGGAAACTTTACTATGGATATCCCCCTTGGGTGCCAAATTTTGCAAAAATAAAAATGGATGCTCTATCTTGCTTCGCTCTATCGAAAAGTTGGGTCTATTTATCTTTGGATTTCAACAATGCAGATAGAAATTTTTAAAATATTAAAATAAAATTTGGTTGTTATCGATTTTATTGATTCATTTAGGAGGAAATAAA	Algae	Plant
AAAGAAAAAAAAGAAAAATAACCGTCGATAAAAAAAAGAATTGGAATAGGGAGCCGGGCTCCCTAATTTTTTGGTTTTTTAGTTTTCTGTCTTATTCCTATAACTAGCCTACTCCTTGATTTGATAACCCGATTGAATATCCCCCCTTCCCCCCCTTCAAGGGAAAAAGAATAACTGTTTACAGTTATTCTTTTTCCCTTGAAGGGGGGGAAGGGGGGATATTCAATCGGGTTATCAAATCAAGGAGTAGGCTAGTTATAGGAATAAGACTTATTAAAAATAAAATTCTTAGCATTTGTT	Algae	Plant
ATTGAAAAGTACCCTTTTTTTTTTATTATATAGAGAACGTCAATACGAATGCATGCGTATTTTAATCGTATACATCAAAGACGTTCTCAACATAACCGCACGCTAAATCTTTCCATATGCCCCTGGGGCGTCCCAGGGGGCATATGGAAAGATTTATGGAAAAAAGGATTTGATCTTCTTTATTGAATCTTTAGTTAATCGTTTCTGTTATGCGTTTTAGTATTATACCAAAAAATGAAAATAAGCTCCCAATTTTTGGCAATAATGACAAAAATAAAAAATTAAACAATTTAATACATT	Algae	Plant
AGCTTTTTAATAAAAGGTAGGACGGCGATCCCCAATAGTAATCCAAATAAATTTGGATATTCTTATAAATGCTTAAATGGATTGTTTTTCCTATATTTTTACTCGGAAGGCGGAATTTGATATGAGAATAAAATTACGCCTTCCGAGTAAAACTTAATCCATAATTTTTGGTTCTATCAAATTATTTGAATCACTTACATTATTAATTTTTTTGGCATTAAAGTGGAATTATTTTAAAATTTAGGTAAAAAAGGGGGATCCCGCTATTTTTCAAAATAGCGGGCCCCGACGGACATCAAA	Algae	Plant
AATTCAAGTTGGCCTTATTTATTAGGAGTACTCTTAATTCTAGTGTTAGTTTATGAAGCCCTATCTAATTCAAAATCTATAAATATTTTTGCAAAAAATCAAGATTTACAATTTTGGCCAGGAAGATTCAGGAACCCTTTAGTTATGGTAGGAAGTCCAGAAGAACGGATCAATAGATTAAAAATACGTTTATTTGACCCCGACTCATCACGTTATCCTATGGAAGGGAGGGATCAGATTAATTATAATCCGATATTCGTGCATACCAATCCTCAAAATTTTCAAAGAAGCCAGTCGAGC	Algae	Plant
AATAAATCATTGAAAATTCGTTATTTTAGAAAATCAACAAAATTTTTGTATAACGAACGCGGTCTAAAATTAAAAGCTCGCTCAGTTTTTAAAATTTATTTCTCAAATGTTATTAAAACTTATTCTAGTAATAGAATTTATCATCCATCATTACAAAATATTTTGCTACCTATATCGTTTTCAAAAAGATCTCAACAAACAACTTTTAAAAATTCATTTTATTATAATAGTTCGAGTCATAAATCTTTTTTTCAATGGAAAAAAAATTCCTATCAATGTCATTCGATTGAGGAACGGTTT	Algae	Plant
TTTTCTTATTCCTACTAGAATCTTCCCCTAAAAATACCAATCCTGGAGATACAAACTCTTTATTCAAAAATCAATAACTCCTAAGTCGGTATTCTAGAGTCTTTTTTAATAGATCATTGAATCAAGACCCTTTTCTAAGAGAGAAATGGTTCCTATAAAAGGTCTGGTAAAGATTCTAAGCTTGTTGAATTTTCTCTTTGTTCCGATTTATAATAATATAGAATTGATAAAAAAATAGAAATGGGAATAATCATAATTAGTATGTATCCGTAATAACTTAAAAATAAATGATATACTTTT	Algae	Plant
GGTTCAAACGGATAATATTTCAAAAAAAAGATTAAGGGGTAAAAAGTTAAAGAATTATAAAGAAACTCTTATGTTAACTGATACACAAATACAAAATTGTGTAGGGCACGCACTAGGAGATGGTAATTTTCAAACGAGAGATGGTGGTAAAACTTATCGAATGAAATTTGGCTACGGGGATATAAATAAAGACTATGCCCATTGGTTCATAAAGAACTAGGGAATTTTTGCTTGTCCGTTCCTCATTTTGCTGAAAGTGAAAAAACAAAAAAAAAGGTTGGATTTTTCAAACGATAAAGC	Algae	Plant
ACTTTAATCCACAATTTCCGTATTCTATGATAGCCGACCCCGAGGATGAGTTCCCAGTTTCTCATCCACGAGTCCTAGAAAATGATATAGACCTAGAATTTTTTTAGAACAGAGAGAAATGAATGAAAAATTTTTTGTCGATTGGACTAAGGAATTCCTATTATGGAATTTAATTTTAATATAAACTTTCAATATTCTACTCTTGGAGTCGTAGAAAATAATATAGACTTAGAACATTTTTTTGGAACAAGGAGAGATGAATGAAAAATTTTTTGTCGATTGGACGAATAAATTCCTATT	Algae	Plant
TTATAGAAAATATAAACCTTATTTTTAACATATCTACTTAAAATTATGGCACTAAGAACAAGACTGGGAGAGATTTTACGGCCTCTAAATTCAGAATATGGAAAAGTAGCTCCGGGGTGGGGTACCACACCCGTAATGGGCGTATTCATGCTGCTATTTTTCTTATTCTTACTGATTATATTGCAGATCTATAATTCTTCATTAATCATTGACAACGTTGATGTTGACTGGACTAGCTTAGGTAGTTAAACTCGCAGTTCACAATAAGTTACAAAGTTTTTTTATGCCTGGAGGGTGATT	Algae	Plant
GTTTTTTTTTGTAATTTGATAATAATATAATTAATGATATAATTAAGCTAAACAATTTTTATAAACACGATTTATCAAAATCATATCTTAATGCTCGAAATAAAAGTTGATATATAAAAATGTTCCAATATTTTGCAATTTTACGTTACATATGATGAACTTGTTAACAATATCTCATTGTTATTAATAATTCAAGGATTCAACTATTGTAAAACCTCATTTTTGATTTTTATAGTGGAGATTGTCAATTCTATGCCAAAGATCAGAGTATCTACTCCTGGGATCATGAAACAAAGTACT	Algae	Plant
ATATGGAAAAGTAGCTCCTGGTTGGGGAACTACTCCTATTATGGGAGTTTTTATGTTATTATTTTTGTTATTTTTATTAATTATTTTACAAATCTATAATTCATCTTTAATCCTAGAAAACGTTGATGTAGATTGGGCAGTTTTAGGTAGCTAATTTATAAGTTATATTAATGAATGAAGCCTATCTTAATAAAGATAGGCTTCATTCATGAATTGATAATTGCAATAAAAGTTAACTTTTATTGCTAACTTTTTGATTTCAAATATATTATATTATTATATGAATGATAAGGAGAACAC	Algae	Plant
AATTGCTTGACGGTTAAAAACGTATATATAATTTATATAGTTTTCTGAAAAAAAAGGAATGTCAATATAATTAAATATACATAGCATTGTAAATATATATTTTAGTCCAGGAGCCATATGAAGGGAAACTTTCACGTATGGTTTTGAATGAGAGGTATGCTCCTATAATTCAGAAGAAAAGGGATATCGACTCTAACAAAATGATATTGTAGGTTAATTTGAGATACTTATGTCTATCATATTCAAAAATTTTTGATAGACATAAGTATTCTATATTATAGAATATGAGTTATTACTTTT	Algae	Plant
CGTAATTTAAACTTGATTTAAAAAAAGTTACTTACTACAGATATATATGCATATATATATTACTGAGCTATATGAAAGGAAACTTTCACGTATAGTTCTTGAGAGGGATTAACATTCAATCAACTCTAATAATCCGCCTTCTCGAAAGAGACATCGCTGGTTCGAATCCAGCCGGATGCATTTTACATATTTAAATTTAATATATAAGAAACTCCACTTTCTTCCCTTAGAAAGGGTTAAAATATAATATGAATTAAGTAAGAAAGTCAAATAGTGAATATAGTAAGGAGTTTGTAGTCA	Algae	Plant
TGGACGGTTTGAAAAGAAACCTAAGAAATGGTTGACTTTAATCCAGTTGTTGGTACTAACTTAGTAGAAGCATTGCGTGGTGATATGAGTGTAGGACAAAATACATTAACTCGCTTTTATAGCTTACACACTTTTGTACTTCCAGCAGTTACAACTGTAGTTATGCTTGCTCACTTCTTAATGATTCGTAAACAAGGAATTTCAGGACCACTATAAGCTATAGTAGTATTTTGTAATGGTCTGAGTACTTATTAATTTTGTATTTTTATTAGATCATTAAAATAACAAGGAGTTCATCCA	Algae	Plant
TGTACGCTAGAATATGCTTCTTTGAGTTGTAGAAGATTTATAGAATAAGCCTAAGTTAGAAAATTCACTAGATTGTGGAACGAAAAAAAACTTAACTTAATTCTTTGCAATTGAACATGGTTTCATTAATCCAGAATTTAGTTGAGGTTAGGATGTAGCGTAATTGCTATCAGTCTGGTAAATGCGTAAGAAATCGATCCTTTTCATTTTAGATACCTTATCGAAAAAAACTTACTTTAAATTTACTAAACAAGAAGCCGTGTGCCGAGTAATTGGCATGCACGGTTTTGAATGGGAGGG	Algae	Plant
TTTATTAGAAGAGATTATAGATAATAAGAATTGATGAATTGAAGAAATCTAAAGTAACTTAATCATTAACATTTGAAACAAATAAAAAGGGTATTTGAATTATAGTTATTTAATATCAAATATATAATTAAATTCCAAATAGGAAATCGACAGAATAGTCTAAAAAATTTTTAATGTAATCCTACCTCTAAAGAGTGATAAAATATTGATAATTTCTTTCGAAATTTTGATAATTTAAGAATTTTAGGAGCCGTATGAAAGAAAACTTTCATGTACGGTTTTGAATGAGAGATTTTTTAT	Algae	Plant
GAAATTAATATAAATGGAAAACATTACTTTGCTTTCTACTAGATGGTTCCTGAGTTATCGAGTAATTTATCGAGTCAAAGATGTTTCCTTTCTTTATAAAACTCAGCAAAACAGTCTATATTCAATAAAAAAAAACAACTCATCTAGTATTATAAAACAGCGAAAATATGAATCATTGCTTAGTCAGATTTGGACCTCGACACCATTAACGGACTATAACTATAATAAGAATGATACCAATTCCTCTCTTTGATAAAGCCATGGAATTTGATCTTGAATGTTACATGAAGGTATAAACTT	Algae	Plant
TTCGTATAATCAATAAATTATAAAATGAAAACAACAAAAAAATTTGTCAACTTTATTTGTCAGTCTTTTATATTACTATTTCTAATTCAATTTATGAGCTTCCATAAAATATTAACTACATGCTCCTTGTCTGAATTTGAATTTCAACAACATCGTTTATACAGCCAAAATAATTATTTTTCATTAGGCCATTATCTATTAAAAAAAAGAAAAAAATCAGTTCAAGCTTTGACAATTCAAGGGAAACCTTGGTTACCTACAATGAATGATAAGAATATCCAAAGCCTCAGTCTCGATTTT	Algae	Plant
AGAGTATCATTCCCGTCTATTTCCATATACAAATCCTATAGTTTTTGTTAAAATTCTTAAGGATTCCCCGTTATTAGAAGAATACCCTTTTCCACATATCCAAGGTGAACTATTTTACTCAAATCGTCTAAATCTTTCAACTCTTTCGAGTGGGAACTATATTGGGGTGGGATGGGAATTTAGAACTATGATAGCTAAAATTCCACCTATTCGGCTGGAATTTATTCATAGTTTCAATGGAAAAAATATATTATCTTTACGAGTTATACCTTATCTATATTGAGGTCACATAATACTATC	Algae	Plant
GATATAAAGAATTGCAAGATATTATCGCCATTCTAGGGTTAGATGAACTTTCTGAAGAAGACCGATTAACTGTAGCTAGAGCTCGTAAAGTTGAAAGATTTTTATCTCAACCATTCTTTGTTGCTGAAGTTTTTACAGGTTCTCCCGGAAAATATGTTTCGTTAGCTGATTCTATTAAAGGTTTTAATATGATATTAAATGGAGAATTAGATTCTTTACCAGAACAATCCTTTTATTTAGTAGGTAATATTGATGAGGCTATTGAAAAAGCTAAAAAAATGAGCGAATAGAGGAAATTTT	Algae	Plant
GGATTAAGCTAATAATTCATTTATTAATCTATTAATACAAACGAAGTTCTTCATAACCACTCCATCCTTGTAATTTTCTTTATGATTATAAATCAATCTAATTGAGAAATATTTTTAATTATCTATATATCTATATAATATAACTTGTATGAGAATATCACTCTGGAATTAAACCAATCATAATAATTCATGAACCAAATAATGCATATTTATTTTCATTGTTTACATAAACCAAAACCAGCAATTGAAAGAATCTACATAGGATTCTCTTCTTTCAAAAGTCGTCATTATAGGGATTCT	Algae	Plant
CCACTAGCTTTAACACTCATTGAAATTCTCTATAAAAAATAGATTAATAGTTAAATAACAAATAAAATTCTATTGTATATAATAATATATCCTTAAAAATATAAGAATCTTTATTACATTAATATAAAATCTAGTAACATTATTAATAAAAAAATATTATTAATTTACTAATTTTAAATTTTAAATTTTATTAGGATTTTAACATATTCGTTTTTTGAACATAGAATACGAATTGCTAATCACTAAGATCCTCGGTATAATTATTATTTATAAACTATAACAATAATATATTTTTTGATT	Algae	Plant
TTGTTCTCTTACTATTTAGGTATCTATTACAATTCGATCAATACATTTGAAACTTTAATATGATAATATAGGAACTTATTGACACTGCCAGCCAGCCCGATTAACTTGAGTTACTAATGTTATCAGTTAATAATTTTTATACTTTTAAATGCTCAGAAAAAAAAATTCAAAGCTTTTGATTTAGATGTAGATTGTTTGAGTATTACGAATATCATGGGTCTTCTATAATTTGTAAAGAATATAAGTTCAGTGTATAATATAGAATGTATCTTAGATAAAAATTAGGAGGGATAATTCGAT	Algae	Plant
ATACTTTCCCTTTAAGCAAAGGAACAGTAGCTGGTTGCTATGTAGATGAAGGGAAATTACAAAAAGGCAGTAAAATAAAAGTAGTTAGAAATAATGAAAATATATATGAAGGAGAATTGAACTCATTAAAACGTGTCAAAGAAGATATAGAAGAGATTGGAAAAGGTAATGAATGCGGTATTGTTATTAATGAATTCCATGGATGGCAGAAAAAAGATAGAATCATTGCATATATATTAGAACCACAACCAGCTTCTTTAATTTAAATTAATATGAAATTCAACAATAATGGATAGCATA	Algae	Plant
CCTAACAAAAAGAAAGGTGGATAAGAAGCTTAGGGCTACCGTTGACTTTGACAGGAAGGTAGCCCAAAGTTTCTTTAAACACCGATTCTATACCTACGAACAGGATAGAATCAAACATATGTACGCCAATTACATTTACAATGCAACAACGTCAACTCCTAAGAGAGAAAACGAAGATTTTTTCTTCATATACCTTACTGGCTTGGAAAAGACAGCGAGTTTCGAGTTTTAAAAGGAATAGCTAAGAAAACTATTGAAAGTATAGAGAAGAATTTACCTCTACCCACCCATAGGGATCTG	Algae	Plant
TGGAACACCCGTAAGGGACCCCTACGGGGGGCACGTAGCACATAGTGCGTCCAGCGTAGCTGGATGTGCGTCGTCTTCCCTTCGGCTTGCGCTATGTTAATAGTCGACCGAAGGCAGCATAGCTGTATGTAAAAAGAAACCCCTACGGGGGCCCTTCGGGTATTTACAAAGTATTACATAAAAGGCCCAAAGGGGAATGCTCCCCGACCTCACGGTAGTTAAGGATAGGTAAACACAAAAATAAATTATAATACTTATTGGTTGTTATCGATTTTATTGATTCATTTAGGAGGAAATAAA	Algae	Plant
CAACCATTTCAAATAGCTTAAATCAAGTTGATTTTAGATACTATATTCAATTATTATTTCAATATACAATATTGAATAAAAGTTGCCATATGCTAATACAGTAAAAAATCGATTCTTTCCTATCCTCTGAGAGAATTAAGACTTTTTTATTATCATTATGACTTAGCATTCTATAGCAATAAGTGCATATGTCGACTATTATATGGATAATAGAACAGGATTGTTTAGAGTCGTGATATAATCAAAATTTCTAATTTACTATCTGTATTTCATTTAGATAAATCCTCGACTGCAAGTTCT	Algae	Plant
TGCGAAAAGGCTTCTTGAATAGGGAAATTATTATCTATTTTTTTATAATAACTAAAATATTAAACTCAAGAACGAAATAAAATTATGTTACATAACAGCTTAGGAGCAACAAAATAAGGTATGAGTATTGAAAATAATGACTTGCTTAATTATCTACAACTTTTTTATAAACCCATACAGTCCCTCTACTATAAGGTATCTGACACTCTGTTATATTGGATTTCAGACTACATTTTTCCTAATTTTTCACAAGATGGATCTTACACTGTAAGCATAGAAAAATTATCGATTTTAGGCTCT	Algae	Plant
ATCTGCGTATGGATTAATATTTTTAGGGGCCCATTTTGTATGGGCATTTAGTCTAATGTTTTTATTCAGTGGGCGTGGTTACTGGCAAGAGCTTATTGAATCAATTGTATGGGCACATAATAAGTTAAAAGTTGCTCCGGCTATTCAGCCAAGAGCGTTGAGCATTGTGCAAGGACGCGCGGTAGGAGTAGCTCATTACCTCCTAGGTGGGATTGCCACAACATGGGCATTCTTCCTGGCAAGAATTCTTTCTGTAGCGTAAATTAAAATAACAATGGCTAGGAGGCGTTAAAAAGCAAT	Algae	Plant
TAAATAACATAAATTCTTCAGAATGGAATTCTTTTGATTATCAATTTATTAGTAAAAAATCATCACCTACATTTAAAATTCCTAAACAAGAACATTATGTTAGAGTAGAAGCAGCTAAAGGAGAATTAGGTGTATTCTTAATTGGAGATGATAGTCTTTTCCCGTGGCGTTGGAAAATACGTCCACCAGGATTTATTAATTTACAAGTACTTCCTGGCCTTGTTACTGGCATGAAATTAGCAGATATTATGACAATTTTAGGTAGTATTGATATAATTATGGGAGAGGTAGATCGATAAA	Algae	Plant
AAATAGGAAAATAAGACATATACCATATACATTATACTAAATTATATTAAATATTAAATTATATATATTAAAATTATATAAGACGATTATATAAAATATAGAATCTAATAAAGGAGATTCTACAAGAATCTATTATTCTATCTAATTATAAATAATTGATTATAAAAATAATTCATTGACTATAACTATAATAAATATTTGACTATATATATACTTTAAATACATTTTAATAAATATATATTAATAGTATAGAAAACACAGACATTTACAATACAAAATACAGATATACATAACTTTTTT	Algae	Plant
TGAAAGAAATCAAAAGGAGATAGATTTTTGGTTCGTAGAAAATCCTAATTTTATTACTGATTTACAGAAAAAACATGTGTTGAGTAATATTCAAGAACCAATGGCTGTAATTATTTCTACTAATCGAGTCTTTATTAATTGGATCAAGTTACGAATAGGTTATGTATTTATAGGTAAATTCAATTCTCATGATTTTGTAGATATTAATTTATTCAAAAATGTAATATATCAAAAAGAATAGAATTCATTTTTATTTTGCTGATATAATTAGTAATTTTTTATATAAATTTATATCATTGA	Algae	Plant
TATTTAGAACTTTTCATTACACTGAGTGACTTCTTTGGTCTTGATGGATATAGATACGTACGTAGTGGTAGAGCGGTCTCCCACTCACGTAAGATGGGAATTTTTGGTTTGAAAGTACTCACCGAAGAAGATAAAATTGATTCAATATTAAATCATAGCTTAGACCAGACATTTCGATTTAAACTTACGACAATGAGAGATATTGAAATTTATGATAAAAACAAAAGGGGACACGATCGTCCTTCTAATAGAAAATCATTGTCTTACGAAGAGGTAAGACCTGCTATTGTCAATGAGACA	Algae	Plant
TAAAAAACTAGATAGATGCATAATAAACAAGTTCCTTAGTCATTTAAAATATGATATCTCGAATTATATACAATCTAATTCATATCGTGCAGTAACCAAATTTAATATATAAAGATGAATTCTACACTTTTTGTAATTTAAATATAATATAAAATCTATATCTAAAATACTATAAATAAAAATATACTGAGCTATTATAACAATAAAATAAAAAAAAGGGGAATATAGACTTCCAATACAAAATGATTAAAAATTATAAAATTATTATTTATAAAAAATAAAAAAGGAAATATTTATCTT	Algae	Plant
GGTCTGTTGATTGAACTAAATAGGTTCTTTCCAGATCCACTTAGTTTTTCATTGTAAAAAAATAGAACTACAAAGAGATAATTCCCTTTGTAGTTCTATTTTTTTATCAAACAGTAGTTAATTTATTTGTACTTAAAATAATATTTGACCCTGTCGATTTTTAATGTTAAAATAATATTTGCCATCTGTTGAACCATAATAACTTCAACGTGCGAATTTAAGACGCACCTGATGGCCTTATACTAGAAAAAAATTTAGTTATTAAATAAAACTAAAAATTCTAGAAAGAGGATTTAACTT	Algae	Plant
GTACCTACAGTTTTCTTCCTTGGAGCCATTACAGCTATGCAATTTATTCAGCGTTAATTCGCAAATTCACGATAGTTTTTTTTACTTTTCAATTTAATTGATTAATATGGCAAAACCAAATCCAAATCGACAAACAGTTGAATTGAACCGAACTAGTTTGTACTGGGGTCTACTTCTAATCTTTGTACTTGCAGTTCTATTTTCAAGTTATATTTTCAACTAGATTAAAACTTTGTATATGTGTATTTTATGTCTTTCCCTTAATAGGGAGGATGGTTACAGAAATAGTTGAGGCACTAT	Algae	Plant
TTTGGTTAATTTGGCATTGCCACGTATTCGTGACTTTCAAGGAATTAACCCAAAAGGGTTTGATGGACATGGTAATTATACTTTGGGACTAGAAGAACAATTGATGTTTCCAGAGATTGAATATGATAGTGTAGAACAAGTTCGCGGTATGGACATTTCTATTGTCACATCGGCTACGAATGATGTTCAAGCAAAAGCTCTTCTAAAAGAGCTAGGTATGCCTTTTCGTTCATAAAAAAGGTAAATATTTAGATTAGTTGTTTGGGATGGGGTGCGCAAAGGAAATCGGTTATTTAATTT	Algae	Plant
AATCTTTAATTTATTTTGTCACTTTAAAGGCTTACGCCTAATTTATAAAAATTTAAAGGAGAAATCTGTTTATGTCTGGACAGACTGGAGAACGTCCTTTTGTTGATATTGTTACAAGTATCCGATACTGGGTTATTCACAGTATTACTATCCCAACACTATTTATTTCAGGTTGGCTTTTTATTAGTACTGGTCTTGCATATGATGTATTTGGAAGCCCACGTCCTAATGAGTATTTCACTGAAGCACGTCAATCTACACCATTGATTTCAGACCGTTTTGGTGCTCTGGATCAGCTAG	Algae	Plant
AGAAGATTAATTATAATAAGAGTGTTCCTTTCTCTTATTTTGTTCTAGTACTGAGAGCGTATTGGATACACACCTACCCATTCCGAATTAGGTTGTGAAACGATATGGCAGCTACGATACTTTTGGGGAAACCCTCTGGGAAAACGGCTAGGTGCTAAGAGAACTAAGTAAAAAAAAGAAAAAAATAATAATGTATTTTTAGTTTATATTTTAAGGTAATACAAAATCTAACTATTATTATATATATAATAGAGTATATAGATTTCTGGTAAGATACTAATAAACTGTATTATTATTTTT	Algae	Plant
GATTTTTAGACTTATTGAAGGAGGCCTTTGAATCAAAAAAATATCGATTTAATTGAAATTGAAGGAACAATAACCCAATGTTTATCAAATGGGATGTTTCGAGTTAAATTAGAAAATGGTTTTTTAGTACTTGCACACGTATCAGGAAAAATTAGACGAAATTATATTCGTATTTTATTAGGGGATCGTGTTATTGTAGAATTAAGTCCCTATGATTTAACGCGTGGTCGGATTACATATAGATTACGTGCTGCAAAAGAACAAATAAAGAATCAAGAATAAATACAAATAGAATTTACT	Algae	Plant
TTTCACAAGCGCCCAGGGCCTCTTTTCTTTGTTTAATTTCTGAAAAGAGGCTATGACATAGTCTGAACTTTCGAGAAATCGAAAGAAATTAGAGCCTGAGAACTCTAATTAGAATAATATCTAATTTTTTGTAATTTTATAAAAAGAGTTAGACGTTTATTGGTATTGGAATTGAAATTTTTTTGTCATCAGTCTTCATTGATGAATAAACAAAAAAAAATTAATAAAAGACACATACATCTATACATCCATACATTCATACACAATCCATACTTTTAAAAGAATTTTGTGGATGTATGA	Algae	Plant
AATATAATGTTATTATCATTTTATTTTTTATCCTCCCGCTAAGGGTCCGTATATAAAACGGTTATACATAAAATATGTTGTTCAAAGGGTTCAATTGAATAAAAATATTTCTCTATCATCTCCATTTACTGTCTTAAATAAATGGTTGGGGGGGGCTTCAAACCTCTACATGTCCTGTTAAAGGATAGGGATAAGATAAGGGTTAGCCTTCCTTTTTTACAGGTTTCGATAAATTTTAAATATTTCAATTGCAAATAATTTCCATAGAAATATTTTTCTATTTTCATTTTTATTTAATAT	Algae	Plant
AGTTCTGGTATTCTGCCAATCGATAAAGTAATTCGGTTATTAAATATTAAAATTTGGTTATGGAAACATTTTTATTTTATATCTGCACATAATCCGTCACTCAATTTATTTTTAAATAGATATTTATTATATAGATTATTTTATTTTATAAAAAAACGATATAAGAAAAAAAGTGTTAATTGGATTTTGACACACTTTTTTCAATTACAACAGCCTTATTATATATTTCGAATTCATCATACTTTATTATTATCTTATAATTTATAATAATACTGAGAAAAGTGGGTATTTGATTTTTGA	Algae	Plant
ACCCAACTCAAGCAGAAGAAACTTATTCATTTGTTACAGCTAATCGTTTCTGGTCTCAAATTTTTGGTGTAGCTTTTTCAAACAAACGATGGCTTCACTTCTTTATGTTATTTGTACCAGTAACTGGATTATGGATGAGTGCACTTGGTGTTGTAGGTTTAGCTTTAAACTTACGAGCTTATGACTTCGTATCTCAAGAGATTCGTGCAGCAGAAGACCCTGAATTCGAAACTTTTTACACAAAAAACATTCTTTTAAACGAAGGTATTCGTGCATGGATGGCTGCTCAAGATCAGCCAC	Algae	Plant
TAAAGCATATGCTGCTTTTCAAAAGAGACAAGAAGTTACTTTTGAGGATATAGAAAAAGTTATAACATTATGTTTAAGACACCGTTTAAGAAAGGATCCTTTAGAAACTATTATGAATTGAGTGTGGTAGGGGTAGAGGGAATTTCCAGTGGAGCGGTGAAATGCATAGATATTGGAAAGATCACCAATGGCGAAGGCACNNNNNNNNNNNNNNNNNNNNNNNNNNNNNNNNNNNNNNNNNNNNNNNNNNNNNNNNNNNNNNNNNNNNNNNNNNNNNNNNNNNNNNNNNNNNNNNNNNNN	Algae	Plant
GGTACTATCATGTTTTGGATCACATCCGATTTGCAAAATTTTTTTACCTCGTCTCGCTAAAGCAATAGAAATATTACAACTTATAGTAGATTTACCAATTCCACCTTTCCCGTATATAGATATTTTCATAAAATATATAATTTTTTTGTTTTAAAATTAAGTGAGGATTATTTAAAATATATTATAAAAAAAAAATAAACAATCTATTAATAGAGTTTTTATTTGTTTATTTTTTTTTATATGGACCCCCTCCACCCAATATTTTATAATATTTCTTGAAATATATTTTCCGATTAAATA	Algae	Plant
CCTATGTTTTGACTGATGCATCTCAACCATATAATTTAATTCCACTGTAATAACTGTTCCAATATCCAAATTCCATTTAGAAGTCATATATGTTTATTTTATTTGTTTGTTGTTTTGGTTCACGTAAAATATAGAAAAAATATAACAATAGATTAAACATCGGAAATGCAAAGAATATCATAAAGTTTAGTTTTATTAACAACCTTAATAATTTGAATATTATAAACCATAACAGCCCATTTACTGTCGTCACGCTGTAGATGAATTTGACTATCCGCACTGGTCCGATACTTGACAACT	Algae	Plant
GAAAATAATAAATATTTGGTTGCTACTAATGGATTTTATAGAATAAGAATAGAAAATGAAGAAGATCGATTAAATTTTTATTCTTTTTTATTTACTGATAATTATAAAAAACAAATGGAATGCTTAAGTACAGGTACTATTTTATGCTGTTCAGATGTGAAAAAAGAAGATGTTTTAAATAAACTATATTTTAATGTTAATAAAAAAAAACAAAATTACATTAAAATGAAAAAGCTTATAATATCTCTTGAATCTCTACATCGAGACTCTTTTTGGGAAGAAGATACACTAATAAATTAA	Algae	Plant
GACACTTTACATTATTTTAATAAAGGGAAATTATAAATATATAAAATATTAATTTAAATTATTGTTTATATTTTAACAGTATATATATATATATAATTATAAATTATTAAAAATTAAATTCCTAAATATTTTAAAAATAAAAAAAAAAACTATTAATAAAAATGATATTTTAAATAATTCTATAATCGAAAGATAATTTATAAAAAAATAAAATTATAAATAAAAAATAATTATAAAAGCTTGACGTATGGAAACATACATATCAAGATTCAAAAGGAATAATAGTATTTATTATCCTAA	Algae	Plant
ATCCAACGCAAGCTGAGGAAACCTACTCAATGGTAACAGCTAATAGGTTCTGGTCGCAAATTTTTGGAGTAGCTTTTTCCAATAAACGATGGCTACATTTCTTTATGCTTTTTGTACCAGTAACTGGCTTATGGATGAGCGCTATCGGAGTTTTAGGTCTAGCATTAAATCTTCGTGCATACGATTTTGTTTCTCAAGAAATTCGCGCAGCAGAAGACCCAGAGTTTGAAACTTTCTATACAAAAAATATCCTTTTAAATGAAGGAATTCGCGCATGGATGGCTGCTCAGGATCAGCCTC	Algae	Plant
AGTATCACCATTTTAGACACAAATGGTGATCCATCACTTGCAGATCTATTTATCCCTGCAAATGATGATTCAATAACGGCATTAAGTTTTATCCTTGAAGAATTTTTGAAGTATATTCAATATGGGCAAAGAAAATTCGATAAATATCAAAAGGGTCTTCGTTAAATATTAATATTGAAAATAAAAAAGAATTTCTGTATAATAAATCTAGATTTTGTCATATTGATAAAAACAAATTGATATAAATTTCTATTTTTGTACTTGATATAAACTTTCAAAAAATACCGAATGTCTACTCCA	Algae	Plant
AATATGGTAAAGTTGCTCCTGGCTGGGGTACTACTGTTTTAATGGGAATTTTTATGGCTCTTTTTGCAGTGTTTTTGGTGATTATTTTAGAAATTTATAATGCATCAGTATTATTAGATGGTATTTCAGTTAGTTGGGCAAGTTTAGTTTAGAAGTTTTGAAATAAGAAGTGGGAAATCCCACTTCTTATTTCAAAACTTCTAAACTAAACTTCATTTGAGTGTTGAGTCAATTTTTTTTTAGCTTTAATGGAAGTTTAGTCGTGAATAAATAAAATGAAAATAGAGAAGGATTCGTAAT	Algae	Plant
TTACGAAACCGTTAATAAATTAATCAGTCCTTCGGGCGATATTATTGAATGTGTGGAACAACCCACTGTCCCTCCGGACACAGCTCTTATCGAGAAACCGTTATTACTAATTCGTAAGGGTCCTACCCTGCCCGATCTTAGTTCTTTACCGACAGAGACTAGCAAATTACCCGGATGGAAACGTGCAGCTATTCTTCAAGCAAAAAATATGGGAGGTAACTTATAGGTGAAAAACAAAGAAAATCAAAAACAAACACCATCAAAAGAAGAAATAAACAAAAATTCGATCTAGGATTAGAT	Algae	Plant
GGGTAAATTTGGGTAAAGCTTTAAATAGCAAACCCCGGCACCAGAAAATATTCTGAAGGGTAATTAAGGATCCACGGGTTTTATTTACCAAGTGGTTGCATCTCCTTTACCCCAGGTGGAATGAGTCGTCCTAAAGAGACAAAAAGAAATAGTCGGAACTTGTAAATACTCTTATATCTCCCTATGGGAGGGTCTAAACCTTATGGTATAAGAGACGTAGGATGCCGTTGAAAGCCAATGACTGGATCGAATTGACGATCCGATAAAGACTCTGAAAAGGAGAGGGTTAATTCCCAGTAT	Algae	Plant
ATATAGTCCACTCCGTATTGAAAAATACGGGTAAAGTGTTTTACCCAGTTTGGGAGGCTGCATCACTTGATGAATGGTTATACAACGGTGGTCCTTACCAACTTATCGTTTGTCATTTCCTTTTAGGTGTTTCTTGTTACATGGGTCGTGAATGGGAATTATCTTTCCGTTTAGGTTAAACGCTAGCCCCTTTTTATTGTTAAATAAATATTGAACCGGGTTAATTGCCAAGAAAGCTAAATTTGAATTTTAAGAAATAGATTGTTGTTGCGTTCATATTTCATACTATTTCCAATAAGT	Algae	Plant
GCTTTTGAACTAATAATTGTGCATAGCTCATTTTAGAGTTGTTATTCATGGGTTATCTTTTCCAAATCAAATATTTATCAAGGGTGAAATCAAGGGTTATTCATGTGTTATTTATTTTTATTTCTATCAAGGGTGAAATGTAGTGGGATCTCATATCAATATTTGTAGGAGAAATGTGATTGTTGGATTGTTGATTGTGAAATACTTGTGGATCTATATAGGCTTATGTTAATGTTAGATGACACCCCTCAAATTAGTAGCTGGTGGGGCAGCATGAAGCTTAAACAATAGGGACTTGCA	Algae	Plant
TGGTTGGTCATACTATAGCCGTTTATAACGGTAGGGAGCATATTCCAATTTTAATTTCAAATCAAATGATTGGATTCTTGTGATTCTAATAACGAAACTTATCATAATTTATATGATGTATATTTTTTTAACTTTGGTTGTAAATAATTAATCAAGAAAAGTTGGGAGAGTTTGTGCAGACAAGAACTTTTAAAGGTCACATTAAGGCTGATAAGAAGACTAAACGTTAATTAATAAATTATTTGTTGAATCTTTAACCAAGAGAAGTACATTCGGATGGATTTTCATTTTTTCTTCATT	Algae	Plant
TCACAAGTTGGGTGAGTTCGTAGCTACTCGCATTTTTTATAAAACAAAAAAATTGAGTAAAAAAAATAAACGGTCAGTGTTTTTATGGGACAAAAAGTTCATCCAATTAGAATTCGTTTGGGCAATATTCGGTATTCGTATTCGCAGTGGTATAGACCAAAAACACTCTATGGTTTTCTTCTCAACGAAGATCGATTCATTCGAGATTCTGTTTTTCGATTCAACTTTATAGAAAATCAAATTACTTCTTTTATCATTTCGCAAATTCATATTGATCGTCGTGAGTCGTCTTCTATTTAA	Algae	Plant
AAGAATATATATATACTAATAAGAATACCTTAGGGTATTCTCATACTTTGAATACTATCTATTAAATATTTCTTCTATTTTTAATAGGAGATATTTTTCTATATAAATTTCTTAAATTGAAGAGTTTTCTCTACTTGAAGACTCTTTAATTTTTTTATAATAAAAAGATATTTTTTTTTATTTTTTTTTCACAGCCTGTACCGGTACAGGGAGGAGCTATGGTAAACTAATTGATAACAGGTCTAAACATCATTGATGTGGATTGTGTAACTCTTTATAACTATTTATTTCTTCTTTATT	Algae	Plant
AGTGCATGTGCACTCCGTGCTTTGCCTTACCCCTCCCCCCCAACCGGGTTCGCGTGCAGCGAATAAAAAAGAGTACTATACAGACTCAAGAAGGAAATCCATAGATTGCTCCTGCGGAAACTCCCAATTATCTTTTTTTGGTTTTTTGCTGACGCAAAAAAAATCAGCTTGGTTGGGGAGACCACAAAAAAATAATTGTAGTTTCCCAACTCACGAGAGTGAGTTTGTCTTAAGAGTCAACTTTTGTTTCAAGCACTCATTTTCCTTTATATTGTTCATTTCTCAAAGAGATATAGGAAT	Algae	Plant
GATATTGTTTTTTCATCTTTTTCTAACATAGCCAGGAGTGTTTTCTTCATTAAAGTACTAACAGTTGAGAGATAGTTTTTATTTCTTAGCCTTCTTTTTTCAGACAATAGTGCTCGTTTGCAAGATGATTTTAAATTTGGCATGTCTACTAAGGTATTATTTTTTTTTGCTGTCCAGAGTATAATTGTAGCATAAAATGTCCGAATCTGCGATTTTTTGTTCTTTTGGGTTGTTTAGGTTGAGTGTGGGCGATATAATGATAAGAATTCTATATTGGTTTGTTCGGTCTATGAGGTGTGT	Algae	Plant
AAGGAATTTTTCAAATAGAAAAAGAGGTCTTTACAATAATAATAAAAGATGGCCAATTCGAAGCTGAAGAAAAAATTTGGTTTGTAAACCCAAATTTGAAACTAACAAATAGTATTGTACGACATAAAAAAAATTGTATTAATATTTCTTTTACCTCCGAAATAAAAATTCAAATAAAAAAATTTGAAGATAATAACAAAAATTAATAGTTAAATAAACCAATATATCAAGAAGTTCATTATGTCACCATACGCTCAAAATAAAAGAGAGCCAGACAAAATCATTGAATTGAAAACTCCA	Algae	Plant
AAGATACTTGGAAGATTACATAGCAACAAAAGAACAAGAAACAAAAATAGAATAAGTCTTTTTATTTCATCATTCCGTATTTTTAACTAGGTTGGGGTATTCTTTTATTTCTTTTGACTACGTAATCACTTTATCTATAAAAAGATAAAAATAAAAAGAACAAAGAGATAATGAAATAAAAAGCAATAAAAATATTTTTATTGCATAACCATGGAATCTCTAAACAAAATATGCTATTAATTACAAAAGCAAAGTTGACTTTGCACATAAATATCTGTAAAGCGGGAGTGAGAAAATATT	Algae	Plant
ACTTATAGGCGACTATAAGCTTAGTTTAATCTACGTAGTGGCTTTTTGTATCTTTTTGCATCTTTTTGTATCTTTTTGTATCTTTTTGTATCTTTTTGTATCTTTTTGTATCTTTTTGTATCTTTTTGTATCTTTTCTTTCAGAAAAGATAAAGAAAAGATAAAGAGAAGATAAAGAGAAGATAAAGAAAAGATAAAGAAAAGATAAAGAGAAGATAAAGAGAAGATAAAGAAAAGATAAAGATAAGATCACTAGATTAAACTAGGTAATCTAAGTATATTTTGTTTTTTTGCTTCAAAG	Algae	Plant
CGAAGCCTATGGACGGGCGTTCGATTCGCCTTACCCCTAGAGATGGATCAACTCAACGGGCATGGACCCATGAAATAAATAGAAGTTCACTGTTTATTTGGGGAAAATAAGGTATGATATCGGTGTGAGACATCAAAGCATGGAGAAAGGTGATGAATTTCTTATACGATATTTCTGCCGTGGAAATCGGTCAACATTTTTATTGGACCCTTGGCGGGCTCCAAATGCATGGTCAAGTATTAATCAACTATATAGACATTGAATGCTTTTTCAGTGTGATTCATTGACTTGGACTCTTTT	Algae	Plant
ATAAATCCTTATATTCACCCACTGTTTGGATTAATAGCTATTACCGATATTTTTTTGAAAGAATTCGAAGATTTGCTCCCACCTATATTAGGTATGGATCTATCTGCTATGATGGCATTCTTATGTCTAGAATGGATGATACGGACCTTAGATTCGATTATTATTTACTGATATTTGATCAATGAAGTGATTAAATTAAAATAGTAGGATAAAGTAGGTCTATAGTAAAAGAGTAAAGGCACATCCGGATAATATCAACTTGTCGAAAACTCAAAAATATTATGATAAGGGAGATTAAAT	Algae	Plant
AAAAAAGAAATCCGTTGTATATACATTCGAACCACTGTTGGTCATATTTCTTTTTATCGAGAAATAGAAGAAGCCATACAAGGTTTTTGTCGGGCCTATTTATCCGCCAGCTAAACTAAAAATTTATGTGATACTCGTGAAAATTCGGGTCTTTTTTCTTTTATAGTTTAACTGATATTAAATATTAAAATTCCGAAAATTTTTACGTGAATCAAGATTGAATTGAGGAAAGGAAGTTTTCAAATCACTGACTCAAACTCATTGTCGAATCCTACTCAATAGAATACGGAGGTAGTACTT	Algae	Plant
ATCAGTGTCAAGACCGAATTTATCTTTAGTATATATTAGATATTTAAATGCAAATAAAAAAAAGAGGATTTTTATAAATTATAAACTTACAAAACAAGTATTGGGTTGCGTCATACATATCAAAGAGTATACAATAATAATGTATTTGGTGAAAATCAAATACGTGGTCTTATTTTATTGATTAAATTAGTAGAAAATTTTAGTTTAATTGAAAATTTTTGGAATCTTTTTTTTTTCAAAAATTAAATTCACGCTTATTCCATGTCGAGTAGACCTTGTCATTGTGAGAATTATTAATTC	Algae	Plant
GTTACAAAGAACTTCAAGATATTATAGCTATTCTTGGTTTGGACGAATTATCCGAAGAGGATCGTTTAACCGTAGCAAGAGCACGAAAAATAGAACGTTTCTTATCCCAACCCTTCTTCGTAGCAGAAGTATTTACGGGTTCTCCAGGGAAATATGTGGGTCTTGCAGAAACAATTAAAGGGTTTCAACTTATACTTTCCGGAGAATTAGACAGTCTTCCCGAACAAGCCTTCTATTTAGTGGGTAACATCGAAGAAGCTACCGCGAAAGCTACCAACTTAGAATAGGAGTGGAGAGCAA	Algae	Plant
CAATCCAATCTACTTGGAAATTAAATTGCACAGAGCTAGGGACCCCTCCCTTTTCTTGAAAAACCGGGGTCCTATACTAAAAGTATTAACGCTCGTGTCTTCTTCTATGAGTTAAACTTGCTTGAACTACTTTTTGTATAAAGATAATTATTTCTTTCACTATGTATTCTTTATTTTATTAATTAACGATCTTACCAATTCAATTGGATTTATATGTTTAATTAGTATGGGAAATAAAATAATAAAATAATTATTGACTATTCATCTATTATATTTACAAATAAAGGGCAAGAAGAAGCT	Algae	Plant
TGAGAATCCACTTTTCTTTTTTATTAGAAATCCCTGTATTAGATTAATGTATTAGATTAATTAGAGTCGTAAATTTAGAATCTTATTTTTAAGATAAGAACGAAAGAAGAATAAAAAAAGGATTAGAGTCGATTATCATACATATTTGTGTATAAATTAAAAAGGGTACACTTAATTTATTTCTATATTCCTTATTCCTTGCACTTATTAATTACTTAATATTATTTTATAATAGATATACTTATCATAAGATATCTTTCCTTATAAGAGGTACAAATATTAAATCGAGGCATGTATTCT	Algae	Plant
ATTATGGTATGATATGTGGTTCCTTATCAAAAAAAAAAAGAAAGAGCTATTAATGGATACATGATATATGACTAAATCCTCTATATAGGGATATAGCTAATTAAAAAGGGAAGAAGATCAATTAATATGTAAAATATAAACTGGAAATCTATTTAACCAACTGTTGCTAATGGTTCACAATAAAATAGTAATAGTACTAATTGATGAAAGTTACTTCGGGGGCAAGAAAATAAAAATCAAATGAATTTGAATTATTCTCTGAATTTCAATCAAATACAAGAGGATCTAGTATAGTAGAAT	Algae	Plant
AATAAGAACTTTTAGGTACCCACTTCATTTTTTTGTCTGGAAATCAAAATTTTATTTGTCATTTAAAGTTTTTTTAGTATTCAGCAAAAATAACAAACAGAGATTCAATTGGTTTAAATTTGTCCAATTGGAATATTTGAGAACAACATTTGCTTATTATTCTTTTCTGATCCAAAGTAAATCTTTTTTTTTTCTATTTCCCTCTTTTTTCTACATTTAAGGATTAAAAAATTATACAAAAATAGGGAATAGATCCATAGGTTCCATATCTTGTTATAGAAATCATGCTTTAAAAATAAG	Algae	Plant
AAATCGTGTATCTCCTTCACTTGTGGTCATTTATCATTCAATGAATGAATAAAGAAGTCATTTAATATTTTGTTATCAATCAACTCAAAAAGTTTCTTTTCTTTATGCATAAATAAAGTATTTCAATCTTACTTATTCTTTATATTTCTAGCTCTTCAAAGTATTCTTGGATATTCTAGTACAATTATTCGATTACAATGCCAGACTCATGGATAGGGAACTATATTAGCTACCTACCTAATTTATTGTAGAAATTTCGAGATCAATAATTGGATCATGCAAAATAGAAATACTTTTTTT	Algae	Plant
AATGCAATTCATCCAACGATAAACCTAATCCGAATTATAGAACTATGACACAATCAAACCCAAACGAACAAAGTGTTGAATTGAATCGTACCAGTCTATACTGGGGTTTATTACTTATTTTTGTACTTGCTGTTTTATTTTCCAATTATTTCTTCAATTGATAAAAATTGATAAATTAAGAGAAATAAAATAGTGGAAATTTTCTTATCTCATTTGGAAGGATACTATACTCATAATTATCTATGACTGTTTTTGTCTCTAGCATGACCACTTGATGAAATGTGGAGGAAAGTGGGGTAA	Algae	Plant
TCCATAAAAAAAAAAAATTTCTTGTCATTTCTTCTTTTTAGTCTTATATAAATATAATATATACATTGTAAATTTCAAAAAAGAAGAATTTTTTATTTTTATTCCAAATGAAGAAAAAATATTTCATCTTTTTTTAAGGATAAAAATCTTAGTTATTGGCTCATTGTATACATATATATTTAGGGTTTTTGCATAAAAATACAAGTAATTCTTAATTATAGCATAAATTTAAATACAGCATAAATACAGTATACCGTCGTATATGTATTAAAATAAAGAAATAAAGAAGGAGGATTTTCA	Algae	Plant
ATAGGAAGAAAAAAATAATAAAAAAAAAATGTATTGATCCTAAGCATCGTATTAAGTTAATCTATTTTTGTCTAGGAGAGTCCTTGCAAAAAAATAGAATAGAAGATAAAATACTTAAATAAAATACTAATATTAGGATAAGAATAATGGATAGTTAGAAAAATGGAATTATTACATTATAACGAAAGTTTTCGTTATAATGTAATTTTGAGTTAATAGTAATTTCCATTTATTTTTTAATTTTATATTCCTTTCTTCTAGAAGAGTTGAGTTAATCCAAAATCCAAAGAAAGGGGGTTC	Algae	Plant
TCACTTTTGGGCATGCTACGTTTGCTTTGCTCTTCTTTTTTGGGCATATTTGGCATGGTGCTAGAACCCTGTTCCGAGATGTTTTTGCTGGTATTGATCCTGATTTAGACTCTCAAGTCGAATTTGGAGTATTCCAAAAACTTGGGGATCCTACTACAAGAAGACAAGGAGTCTGATACTTGGACTATTTTTTGTTTTTTACTTTACAGAAGCGGGATAAGTTTGGAATCCTTTTTTTTTTCCTTATCTGGTAATCTCATCCGAAATGAATAGGTGTGGAAGCTATAATTGTAAACTGCG	Algae	Plant
TCCCAACGGTATGTTCCGGATTCGTTTAGATAACGAGGATATAATTCTAGGTTATGTTTCAGGTAAAATCCGACGCAGTTTTATACGCATATTACCAGGAGATAGAGTAAAAATTGAAATAAGTCGTTATGATTCAACCAAAGGCCGTATAATTTATAGACTTCGTAACAAAGATTCAAAAGATTAAGTTTTTTTAATATCTCCTCCGTGGGGATATAATTTGAAGTTCAAAAATGAAATAGACTTTTTTCTTTCAAAGAAAAGAATAGATTAAGAATTTAAAAGTGGAGAATTAGAAAT	Algae	Plant
AACACGTATGGGTTCAGGTAAGGGGTCTCCCGAGTATTGGGTATCCGTTGTTAAACCGGGTCGAATACTTTATGAAATAAGTGGAGTATCAGAAACTGTAGCCAGAGCTGCTATGTCAATAACTGCGTGCAAAATGCCTATACGAACTCAATTTGTTATTACAAAGTAAGGATGTATAACTAAAAGGATCTTAGATATAAAAAATACAATAAGAAAGATTTCTTTTTTATTTTTTTGACACATAATATTTCTTTTTTTCCTTCACTCTTTACACTGAAAGAGCAAAAAAAAAATAACGAT	Algae	Plant
ATAATTGGTGATTTGATAAGAGTAAAAAAAAAGTATACGGTTAACTATAGTCTAACAACTTTTTAGAATATTTTTAAATATATATACATATATATATAATAAATAATGCAATAAATAAGGTTCCCCACGTAACAAATTTATAAAAAAAAGATATTTAACATTATTTACAAATAAATAAGTATTTGTATTGAAATTAAAAGTATATCGATAATAAGAATATTATTCCCTTTTTTTATTCGTGAGGAGCTGGATGAGAAGAAACTCTCACGTCCAGTTCTGTAGTAGAGATGGAATTGAGAA	Algae	Plant
GGATTTATGGATGGAATCAAATATGCAGTATTTACAGAAAAAAGTATTCGGTTATTGGAGAACAATCAATATACTTCTAATGTCGAATCAGGATCAACTAGGACAGAAATAAAGCATTGGGTCGAACTCTTCTTTGGTGTCAAGGTAATAGCTATGAATAGTCATCGACTCCCTAGAAAAGGTAGAAGAATGGGACCTATTATGGGACATACAATGCATTACAATTACAGACGTATGATCATTACGCTTCAACCGGGTTATTATATTCCACCTCTTATAGAGAAAAGAACTTAAAGCAAA	Algae	Plant
CAAACAAAGTAAACAATACCAATATAAACAATGGAAATAAGATAGTATTATCTGATTCATGGGGATACATAAAAGAATTTTTTTTTAATCTCGACGATTTTGAATACGCGTGTTATTATTATTTCAAATAATAATAACACGCGTACAAATAAGCCGCCATGGTGAAATTGGTAGACACGCTGCTCTTAGGAAGCAGTGCTAGAGCATCTCGGTTCGAGTCCGAGTGGCGGCATTCGAGCGTCCTAAAGGAATAAATCTTATAATATATTTAATATTTAATTTCTTATTTTTATTTGGTAA	Algae	Plant
TTAGGCGGATGGAATTTTTCTATTTTATTTATTTCTGAACTTTTTGGAATAAATAAAATAGATGGAGTTCTTGGAATGATAATAGGTATTTTTATTACATTAGTGAAAGCTTATTTGTTTTTGTTTATTTCTATTACAACAAGATGGACTTTACCTAGGATGAGAATGGATCAACTATTAAGTCTTGGATGGAAATTTCTTTTACCTATATCTCTGGGTAATTTATTATTGACAACTTCTTCTAAACTTATTTCTCTATAAATAAGGAAATATGATAAGAGTATTATAAATTAAGAACCT	Algae	Plant
TATGTGTGAAGATGTTTTGCTTTTATAAAAAAATCTTCACACATATATAAAATTCTTAAAAAGAAAAAAATGTTATTATTAAATTAATAAGGGAAACAAAAAAGATATCTATATATATCTATCTTTTTCAAAAGATTTGACATGAATACATTCATTAAATCCTGATCTCTAGTATTTTTATGAATTAATTAAATTCAATTCATAAAAAAAAATATATATTAATTATCTATGACTACTTATTAATATCTATTTTTTTGATAGCCCAACCGTGAAGTAATTAAATTTTAGGAGCTGTGATTC	Algae	Plant
TCCAAATGTAGGTGGTTTTGGACAAATGGATACAGAAGTAGTATTACAAAATCCAGTTCGTATTAAATGGTTAATAGCATTTTTGATTCTTTCTACTTTAGGACAAGTATTCTTAGTCTTGAAAAAGAAACAATTTGAAAGAGTACAAATTGCAGAATCTAATTTCTAGAATTAACTCATTTTCTTAATTCTTATTGTATTGAAAAGAATATTATAAATAAGTGATCTTCTTTTCAATACACATAACTTAAGTGTTTGATTCATATCTTATGACGATAAGTGTGAAATTAATTTGATGTA	Algae	Plant
TCAGTACTTTATTTAGGTGGTTGGAGTTTGCCTATTCCTATTGAATTTTTATTAAATAAAATGAGTTTGAATGCCTCTGATTCAGAAGTACAAGTCATATCAGCTTTTTTAGGAATAGGAATGACTTTATTAAAAACTTATTTATTTCTTTTCCTTTCTATTCTTACAAGATGGACAATGCCAAGAGTACGAATAGATCAATTGTTAGATTTAGGATGGAAATTTTTACTTCCAATTTCTTTAGGTAATTTGCTATTGACTGCTTCTCTTAAGATAGCTTTATTATAGGAAAGATCAGTT	Algae	Plant
CAATAATATTGAACTATATTTAAAGGCGGCACCCAGATTCGAACTGGGGATAGAGGATTTGCAATCCACTGCCTTACCACTTGGCCATACCGCCAAAAATATAATTGTTATTTATTAATAAATCTATTATAATTAAAAGTAAGTTATTATGCAACTATAGAATGCATAGATTACATAAAATATAATTTTTTATAAATAGCTACTCGTAAGTATTTAAATACTTATATTGTAAATAGAAAAAGAAATTACTAAAGGGATAGAACACCATTTTTATTTGGTAAAAATGGGAAAGGAGATGTG	Algae	Plant
CGATACGTGAACAAAGTAAGGGTTACTGGAACGGGTCTCAGATTATTTTCTCTGGGGAAAACGCGGATTATTTTTATAAGCTTATAAAAACTAAAAATTTTAATTGGGATATTTTAAAGTTTGACGGGTATACTCTCAATTTAGGCCGAATAGATCTGTGCTTTTCTCGGCCGAATGACTTGAATAACACAAGCAAATCATTCGGCGCATTTTTAGTGGATTCTCGGAGTCAGACTAAATATTAGGCGAATACTGAATTTATTAATAGACTAAAAACGTATTAACAGAATAGGAAACCTT	Algae	Plant
AATAATGGGTGTAGGGAATATAGAAAAATATCTAATAATTTAGAAGAATTAAGTACTTTGAAAATTGATCCAAAATGCATAGGATTTGAAGATAGGATTTTAGAGCCATGGAAATATGAGTGTGAGACCATTATTACCGATTCCGACAATTTTGCGTGTTTATCTAAAGAAATGGAACGTAAATTCTTGGGATGGGCATCTGTTCTTTGGAACAATCTTGAATTTGATTACTAATTAGTGTTGCATTTTGCAGAATATTCAGTTGCTGAAAAAGTTTAGAATAAGAAAAAGGAGACTTTT	Algae	Plant
GAAAACATACTCTTCCAGAAAAAATGGATGGATTTTGTTGGGTTTTCGTGTATAGTTCTATAGTACCATGCAAGGGAGCGAGTTGGAGAAGTGGCAGAGTTGGTCGATTGCATCTGACTTGAAATCAGACGAGTCGTAAAGATTCCGGGGGTTCGAATCCCTCCTTCTCCGTCTCCTACGCAAGATCTTCAATGAAAGACTTGACAAAGAAGGGGATTATCGCTACTCTACTCTTACATTATAACAATCATCCGATCAACATCAGATGCATTGTTCTTTATTTCTTGGGAGAAGAAAACC	Algae	Plant
CAAAGGTTAGAACAATATGATTACAGTGGAGCAACGGTCATTGGGACGGTCGTCCTGGGCATTTCTCTCTTACTCCTCCTAGGGATTAATTGGATCCAGTCTTGGAACAAACAATATACGGATAACTCCTAAGCATAGTCTTGAGCAATTGAAGTTGCATGCCCTTCTAACCTATGTTAGGTTAGGGGTAATGGAAGGTTCCCGACAGAATATTCAGTTGCTCCTTAGTCGAGGCATTTGTTCCACGACATTTTCAAGACTCTAGGAACACTAGCAAGATCGAATCCGAGGGGGATTCCT	Algae	Plant
TTTTAGCGAGTGTTTTGATTAATCAATCTTTACTAGAACAAATTTTTTTCAAAATTTTCGAAAATTTTGAAAATTTTATAACTCATTCATTTGTTTCTAAAAAAATTTGAAATTCAATTAACTTGAAAAAAATTATTCGAGGATCTTAAATTAGTAGAACTGAATCAAAATCAAACTAATTCTTTTTACTGAAACCAGAGTTTTTTTACAAAATGGGATACGAGAGTTAGTAGATTCTACCGTTATTTTTATTTTTGATCCAAAAATGACCAAAATTTAGTTACTAATTATTACTTTATT	Algae	Plant
AGAGGAACTTTGTTCCGACAATAGATGGCTAGAAGACTTTTACATTTCTTGGTTGATTTATTCTAAAACTTTCGTTTTTATGTACCAACTAGAACGAAGTTCTTGCATGTACTCTGTACTGTTCATCATGAGCACTTTGTACCACTTCGTACGTGAAAGAAACAGCATGTACAAATTACAGCTAAAAACTTCGTTCCGATAAGACAAGAAGAAAGAATCGATCTTATCTCACATTAATTTTTTATTTCCAGAAAAAGTGAGAACCAAATTAATTTAAAATTATTTTTTTGTAAAGTTTTT	Algae	Plant
CGATTAGATCTAAAAAAAAGGGAAAAAAACCTAGTAACTTGAAGTTTACATTATTTCTTTCCTATAATATCCTTTGCATACATAAAAAAGCAGCTCATTCTCTATTGTATTTTTAATAAATGAGACAGTATGAATCGCTGCCTTTGATTTTTTTGTTGTTTTTTTATTAAAGACTAACAAGACAAAGGTGCTTTATAACAAACTAACCAAGTGTTTCAATATCTGATATTGTGACTAAATTTATTTAGTCAATAGCAATATGTAAACATTGATTCACAATATGGTAAAGGAGAGTACGCT	Algae	Plant
GATTACATCAAGACAAATCGAATCGGCTCGACGAGCAATGACTCGTCAAATTCGTCGTGGTGGCAAAATTTGGATTCGAATTTTTCCAGATAAACCAGTCACCATGCGTCCAGCAGAAACTCGGATGGGATCAGGTAAAGGTGCTCCCGAATATTGGGTAGCTGTTGTTAAACCAGGAAAGGTTTTATATGAATTAAAAGGAGTTCCGGAAACGGTTGCTCGTGTTGCTCTTCGTTTAGCTGCATCAAAGTTACCTGTACGAACTCAAATTCTTGTTAAGTCAACACAAAAAGGAGCAGT	Algae	Plant
GAGTGGTTGAATGCATCGGTTTTGAAAACCGACGTAGTTGAAAGACTATCGGAGGTTCGAATCCTCTCCTTTCCGAATAGAAATACAATGAATAGCTTATTAAGCTACAACTGCTTTATGCAATTTATGACACTAAAATAAGAGTCTAGGGATATTTGAAATTTTACTTGAATAAGGTCACTTTCGTATCCTAATGTCTATAAAAATTAAAAAGGTTGTTTCTTTTATTTGTTTTCACGTACAATATGAATAAGTATAAAATCTCAATTTTATTTTGAGAAGAATAAGGAGTATAAATCC	Algae	Plant
GGGTGAGAAACCTTTGTCTATCACCAAAGATGGAAGGGAGGAGGAACGTTCCCAAAACAAGACGAATTGTTAATCGATCCATGATCAATTTAATAGTCCCTTATTACTATTTTAGTTGGGAAGATGAGGCCTCGCTTTGCGCAGGCAAAAAGGAAGGAAAGGTTTGTTTCCTGATCAAAGGATCAATAACCTAAACTGCTCTTTAAATGGGAAGGTTTTTGGTCATATATTTATATGATATAGGGTATATGGTATACTAGGTACCAGTTGGTAGCCTATTTTTTGTACCCTTGAAAATAC	Algae	Plant
TTGGAACATATTTTTCTGATTCGAGTAATAAAGAACGATTTATATCTAAAAGTTTTGGATTTTTGTTTTCCGGACAAATGTCCAGAAATGAAAAACTTTAGCATTCAGTTATTACTTATATCAAATGAATAGTTTTTTATTTTCTCCTATATTTATATTACAAAACAATAAAAATAAAAAAAAGATATTTTTTGTAAAAAAATTTGGTATAATAAAAAAACTAAAAGAAAAAAAATAGTCGGAAAAGTTAAATTTTTATTTTTTGGGCATTCGTCCGAAAACTCAATTAGCAAAAACCTT	Algae	Plant
CAAAAAAGAAAGTATATGTTTTTTTATCATTCAAAAATTCTTTCTTTAATTGTTCAAGTTAACTGTCCATAATGCACTTTTTTCTTATGTAATAATAATAATATGAAAACTTGCCTTTATAATGCCTGCTTTTTTTCATTTGTTCAAATCAAAGATTTTTTTAAAGTCTCCTTTTTGTATTATATATATTTTATAAATTAAACTACATAAAATTAAAGTACATAAAGTAGATACTAGCAGCAAAAGAATAAACGAAAGGAAAGTATTTCGTGTGTCTCGTCTGAAGAGAGGAGATTCTCA	Algae	Plant
ATATAATAACGGATATTGAACTGGATTCTAGCCTCTCCCATAGGCTCAATACCAGACTCGTATGTTGTTCTTCTTTCTGGGCCCACACCTTTTGGCCTTAATAATTTTGAAATTGTTAAGGCTAAAATAGGCACCAAACATGCTATGACGAAGAAAAGAAAAACGTAAGTATACTCATTAAGAACAAACACCATTCCTCCTTTTTTTTAGTCTATAGATTATCTTAACACTTTTAAAGTTCTTTTTTTTGTGTAAAATAAAACAAGTAATAAAGAAATGATTCAAAAAAATAGAAGATAA	Algae	Plant
ATATTGTACAATTGTTCTATTTTCTGCAATTTTTTCCATGCCACGATGTAGATAACCAAGAACAGGTTCACAATCAATAACATTTTCCCCATCAAGAGTTACAATCAGTCGTAAAACTCCATGCATAGAAGGATGATGAGGACCCATACTTACAACCATGGGATCCGTTTTTGTTTCAAGCATTATTCTTTTTATTTTTCCTTTTTCTTATTCTAACCCGGTTTTTAGTCCTAGATCAAATAAAGAAAAAAGCAGTTAAAGATGTGATATCCTAATAACTAATTCCTTTTTTAATAAAAA	Algae	Plant
ATAAAAATTCAAATATCAGGACGTTTAAATGGTGCTGAAATTGCTCGAACTGAATGGGTTAGACAAGGAAGAGTTCCTTTACAAACATTACGTGCGACTATTGATTATTCTTATCGTACTGCAAAAACAATTTATGGAATTATTGGAATAAAAATTTGGGTTTTTAAAGGATAAAAAAAATTATCTTTTTTTTAATTATTTTTTTATGACATTGTTTAATTTTAAAAAGTAAAGCAAAAAATTGAGTAAAATAAAAAGTAAAAATTAATTATTTATTTTGTAAAAAAGATTGAGATTTCT	Algae	Plant
ACACACTATAAAATAGCGAAGAAACAGTCTATCTGTCAATTAATAATAATTATTAAATTTTCTATTTTTATTGTTTTTTTACTATAACAAAGGTTAAGTATTAATAAACTACGTATTTTCACATGAATTGTTCTTTTTTTTTTTTTTATATATATACTTTTTTAAAACATAAAAATGAATGAATCCCCCTTCCAAGCCAAACAAACGTGTAGTAAGATGTATAAGTAAGTTTGGATCATTTATAAGATCCTTCCAATTAGAGTTTATCTTTATGGTAATTATATCTACGGGAGTTTTTTT	Algae	Plant
AAAAGCATAAAGGTTCTTTTATATATATATATATGTTTTTTAATATAACAGAAATAGAATAAGATTCTATTTCTGTTATTATTAAAAAACATATATATATATATATTGGTCCATCAAGCACCTAAAAAATGTGTCATAATTTATTAGAACACTTACAACAGTTAACTTCTGTATTATAGTTGCTCTAGTTTTGGACTTAAAAAGGGATAAAAATATTTATTTTCTTTATCTCTTATAGAAGTTTACTGATTACTGTTGTTAAGTATTTTCTTAGCCTCGTCTGAAAAGAGGAGAATTTCG	Algae	Plant
AGAATGAAAAATAGAAAAGGATTACGTTTATCAATCCCACAGGCCGGAGACTCCAAATTAACCCCCACAACGATTGATTATAAAAATATCATTTTATTACGTCAATTTATTAGTGCGGAAGGGAAAATCCTTCCTAGGCGTATCACCAATTTAACGGCTAAGGAACAACGTTGGGTAGCCCGTGCAATCAAACAAGCGCGTATCATGGGATTATTACCCTTTGTCAATAAGCGCGCTTAGATCCTACGCTTGGACACCTAGATAAAAAAAAATGAATTCAACCGATAGATAGGAATTTCT	Algae	Plant
ATTGAAAAGGATGAGATTGCGTAAACTCTACTAGACCCTTTCTAGAAATACCGTTTTCTCTTCATTGGTTCTCCCCTGCTAACGCAGGGGAGGTTCTTTCGACGATGCGAGATCAAACGGTTCAAATGGGGTGAATCGCAGTAAAGCTATTCGAGGACAGTAAGAACAGGGAGAAAACTCTAGCAAAGCTAATAATATAAATAGAGTTAGGCTATCAACAAATACGTTGGACGATAGCAAAGAAGAATATTGACTCGATCTTTTGGGAAGAAAATTTAAGAATAACGACGATTCAAAAAG	Algae	Plant
TTCAAGGAATGCTAGTCTTCTTTGTGGGTGCACTATTAACTCAAGTCATGCTTGTTCTGAAAAAGAAACAGTACGAAAAAGTACAATTAGCGGAAATGAATTTCTAATTTTCAAAATATTTTCCCATCTATTCATGATTTCTCTTTTCCCAATTAAACGGTTTTTGATCCAACCGTAAGCGGTTGGATCACGACAACCGTGAGAACTGCGACCTGGAGAACAGGAAACATGGGGAAGGAACGGGAAATTCTAGGAGTTTCAATTTTCAGATGAATTTGATGAAAAAAAAGGAATTGGTTT	Algae	Plant
ATACGGCTCGTTTTAAAACACTCTAACAAGTTTTTTCATTTCCCACAAACCTGTATTGCATACGGCTATGCTTTAAAAGCATAGTCATAAGGAGTTGAGAGTATTTCCAATAAATTTTTTAAAACTTAAACATGTTTTGACTTTTTTAAATTTGAATACTAAAATATTGATTGAGAGTGATAAAAAGCATCGTCACGCGGGAATACCAATAGAAAATTTTTATTATTGTCGCGTTTTTCTCTCTTCAGTGACGAGAGAGACTCTTAAATTTAAACACAAAAACATTGAGGAGATTTTTTC	Algae	Plant
CTGGTTCGGTATACCCCGGTAAGGAGCAAAAGTCTTTCTATGGAATTTCCAATCAAAGTTCCTGGATATATATTTCTTGCTAGAAAAGTAAAGAAATTTACTTTCTAGATAAATAATCACCCTAGAGAAAGGCGGAGGAAACTTTGTCAATCCTAGTACAGAACCCGGCTTAGCGCTTGCTGGAGATGGTTGAGAAGGATATACTAAAAAGGATACGATGGGTTCTTTGATTTAAAACAAGAAATTTATTTCTTTCAATAAGGAAAAAGAACCCTTATTCTAGCCCTATCCCCATTCCCA	Algae	Plant
ATTCTTGTATAAATTTTGTTTCGTGAGAAAAATCTAGAAATTTCTAGTAGATTCTGACTTTCCCTGAAATCAATTGGGGCTCCGCAAGCAGGCAAGGTGTCATAATCTATATTAGTTGCTTCTAGCTTACAATAGTCGGCCCCTGAAAGGATTCAAGGTACGGTTAAGAGAATACTTGATTTATTCCGGAGCTCTTAAAAATTCTCTTATGTTTTTTTTGCTTTCTCGATAAAGATCGTCTAAACTGATTCCTAGACAATTAGTTTGGTTTGTTAGGTTGAAAAATTACAAGGAATTGAT	Algae	Plant
GTGTACTCTACCACTGAGTTATATGGGCTCGTCTATGATAGGATATCAGGTTTACTAGAATCAAACAATTCATGAATAAACGGAGAGAGAGGGATTCGAACCCTCGGAGAGCAAAACCCTCACAGACGTTCCAGGTCTGCACCTTCAACCACTCGGTCACCTCTCCTAGATGATACTCTTTGTATTTTAACAGATTTCTACACCTCATGCAAGAATTGAAAAAGATTGCTTGAACCTAACCAAATCCTAGTGTACGATACAACTAGTAATTAGAAAATACGGATCAACCGGAATTCCACT	Algae	Plant
TATAATCAATTTTTCATCTACTCGTCCCGAAAGGAAAGATCGGCTTTTGGAGGGACACGATAAATGTCCCCTAGGCATAAAAGGAATATGGCATAATAAAACTACAAAGATGTATTGAGATGGTTTCTGTTCCATTATTGTTCCAACCTTGGGTTGACTAGAAAGAAAGGAATCTTGGTGGATCTAGTCCACTTAGGAACGAAGTTCCGTTAGGGTTCCTTTTTATTCGCAGAAACTAGTAATATTGCTCTTCTAGAGATAAGCATTTTCTGTGCCTCGTCTGAAGAGAGGAGAATCTCG	Algae	Plant
ACCCAACTCAGTCTGAAGAGACTTACTCAATGGTAACTGCGAACCGTTTCTGGTCTCAGATTTTCGGAATTGCGTTTTCCAACAAGCGTTGGTTGCACTTTTTTATGCTTTTCGTACCAGTAGTTGGTCTTTGGATGAGTGCTATTGGAGTAGTAGGTCTTGCACTAAACCTACGTGCATATGACTTCGTTTCTCAAGAGATTCGTGCTGCTGAAGATCCTGAATTCGAAACTTTCTATACTAAGAACATTCTTCTAAACGAAGGTATTCGTGCATGGATGGCTGCACAAGATCAGCCTC	Algae	Plant
GATAGAGTCGGTTATATAAATCCACCCATTGTGGAATGGATTCGCCAGGTAGACGATATGCAACCTTGGGAACACCAATAGGCATAATAAAAAATTCCAGATAGAAAAAAAGGTAACTGTCCTTCAGTATAGATGAAAAAACACCAAAGTCACAAATCTACTCTATTACTTTCATATGGTATACTTAACAGGAAGCTTCTCTTGAATTCCATCTAGGAGTTCTTTGGGTTGAAAAATCCAAGAGAGAAAGAAAAAAGGAAGAAAGTTACATTATTTTCAGTTTCTCCTTAAAGGAGTGTT	Algae	Plant
GTATGTTCCGGATGATTTATATATATATAGCGATGAGAAAACTGTTTCAGTTACACAATCCATTGAAGACAAACTTGTTCGTAGTTTAATTCAGTCAACTTTTATTATTAGTTATAGACTTTTATTTGAGTTTCGCGATCTTTTAGAACTAATAGCAATGTCTTTATTAAAAAATGAATCATTAAGAGATTATGAAATAGAACAACTCATAAAAAACTTTTTTGAGAAAGGCAAAAGTTGACGACTTGCACACACCGAGTCATAATAGAATATATTACTTTTATCCAATTAGGAGAAAGC	Algae	Plant
TTAACTTTAGAAATGGCTCGAATTCTTGTTCAAGAAGGCTTTATTGAAAATTTTGAAGAAATTAAACCTCTTCCTTTATATATCCGTATTGGATTGAAATATAAAGAAAAAAAACATATTACAAAATTAATACGTATTAGTAAACCAGGATTACGCGTTTATGTAAATCGTAACGAAATACCACGTGTTTTAGGAGGAATTGGAATTGCAATTCTTTCGACATCACAAGGAATTATGACTGATCGAGAAGCAAGAGTCCAAAAAATTGGTGGCGAAGTATTATGTTATGTATGGTAAATC	Algae	Plant
ACATATAATAACGGATATTGAACTGGATTCTAGCTTCTCCCATAGGCTCAATACCAGATTCGTATGTTGTTCTTCTTTCTGGACCCACACCTTCTGGCCTTAATAATTTTGAAGTTGTTAAGGCTAAAATAGGCACCAAACATGCTATGACGAAGAAAAGAAAAACGTAAGTATACTCATTAAGAACGAACACGATTCCTCCTTTTTTTAGTCTATAGATTATCTTAACACTTTTAAAGTTCTTTTTTTTGTGTAAAATAAAACAAGTAATAAAGAAATGATTCAAAAAATAGAAGAAAA	Algae	Plant
TAAACCCATTTTACTTGGAATCAAAAGTAGAATCTTAACGAAATTATTTTTGTCTTTGAATAAAATTCTCTCCCCTTCCCAAAGTTACTGTACTGTTTTTGGGGCAAAATTAAGTGAAGATTCTAATTGTCCTTGTTTAATTCCTAGCTTTTTGGGTAACAATTACGAATTGCGAATTACTTTTTTTGCTCTTGTGAAAAATTTAAGAGTATGATAGAATATATTTCAAATCAAAACTTCAAATAGAACTCTTTTTTTTCGGGCAGAGTGCAAGATCGTAAACCATAAAATTTTTTTAGA	Algae	Plant
TTATAAAGTCAATTGACAATTTCCTAAAAATTTGATTGTAATACCCATTCCCGAATACGTTCACAAAAACTCTGTTTTTGTGAACGTATTCGGAAAGGAATTTGGCGACGTTAGAGCTTCGTACTAAAATTTTTATCTTGGTACAAGATTCAAAACTCACTCCAATGCAAAAAAAAATTCATTTTTTTTTTACACTACTCGTTTTGCTTTTTCGACAAGTTCGGAAATTCAATTTGGACCGAAATTTCGTATAGGTGCAGTCAATAGAAAATTAAAAATTCATAAGAGAGACTTTTGAAT	Algae	Plant
CTCGTCGTGCAATGACACGACAAGTACGACGAGGTGGTCAAATTTGGATTCGATTGTTTCCTGATAAACCAGTTACAATGCGTCCAGCTGAAACCCGAATGGGGTCTGGGAAAGGAGCTCCAGAATTTTGGGTAGCCGTTGTGAAACCGGGCAAAATTCTGTATGAATTAAAAGGAGTCCCTGAAAGTGTAGCTCGAGTAGCTCTTCGTTTAGCGGCTTCGAAATTACCAGTAAAAACACAAATTCTTGTGAAATAAAAAAAGGAGATCCAAAAACGAAGTTTTTGGAAAAGGTAGTGTT	Algae	Plant
TTTGTGTATAGTTTAAAAAACCGGCATAAATAAAACACCTCTTTTCTTTTATAAGGTTCCTCCATTCCTAATGCTTTATGCTATCTTATAAATTAAACTAAGTGAAGATATGAAAGTCTTGTCTTCTTTCATTAGTAATTTTTATCTCGTTAATTTAATCTGAAATTAATATTGTGGGTGAATGGGTTTTTACATTAATTCTTTAAGAAAAAGATAACCGTCTTCGATTACTTTACTATATTTTATCCAACATTATTTGTTATAAATAGTTAATTTGATTTATTTCTCTCTTTGCCTCAG	Algae	Plant
ATTTATTGATTAGATTAAATAGCTATCTGTTATTCTTTGATTTTTTTTGTAAAAAAAAATATATATATAAATATTTACAATTTTTTCAATGAATTTATATTCTTTTTTCTCTTAAAAAAAATTAAGTATATTTTCTATAAAATTCAAATTAATATTATAAATATATAATATATTTACGGTTTATAATAATTTATAATTAAATTTATTACAATATTAATAAAAGATAATTATAAAAATACTATTGATGATTAATTTTCAATATTATATTTCATTTTTAGTAATCATCTCGGAGGTTATTCC	Algae	Plant
GACGAATTCGTTCGTCTTTACCCATTGGTGTCTGACTTAAAGTTCAGACACCAATTAGTTGTTCTCTGCTTTTAACTATTTTAATCAAGGGGGTAGATCTTGGTGGCTCATCTTTTCTTATTTTAAAACTCTCTCCCACTCGGGTCCACCAATTAGTGTGGATAGATGGGCTCATTCAAATCGACAGTGAAGCTCATGATGAGATACTTTCGAATGTTCGCGTAGAACCCTTCGATCCAGTAATCAAATATTTATATCATATTTGGTTCCATCAATCCCTCTTTTCAAACTCTCAAGTTT	Algae	Plant
TATGCTATCGTTTTCTTTTGAAGACGTTATCATAATAAACTCGAGATAAGTTGAAGTGACATATTGTCGCGAATTCTTTTTCTTACTAGTTTTAACAATCAAAGCAAAAGTGTGTCTAATTAGTCAATATACTGTCGAATACGAGACACTCATTCATGTGTTGTATCTTGGTTTCTGGATATCCTTTAGCGCATGGGACTGTTTGTGACGTAAAATAATTTATGCTAAGCAAAATTAGGTTACAAAACATCCCCTTTTTGACCGAGAAAACCGCAACTTATAAACCACCACCCCTTTTTT	Algae	Plant
GATGTATTTTTCAAAACAAATATATATATATATAAATATAAATATAAATAAAAATAATGTAATGTCTGGTAGTACAAAAGAACGTCCGTTTTCAGATATATTAACAAGCATTAGATATTGGGTTATTCATAGTATTACTATTCCATCACTTTTTGTTGCGGGTTGGTTATTTGTGAGTACAGGTCTTGCGTATGATATTTTTGGCAGTCCACGTCCAAATGAATATTTTACTGAAGAAAGACCATCTGTTCCACTTATTACAGATCGATTGAATGCATTAAAACAAATAAACAAAAATTT	Algae	Plant
ACTTGGCAATTGGAAGTTGGAGATTATATTAAAGTTGGGTTCATGGAAGGTACTCAAAAAAAACGTATTCAATTTTTCCAAGGTATTGTGATTGCTATTAGAAGTTCTAACCAAAAACAAAAAATGGTGACTCTTAGAAGACCAGGATCCTTTGGTATTGAACGTATTTTCCCTTCCAATAGTCCACAAATTCAAAATTTACAAATTTTACAATCCCAAAAATTTCGACGATCAAAACTTTTTTACTTAAGAAAATCTATTGGAAAAGCTGCTTTTGGATAATTTCTTTATTTCTATTCT	Algae	Plant
GAACACCCTTTTTTTCCTTATAAATATTGGCTTCAGGTATACTTCGTTTTCGGACATTTGATTAATTAGTAATTAAAATAAAAGGATTAAACAATTTAGAAAATCCTTTTATTGTTATATTCAATTATTTGTTCTAAAAAAATGAATATTTATAAGTTTAACTTATTATTTATCCTATTGAGTTTGCATTTCTGTCAGGAAGCTTTTACTCTAAGAATAGATAGAATTATCGTGAGCAAGACCAAATTGTCGAGCTTTAAAGAGAATTCCGAGTATTTTTCAATGGAGTAGCGTGCAACC	Algae	Plant
CTGCCTGCGCAAGCTTGATCCTCCGTGATTTGGGTTAGTTGAAAAAAAGAGTATCACTATATTTTCAACAAAAAATCGATTAATATTGAAAATAGCAGAGTACTCTGTTCTTTTCTTTTTATTTTTATTGAACGAGTTGTATGGTAGAACCACTTTTATCGGGCATTGTGCTTGGTCTTGTTCCAGTGACAATGGCTGGATTATTCGTTACTGCGTATTTACAGTATCGTCGAGGTGATCGTATTACAAATTCACTCTAATACGGTTTCTTCTTCCCTTTTTTGAACGTATATATATACT	Algae	Plant
TTTCGACTATTTGGGAATATACTAGCAGATGAATTAGTTGTTGGTGTTTTAATTGCTTTAGTTCCACTTATTGTGCCTATCCCATTAATGCTTTTAGGATTGTTTACAAGTGCTATACAAGCCCTTGTTTTTTCGACTTTAGCTGGAGCTTATATTGGTGAATCATTAGAAGATCATCATTAATTTTTATTGATCTATAAACCATCTTTACAAAGTTCTATTATATAGTCTATTCAATATACGATTCACAAGATTTTAGTTTAAATTACAAAAAAAAAAAAAAAAAAGGAGATTTTTATT	Algae	Plant
CCGAATTAATGAATCGGAAAATAATAAAAAGGGAAACCGAATAATTTTGCTTGAGCCGTATGCGGGGAGACTCGCACGTACGGTTCTTAGGGGGGAAAAGATTGCGAAATCTGACCTACCCGACACAATTGCTGTACACAATGGAAAAGAATTAATCCCGGTTTTTATCACTGAACAAATGGTTGGTCATAAATTAGGTGAATTTTCACCTACGCGTACTTTCCGCGGCCATATCAAAAATGATAAAAAAACCTCACGTCGAAAATAAACTCATCAACACTTACATAACATCTATAGACT	Algae	Plant
TTTTTGGGACAGACAAAACTAAAACACAGAAGTGTCAAACAGAGAGTTCCTCAATTCGTGTGATATCAAAACATATTGTTTTGATACTAGAAGGTTTTGTCGTACTATCATGTAGTTAGAGGATATCTGTTAGAACTCGATTCTATCACTTTCCCAAAAAAACAAAGTTTTAATCCCGAAAATTTCGTTTTTGGGACATCCTAAAAAAATACTTTTTTAGGTAGACCAACTTCATTTTTTCCAAAATTTTTCAAATTTGGGAATGAAATGAGTCCTCCTTGAAAATTCATAGAAAAGACC	Algae	Plant
AATTTTGAAAATTTATGAGGGATATAGACAAATTTCTACTCGGATAAATCCAGTCCAGATGATTGGATTGAAGATGGATATGATGGAAAAGAAGTCCAAATAAAATCGATAGAAAAATATCACCAAAATTTTCAAATTGTCGAAAAGGGTGCGATTGTAGTAAAACGGGGAAAACCCAATGAATACGCTATACAGTGGCTAGAGGAGCATTTTAGTGAACGTTTAATGTATCTAACCGACACAGCCTAATTTTTTTATTATCAACTCACAGGTTATTAGTCCTCTTTTAGCTCAAAAACA	Algae	Plant
TACGACTTATCTTATGAAACTTATTCATATTGTTGATGAAAAAATTCATGCACGTACTATAGGACCTTATTCATTAGTTACTCAACAACCGCTCCGTGGTCGCGCAAAACATGGCGGACAACGATTTGGAGAAATGGAAGTTTGGGCTTTAGAAGGGTTTGGTTGTGCATATATATTACAAGAATTATTAACAGTGAAATCTGATGATATTTATGGAAGAAATCAAATTATGAAAACTATTTTACAAAATAAACCAATGCAATTTCATACACCAGAATCTCTTCGTGTTATTTTACGAGA	Algae	Plant
TTTAAATTTAATATTTTTATTGTGTAGAAAAAATACAAATTATGTATATACTATATAGGTGAGAGCATGTCAATAAGACCATAATTCAATTTAAAAATTGCTTTATTTTTTATTTTTTACAATAATGATTGTAAAATGATTATTTTAAATTAACAATCATTTTGTTTTTAACAGAATCAATGATAAACTATCCCAATCTATATTAAAAAAATAAAGAAAATCTATATAAAATATATAGATTCTTATAATTGCAAGAAAGTTACTTAATCTCTACTAAATTTTTCAAAAGGGGTATCGTTC	Algae	Plant
GACACATTTGTATAAAAGCGATATTGTTATCGGCTACTGATATTCTTTAAGTTCACTTCCATTTCTATCATAGAGTTATTATGAGTTTAGTCTCTTCAGTTTAACTTTAAGTGGCACTCAGATTCGAACTGAGGGTAAAAGATTTGCAATCTTCTGCCTTACCTCTTGGCTATGCCACCTATTAGACGCTTTATTTCGAGATAAATTTGATTTTCAGCAAAGATACTTCATTTGGTTTTCACGAAAAAAATAACTAATCTTCTCTTGACTATATCAGAAAAAATATTAGAAAATCTTTAT	Algae	Plant
ATCGACTTTTATTATCCTTTTAAGGCCATAGGTAACCCCGATGGATCCAGTATATCACATATACCCAAGACCTTCTTTATTTTGAAGATAGAGTCCCAACCAAATTGAAAAATTTGGAGAAATAGATTTAAGGAAATATTTAAGAATTTCAAAATCTATTCAAGAAATTATGTCAGAACGTCGTGAAAGTCTAAAGTCTCGCGACCCCGCAAAGTAATTTGCGAGAAAAAATTGCCTCATATCGGTGAAACCCTTTTTATTTTGACTTGGATAAAATAGGTAACCCCGAGGGAAGTCAAC	Algae	Plant
AGCACTCCAAAATGGATTCAGAAGTCGACGTTTACGTAGAAGGGATTTTCGAGGTGTCTGGATTCCACGTATTAACGCAAAATCCCGACAATTTGGAATGAATTATAATAGTTTTATTTCTTCTTCAAAAGGTATTATTAATAGAAAAATTTTAGCTCAATTAGCTATTTATGATTCTGAAATATTTTCAAATTATAAAATTTGAAAATATTAAGTGATCCAGCGATCCCCATTGACGAAGTATACATAGGTATACTTCGTTAAAGTATAATTCGAGTCTTCGATGAAAGATGAAATTGC	Algae	Plant
TCTTAGAGACGATTTTAATGAATTCCCTGGAATACTCGAACATTATAAAAACAAAACAAATTCGAATAATTGTTTTTGGTATGATTTTAATCAATTAGAATACAGAATAGACCCTCTTTACTATTTAAATAAAAAGTTTATATTAAAACAAATAATTAAACTTCAAAAACAGAATATCAAAATGGTCAACTCTCTACATTTTTGGAACAAGGTCTGGATACGAATATAATTAACTCGTTCAAAAAATATCAATCATTTCTAAAGGTCATGCCGGTAAGAAAATACCGGAGTCCCATTTAA	Algae	Plant
GGGTCTTCTTCCAGGTCATTATTTCGAATAGCTAATCAAAAATATGTAAAAACGAAAATATCGTCATATAGGGATAGAAAAAAATGCAAACGATTATTTCGTAATTTATGGATTCAACGAGTAAATTCAGCATTAAGATTATATGGTTTAAGTTTTAGCCAATTTATCTATTTATGTCGAAAATCAAAAATCCAGTTGAATAGAAAAATAATTTCCCAACTGGTTATTTATGACCCCGATTCATTTTTTTACGAATTAAAATCTTATTTAATATAAAATTTAAAGCATAACAATTTACTA	Algae	Plant
GCCACCCCTATCAACCACGTACGGGAAGAAAAGAATATATATTCAATAACAATTATACAAATAATTATTAAATATAAAACATATTGACTTTAATTAAATTAGAATATAAAATAATAATATATCTTAACTCAACCAACCGGAAACAACAAACCATAACGGATGGTTACTTATTGATACTGATATCATTATGCTTATTAGGAACGGCCCGGAAGTAAACCTCTACTATCATCCCATTCCTAATGGGTTATTCTAACCGTAAAAAAAAATTTGTCAAGGGTAAACTTTTTTTTAATAATCATT	Algae	Plant
AACCTAGTTTTTCAACATTTAAAAATATTAACTAAAACTTAGTTACTTTTTTTTTGTGATTTTCTAAACCAATATATTATATGAATTAGAATGAATTAGAATATTTTAATAAGTCTACTTAAAGAGGTTGAGTTTTTTGTTATTCTATTTAGTTGGCAGAAGGGACGCCCGAAGGAAAGCCCTCGCCACCAAATAGCTATATGAAATTTCAAAAATCACCTGAACTAGTATTATTAAAATAAGGAAAAAAAAAAAATAAAAAATATATGTAAATATATTATGGGACCAAAAATTGAGCCG	Algae	Plant
ACCCAACACAGGCAGAAGAAACTTACTCAATGGTTACTGCAAATAGATTCTGGTCACAAATCTTTGGTGTAGCTTTCTCTAATAAACGTTGGTTACATTTCTTCATGTTATTTGTTCCAGTAACTGGTCTTTGGATGAGTGCTATTGGGGTTGTAGGTTTAGCTTTAAACTTACGAGCTTATGATTTCGTTTCACAAGAGATTCGCGCTGCAGAAGATCCTGAATTTGAAACATTCTATACAAAAAATATTCTTTTAAACGAAGGTATTCGTGCTTGGATGGCTGCTCAAGATCAGCCTC	Algae	Plant
TTATGAGAATTATAATAATTTTCTGGTTAGCACGGTGACACAAGTAGCCAATTTCGGTATATTGCGTGGTAGGTCCCTTCCACAGGTACCCAAGGAGATGGAGGAAGAAATGGGAGATAGGGAGTGGGAATTCCAACAAGAGTTGGAACAAACCAACCTAGATTTGTTTTATGCTAATTATGGTCAATCAGATAGATTTTTTATGTTTATCAGCAGACCTTATGATGCCTTGCCTCGTCTCACCTCCGCAAGCTTTGGGAGACATCAACTCTCAGAGGACTATGAAATAGAAATAACCTT	Algae	Plant
GATTGTGATCTAGAAATAATAAATTATCCCATTCCTATAAATACTCGTTGTTCTGGGGCAATCCAGGAGGCCCTGCAAATTTTACTGGATATACATCCGTTTTATTTTCGCAATAGAGATCTTAGTCATTGGGCGTATTGGGCGCTGAGGGCAAAAAACAAAAATGGTGAATTTATTTGAATAAAAATAAAATAAATGTCGTCAACATTGGTGTTGCATACAACATATTACAAATAATAAGTGAGGGTAATTGAGTTTTTTTTAGAAAAATATACAAAAAGTAGACACATTCTTTTTATC	Algae	Plant
AATTCTACTTACATCAATTCTACTGTGTACTGCATGAACGAAAGTGTTTTAAAACACTATAAGATTTTACTCTGTCTGGTTTTAGGAACACATTCGTGACTTACCATTTTAAGTATTTTAACTTAACCTTGTTGTTATACGATAGATAGTGTATCGAATGAAATAGATGACAATAAGATCGGTTAGGTATCAGTTATGACATTGATTAGTTAAGACTCATATTGGAATTAAAAGGATTTTTAATGATATAATCTAATTAGTTTTCAATCTTACTCAATATTTTTAGGGGGAAATTTACTT	Algae	Plant
CCAATAATTAGATTCTCCAATCAATTAGATTAGATTCTCCAATCAATTAGATTCGGACTTGTAGTTGGAGATTTTTCTTTAACTCATTATATTTATTATATATAAATATTTAGTTTAGGCCCAATCGGACTCGAACCGATGACTTATTGCTTGTAAGGCAACCACTCTACCAACTGAGTTATGGGCCTATATATTAGTAATTAATTAAATTATAATATAAATAAAAAAAAAAATCAATATAAAAAAAAATAAGTGAAAGATTTAAAATAAAATAAATAATATATAAATAATTATTATTAT	Algae	Plant
ATAAAAATAAATTATATATAATAAATACACATATACAATTAAGTCTATAAAAAATTAATTGTCTTTTAATTATTAATGTTAACACTTAAAATTTTTGTTTATACTGTAGTAAGTTTTTTTGTTTCATTATTTATTTTTGGTTTCTTATCAAACGATCCTGGTCGTAATCCAAGTTCATAATTTTTTTTGTTAATAAATTGATAATTATTAATTTTAAATTTACTAAATATAAAATATATAAAAAATATCTTTATTTTTTATTAAAAAAATAAAGATAAAATATAAGGAGATTTTTTTTTT	Algae	Plant
ACGGTTGTAAAGCAAGTCAAATTGCTTCTGCTCCACGTACTGAAGATTGTGTTGGTTGTAAGCGTTGTGAAAGCGCTTGCCCTACTGATTTTTTGAGTGTACGAGTATATCTAGGTTCAGAAACAACTCGTAGTATGGGATTAGCTTATTAATAAATTATTTATTTTCTCTGTTTTTTAAGCAAACAGAGAAAATAAATAATTTATTAAACAATTTTTTGAGATTGAGATTGAAATTGAGACTGAGAATGAGATTGAGATTGAGATTGAGATTGAGATTGAGATTGAGATTCCCTAAAAA	Algae	Plant
TATATAAAAATAAATTATATATAATAAATACACATATACAATTAAGTCTATAAAAAATTAATTGTCTTTTAATTATTAATGTTAACACTTAAAATTTTTGTTTATACTGTAGTAAGTTTTTTTGTTTCATTATTTATTTTTGGTTTCTTATCAAACGATCCTGGTCGTAATCCAAGTGCATAATTTTTTTTTATATAAATTGATAATTATTAATTTAAAATAAATATAAAATATATAAAAAATATCTTTATTTTTTTTTTTAATAAAAAAATAAAGATAAAATATAAGGAGATTTTTTTT	Algae	Plant
GTCGACGTCAATCTGTTTAATAAATTTTAATTTATATATCTAGTATATTATTACTAGATATATAAATTAAATATATATATATTTTTTTATTTTTTTCTTATGGAAGCTTTAGTTTATACTTTTTTATTAGTAGGAACATTAGGTATTATTTTCTTTTCAATTTTTTTTCGTGAACCCCCTCGTATCATTAAATAGATAAAAATATTTATCTATTTTTTTTTTATAAAATATGTATATATTTTATATTTTATTTTTTTTTAATTACAGAAAGTAAAACTAATAATTAAATCATTTTGTTTT	Algae	Plant
CAAGAGTTTCATAAATGAAGCGCAATGTTGGGTGAGTTTAACCATTCATCACCATAAGTGGGATTTGGTCCATATATCGACCAATTGCCAATCTGGTATATGGTGTTGGTATCGTTTAGGTTTATGTAGGGGGATAGGATTGGCAGAAGTAGATGTGAATCAATTATCTGCTATATCTGTTTATTCATTTATAGGTTGGAGCATAATGAATCGAAGAAAATCACAATTGATGTTGACTCATATTCGAACTATAAGTAAGAAATATTGGATGTATGTTTATGAAGAAGGTAAACAAATCAT	Algae	Plant
GATATTTTTACTATCATATTTGTTATTTGTGAGAGGAATATTAAAAGTGAGAAGAATCGTAAGATTTCACGTAAGTCAAGCATTAATTATTTATTTACTGAATTCGATTATAGGGGTATTAATGAATGCGATACCAGATGCCATGATGATGGGATGGTTTGGAGAGATGTGTGTAGATATTTTGTTTATCATGACAAGTGGTGGTGTGATGTATGCAAGTTATAAAGTGATGAAGGGGGAATGGACGAGAATTCCATTGATATCAGAAGCGGCCAAAGTACAAGTACAAGGAGGAGAAGG	Algae	Plant
GTACTGGGAAAACATTCAAAGATCCATTCTCGACTTACGCAAATCGAGTATCCAAATCGGGGCTAGAAGCATCCTGTATTGTTTGTGGTATCAAAGATACAATTGAAATGCATCATGTGAAACATATTCGTAAAGATTCTATTCGATACGAAGGTTTCACTAGGGAAATGTCCTTAATCAATCGTAAACAAGTACCACTTTGTAGAAAATGCCATATGAAAGTACATAACGGTCTCCTAGACGGAGGTATTTCACTAAAAAAACTAATAAAGAATTAGTTCGAATTTAATTTCCGGAGAG	Algae	Plant
GATAAGCCTGTAACATTTAGGGCTGCCGAAACTAGAATGGGTTCTGGAAAAGGGAATGTAGAATATTGGGTAGCCGTGGTGAAGCCTGGAAAAATCCTTTATGAAATTAAAGGCGTTTCGGATTCTGTAGCTAAGTCTTCTCTAAAGACAGCGGCTTATAAAATGCCAGTAAAAACTAGAGTAATATCAAAGTTAGATTAATTCTTATTAGTAATTTTCTCTTTTTTTATATTACAAACTTTATATGTACTGTTGGTTTTAAAGATTGAAATAAACGATAAAAGGAATGTAAATTTTACT	Algae	Plant
CAAATACATCTGGTAGTTTCGCAAGAATAATTTCGGGCATGGCGAAGAACCTTGTTATTCGACTACAAAGGATTTTGTTTCAACGAATAAAATTTTTAGTATTAATTTTTTAGAGATTTTTCTAAAAACTAAATTTATTAATTAAACCTAAAAAAAGGTTTTTATTTTTTTAATCTAATTTTACGTAAGGTTTATACTCTTTTGATAAATATTCTGCTTTTTTAACCATATCTACTTATATGATTAGCACTACAACATTAGTTATTATACACTACTTTCGAGGACTTAGGAGGAATATCT	Algae	Plant
TTTAATTCCTCAATCTTTAAGTAAACTAGATAAAATAAAAAAAATCCAAGATCTTTATTCATCTTATGATATTAAACAAAATAAAATAAAAAATATAATAGACTCAGGAATTTTAGATTCTTTCAAGAGTATTCGTATAGGACTTCAAACTGCGGCTTCTTTAACATATTCAATTTTGTCAATAGCAAATATAATTATTTAAAAACAAAAAAACCAAAGGTTCTATTATTTATATAATAAGTTGAGTATAATTAACTTATTTAGAATGCCATACTAATATATTTTAGGAGGATCAAATTT	Algae	Plant
TCATCACGAATGAAATGCGTTTGATTATAATCTTTTTTAAATTCATTCACAATGGCTTCAATTTGAGATCGATTTCCGTTTATATCATATTTGGCCATTTCATCGAAATCAGTAGTGTAAAAACGTGGTGTAAGTAAGGTTTGAGTTTGCATGTACAGTTGAGATTCTCATGTTATAGTAGTATTATTATATAAAAACAATAGGCATGTGGCATCTAGATCTAATTCATGTAACATGGGGATGTATCATGGCAACATTTAGCGCATCAATAGCGTTAGTGATTTGGGCAAGGAATGGACT	Algae	Plant
AATAAATTTCAAATATCTAAAAAAAAATCAAATAACGTGAAATTTAAAAATTATTTTGTATAATAATATTTAGATTTATTAAAAACATAAATGCCTACTTAACTCAATTGGCAGAGTATCGGTCTTGTAAACCGAAGGTTATCGGTTCAACTCCGATAGTAGGCTAATAATATAAAACTATTCATTTTTCTTTTTACGCTAATATTCGCTTGAAAAGGAATATCTTTTTAGTCATAATTATTATAGTAATAATACAAATGATTGATAACAATTATAAATAAAAAGAGTTTTTCATCCCTT	Algae	Plant
TATATAAAAATAAATTATATATAATAAATACAAATATACAATTAAGTCTATAAAAAATTAATTGTCTTTTAATTATTAATGTTAACACTTAAAATTTTTGTTTATACTGTAGTAAGTTTTTTTGTTTCATTATTTATTTTTGGTTTTTTATCAAATGATCCTGGTCGTAATCCAAGCGCATAATTTTTAATTAATAATTTTTTTTATTATTAATGAAAATTTACTAAATTTTTACTAAATATAAAATATAAAAAATATCTTTTTTTTTTAAATAAAGATAAATATAAGGAGATTCTTTTT	Algae	Plant
CTATACCTTTCTCTATACCTTTCTCTATACCTTTTGACTACTGGTCGTTCATCTTCCATCATACGTTTGATGATCCAAGAGTCCATCTTAACTTGATACTCTTCACATACTTCTTTTACCCACAGCTCCAGAAAATCATCATGGTCACTTAGCATCTTGCTTAACAGATTTTTTTTCCACTTGTGGATCACTTGATTGACCAATCGATTTTTGATTGAGGGTTTAAGTAAATCCAAAAATAAACTTTCTTGTGTTAAATTTTTTAAGGGTGTCGTTTGTTCTATTTGATGGATCAAAAAT	Algae	Plant
CTGCTAATTTGTTCACAAATGAGTAGTTGTTTACCTATTAGATTTACCTATTAGAATCAGACTAGAATCATAAGTTTTTTAAAATTCATATTTGAAGGTTAAGCGAAGCTTGAACAACTTAAATCTAGAAATAAGTAGAATTCAATAAAGTCACTTGCTCAACCACTACTCCTTTATCTCGAAATTCATAGACCTTCTCATCTGGTATAAATTTTGTATGGATTTGGTTAGAAATCAATCATTGTTCACCTAAGATCCAATTTTGTCATATACTAGGATACAAAAGAATAGGAGAACAGA	Algae	Plant
TTCAAGCGTACTGAGCGTATCTGAAATTACTAAAGACCCAATTATTTACAATTTATACCTCAATAAGAAATAGCTTGAGTATAATGTAAGTGTCAGATAATTTCGAAAGATGAAATACTTGCTCAGAAGTACCACTTTTCGAAGCTTAATGAAATATTGATTCTTTTGGTAACTCTTCTTCAAATAGTCGAACTAATTACGATCCATCTGGAGAAAATATCAGATCTCATTTAATGTTTGCTTATCGTACCGATACAGAATCTTTATTCCTTTTTCATTTACTTTTTTAGGAGGTCCTAC	Algae	Plant
TAATGTCTAGTATTGTTCTACTTTTATATTTTGGTGGTGCAGGAATAGTCTTACTTTTAGAAAAGAAGTAGAAAAAATATTAATTACGAAAAGAAGTTTTAGGTTAGAATACAATATATATAGAATTACATTCTTACTTTTTAATCAATGAGGATTTTTTGTTTATTTATTACATACTCATTGACAGAAAACGATAATAGATATTAAGTACTCTTGTGCCTTAATATTGGAATTCCCATAGAAAAAATAGCTTGAAGCTATTTTTTTAAATACTTACTCTGAGAACTAGTCCAAAGAAAA	Algae	Plant
TTATGAATGTTGGTTTCAATGGCGTGAACAAGCATGTGCTTCTCTAGGTTTTATTCACACCATCAAATATCAAAATCAATTGACTTATCAATGGAAAGTAGCTTTTGATATCTCTTCACGTTTGTTTTGCCAATGGCCTTTGTTTAAAATTTTTATTTCCTCAGATGAAATGATTTTAGTTCATATGTTTGATAGGATAGAATATCATCAAGGACAGATGTGTCTCTTTATGACCAAACATCAAATGGGTGTCATGTTACCTTGGAAATTTCATTTAGCAATTAATGATTCAAATCATTT	Algae	Plant
AATCGGAGTTGTTACGTTACCAACTCGTAAACGTATTTATTGCGTACTAAGATCTCCTCATGTTGATAAAGATTCCAGAGAACACTTTGAAATTAGAATTCATAAAAGAATGCTAGAAATTTATTATGACTCGGAAGTTCCTATTTTTGATTTATTATCAGAAGCGGATTTACCTCCGGGAGTCTTTTATCGTATTTGTTTATCTTAAATAAACATCTGTACATAAATTTTTATTTATGTACAGATGTTTATTTATGTACAGATTTTTTAAAATTTTTAAATTAAAAAAAAAAAAGAGAT	Algae	Plant
AGTTGGACATACTGACCCTTGTTTTCCAATAGCACCCGTTTCAAGATACCGTTTCATTTGTCCTGTTCTTAAGTGACTTGGTGTCCAAAGTTGTTTTGTATCAGCTCTAAAAATTAACACTTCACCGTTAATCTCATTATGAACAATTATTGCACGCTCCCCCCCCCCCCCTAGCTGTTCCTCTGGGGTATACCCTAAAACAACACCAGTTTTTTGTTTGTTAATTCTAAGAATTCACCTATTGACAACTAAAGTCCCTATAAGTATAATTTATAAACAAACAAAGAATTAGGAGGTTTT	Algae	Plant
AAATTTAAACCTACTGAACTTATTTCTATTGAATCTTTACAAGCAATGCTAGATCAATATTGGTTGAGAATTAGAACTCAAGGTTTCGGAGTTAAAGAGGTGGATGAGATTGTTGTGTTTATTACTGTATCTCGCGTTTTTATTTTAACAATACGTTATAACGTCCGAACAAGTTTACTAATTACAGTAATAAGTATTCTTGCTGGATATATATGGTATACCACGTTTCTTTCTACAATCTTTAGATATGAAGAACTTCTGTATGGAAATGCACTGACACTACGATTAGGTATTGATTCC	Algae	Plant
TTTCCGTTACTTACCATTGGAATTCTCTCTGGATCTGTTTGGGCAAATGAGGCATGGGGTTCTTATTGGAGTTGGGACCCTAAAGAAACTTGGTCTTTAGTTACATGGATGGTTTTTGCTATCTATTTACATTTACGTCTAACACAAAAATGGGATGGTTACAAATCTGCTATTCTAGGAACAGTGGGTTTTTTTGTTATTTGGATTTGTTTTTTAGGTGTTAACTTTTTAGCAAAAGGATTGCATAGTTATGGTTGGTTTCATTAAACATACATCCCCTACAGGGGTAGGGGGTCCATT	Algae	Plant
TAGTTTATAAAAATATATATTTTTTTATGGTAATATTAAAAATTATAGTTTATATTGTGATTATTTTTTTTGTTTTATTATTTACATTTGGTTTTCTTTCCAATGATCCAGGACGAAATCCAGGAATTTAACCGAATTAATAGTTCGGCTTAGTTTTTTGACAAGCCGAACTATTTTTATACTTGAATTTATGAAAATAATATTTCATCATTTTTTCGGGTTGCTAACTCAATGGATAGAGTCATCGGCTTTTAACCGATAAGTTCTGGGTTCAAGTCCCAGGCATCCCACCTATGAAAT	Algae	Plant
AAGAAATTGACGCTTTTTTTGACGTTCAATTAACGCTTTTTTTGACATATCTTTTTGGAATCGTACTATTGTGTTGTTGATTTCTTTTGAGCTGCTATAATTATAATATATAATGTTAACGAAAAAAAAAAAAAATGCAATAGAAAATATCATGTTAAGATAATCTGCTCAAATATGACTTCTTTACAAATATATTGAAAATGACAATTCAGAATAATTTCTCCATCTCCACCACCTCTCGATCGCCGTCGCTTGTCCCTCCTCAACCTCTTTTGCGCCAGATCTACATTATATTGCCTT	Algae	Plant
GATAGAGAATCATAATAAACCTGTTTGAGTGGCAAAGTATATAATTCTAATAAGGAGGTTTTTATTATGGTTCAAATTCACATACCAGAAAAATCATTTGTGTTCATACGATTGAATTCTCATTTCTTTCAAAATACAAAAAAAAGATCTAGGCATTTCTCTTATCTCTTCAAAGTTTCAAAAAATCAAAGCATATCTAATGAAAGAGACATAAAAGATTGGCTTAATGGTTTGATCAATTCATTTTTAAGACCTATCCTGGAAGCTCAATCGGTTAAAGTTCGTTGGCCGAATTGATCG	Algae	Plant
AACAGTGGGCATTTTGTCAGGTTCTGTTTGGGCGAATGAAGCCTGGGGATCTTATTGGAGTTGGGATCCAAAAGAAACGTGGTCTTTTGTGACGTGGCTTGTGTTTGCAATTTATTTACATTTACGCCTTACCCGAAATTGGAGTGGGTGGAAATCGGCCGTTTTAGCGACTATTGGTTTTTTTATTGTTTGGGTTTGTTTTTTAGGAGTTAATTTTTTAGCAAAAGGTTTACATAGTTATGGTTGGTTGAGTTAGGAATCTAATAAATCGAATCTCTTTCTAGAACGAATATTGGAATT	Algae	Plant
TAAAGTTCAAATGTTTTTAACAAATTAGAATTCTGGTACACTCAAGAAAGTAAAAGAAAAAGAAAGTAAAGTAAAGTAAAGTATTATTTATATTATGGAGAAATACCAATTTAAAGAAGGAAGTTTAATATCTTTTCAATTTGTTTATTCTTTGCAAAAACGTTTGCATCGGATTACATTGTTTTTTAAAATAGTGAATAATTTTAGTATTAGCCCATTAACAATTCTTACATTTATCGAAAGAAATTTTTTATATGACGGTATTTATCCGTTCTGGAGGTTCAACCAGAATCTATTTTA	Algae	Plant
AAGTCTTTACAGGATCTCCGGGTAAATATGTTAGTTTAGCTGAAACGATTCGTGGATTTGAGATGATTTTATCCGGAAAACTGGATGATTTACCTGAACAAGCTTTTTATCTTGTCGGCAATATTGATGAAGCGATGGAAAAAGCAAAAGAATTAACAAAATAATTCCAAACCCAAACTTGGTTATTCAAAGCCTGTTGGTATCTGATAGATATTGGGTTCACTTTGTGAATCCAATATCTGAAAGATACCATCCATATCCATTTTTTTCAATCCATTTTTTTCAATCCATTTTTTTCAA	Algae	Plant
AAACAAATCTATTAATTTTTATGAATACAAATAATTATTCCTTTGAGACAGGAAATACAATTTCCGTTCAGTTTATTTACACCATAAACAAAAGACGCCATTTAGTAAATTTATTTTTTAAAACTATAAACAGTGGCTCCGTTGACCCCTTAGTTTTATTAGATGAAATTTATGTTAAATTTTTTAAAGATTTGATTTATCCTGTTTGGAGTTCTATTGTAAAACCCGAATATGCAGATATATTTTTTGATACACAATTTCTTCGTTATGTGGAGGTAGATCATATATCGAACAGTGATA	Algae	Plant
AGAACGTGGGAAATCCAAATATCTCCTTCGGGTAGGTATTTAGTAATAAATACCAATAGAATTTGGATTGCGGATTGTCTTGTTATGTAAGAATTCTATGGAAAGGTCTAATCAACCGATACCTAAAAGGAAAAAGTGATTCATGGAAAATTCTCAGTAAAAAGAACCTCTATTCATAGATACATTACACTTATAACTGGAATTCAGGAAACCTACAAAGGGTAAATCCAGCAAATGAAGACAAGGTCTTATTTCAAAAAGACTATATTAAAAATAACTCAGAACAAAGGAGATTGACTT	Algae	Plant
AGGTGAATTAATATGTTCTATTTGGTGAAAATTCAAAATTGATTTTTAATCTAAAATGGAAAAACAAAATTTAATTGAGATGCGTGGCACTGTATTACAATGTTTATCCAATGGTATGTTTAAGGTTAAACTTGAAAATGGATTTTCAATTTTGGCTTATATATCCGGTCGAATTCGAAAAAATTATATTCGTATATTAATTGGTGACGAAGTTGCTGTTGAATTAAGTCCCTATGATTTAAAACGGGGTCGAATTATTTATCGACTTGACCCATCTATAGAATATTAATTAAATGAATT	Algae	Plant
TTAAACTGTGGGAGTCGTAAATTTGCTCGTGTGGGGGATACCATTATTGGAGTTATTAAATCTTCATTACCTAATATGCCTATTCATAAATCTGAAATTGTCAGAGCTGTAATTGTACGTACACGTACAGCTTTTCAACGAAAGACCGGGTTTTTAGTTCAATTTGATGAAAATGCGGTTGTTTTAATTAACTCAGATGGTTCACCACGGGGAACTCGAATTTTTGGTCCTATTGCTAGAGAATTAAGAGCAGCAAATTATATGAAAATTATTTCATTGGCACCGGAGGTAATCTAATCT	Algae	Plant
CTTGAAGAAATTTTAAATTATAGTAAAATAAAATTTAATAATAATGATATTTTATTTATTATTAAATATTTATTAAAAATAAGTAAAACTAATAAAAACTAAAAAGAGGAATTTCCGATTTTAAAAACATCCCATTCTTAATAAATTCAAATTCAAACCATTGACAAAGAAAAGAATTAAGTGAATTATACGATCGCTCTATTTCTCGAACAGAGATTATTTAAATTAAAGTTTTGGTGATAAATCTTAGTAAAAATCAAAATTTAATTCTTTTTTTTATGAAAAAAATGAGCTTATTTT	Algae	Plant
TAGAGATTAAGTTTAAATTACTACTACCTTTTACTACTACCTTATGAAGTTTGGACAATTATCAATGATCCGTCAATTAAAAGTAATTAGATCGAACTGATATTTTTTTATTTCTTAATTTCCCTAATTTTAATGGGCTATAATCCTATATATGATTCATAAGATGAAAAACTTTAGATTTTGATCTATTAATTTCAACAATTATTTCCTTAAACCAATTTTTAGTTTAGACTACTTATAATGAAATTAATTTCATTTTATCAATGATCCCTCAATTAAAAGTAATTAGATCGAATGGTT	Algae	Plant
TACTAGCTTCAACTAGCGCTTGTTTTGTTTGACTTTGGCGAATATCGACTAATAAGTCGCTTTTTAATGTTTCTGACCAATCAAAAGAGTCTATGATCTTAGATACTACAGAAAATGGTAAATCTTCGAAATTTAAATTAGTCGAATTATTGGATGCATAAATTTTGAGACAAACTTGTTTGACATTTAAGTCCTATTTATATTCACGTATTCCATTTGAAACGCTAAAATGATAAAAGGTCGGGGGTTCGTTATCCTAATTATTTAATGAACCAAAATATAGTTGTAGATGTTAATTTA	Algae	Plant
ATTTTATATCTTTTGAATATAGATCAAGTTGAACAAGATTTTCTTTTAAAAATTTTACATTCAATGGGCATTTTTCTTCAAAACGCAACTTCTGCTAGTTTTTTCGACATTTATATTTATGATATAAATATTACAGAAGTCCCATATTATAAGAGTCAAAAATTAGAAAATGGAACTCTATTGGATTCACTTACCTTCACATTAAAATGTTATGTAACTCCTCCTCCTGAAAAACCAGAAATCCCCTGGTAAAAGGATGATAATATATTGAAATCAAAGAAAAATTGTGGAGAATCTTAT	Algae	Plant
CAATTGAAATTATACTAGACAATCGAGTAATTATTGATTTAATTGTTGAAAGATTACTTGAAGTTGAAACAATTGACGGGGAAGAATTCCGTGAGTTATTAAGTACATATACAATTTTACCTCAAAAGAATGCTCCATATGTTTCAAAATTTAATTAACTAATTTAAAAAATTTAAAGCTAAATATATTGCTATATATATATTCTATATTTAGAATATATATATATAATAAAATTGAACGGTTTTGTTCAATTTTAGAATTCAAAATTAGTTTAAGTCTTTTCAAAATTAGGTAACCACT	Algae	Plant
GGATAAACTTATCCAATAGATAGTCATTGAAAACAATAGAACCCCAAAAACGATATTAGATGAAAAATTTTGAATACTATCCCAGTCCATTTAATTTTTTAATAAATTTTTTATATAAATTGTTTTACATTATATAATTTTACTAAAAATCTTAATGATTTGTTTACTTTTATCGATAATTTTTTTCATTTATTATAAATAAAAAAAATTAAGAAATTTTCAATCCATCTTCAAAATTAAAATTGACATTCCCAATAGATTCCAAGTATCATATTTTTAATTTTGAGAATCGAATATACT	Algae	Plant
TTTAATAAAGTGGATTTTCTTAATCGTTGTTTCGAAAAAAAAACATTACTAATGTTCTTTCTTTTTTTCATTACCTATTTTTTTCTGAAAAATATATTGTGAAGATAATTTTTTACTTATAATCCATCAGGTAATTATCTTTTATCTATTAAAACATTAAAATCCATTTAGAATACTTATTCTCCGTTTTAACTAATTTTTTTCGATTTGGATATTATCGTTCTTCAATTCTTTTTCCTTTTTTTAATGTTATAATAAAATGTGTGACGTGTTTATATTAAAATTTAAAGGAGCATTCTT	Algae	Plant
CCACGAAATAGCGCAAAAATTCGAATTCGTAATAGATGTTGGAAAACAGGTCGACCTCGTGGTTATTACCGTGATTTTGGTGTATCTCGTCATGTATTACGAGAAATGGCTCACCAATGTTTGTTACCGGGAGTTACAAAATCAAGTTGGTAATAAAATAAACTTAAATTAAATTGAAATAGTTTCTGTTTCAATTTAATTGCACTATTAACTCTGACTCACCTCTTTATTACAAACCTTTATTCCTTAGAATCAAAAAAGTATATAAATTTAGATATAAATAAATCAAGGGAGTATAAC	Algae	Plant
ACAAAACGGGTAATTTTTTTTCCATCTTTGTCACCTTCTCTTATCCCACCTTCACCAAAAAATACACCACTTATTTTGCCAGGTTGAAATTCTTCATTTTTTTGAGTTTTTATTCTCTGAAAGTCACTCATTTTTAAACCAGCAATCAATCGAGTTTTTCCATTCACTTTTCGTTTGGAATATAATTCGTTTGGAGTAATNNNNNNNNNNNNNNNNNNNNNNNNNNNNNNNNNNNNNNNNNNNNNNNNNNNNNNNNNNNNNNNNNNNNNNNNNNNNNNNNNNNNNNNNNNNNNNNNNNNN	Algae	Plant
ACATATCAGTCAAAAATAAATGAATTAGCGGTATATGGAGACGGTATTTGTGAGAATCTAGAAAGAAGCATTATTCTTATTAATATTGATCGAATTTGGCGCGAACATTTACAAAAAATGACACTTTTAAGAGAAGCTGTTGGATGGAGAGGGTATGGACAAAGAAATCCATTATATGAATATAAACAAGAAGCATTCTATTTATTTGAAAATCGTAAAAAGATCTTGCGACACTTAGTTATTTATGATCTACTAAGATCATCCATTTTATAAAAAATTTATTATTACTTTAATTTTCTT	Algae	Plant
TTATAAGTTCAACAGGGTTACAAATTAAAACAGATCCGGGAATTCCAATGATTTATTCTGGATTTTTCTTTTTAATGCTAAGTACACTTCTTAGCTATATTACCTATTCACAAATTTGGCTCATTCAACGAAATCAAAAATTATTTATCGGGGGAACTACAAATAGAGCAATTTTTGATTTTGAATTAGAATTTTTTAAAGTTATAAAATAAAAAATAGTGATAAAACTTTTACTTTTGTTTTATAATTCTATTTAACAAGTTTCGAACTTGGGAAGAATTATAATAATAAAACTTTTTT	Algae	Plant
CTGTAATTTGTTCCATAAAGTTTTGTAAGTTTTATAAATTTATATAATGTTATATAACATTTATTTTAGTGTATCAAATTATATAAAAAATGTCTACAATATTTTATTTTTTAGTAGAAAAATAAAATATATATATCATATATATAGTATATTATATTATATATACAGTTATATATACATTTTAATTCTTTAAATAACAAGTTATAAAATCTGGGCTTATGGTCTAATGGATAAGACATTAACCTTCTAAGTTGATCATGTAGGTTCGAATCCTACTAAGCTCAGAAAAAGATTCTTTTT	Algae	Plant
ACTGGATCGACAAATCTCTCAACTATTTCGTTTGAATATCCAGAAGGTGGGCTCCAAAAAGCTAGCTCGACTAAGTTGGGGTGGATCGCTTTCCTGGACAAATTGAACTCACAAAGATCAAACGAAAGTGAAGTGGAAAATTTAGCTTTTTATTTCATAAAAGTTGAATATAACACGTTCAAGAATTCCCAAAAAGGAATGACAGGATTAGCGAAGTCTAGATTCAATAGCCTTAAGATAATAAAGAACGGTAGTGATAGATTTTGGATCAAAACTTATCGAATTCCTTAACTTCCATTT	Algae	Plant
ATACATTCCGCGCATTCAACCCAACACAAGCGGAAGAGACCTATTCAATGGTTACAGCTAATCGATTCTGGTCTCAAATTTTTGGTGTTGCTTTTTCAAACAAACGATGGCTTCACTTCTTTATGTTATTTGTGCCAGTGACGGGACTTTGGATGAGCGCAATTGGTGTACTGGGTTTAGCTTTAAATCTCCGAGCTTACGACTTCGTGTCCCAAGAAATTCGAGCAGCTGAAGATCCAGAATTCGAAACTTTTTATACCAAAAACATTCTTTTAAACGAAGGTATTCGCGCGTGGATGG	Algae	Plant
TATTAAATAATCTACGAATGTCAAATATATGAATACTGAAAAAAATGTTGGAAAGACAACTGTTATTGGATCTTTGTTGAAACCACTAAATTCGGAATATGGTAAAGTTGTTCCCGGGTGGGGGACAACTGTTTTAATGGGTGTTTTTATGGCACTTTTTGCGGTTTTTCTTGTTATTATTTTAGAAATTTATAATAGTGATGTTTTTATTGATGAAATTACAATGAGTTGGGAAGCTCTTGCTTGAGATATTTTGGAACTTGTATGTAGTTTACAAGAATCCACTCACACTCACTCTTC	Algae	Plant
ACAGTGCGAAAATAAGAATAAGAAATAGATGCTGGAAAACAGGAAGACCTCGTGGAGTTTTCCGAGATTTTGGAGTATCACGTCACGTTTTCCGTGAAATGTCACACCAATGTTTATTACCAGGTGTCACAAAATCTAGTTGGTAAGAAAAACTTATTGAAATTATCTTAAGTGATTTTTATTAATTTAGTTTACAATTATAAGCATAAAGTAGAATGTTAATTTGATACTTTTGGTATAATTTACCCTCCTAAATTCTTTAGAATCAAAACTATATTTAATTTAAATAGGGAGTCCTTG	Algae	Plant
AATTCGCTTTAAATTTTCTATGGTCAGACAAAGCAATTGGTGTAGCATTGGAACAAAAAGTTGGAGAGAAGGTTATTCCTATAACTCCTTACGTTTATTGGCCTTCAGGAGATGCTTGGGACGTTATGCGAGTTTATTTAGATCAAAAAAATTGGATATCTAATGAATATGGTTTTGTGTTTTTGACTCGAATTACAGATGTAATAAATTATTGGCAAGATAGGGAGTTAAATCAAAGAGTCGATGTTAATAAATTGAGGGAGAAGTTTCCCGATTGTACTTTTGGGGGGTATCGTTAAA	Algae	Plant
GTAGAAATTTTTTACTGTCGTCTGCAAAAATTTTTGTTGGAATATCGATATTCCGTTTTGTGGACTCCGTATTGATAACTCTATTTTCCAACAAAATCCTTACTGTTGTATTAATACAACAGTAAGGAATACTTATTAAGATCAAAATTATTAACCAACAACTAAACAACTAAAAACCATGTTCTTTTTTTATTTAAAAAATTTTATAAAACTCACGTATGTGCTCTTCTCTTCGTCTCCAAACTTTAGTGAGTCTGAAGAATTACGTGAAAAAAAGCGGAACCTATCGATAAAAAATCT	Algae	Plant
ACACAAGTAAGAATAAAACCATTGTTGATTTGATCTTCATCTAAAAATGATTGATCAGATTGATCAACGGAACCTTTCATCAATTTACCAGCACAAGTAGAACAAGCTCCTGCACGACAAGAATATGGGAGATCAATACCTTGCTCTTCCGCAGCATCTAAAATATATTGATCTGCAGGACATTCGATGGTAACATCAACACCTTCTTTTTGATTGACTAATTGAATTTTATACATAGAAACTTACGGTTTCATGTTATTTTAAACTTGATTTGAAGTTATGAGAACACACAAGAGGCCT	Algae	Plant
TTCCCGCTGCCCGCTCTCACAGAAATGCAATATACTAGGATACAAATAGGAGCATTTTATGGCCGCAGGTTCAACAGGCGAAAGACCTTTCTCTGATATTATCACCAGTATCCGTTATTGGGTAATTCATAGTATAACCATCCCTTCTTTATTCATCGCCGGATGGCTCTTTGTCAGTACCGGTTTGGCTTATGATGTATTCGGTACACCTCGACCGAATGAATACTTCACTCAAGATCGTACACAAATTCCTTTAGTTAATGATCGTTTCAATGCAAAACAAGAATTGGAAGATTTAAT	Algae	Plant
TCGGGCATCTACTATTTTACCAAGTATGATTGGTTATACGATTGCTGTCTATAACGGGAAACAACATATTCCTGTTTTTATTTCAGATCAATTTGTGGGACATAAATTAGGCGAATTCGTTTCAACAAGAACTTTTAAATCACATATTAAAGCTGATAAAAAATCAAAACGTTAATGATATCAGATTTTGAATTATTGCGAGATTCCGAAATACGGGAATTAGATTCTCTATTATTTGATGATAGTGATTCTAAACTAAATTCTCAATCCCGTTTTGACAATATTAGAAATTGTTACTTT	Algae	Plant
CTTGGACAAAAAAATTTTAAGTCTATAAATATAAAAGACTACAATTAATATTATAACCAAATTTTATATAATATAATTATCTCTTATAATCTAAATAAAGTATTTAACATAAAAAAAATATGGAAATTTTCTCATTTTTTTCTAGTATTTTCATAGGATGCATAATAATAACAATGACTATTTATTCCATTTATATAGGATTTGGACCTAAATCAAAAAATTTAAGAGATCCTTTTGAAGAACACGAAGACTAAAAAATAAATAAAAGAAAGTAAAAATTTATGACCTAAATAACAGATC	Algae	Plant
TTCCATAACTGAAGTACTAAGTTCTTTGGCTTCCCGTTCTAAATAAATTAATAATTTGTCTAATAAAATGAATACGAATTGTATGAGGAATAGTGAGACAAGAAATGATCTTGGATCATTGAACCTCGTCACTATGTTGTAGTAATCAAAGTCATTGTACAATCGTCTGAAAATAACAAATTTCCTGTATTAAAATCTCTTAAATTTAGGTAATTTATTTTTTGAAAACTTGACAACTACTATAAACTATTCTATATAATATTACTAATAAAATAAACAAATTCATTTAATAAAATTAAA	Algae	Plant
TAGAAAAGAATCTTATTGGTTTAATCAAACGGGAACAGTTGCTACTGTCGATCAGAGTGGAATTCGTTATCCTGCTGTGGTTCGATTTGAAAGTGTCAATTATAGTGGAACAAATACAAATAATTTTGCTCTTAATGAATTAATTGAAATTGAAAGTCCCGAAGTCAAAAAAAAAAAATAAATTAATTATTTCCTATGATTCTCATTAGTAGGGTAATTGAAATTAAAATTGCTCTACTTTTTTATTTTTGATATTATTTTTTAATTAAAATTTTTCCTAAACTAAAAAATTAAACTTAT	Algae	Plant
TACAACAATTTCGAAAAAAATACAAATATCAGATTCGTTACATAAAAATAAGATTGATCGGTAATGAGAAATAGTAATCAAGAAGGGTTCACTGGTGTATATAGCCCATTGTACCATCAGGACGAAACAAATCTAATTATATTTCAATTTGTAAAATTGAAACTATCTGCGTAAGATAATTATATAAAAAAATAAAAGAATTTTATGAACCAAAACAAAGCGTCCTTTTTTTAAATTGAATTTAATTTTTCTGAATTGTAAATTGGAGATTTCATTACATCAAATGCAATAGCGCATAAG	Algae	Plant
CTGCGAGCAAAAAGAAGATATAAAGGAAAATTCAATTTTAATTAAATAACAATTATGGCAACACAACGAAGTTCTTCAAAAGCCACGGATGCAATCGTAACAAGTCTTGGAACAGCTCTTAAGCCTCTTAATTCGGAGTATGGAAAAGTAGCTCCTGGTTGGGGTACTACAGTAATTATGTCAGTTTTTATTGGTCTTTTTGCTGTTTTCTTAGTTATTCTTCTTCAGATTTATAATTCTTCAGTTCTGCTTGATGGAATTGGTATGAGTTGGGAAAGTATGACATAAAAAAAAAGAATA	Algae	Plant
GGTGGTAATCGAAAATATGGACGTATTGGTGATGTAATTATTGGCGTTGTAAAAGATGCCTCACCCAATATGCCGATAAAACGATCAGACATTGTTCGTGCTGTTGTTGTACGTACACGACATACAGTACGACGTAACGATGGTATGAGTATTCGCTTCGATGACAACGCAGCAGTAATAATCAACAAAGAAAATAATCCTCGAGGCACAAGAATTTTCGGACCAATCGCACGTGAAATACGTGATAAGCGTTTCACAAAAATTGTTTCACTTGCTCCCGAGGTATTATAAGGAATCAAA	Algae	Plant
AAAAGTTGTAAATATTCCTAGTTTTCAATGCCGAATTGGGGATATCATTGGTATAAAACCAAAACCGACTTCAAAAACAATAGTAGAAAATAATTTAAAAAATATTCGATTTGTTGATCGACCGACTCATGTTAAATTTGATGATAAGAAATTAGAGGGAACTATTATGAATTATTGTGATAGAAACGAAATCTTATTAGAATTAGATGAATTATTAGTAATTGAGTATTATTCACGTCGTTAATTCGTATTATTTCTTCTTTGTAAAAACGTTAAACACATATTTGTATATATTTAATT	Algae	Plant
TGAAAATTGCATACTTAGTTTTTTAGGATAGAAAGGAATACAAAACTTTAAAATCATATCCAGTTCATTTTTCGTAATAAGTTTATATTAGATTTAATTATTATTTTATTATTGTCTCCACAAACACCACAGGATAATATTCTAATCGATGAGTTCAACGAAAGTGGTTTTTTTACTGATTACGGCGAATCAAAAGACTTTTTAAAGTGGTTAACTTGGGGAACAATTTGTTTATTTTTTTTTGTACGTTGTATTAAATAGGGATTACTTAACGGTTAATTTCATTCTTTTTCATTAAAT	Algae	Plant
ATCTTTTACGGCTTTATAGATTTCAGAGCCTTTGCTCTTGAAATTCTTCTATGAAGAAAGGACATCTATTTATTTTTTTGGGATTAAAGTTTTAAAAGGAGACATCCTCAGCTTTTTATTTCCTCTATTTGAATTGTTTTTTTTTACTTGACTTTATAATAAGATCAAGATATAATTATTTAAGTTCAAGACTCTGTAATATTTCTTATTGAATTATGTCAGAATTTTAAAATAGCAGCATTAAAATAATGAGATAATCGACGGAGTCTTTGGATGGAAATAAAAATAAAAATGCTGTTT	Algae	Plant
TGTTTGGGCTTGGATGTTTCTATTTGGTCATCTAGTTTATGCCACAGGTTTTATGTTTTTAATCTCTTGGCGAGGTTACTGGCAAGAACTTATTGAGACTCTAGCTTGGGCACACGAGCGAACACCTTTAGCTAATTTAATTAGATGGAGGGATAAACCAGTAGCTCTTTCCATTGTCCAGGCCAGATTAGTTGGTTTAGCTCATTTTTCCGTTGGTTATATTTTTACCTACGCGGCATTTCTTGTGGCATCTACTGCAAGTAAATTTGGTTAATAAATTTTTCTGAAAAAAAAAGATTT	Algae	Plant
GGTAAATGGTAAATCACTCATAAAAAAAGCGGGTTATTGACGGAAAATAGATACACTAAAATGTAAATTATAAAATTATATATAATAGCGACTTAAAATAAAAAAAGGAATTGATAAGCTTTTTTGAGTTGAATAAAAAATATCCGACTCTTGTAACTATTTATTTTTTTGTAATAATTATTTTAAATAATCGTAATAGAATAGTTATAACAATAAATACTAATCAATTTAGTTTTTATAAATACACCGAACTAACTCATTAGTTATAATATTTAAGAAAGATTACCAGAGGAATAGGTC	Algae	Plant
TCCATGATATCCTTTATTTATTGATTTGCTTTTTTCTACTTTCTAGAAGGATTTGGTCGGTACCAATAAAGTTATTACTAAAGTTGGTAACTCCCCTCAAACCCTGCAATCAGAGTAGCTCCTCTTTAATCGAATTGTCAATAAAAAAAAGTAAAAATTTTCTAGACCCTACAACGACACAACTATATACATAGAAGAAGAGACGTGTAAAGCGAATGTAAATAAATAATGAAAACATTTTTTTCCTAGACTATCATTGTTATATAAAATATATATAAATAACCTATTGAGGAATATCTT	Algae	Plant
TGGAATGTGAAATACCCCCAGGGGAATTCGAATCCCCGTTACCTCCGTGAAAGGGAGATGTCCTAGGCCTCTAGACGATGGGGGCGGTAATTTCATATCTCGTAATTGGATATTATCTAAAAAAAGTATCATTGTCAACTATTTCCCGGCATCTTACACATTGTGAATAAGAATATTGTTCTGCATATCTTTCCAGCGTTGCGATAAGACTAGAAAAGTGTTTATTTTTCTAAGTTCTAAGACTAGAAAGTATAAGATAGTTAGAACAAGCGAAATGTACTATATTCATCTCAACTTTAT	Algae	Plant
TCTACATCGTAATAAAGAAATCCCGACTTTGAGCTAATAAAAAGCGATTTATTAGTGTACTATAGTACTATACACAAAGAAAATTGTACCTGAACACCTTCTTTCTTCAGTGTTGATTTTCTATTACAAACACTTTTTATAGTACTAATTTCATTTATTATTTATGGATATCATAAGCTTAGGTTGGTCTTCCTTAATGGTAGTTTTTAGCTTCTCTTTAGCCCTAGTGGTATGGGGAAGAAACGGATTCTAAGAATCCCACATTCAGTTAAATTAAAATTTGAATAGGAAGAATATCAT	Algae	Plant
AAAATTAGACGGGTTGTTAACCAAATCCGGGGTAAATCTTATAAAGAAGCTCTTATGATTCTTGAGTTTATGCCTTATGCTGCATGTAAACCTGTGTTAGTTTTGCTACAGTCTGCGGGGGCAAACGCTGAGACAAATTATGGAATGCGTAAGTCTGGTTTACGAATTACAGAAGTTTATGTAGATCCTGGTCCTATTTTGAAACGATTTAGACCTCGGGCACAAGGAAGAGGTTATAAGATACAGAAATTAACTTCACATATCTGTTTACGTTTATCAAAAATAGAGGGGACATAACAC	Algae	Plant
ACTGTGTCACCAACACCTACATCAGGTAAATTACTATTGATATAATTCTGTTCCAATTCTTTGATATAAATAGGATTCGAAGAAACTTTTAATTCCATAATTTAATTTATCTTTGTTTTGTATTTATATTTTAAAATAATTTCTCTTAATTTACCTTATTTATATTTTAAAAGTATATATACACACTTTATATATATTAGAACATACATCTGATTCTTTTTAATGCATTTAAAAACAAAGTAGAATAGATCTAATATGTTTATTTATCAAAGGTAGTCGTGTAGTAGAGCCATAAAATTT	Algae	Plant
ATAGGAGTAAAACAAGGTGGCTGTTCAGGTTTATCTTATTTTATGAAAATAGAAAATGCTCACACAAATAATAGTTCAGACCAAGTCGTAGAATATGAAGATTTTATCTTGATATGCGATAACAAAAGTATGTTATACGTATATGGCATGTCATTAGAATATGAAAATTCACTAATTGGTGGAGGATTCAAATTTAGTAATCCAAATGCTTCACAAACATGTGGTTGTGGACAATCATTTAATATTTAAAAAAAGAAAGAAAGCCAAATAACAAATATGATTAAAGGAGGAATGTAGTCA	Algae	Plant
AGTTAATTGCCAACAAATCATATCCTTATTTTCTAATACTTTTGTATTTAAAAGACAAAAATGTATCAAATTAATATTTACACTTAAACTTTTTCTCATTATTTGCTGTTTTTATTTTTTATATAAAAAAATTTTTGAGTCTACATTTTCTTATCAGTGATAAATTTAGTTCAACATATAATTAATTCTTCGAGTTAATCTGAGACTATTGTTTTTCGACCAGAAAAGTCTCAATTTTTGATACAAAATCAAAACCAAGAATAATGAGGTGTCTTATTTTACCTATCCTAAGGAGGAACA	Algae	Plant
ATTAAATTCGATAAAGGTAATTTTTGTTATATCAGAGTCAAACAATTATCTCATATCCGTGGAAGTTTTCAAAGACTCTTATTGCTTTATTGCTATACTATTAAGATTCGGAAAAAAATTATCAAAAAAGCTAAATGGTTAATAGTTTATGGAGATTTTGTTCTTCGCCTTACTAATGGTATCGCTCCATCTCAAGTAATTGGGTTAGTAATTCCGCCAGATACTAATGCGATTATGACATCTATTCATTCTAATGTTGGTTTATCAAAATAAGCCATAATTGCTCCGGTTATCCAAGAG	Algae	Plant
TAAAATATTTTATATTTTTATTATAAAGATCTTAGTGGGAGCCACAAGCAAAATGATTTATCCGTACAACACTTGCGGCAACCAGATGCGGCGGATTAAACGGCTCAGATTTATCTTTTGCCACAATGGATTGTGGCATCAGCCTTGTGTTTTCATAAATTATTAAAAAGAAATAAAAGAATCTTGAAAGAGAACACTACCTCTTCATTCTTTTTTTCTAGGATCATCTCGTCAGGTAGTGTAAGATAGAGAATATCTATTATCTATCTTATCCTTAACAATCATTCCGGAGACTCTACC	Algae	Plant
TAGTGGAGGCTGCACTATTCAATTTGAATAGTGCAGCCCTTGCGGTTTAGTAAAGACAATCTTTCTGTTCTTTTTTTTTTTCAAAAATGAAATAAAATGAATAAATTTGAAAGTTACTGTTTTGAATGCGGCTATTGTATAATTGTTTCGACTAATTAGTGATAATAAAAGATTTGGCTAGCCTAGTTAAAGTGGCTCAATCCTTTAAAAAGGTTAAATCACTATTAGAGAATAGATTAAAATTAAGATGAATCAAGATCAAATCCTATCTATGAGACGAATTTAAGGAAGATTATATTT	Algae	Plant
TAAAGCTTTAATGTAACTTCTGACTTAAAATATAACATCCTATTCAAATAATATTTTTTTATTAAAAATTTTTTTATATAAACTTATATTATATAAAACAATTTGGTTACCCAAACCCCGCGAATCTTTGACCAAAGTAAGAGGCACGGTCATTTATAACCTAAACCAAGTAGTCAACATAATCGGGTTGAGGGTTGGGTGAGTAGAATAGGAGCCCATTATCTTCTAGGTTAATTACCAACCATCTTTCTCTTCCTTTGAAATCTTCATCAATTAAGTCTAAGAAGGCTTCACTGCTCG	Algae	Plant
CACTTTTCATCTTCAAAAAGAAAAGATATGCATTCTCTTTTTTTCGCCCTTCCAATATAAACTAGAGAACCACAAGAGTAAACGATCCAAAAAGAGTTGCGGATCCATGCGGCTGCTCAACCAAAGGTCCTAAGCGGCTCATTGAAATCTTTTCTGGTTATTTAACTCATGTGGGGGTGCCCACATGTGGCAGAATTTAATAACCAGAAGGGAAAAGGGCCTCTCGGCGCTTTTTTTTCTTTGTTGCTGCAGTGGAATGGTGTTAGAATGATAAGGCATAGATTGTAGGAGAAGACTATT	Algae	Plant
ACAAGATAGATCAGTTGCCAAGACAAACGGCAGATATATTTGTTTTATACCCTTCGCCGATTTTAAGTTGATTGAGTAGGACAAATTGATGACATTTGTGTTTTCTATTGATTTAATAGGGCAAACGTTAAAGAGGGTCGGTCGAGATATGTCTCGAAAGATGAGTGTTAATCGTCTTATAAAAGATAAACACATTACTGATACAGATGTTTCAGATTTAAAAGCCTTTTGTGACGATCTACCCACTAAATATAGCAAAGTATAAAAGTGGTAAATACGATCATTCAAAATTTAGGGCGA	Algae	Plant
CAAGTATTTTAGTACCTTTAGTTGGACTTGTTTTCCCAGCAGTAGCAATGGCTTCTCTTTTTTTATATGTTGAAAAAGAAGAGATAAATTAATCTTTCTAGAAGAAAATAGAAATAGAGTATAAATTGCTATATTCTATTTCTATTTTCTTCTAGAAAGATTAATTTATCTCTTCTTTTTCAACATATAAAATCAATAATTGTATTCTTTAATTTATTAAATTTTGTATTGTTTATCGCCCTTTTTTAAATTAAAAAAGTGAGAAAATTAAAACTAGAAATAAAAAGATAATTAGTAATT	Algae	Plant
AAAATCATAAAGGAGAATTCATTTATGAAAGATTTTACTATTTATTTATCAACAGCTCCAGTAATGACTTTAATTAGTTTAACTGTAGTAGCTAGTATATTAATTGAAATTAATCGTTTTTTCCCTGATGCTTTAATTTTTGCTCTATAGAGTCGAAAATAAATTGTTTTTAATCTCCTTTTCTAGTCTTTTTTTCTAAAAAAGATACGAAAAAATAGAAAAGGAGCCTTTTTTTTTTAGAATACTGATTAAAAATCAAAAAATGTATAAAAATTTCTAGTTTAGTGTGACAAAAAAACC	Algae	Plant
GCCTCAGACGATGGAAGTGAAGCACAAATGGTAATGCCAGGTGACCGAATCAAAATGGTGGTTGAGCTTATTCAACCCATAGCCATTGAGAATGGTATGCGATTTGCCATAAGAGAAGGTGGAAGAACAGTAGGTGCTGGAATAGTTTCTGCAATTTTACAATAGTTTCCAAAGAGCATCGTGCTGCTTCTTTTTCATTAACTTAATTCATAGGTAGAGGGTAAAGAGAATCGCTTGAGAAAAAAGGGGAAAAGAAAAATCTCATTATGGTCGAAAGAAACAGAAAACAAAATCTTACCT	Algae	Plant
TTATATTATTCCAAAAACTTTAGTAGTCTGGGATTTGCAATGATAAAAAGCAAGGTTTTTTACTTTGTTATCGATCAACTTGCAATATGCCCCAAACCGGACGGAGTACCGGATGCTTGGCTCCGTTTCAATAAATGATCACTACCTTAAATTTTTTTTCTTTTCACATACTACAAATTATAAATTTTTTTCTTTTAACAACGAATACTACAAGTTTGTTAGCTTATTATCGAATGGAGTACCTCCGTTTCACTAAAAAATTTCACATATATTATAAAATATTTGGGATTCAGACTTTAT	Algae	Plant
TTTTATTTTTTCTTTGTGTGATTCGTGTAGAGTAGCTTATAAAAACATATTTTTGAGCCGTAGCAAAAAAATTTAAAATATTAATCAAAATAGAAAGTATAGCATCTCTTCAACACCCCCCATGGGGGGGTGTTGAAGAGATGCTATCTATCGTTTTCCTGTGTAGGAACTAAACGGGAATTGAGATTGATAATTTTTAAAGATTTACTTTTCTTCAACACCACCCCACAACTAAATTGAGGGTGGTGGAAAAAAGTCTAAATTTTTTTATTTTATTTGTAAGGCCTATTTTTTCGTAAT	Algae	Plant
TTTAATTACTTAATTTTATATGGTTTTTATATCTAATATAATATTTGAAATTATCTAAAATTAACAGATATATTTTCTCAAAAAAAAAATTAATAAATACATGACAGTAATTTTTTTTAGTAAATTATCTACTACGCATTAATATAATGATTAAATTACAATAGAAAGTAGATAAAATGGTATTTTTTTTGTTTTTATTTTCGATAGATTAGACTCTTTACTGAAAATAATGATAAGTTTAGATATATTAAATATACAAAAAATAAATCATAAATTTAATAAATAAGAAGGATTTTTTTA	Algae	Plant
GAACATATAACTCCCTTATTAAGTGTCCCAGTGATAAGGATAATTCGAGCGTTCAAGTGTTAAAGATGGCACCCAACTACTCAGCGAAAGATATACAATATGGAACACGAAGAAATGCAATCTAGTCTCTTTTTGGAACATGCGAAATCGAAGAGTAAGGACTTAGGAATAAGTACTGATGCTGATTGTAGGTAGGATTTCGTACCTCCCAGCAAGGCATGGAGTCGTAATGGACTAAAAAAATCCCATTACTGAGCATACCAACGGTCTTATTCTATAAAATTGTATGAAGGATTTAAT	Algae	Plant
ATAGATCTTAATTTAATAAGAAGTCTAAGACGCGGTCTAAACTCCATTAAATCTAGTTAGTTATTTAAACTTACCTAATTAGTTGGAGTTAGATATAATGAAAACAAAGATATTATAGTACTTTCAGAGAAAAAATTTCTTTTTTTTCAAAATTTAACTAAATTAGAGATAGTTACGTAAAGTGAGAGACGGACAAAAAAAGCTCGAATTGTTTTTATTAATTTTTGTTTTGCCCGTAACCCGAAAAAACCCTATTTAGTTATCAATCGTTATTGTGAACAAAAAACCGGAGAAACTATC	Algae	Plant
AGACCATGAACATATGATTTTTCGCATTTATTTCTAATGAAATGGATTATTTGTATTTGAGAGATTTTAGAAAAAAAGATGTATAACAATAAACATCGTATTTGAAACAAGTTGCAGAGCAACTCCATCCAATTTTCTTAATTGATCATTACTTTTTTCTGTCGAAATTTCGACAGAATTTTAAACAATAGAATAATTTGAATTAAATACGTGGTTAATTTTCTCAGGTGCTGTGCATTATAGAATTCTTAATAATTGAAATTTAATTCAACATTTAAACCCCATTTTTTTATAATTTTT	Algae	Plant
AATAACTTCGCTGAGGTATTCGATTTATAAAAATAGAATAAGCCCAATACATAGGAAATATCAATGCTCTTCTGCGAAGAGCATCTAATATTGAAATTTTGTCTAAAAAACCTATCTCTTCATTTATATATTAATCTTCGTGTTCCTCAAAAGGATCTCGTAATTTTTTAGAAGGTGGTCCGAAACTTATATAAACAGAATATCCAGTTACACTTAATAAAAGAAACCATAAAAAAAAGGTAAAGAAAAAAGCAGGACTATCCATAATTTTATTTTATTCCCAAATTATTCTCCTTATAT	Algae	Plant
AAACATAATAAGCTCATCATCTTTTTAATCTGTATAAGTTTATGAAAATAAGACATTTTATTAGTTTTGATTTTAGTTAGCTAATTTGACAATTAAAGAGCGAGAAATTAATATTTGATTTCTGGATTCATCAAATCCGACAAGTTAGTTAATGTTAGCCTCGCTAACAAAATAGGTAAAAAACAAGATTTTTAGCGATTGGAGTCATTTCAGTCCAAGAAACGAAACTCATCCGCTTAATTTGCTAACTTTCTTTCGACTCCAGTCAAAAAAAATGTGAGATTGATATTAAAATTTAAC	Algae	Plant
ACTTTTTAAACTCAAAATTTTGAGTTTAAAAAGTACTAACCAAATTTACTAATATAGAATAAATCAATCAAATTGAAAGTCTTTTTTTTTTTTTCGTAAAAAATCAAACAGAAAAAAATGATAAAATCATAAAAGATTATCTTTTTTTTCGTAAAAAAAGGTAAAAAATAGACTTTCAATTTGATAGATTATTGTAAAATTGTCGCAGGTTATTGATAAAAGAATATCTAAATATATATATATAAAAACAGAATACAAATAGTTAAAATAATTGTTACAAAAGTAACTAAGGAGTTGATC	Algae	Plant
GTTAGTAGTCAGTTGTCTGAAGGAAGAAACGAAGTCTAGGACGATTACCAATGAAATAGGTGAAGTAAAAAAGGAAACAAACAATCCCTTGGGGGTTATCTAGATTTGATCTACTTTACCCCAAGAGTTATGCTTAATGAAAGTAATAAATTGAGTAATTATTTTTTTACCTAATCGGCTTTTCTTTTAAGATGGAAGAGTCTAGAAAACATTTTCAAGAAATTATTTGACGAAGTGTATCGCGTAGTAAGTCCACTAAGGTATATTACGTGGGTGGAATCCGTCCTCCTTATCCTTATT	Algae	Plant
TATAATTATATCTACCTGGGGTTTTTAAAGAGCAACTCAATGACAAATAAAAATAGATTTACCTTTAATGTAATCAAGAAAAGGTTGCTCAATATTGGCTTAAAAATTTTCTAGTTCTAGGAAAAGTTAAAAAAAGCAATATAAAAAATAGAAAATTCAAAAACAGTATTATAGAAAAAATTATTATTGTATTGGAGAAGAATAATTTTGGTATAATCTGTAGTTAGTAGGTTAGTAGTAAGGAGGCCCTTCACCTTCCTTTATCCAAGGTCCTTTTGTTCCCAAAAGAATAGTTAGAAA	Algae	Plant
ATGTGTAACTTGAAAAACCATCATTAGATTCTATCAAATAAAATAAAGAGTAGATAAGTAACCGTAAGGAGACCGAATTTCTAATGGTGGAGGGAGGCTCGAAAAAGCGAACGGTACCTAGTGAATCCGCTCTGATTACAGAATATCTTAAGGAAAAAGCAAAGGGAAATGCATAACCCGGTACATACGGACACTACTATTTAAATTAGATATCCGACCTAAACAGGCAGCCCACTTCGAGCTGGTGGATTTTCCGGAAATTTTGCCGATCAATTGTATAAATCGTAGGAGTTTTTGATT	Algae	Plant
GATTGAACAAATACAAATGAATAAAACTTGTTTTGTCCCTGCCTGGGGATGGGGATGGGGACATTTTTAAACATTTTTAATGTCCCAAGGGTTTCAGAGCCATTTGTGTATTAAATTTTTTTATTTTAACCGTGTTAACAACCTAAATTTTAAACCCAAATTTTATAAATTAACTAGAGTCTTGGAGGCCGTAAGTTTTTATATATGCTAGTTCTTTTTTAATCTACCCGTAAGTAACTTATTTTAGTTTTTTTTAGATCAGAGCATAGCATTTTCCAGAACGGCCGATGAATAGTGCAC	Algae	Plant
AAACGAAAGGCTCGAATTTCAAACGTTTGGTAATGTTGCGGTAACAAAACAAAAATAGGGTGGAGGATAAAAGATTAGAGAAAAAGCGAATGCTTTACTGTAATGGTAAAGATAGAGGCTGAAAAAAAAGATTTCAAAAATAGCTTACGAACGGAGATGAAGATATTCCGATCATTTCTGATAAATGGAATCTGATAAAATATATGCGCATCTGACCGAAAGGAATAGCTGACTTCTCTTTGGTGTAATAGTAGTTCAACTATTGAGATTATATTGGTGGATTAGAACACTTTTGAAGGA	Algae	Plant
TGTCGATACTGATTGTAATCCAGATCTGGCTTATATCCCTATTCCTGCAAATGATGATTCAACAGCTTCGATTGGTTGTATTTCAGAACGGTTAGCTGGAGCCATTCGCAGGGGATATTTCTTGCGTAATGGAAAAAGAAACCAATTACAAGCTAAGATGAAGCACAATAAGGATCCACTTGCTGAAGTGGCAATATAACAACTATTCATATTAACGGACGTAGAGAATACGTTCACATAGCATTGAGTAGGTAAAGTCCTACTTTTTTCATTTATTCTTAGCCGACTATAAAACCAACT	Algae	Plant
AATTTCTGAGACTTTTTAAATTAAAAAGTCTCTACTTGTCTACTCTACCTTTTTGATAGGGTAAAGTTTCTACTACATTATAGAAGAGATAATGGTTAGCAATGAGTTAACCGCCCTAACTTAAGACCCCTGTTCTTTTTTATTTAGGCACAGGCTTATAACAAACAAAACTTGCAATATAAGCGGGGTTAGGGGTTATTTAGACTTGTCGAACACGCGTTCACCTTTCATTCAAGATAAAGACCCATTCAAGTATTTTATAATGGAATAGGTTACTTCTATAAACTACCTCCGCAGCCT	Algae	Plant
TAAAAATACCCAATTATTAGTCAAATTTATTAGCCCACAAGGGAAAATATTATCTCGACGAGCTACTGGTTTAACAGCAAAACAGCAACGAATTATGGCAAATGCAATCAAGCGCGCACGAATGGGTGGGTTAGTACCTTTTGTAAATTATGAACTTGGGTCTAAAAAATAGAACTTATTTGAAAAACATTATTTTTGCCTTTGATTTTACTTCTAAAGAAAAGAAAGGAAGATCCTTTCTTTTCTGATTCCATTTTTTTAGTTGGAGTTTTTCTTTAGAAAAACTCATTGAATCAAAAA	Algae	Plant
AAGAAAAAAAGCTGTTTTAAACTGAATAGTAACTAACCCTTTATGCACCAGAGTTCTATGGGATCCTATAACGAAACTCTCAAGTTACTCTTTTGTGAGTACAATCAAACGCAAGACTCATATTTCTGTCTAGTGATTTTGTAAATTTTTGGAACTACCAAAAATTAGAACTTTTGGTTTCAAATTTCAACTTTGTCATTATTTTTTTTGATTTTCTTAACCGCTATTTTTTTTAAAAATACTGTGGTAAGATTTTAAAAAAGATAATTTCGGTAATTCAAATAAGGAGAATTTTTCGCC	Algae	Plant
AGAATACAGAATTGACCGTTCAGGTGTTGTACACGTTCCATTTGGCAAATTGAATTTTATATCTAATGATTTATATGTAAATTTAATTGCTTTACAAGAATCAATTGATAAAAATCGTCCTTCGGGTTCAAAAGGGAAGTACTGGAAATATATTTATTTATCCAGTACAATGGGACCATCAATTCCATTAGATATTAATCTATTGAAAAAAAGTGAATCAAAGTTAAGTTAATATACCATTTATTTATCAACTTTTTCACTGCTTATTGTATTTATTTGTTATTTATTTATTTTATAATT	Algae	Plant
TACATTTTCAGTAGCTTTAGTTGTTTGGGGAAGAAATGGTTTTTAAGAAGTAAAACATTTTATAATATGAGGTAATTTAATTAATGGGAAATGAAATTGTGGAAGCAAGTATTATTAGCTCGACCCTGATTTTGTTTGGACTAGTTTTAGGATTTATTTTGCTAAAGGTGCAAGGAGAATAATTATTGTCAATCTTAATAATGATTCTTGATAAGAAATAATATGATAGGGTCAAGGCAAATTATGCCATGATTTCTCTTTTTTCATCTACTTTATCTATTGTTTTTTAATATATATAAT	Algae	Plant
TATTTTGACAATGTATTGAATATTAAATAATATAGTTATTATACTAACTAGTATAAATATCAATGATTTTAATAATCTTTCTCTTAGTTCTAACAAGTGTTCTGCTAGTGGCATTTCTTTATCATTTATCATGTTCATTTTTTTTTAATATATAAATTAAATCATATTTAAAATTCAATTAAGAATATTAATATTAAAATATTAATATTCAATTATAAGAATATTAATAGAAAAGAACAAAATGTAGTTAATGTTGAATTAGAATGGTCATAAGATATAAAAATAAAGAGGTAACATCCG	Algae	Plant
TATGCCACCATTGGAAAAGTTGGTAATATTGATCACAACAACGAAAAAATAGGCAAGGCTGGTAGAAACCGATGGCTAGGGATACGTCCAACTGTACGTGGTTCAGCTATGAACGCTGTAGACCATCCGCATGGTGGCGGAGAAGGAAGATCTCCAATAGGAAGATCTCAGCCTTCTACTCCTTGGGGCCGTCCTGCATTAGGCATTAAAACTCGTAGAAATAAGTTTAGTAATTTTTATATTTTGCGTCGCCGCAAGTAAATTCTTTTTATAGTTTAGGAAAAGGAAGTAGAGTTTCCA	Algae	Plant
TTTGATCATGAACTTTTAGTTTCTTCATGTCAAAAAATAGTTAGTATTTTACAAGATACACCACTTAATTCGATTGGAGTAGTTACTTTACCTACTTGTAAACGTATATACTGTGTATTACGATCACCTCATGTCGATAAAGATTCACGAGAGCATTTTGAAATTAGAATTCACAAACGTATTTTAGAAATTTATTATGATTCAGAAGTATCAATTTTCGATTTATTATCAGAAGCTGATTTACCTTCTGGAATCTTTTATCGTATATCTTTACTATAAATAAATAAAAAATTCATTTTT	Algae	Plant
TAGAAGATTTTATATAATATAAATAAATATATTATACGTAATATACAAATAATAATAAAGAAAGCTATAATAATATTGAAAATTTATTTATCAAATTAAATTAATATATGAATAAAGGTACAAACATAAAAAAAATAAGAAAATCTGGTTTTTTAGCAAGAATGAAAAAAAAAAGCGGTAAAAAAATAATGAATGCTAAGAGAAAGAAGAAAAGATATCAAATTAATATATAAATGTCTTAATAACTCTATCTAATAAAATTGGATAGAGTAAAAAATATCACCAATCATTTAAATTTTT	Algae	Plant
AAAATTAATATTTTAATACAAAATATAATACGCTATTATGTCAAATTTTTGGGGAAATTTATATAAATTTCCAAGGTTTTTAATAACAGTAATAATAGGATTTTTCTTGACAACTTTTAAACCAATTTTTAAGCTATTAAAAAGTAAAAAAAGAAAAATTTTATTTATACTAATAATACTAATAATACTAATAATAATATATAAAATACTAGTAAAGATGACAAGAATGGAATAAAAATTAAACATATATAATATATATACTCTCTCTTTTTTTCTTTCCCTTCTTCCTTTTTTTTTCTT	Algae	Plant
CTAAAGAATTGATATTATAAATATTTAATAAATAACATAATAAAATACTATGTCAAATTTTTGGGTAAATTTATATAAATTTCCAAGATTTTTAATTGGTGTATTTCTAGGGTTTTTCTTGACAACTTTTCAGCCAGTTTTTCAGTTATTAAAGAAAAAAAAAGGGGGAGTCATATTTATAATACTAATACTAATTATAATAGGAACAGTGTACAAGATTATAAATAAAATGACAGGTATAGAATAAAATTGAACATATATAATATATATAATACTTTTCTACTTGGTTGGAGGTTTTCT	Algae	Plant
TGATTTTTAGTAGTGGTGATTAATATATAGAATGGGGTCTAAGTCAACAGAGTAAAAAATATGGAACGGAGTAACTAAATAGTATTTTCTTTTACTTATCAGATTGAAATATTCAAAAAATGATTAGTTCGCATCCAAAGAAAGAATAAAAAGGCTTTATATACTATTCAGTAAGACGCAATAAGAAGCTAGCTTTATAGTATACATAATTATTATGTAGAATCATTAAAACATCAAAGAATAGCTGACGTATTGTGCTTATAATAAATAGAAACATAGGATAAGAAATAAGAGACTCAG	Algae	Plant
CAAGTAAATTTTATGTTTTTTTTTCAATAACAAACATTCTATTGACAATATACTAAAGGATTAAATAAAACATGAGTATGAAAGTAAAAAAATAAACACAAAAAACCAGTAAAATAAATAAAACAATAATGTAAAGTATTAAAAAATCTAATTAATTAGATCATAATAATATTTTTTAATAAAATCGCAATTGTATAAAAAATATCAAAAATATAACAAAACATTTATTAATCTAATCTATCAAATAAGAATAAAGGGAATTAAATACAAAATAATAGACAATAGAATAGAGAGGGAAAA	Algae	Plant
TAATTAGTTCAAGAGGTATAATAAATAAATATATATATACTAATCGAATCCAAGAAATAAAAAAATTCACTAAATTTAGAATTTTTTTTCTTCTTTTGCTAGAAATCAAGGATATACTTATACCTAAGATAGAAAAATTCTTAGTATTAATAGGACAATATATAATATATTTATCAATTAACTTATTGAGTAACATCATTATTATTTTTATCAAAATAATTATATTTTACTTACGAAAATAGTTATAAAACAGTACCGAAACATTAAATATCAACAATCAATAATTTCTATATTTTTTTT	Algae	Plant
AGGGGGGTAGGAATTGCTACTACATCTTCTGTTGTAACATCTTTACTTGTAGTTTGTATTTTAGATTTTTTTCTATCTTATTATTTATTTAGTAGTTTGGAAAGTTCTTTGAAAAAACTGTAAAAAGAAAAATTCTGTGTTATATGGAATAAGAATATGTCTGTATAGAGATATTATTTATTTTTTGTAATAATTTTTTTATATTTATGTAATTTTTGTATAAAAAAAAATATATCATATATATTAAAATATTATAATACATGTTTTTATGATTTTTTATTTAAACTTAGGAGTTATTGC	Algae	Plant
GAATTTTTTTGCCTTTTTTTTTTAGTAGGTGTTTGGCTGCCTCGTATAAGATAGGATGCTTGGCGTAAACCATTTTTTTTAAATTATTTTCTAGCTGTGAGATTTCTTCTCTGATAGATGAAAATAAATTTTGTGAGTTAGTCATAGTTCATTTCTTATCTTGTATGAAAATCGAAAAAATAATATAATAAGTATTATAGTTGTTATTAACTTATAAAAAATATATTTTATCAAATTTTGTCTGAAATATTATATGTCTATATATTTATAAAAAGATTAAAAGGAGGAGATTTTCTTTAA	Algae	Plant
ATTAATAATAAATCACAAAATAAAAAATAGACGTTAACAATATAATAGAATATTATGCTAACTTTTTGGGAAAATCTACATAAGTTTCCAAGATTTTTCACAAACGTGTTAATAGGGTTTTTCTTGACAACTTTTGAGCCTATTTTTAAGCAATTAAAGGATAAAAAAAGTTGGCTCAAATTAATAGTTATAATAATAATTAGTATAAGAGTAGTATACATTATTATAAGGAAAATGAACGGGATAGAATAAAAAATTAAACATATATAATATATATATATTACTTTGTTAGGGAGGGTT	Algae	Plant
ATCACCATTGATATTTATACTGGCTTTATTGCTAGAATATACTATTTTTGGATTTTCAAGAGGAAAAACAATTTCTTTTTTTTCAAATGAGACACAATAAACAAAACGGCAATATTTATTATATATATTGAATAAATTACAAGAGAATCGAAGTTGGTTTAACATATTTTTTTTATTTTGCATTAATACTATATTATTTATTTTATTGTGTTTATAATTTATTAAAGGAAATATAAATAATCACAATGGAATCTTCAATCCATCCTTTGAACAACAAGATATAAATACTTAAGGAAATAT	Algae	Plant
ATTGGTTGTTTCAATACAGATATAAATTCTAGATCCCTTTTTTCTAATGATACACAATGAGTAAAATTATAGAATCTTTTTTTTATATTACATACCTTATAAAGGTATAGGACTTTATTGACCATATTTTTTTATAATTTGAAATTTAAACTAATGATGTTTATAATTATTGAATATTAATATAATAAACAATACTATCTAATATATTTTTATTATAATTAATAGAAATAATAGAGTACAGCAAAATAAAGCATTTTCTAAAATATTATACAAATAACAAAAAAGGATGAGTAGATAAAT	Algae	Plant
TGGGTATTTATTTCAAAAAATTATAATTAAAGAATAAACTAATTAATAAAAATAAATACAGATAAATTTAAATATTTAATAATTAATTATAACTTATTTTATTTAATATAAACTTAGAGAACTAATAAAATAGTTAAAAATAAAATATCATTTAAATAGTATTAATCTTATAATAATATATAATTGGAATGAAAAGTAAGATAATGAATCTATTAATTTTATATAAATGAAATAATAAAATATATATAATTACTGAAAATCAAATATTTACTTAATTAATTGGGGTTGGAGAGATTAAAT	Algae	Plant
GGAACTGGATATCTATTTCAAAAGATCATAGTAAAAGAATAAAATAAAAAAAGATAAAAAATCATATTATTTAAGACTTACATTATAGAGAATACTGTTTTATTTTATATGAACTTAGAGAACTAATAAAGTAGTTAAAAATAGAATATCATTTAAATTGTATTAATCTTATAATAACATATAATTGAAATGAAAAGTAAAATAAGAAATTTATTAATTTAATATAAACAAATTAATATCATATATATAATTACTAAAATCAACTATTTACTTAATTAATTGGGGTTGGAGAGACTAACT	Algae	Plant
GACCTAGGACAAGGAACAAATAGTTTAAACCAGCAAGCTTTTGGTATTGGAAAAAACATAGTTAAGCAACGGGACAGAGAGGTTATAAATCCAGGCGCAATCTATAAACCAAGCGCCTTACCTAATCCCCCAATTAGCGACAATGAAATTATCGGGGGTATTCTTTTATTAAGAATCCCATCACAATATCATATGACATATGAATCAGAGGTTCGAGCTGGTGCAGCTAGTTTTCAATCACCATTTCATTTCAAAATCCAATAAATCTGAAATTTATAAAATAAAATAACATAAATTTAT	Algae	Plant
AACAAGATAACCTTTTAACTTTATTATATTCACCAGTTCTTTCATTGCAGAATAATTTTGCTATCGATTTCTTCGATATCTGGATTGATGAAATTTATATTAGTAGGGCGCCAAAACAGAATAAATTTTTAGCAAATGATAATTCAATTCTTGAGCCATTTAGCTATATAACGTTAAAACTTTTTTATACATATAAGAGTCCAAAGAAAAAACCCGAATCTTTTTGGTAATTTATTTACTATCTAGAAAAATCAATTGGGTTCAGTAATTCAAAATACATATTTAATAAATTAATTCTTT	Algae	Plant
AAACAAATTATGTATTCTTTTTTAGAACGATTCATTCATTTATGTTTGCCTAGAATAAGAGATTTTAAAGGAGTAAGCGTGACAGGATTCGATGGCCGTGGAAATTATAGTGTAGGTATTAGAGAACAGTTAATATTTCCGGAAATAGACTACGATAAAATAAATCAAATTAGAGGCATGGATATTTCTATAACAACAACGGCAAACACACAACAAGAAGGAATAGCATTATTAAAAGCACTTGGAATTCCTTTTAATGATAATTAAAAATACTACTAATAAAATAGGAGGAATCACTTT	Algae	Plant
AATTTCGTACCCGATTTTTACTTTTCGTTGGTTAGCTATTCACGGAATAGCGATTCCAACGGTCTTTTTTCTAGGTGCTATCACGTCTATGCAATTTATCCAAAGATAAAAAAATAAGGAGCAAACATAAATGAGCGGTCCTAATCCTAATAAACAACCAGTAGATTTAAATAGAACATCCTTATTTTGGGGATTATTATTAATTTTCGTTCTAGCCGTTTTATTTTCTAGCTACTTCTTCAACTAGAAAATAAGCACACATACTTAATATAAAATAGAGATTAAATAAGGAGAGAGAGA	Algae	Plant
TTTTTCAGAATAAATACATTTGATATTTTATGAAAAACTATAACGAAATAAATATGATGGCCCTTTGGTTTTATTTAATCTAAAATTTGTGTGAGAATTTTTTTTATTAAAAAATACGGGTCAGTTTATTTTATTTACGTTTTAATCGCATAAAGGTCAATTTCAATTTTTTATGAATTTGGAAAGTTCATAAAAAAATAAAATGTATGATTGAGAAGTGATCAATGACTATAGTTTTTTAGGCATATCGAAAGGGAAAGACTCTTTTGAGTTCACAAAATTCTTATTTTTATGATTTTT	Algae	Plant
GCCTCAAGTCTCGATATAAAGTTTTTTATATATTTGTTTCTTATTTCTTTATGAGATAAGTAAAACGTGTCTCTATAAATATGCTTTTATTTGTTCGATTTATAACTGATATCGAAATAAATTGAAGGTACAATCTCTATACCTAATACGTATCATTTTCTTCGAAAAATAGCGAAGCGCGAATTTTTCGAACAGAAATTGTCTGGTTTTTTATTCTTATTTAATGAAAGTACTTATTGATAGAGAGCTGCTCAGTTTCAGTAATGAATAAATTTGGATTCCCTGAGGAGGTATTACCCC	Algae	Plant
AAGAATAAAGAAAAAAAAAATAAATAAAATAGTAAACTATTATAAAATTAAGTGCATATAGATACATATTATGTATATGTATTATATAATATATATAGGAAAAGATCCTCAGTTTATATAAAAAACTTTTCGATTCTATTTATGTAAAAATTAGAGAAAAATAAAGTTGATTATTCTAAATAAATAATACAAATAAAGAAAATATTGATTTGTAGATTGCTTATAAATTAAACAATTAAAAATGATTATTAATAATTGTTTAATACTAAAGAATAGAGGTTTTAATAGAGAAGGAATAAA	Algae	Plant
AAAGAGAAAGTTAGTTCTTTAATTGGAATTAAAAATTGCCTTTTTGGTCCGTTAAGTAACGGAAATAGAAAAATTCTATACAAATTTTTAGGACGATCAAAAAATAAAAAATTTAAACAATTCTAATGAATTCTAATGAATTCTATTTACGTGTTTTTAGAATAAAAACAATAAGATTATTCTTGCCTTGTTATTTATTTTCTTAGAATAGTAAAATAAGATGAGGAAAAAGAAAAGCTAAAAAGCTCTTCTTTCATTTTTTGGTCGAATCTGCTTCATTTTACATTATAAATATTTCAT	Algae	Plant
AGGAACGAGATGTCTTTTTAGATTGAGTTTTTTTTTGATTCATACAATTGGAGGTGTTATCTAAATAATTCAGTCTAAAATAAGGATAATTTGTATTGAAAAATTACCGTTATTTTATGATGTCAATATCAATGAAGTTTTTTTCTAGTTCAATACAATATGTTGAAAGCGAATCAAAATAGAGATGCATATAATTGAATGTGTGTTACAGACAAAGATGGAACGGTAGAAGCTGAATGAAATTTAAATTTCATGTGCAGTTTTGAAAGAAAGACTAATTGGTAATTAGCCGATTCTAAC	Algae	Plant
TGACCTCCAATAGTGATATTGGTTGAATAATTGGGTGAATTGATGGGAGCCTGTTGAAGAAATTTGTATCAATCGAATGTACACATACTTTAAGATCGTGTATGTATCTCAAGATCAAAGTTACTTTGATATAGTATTTTCATTCCTTGACAATCTACATACAATAAATCAATCTATAATATTGTATAATATAATGTTGTAAGAGAGAGTAATTTTGTAACTAAAAAGGAGTATTTTAAAAATAAGTCAAAAAAATTAACAAAAACTGAGATCGAAAATTTAGCTTTAACTCGGAATCAT	Algae	Plant
CTGAATAATAATGGGCTTTTTTTTGAAAACGTTGCTTCACCTGTTGCACAGGTGGATAATAATGGCAATGCTGGATTTACAATAGACAATTTCCAAATGAAAATTGTCGAAGCTTTTGAAAAGGCCGAATTCTCTGTTCTGCAGCTTTTTTATAAAATGCTGGTTTATCAAAAAAAAGAATATTCTTTCGGATATTTCCTGTATATCCGATTTTCATAAGCTTTTGATTTCTATGACGACGTCTGAATCAACACGTAAAAAAAAATAAGTAGATTTTTCCACATCATTAGACTTTACTGT	Algae	Plant
CACGAGTGTTCTCCCAAAGGTTAGAGGGTATATGGTTCCAAAATTTAAAAAACTCTAAGACAGACGTTTTTTTCAAACCAGCATTGCAAGCAATGCTGCATAATAATGGTCCTTTTTTTTTAAAACGTTTTGTTGGTCATTGTGGAACGTTATAAAAAAAAGGACTGGATATATCCAATTTTTTTTTATTCCACCAACAAGGTTCTACACATGGATTAGAAGAATCCATATAGTCGTGGAGGGCGTATTAATTAATCTTATAATATTTATGTATATAGAATCAATTAAAAAAAAAAAAAA	Algae	Plant
TATTCTACTATCGGTTTTTTTTGTAAGTGAATTAGATAACGTGGATGAAAGAGCACAATGATATTAACTGTAGACTTTTTTTAAACTCTACAAATTTATTGGACGTTGATTAATCATTTTAAATGATTGCTATTTTAAGCCTCTCGTCTCTTAGCGGTGTTTTTAGAAGCAGCTTCTATAAAAAAAAACGAAGTTTCCTCTAAAAAAAGAATTGTATATTAGAAGAAAATAGTAGAATTCTCGATTCAGCATATGTTTTCAAAAAAAGGACGTATGCTGGATTTACAATCGATTTAGCAT	Algae	Plant
TCTTAATAAAAGTCGAATCAGAAATAAAAAAATCTATCTATATATATTAATCAGAGAGATCCTAAGATCTCTATGACGTTTTTTTAAAATCAGCATTGCAAGCAATGCTGCATAATAATGGTCCTTTTTTTTAAAACGTAAATGAAATAAAAAAAACCTATTTTCTATGAAAACTATATTCAGTATCAAAGATTCATCTAAACTTATAGGATTCTCACTTTGTTCATTATATAAAAAAAAAAATTTATTTATCCCAAATTTCGGAATCTAGTTTTTGCTGCTCTTTTTTATATTCCTGCC	Algae	Plant
CAAGTATACATGTATGAACAAAATAGACATATAGAATATAAGAATATATAGAGGTATATACATGTATCAATATCAACACATAGATACATATTATCAACACATAGATACATATTATATTCTATATATATTCTTATATTGATATATTGATATATAATAGATTGATATATTGATTGTCTGAAAAAAGACAATCTAATATCAATCTATTATTTATAATAATTGACATTTATATTCTTGTCTCTATTAGAGACAAGAATATAAATGTCATCTTATTAAATTAATGAACCTTAGGAGATTTTTCTC	Algae	Plant
TATTGATACTATTACGATATTACTATTACTATATACTATTACTATATATAGACTATTACTATATATAGTATATATATTTTATAGTATATATATTTTAGATTACTATTCAATTACTCTATTATTAGATTCCTATTCAATTACTGATTGGCAGATTCTTTTGATTCTTTTTTTTTCTTTCTTTTTATTAAAAAAGCTTGAATTCAAATTCTCATTCAATTCTTTTATCTATAAATTCTCTCTTCAATCTGAAAATCACGTAAAATAAAAACTGAATTGAATCAAAATCAATAAATTCATCTA	Algae	Plant
TGATATTGGATTTCCAATTAGATTAGAGAACATGAGACTAAAATCTAATAGAATCTTCTGATAATACTCGTTAATTACTAGATAGAGAATAAGGAATCAATAAGGATATTAATATTCCATTGATTGATAAAAAATTAGTTCAATATTTTATTCAAATAGTAGAGAAAAGTATTAGTAAATAATTTATAAAAAAATGAGTTCTTTTTCTTTTACTCATTTTATTTGCTCAATAAGTATACTAAATGAAATAATCCACAAATATAGTCCTTCGATAAATTTAATACTATAGAAACGAACCAT	Algae	Plant
TGAAATGTATGTTTTTGAATATGAGTTTGATCTCTTTATTCTATTTAATATATAATATATATTTTATATTATAGAATTTTACCTATGAATAAGAATATATAATAAAAAGAATCTATTATATTATAGAATATAGATATACTATTTATAGATAGATATACTATTTATAGATATGTTTTATAGATATGTGTTTAATAATAACTTTGCCAATTATAATAAATAGAATGATCTTGAATTAGTATTATTGGTTTTGCTATTCTATTTGACAATAATTTATAATTTATTTTATACAGAGAGGTTCAT	Algae	Plant
CCTTTTGTCATAGACAAGTTGATATTTATTGACTTTCTTGCTATTTTTTTTACTAATTCATTAATATAATGAATGAATTAGTATGTTTTCTTTTTGATTTACTCAATTTAATCTAGAATATTTTGTTAAAACCTTGAATAGAATCTTCTATATTCCGAATTAAATCTTTGTTTATATATTATACCATTTTATAACTTGACCGTCCAAGAATAAGATTGGTTCCACTTTATTATTTTTTTTTAGTATATATCATCTTTAAGTGCTTTTGCTTCAAAGCGTTATAAAAAAGTAGGAGAAAAA	Algae	Plant
AACTACTGTTTTAATGGGGATTTTTATGGCTCTTTTTGCAGTCTTTTTGGTTATTATTTTAGAAATTTATAATGCATCAGTATTGTTAGATGGTATCTCAGTTAGTTGGGCAAGTTTAGTTTAGGAATTTCGAAATAAGAAGTGGGATTTTGGATCCAAAATCCCACTTCTTATTTCGAAATTCCTAAACGTTATTAAATTCCTAAACGTTATTAATTTGAATGTTGAGTCATTTATTTTTAACTTTAATGGCAGTTTAGTCGTGAATAAATCAAATTAAAATGGAGAAGGATTCGTAAT	Algae	Plant
TAATTCTCCAATTGAATAATGCAAAATTAAAGAAATGAATAATGAATTTTAAAAAAAATATCATCAATATTATATCAATATTCTATAATATATAATTTATATATAATTTATATCTATACATGTATTATAGATACATGCATTATAATAAAAATAAATATATGTTTATTGATCATATCGAAATAAAATATTAATAATAAATCAATAAAAATTGTAAATAGAATGATGAAAAAACTAAATATGAATAAAATATAAATCAATATATAAAGTTTCAATAGTCTAAATTCAAAGAGGTATTTTTAT	Algae	Plant
TTATTAATTTATCTTTTATTCTCATACTACCTGCAATTCAGTCAGTCATTCTAATAAATAAAACAAGATTGACAGAATGAAATGATAGAAAAATTGATTCTACTGCATAGTCATTATATTTTTTCAATCAATTAAAAAATGATTATAAATATAATATAAATATAAATAGAATATATAAAGAATATATAAATATATAGAAAAATACATATAAAGAGCATAATATAAATACTATTATTATATAATATAAATACTATTATTATTTATTGTAATTATTTATTGTAATTGTAAACAACCTTTTTT	Algae	Plant
AGTCAAAAAAGTATCCACTTGATTTTCAATTATACCCTTTCTCTAAGATCATAAAAAGGATTTTATCTCGCTTTTTTAAGTAAAAAAGAGTTTTGAATCTTTTTTTTTATACAAATGTCTTTCTTATTTTTTTAATATTATCTATAATGCTATCTATTTTATATACATAAAATATTTTTATGTATTCAATTAAAAAATAAAGAGAGAATGATATTTTACATATATTTGTGTTTTGAGTTAGAGGGAATTTGAGTGTAAAATAAAATGGGGACCTATAAGATTCAGAGCAGAGGAGTATTT	Algae	Plant
TGCTAGTCTCAAAGGTTTCGCTTTCTAGTACATTAGTCTATAAAAAAGGATATTTTATTAAAATATGTTAACCCTGAAAATCTTTGTTTATACTGTCGTAACTTTCTTTGTGTCTTTATTCATTTTTGGTTTTTTATCAAATGATCCAGGCCGTAACCCTAATCAACGCTAATTGTTATTCAAAATAAAATTAAACCAAAAAAAAGGAGTTAATTATTTTTTTTTGTTTAATTGTCATCACCGAAATAAAATAATTTCGGTTAATGGCAACATATCTTAATTTTCATAAGGAGATTTTTT	Algae	Plant
ATTTTTGAACTTAATAGAGTTCTTTCCGAATCAGTTTAAGCTTGGATTAGTATTAATAAATACTCCTTTTACTGTTATAGATATTGATAATTATCAACGATATGCACCTTTAGATAGACTACTCTACAGTATGCTAAAAAAAGGTGCATATATTGAAATAAGTCCTAGTGGCAAGGGACTTCATGTTTTTTTTTCAGGTCTTTGGCAGTATAAAAAAATAAAAGTGATAAACAAATTGTTATAGAAGGTTCTAATATAAAAACTAGCTGTGAGATATATAGTGGTAAGGATGTCCGATTT	Algae	Plant
TACTCAAAAGAATCGACGTAATACACCCAACCGTTTAATTTTAAAAAAATTTTGTTCGAACTGTCAGCAGCATACTATCTATAATGAAATTAAAAAATAAATAAATTTATGAAAAAAAATAATTCATGAATACTTCAAAACAACAATGATTCAATAGGATCTTTGTAACAATATTTCAACTAAACAAAAATTGTTACACTTTATTGATATACTGTGAAACTAAATAAAAAAATAGACTTTGATTTTTTTTTTATACATTTTATACATATATATCTATATAACTTCTGCAATTCAAGAATA	Algae	Plant
TTAACCGATAAGTTCTAGGTTCGAGTCCTAGGTAACCCAATATTTCCTTTTTGATTTGGCGTAGCCAGGTTCAATTTCAAAAAAAAGACTACAACTAAAGTTATTTTTATTCTTATGAATAAAAAAAAATTTCCTCATTTGCGGGAAATTTTCATATTAGAACTATTCTCGCGATATGTATTTTTGTCTATTTCTATAAAATATAATATCAAAGAATTTTCACGAATAGAAGCCGTATGCGATGAGAAATCGCACGTACGGATTTTGAGGGAAAGAGATAAATTTCTCTTTTACCAAACT	Algae	Plant
TGGTTTTTCTTTTTCAAAGAAAAAAAGAATAAAAAAAAAGAACTATTTTCTAAATCAATAAATTCATCAATAGACATAAAAAAATTTTTTAGAACATAATTCCAGGAATTTCTAATATATAAGGAATGAATTTTGAAAACAAAATTCATTTAATTTTTTAAAAAAGAATTCTATCTCTTTTGCAACACATAAATATTAAAATTGGCATCCATGTATATTCCAAGAATTCAAAATAAATCCTTTGTAAGATTCTAATATTACAATGTGTAATTCAACCATGTTACAAGGTTAGAATGGGTG	Algae	Plant
TGTAAAAATGAAAACAGAATACCTGATTCCTATTAATGAAAAAAGTAGAATCTCGTTTTTTTGCAATTATTTGAATCCTTTTTTCCTGAACTCTTCCGAACTTACTATTGTACCACAATTAAACTTCGGTAATGATAAAAAGATAGATTCTTTAGGTACACAGCTTTTCTATGGACTTGGAATACAGCTGAAATTACCAATTAATCAGATACCACCTTTGTCAATTGAATATACTATCAATAGTGGTCGAAAATTTTGCATTTACCTCCATATCTCCCATCAACAATAATTCTTTTTGAA	Algae	Plant
AATATTCTTAATATTAAGAATATCATTATATAATAAGCTAATTATAACAGAGTACTACTTAATTCTTATTTTTAATGTATTTAAATAAGATTGAATTTCGAAAATAGGCTAAATACATATTTAGTCTTTGCATTTTTATTTCAGTCCTACTCTATTATACTTATTAAATATTAGTATATATATACAATTAACTGTAAGAGATTTTTTAATACGAGTCATCATATGAATTTATATACAAATTAGTAGTACATCTAACAGTAATCTGATTCACATTATAAAAAGGAATTGATTGATTCAAAT	Algae	Plant
GCCCTTTTTATGGTTTTGGGTAAGTCATTGGTTTTCTCACTTGCACAATGAGAGTAACCTATTTAGCGGTTACATTCTGTGTAGGCATATCCAAGAAGGACATATTGCGCCTTCCTGGGTTTCATACCCCGACTTGAATTTTCCGTTTTTAGGATCTGTTGTTCCGTCGAATATGAAAAAAGGGATTGATTTGACAAAATAAGAAGATATGTTATGTTAGTCATTAACAAGAATTCTTTTGAGTTCATGAATAATCTTTCAAAGATTCGGAGAATTTATATTTTTTTATTATTTTCTAAT	Algae	Plant
AAGATAGGACAATTCGGTCCTAAAAATAACTTAGAAAAATATGGAGAAGCAATTTAAGATGAATAATGAAACATTTTTCATACTAATACGCTCTCCATATACTGCTATACTTTAGAAGAATTTTTATTTTTTTATTTTGTAACATCCTGTAAAGTTTATTCCGTTCTTTTTTTGTCCCATTTACTCTCTGATAATGATACAAATGTCAGGTTAATAATAGTTTTTTTATTCTGTATCTTTCATTTTATATCAAAGTATTTTATATACGTATTATTATGTTCAATTAATAAAGAAAAGCTC	Algae	Plant
ATATCTTCAAAACTCCTGCCCAAGAGCATATCTTCATATAATAATAAAAGAACATGTTCGTCTAATGCACAATTAGATAAAGAAGTTACAGGTAAAGTGATTTGTTTTTTTGTTTCACACATTGTTATATCAATATCTCCCTAACCATTGTGATAAAAAATAAAGATACCTATGAGTCCATCATATGATAAAGAATAATAGACTTATCAACGATCAAATGTTATACAATCTATACTATATTAATTAACTAATATAATATTATTTTTTTCAGATTCATACAAGAGATTACTTCATTTTATA	Algae	Plant
ATGGTCCCTTGGGATGGATGTAAGGCGGGTCAAATTGCATCTTCTCCTCGTACAGAAGATTGCATAGGGTGTAAGCGTTGTGAAACAGCATGCCCTACAGATTTTTTAAGTGTAAGAGTGTATTTGGGTGCTGAGACAACTCGTAGTATGGGCTTAGCTTATTAAGGATTTCCAATCAATAATAAGCAAAAAGATATGTAGTGCTAACATTAGTGACTTAGCACTACATTTTTTGATAAATTGGGATGATAAGTCTAAGATATTTAATGTCATTCCTGGATTCTGGGAGGTAATAATTAT	Algae	Plant
TCTGAGGTATTATATGATAGAAAGTGGAAAGACGCGGGGTAGAGCAGTCTGGTAGCTCGTCGGGCTCATAACCCGAAGGTCAATGGTTCAAATCCATTTCCCGCTATTTGAATTTGTATGGATAACTGTTAGATAGATCATAATGATGTGGGAATCATATATTTACTATTTAGAACATATTTCTAGCTCTTTTATGTACTAAAAACAAAACCATATTAATAGATTGTTATATTTCTATTCTAATATTGTGTTATATTTGTAATTAATGTTTTATATTTTAGATAGGGTCAATACAAGTTA	Algae	Plant
GCAGTATATCAACAAGGGGACGAAATATAGCATAAGCCTCAGGTAACTTTGATAAGACTAGGGTTAATTCCATAAATTTTACCTCATATAATGTTTAGATTGTTCTGCTTATATTAATTTACATAAAAGAAGATTGTTTCTCCCGATTTCTTCTTAAATTTTCATATAAAAGTAATTAATATCTTAGTACTATTTTTTACTATCTGTAAGATAAAGATACAAATATATTCAAAGTGATCAAAAAACTTGTACAATATGTGAATATTTAGTAATATCAATTTAAATCATGTTGGGGGATAT	Algae	Plant
GGAAGTAAATTTTGAAAAGAGATTGAGGAAATTTATCTTCAAATACAAAAGTTTCTCGAAGAATAATTTCATTTCTTTGGAAGCTGAGAACATATTTCATTGTCTTCCCAAATAAATCATCTTTAACATTGATTCTTAAAGGGTGTAAGCTTCAATAGAACATAGTCCTTTATTTTAGGTCAAGGTAGTATCCTTTAATTCCCTACCATATTCGAGGTATTCTGTGTACCGGTTCGGATACCCTTTTCAACCAGGTTCAAAACTTACTAAAAATACAAATTTATTCATTTTCAAAATTAC	Algae	Plant
TGACAGCCTTCTTGATCGATGAGACGTATGCGCGGAAAAGGAATCCGCTCATTAATAACAGGAAGATCACTATGTTTTTTCTTGGAATGTCTATTTTTTTCCAGCACTATATCTAAGGTTTATTAATTTCTTTAATTTTTAAAATATTGTTAAATATCTAAGATTTATTATAACATTACATACGATATAATAACATTAGCAATAACTAACTATAGAGAATTAATATTAATCCAATATGGGTTATTCAATCTCTAGACTTTATATAACTTATATCCATTTACTTTGTGATCCAGCTAAATT	Algae	Plant
AGAAAATAGAAATAATATTCATAACTTTAATGAACATATTGTATATAATAACTATGTAGCAGATTTTAAATTTTATATACCTATTAAATATATTAATATTAAATATATAAAAAAAAAATCCAAACATCTCCATATTTTTTATCTAAAATAATTGAATGGTTAAAAATACAAAATATTAGCGAACATTGTACAGTATCTAGTAACTCATTTTTTCTAGAAACTAGAGAAAGTGTATCCTACAGTTATAAAATATATACTTTGATATGTTCTTTGTGTTTTTATGGAATTGAATGGTTGAAT	Algae	Plant
GTTACTTAGTAAACCTTTAGTAAATGTTGAAGTACTCACGGGAGTTGATAAGTTTCCTACAAAGGGATCATTGTTATATGATTGAATGAAATCTGACATAATTCTTTTCTCCAGAAGTAATAAATAATAAATTAGATACTTAATGCATTTATATTAAATGCCGTATATTTCTATTTAATAATTAGTATTATTTTAATAATAACTAATTATATTCTATAATAATCTTATTATTATATTTGATTCTAATTATATTAATAAATATATATATCCTGATTAATAAATCATACGAGGAGTTCTATC	Algae	Plant
TATTATTTTTTTATTTATTATGTATTATTTATTATAATTTTGATTATAATTCTCGAAACTTTTATTTGTTTATCATATCAATAAACTCAAATAGAATCCAAAAATTTCAATCTAACTACACTAATATAATCAATTATATACTAATATAATCAATTACATATATCAATTATATATAATATATAATTATATATAATATAAAATATACTATATATAATATAAAATATACAATATATATATATATAATAATCATTTCTTTTATTTTCATTTCTTTTATTTATTCTTTTTTTGAAAGGAGGAATT	Algae	Plant
AAAGTCTGCTTGAATTAATTATAGTTGTTCTAGTGCTACATTTGAAAGGAAATAAGATTTTATTATTGATATTTCTATTTTTTAGATAAACAATATCTGTTTATATATCAACTGTTTATATATCAACTTTATTTATAATATCTATAATATATCTACATCTACAATATATTTATACATTACAATATTTGATATTTGAAAAATAATAGTTATAAAAATAATATGTTCTAATAAAAATCTTCTTTATCCTTATTATTTCTGGCAAATTTTTCTTTTGCCTCGTCTAAAGAGAGGAGAATCTCG	Algae	Plant
AAAAAAGATAACAATTTTTTGGATATCAAATTTATAATCTTTATCAATCAGTAAATAAAGTAAAAACACTCAAACTTTAGTTTATATAAAAAATAGATTGAATTAGTTGCATGATATATTCAAAAATATGTATAATAAAATATAGAAAAAAATATAGAAAAAGAGAAACCAAAAAGTTCTCCTTTCAACTTTACTGTGTTGAAGATAGTTTTTAAAATTTATCTATACATAGTTTGTTTAATCGAGCAGACCTTATCCTTGTAAAATATACGAATTCGACTTATAAGGAGGAAGGAAATT	Algae	Plant
ATTCATTATGATAAAATTGATAAAATACGGGGTATGAATATTTCAATAGTAACTAGCTGCAATACAGATACGGAAGCTTTACCTTTTTTGACTTCATTAGGTGTACCTTTCGATTCTCAAGATTCATTGTCAATATAAGAAAGTCAAATCATAAATTTGAATTCGATTTGATTAGACAATCTATTTCTATTTATTATTTTTGATTTATTACATTTATTTCAAAATGCATTTTAATAGAGAAATGAACAATATAAAATTAAACAACATAAAAAAATAAGTAAAAAAAGAAGAGGAGCTAAT	Algae	Plant
CAATTAACATATTATAATAAAAATGAATGTATCATAATAATTAAAATTATTAATTAAATTTATTATAATTAATATATACATATTAATACATTAAATACATACATATTTTAATATATGATTTTGTAATATATATTATACAAATATATATTGTACAATACACATATTGTAATACACATATTAGTAGTATTAATTGATTTGCCTGGCACTAATTACATTAATTCAAAAAAATATATATATTTCTCAAAAATGACATTTTATTCCATCAATTGAATGTCATTTATTTTTTTTTACTGGTGAAAA	Algae	Plant
TTGTGTAAATGACACGTTCTTTAAAAAAAGGTCCTTTTATCGCAAATCATTTATTGAAAAAAGTTCAAGTTCTTAACTTAGAAGCACAAAAAAAAGTCATTCTGACATGGTCTCGAGGATCTACAATAATTCCTAGCATGATAGGACATACGATTGCTATACATAATGGACGAGAGCATATACCTATTTTTATTACCGACCAAATGATAGGCCATAAATTAGGCGAATTCGCATATACCCGTACTTTTCGAGGTCATGCCAAAAATGATAAAAAATCTCGCCGCTAATTAGAGGTATAAA	Algae	Plant
TAAGTAAAAACAGATCAACACAATGGAATGATTTTGAATATCAATTTATTAGTAAAAAATCCTCACCTACTTTTAAAATTCCTAAACAAGAACATTATGTTAGATTAGAAGCATCTAAAGGAGAATTAGGGATATTTTTAATTGGAGATGATCATATCTTCCCATGGCGTTGGAAAATTCGTCCCCCAGGATTTATAAATTTACAAGTGCTTCCTGGACTTGTGAATGGAATGAGATTAGCAGATATTATGACAATTTTAGGTAGTATTGATATAATCATGGGGGAGGTAGATAGATAAT	Algae	Plant
CATGCCTATGTATGGGTCAGATTTGATGGTCTAGTCTCTGATAATTCTGGAAATACCCCAATTAAAACTATTAATTTGCCTGATGATACTGTTTTGAAAATTTTTCTCAATAGAAAAATTAAGGAAAATAAAAAAGGAGAATGTGTAGTGCAGTATATTCGCACTACTTTAGGACGTGTAATTTTTAATAAAGCTGTAAGAGACTCATTATTGACCTAGTCCTTACATTAGTCTGATTGATTTTTTTATTTCATTGAAGATTAAAAGTAAATTTTTGGGAGACAATTGATGGAAAATCAC	Algae	Plant
AATTGTTAAAGGAAAACCTATTCCTAAGCCCGGAACACCGGAATCTTTTAAGGTATTGATTCGTGAATTACAATCTTTGGGATTGGATATTGCAGCACATAAAATACATCTAAATAAAACCGGAGTGAATAACGGTCAGGAAGTTGATTTGATGTTAAGCAATAAAAACACTTCTATTCCGATTCGCCCAAAATATGAACCAATTACTTCTGATGAGGTTGAAAAAAAAACTAATATATAGTCAAAAATATGGTGGTGTTTGTTTGATTTATTACTAAATTTATCCCAATAGAATACTTT	Algae	Plant
AGAAATTTTCCAATCTGAATCGAAGTCTTTAAATTTTCTTCCTAATAATTCTGTATTAATTAATCTGAATCTTTGTATTGTTAATTCTATTGTCTATAATTCGGTATTAGAATTTGAATCTGCAAAAAAAAGGTTATATTCACATACTCATTTTTCATTGTTGGCTTCAAATAGATTCAATAATGCGTATTAAATAAATTTATTTTTTCTTTATACATAATTCAACTTTTTAATATTACCTTGCTATTATAAATCATATTTATCCACTTATATCTTTATTATTTTTCCAACGGAGATTCT	Algae	Plant
TTACTAGACTTATACCATTACTGAATAATTATTCAGTAATGGTATTTTTCATATATTTGTTAATTAAAAAACAATTTTTATCTTAATATACTTTATTCATGTATAATATTAAGGTAGTTTGTTATTTATAAACACTATATTAAGACTCTACTACTTGGTGCTTCTTTTTTGTTATCATCTGTGTTGATATCTTTCAGTACTATCGATTAAAACTAAAAATATTCTTTTGTAGATCTGCTTGATACCTGCTTCGTTACACGAAGTCTATCAGATCAAAACTATTTTTTTGGAGATTGAAAA	Algae	Plant
CTTCAATAGCGAACATAATTTATATAACCATATTTGAAGGGATAGAAAGCGTATTGTTAATTCTATTCTGCCAGTAGTAATCAGGATGACCCATTTACATGAATCGCCTGTACAGATTCCTGAAATTCTGCCTTTAAGCTGGAAAAACCAGACGGTTTTTTTCCAGTTTTAGAAGGAAGAAATACTTTCTTACCTTAATCGTAGTAGCCCTGTAGTTGTTGTACAGTCAGACTATCAGAGATGTCTTTATAGATAAGAAATTTGAATCGTTTATAAACAAAATTAAAACCGAGTATTGTC	Algae	Plant
GCAAAATCCTGTAAGAATTCAATTTCTAATAGCCTTCTTCTTTTCTGTAGTATTGACTCAAACCTTTTTAGTTCTTAAGAAAAAGCAATTTGAGAAGGTTCAGGCATCTCAGATGAATCTTTAAAAACAACTGGAGAGATGCCCATGCGTAATGAGCATCTCTCTGGTATTTTGAAACATCAAATACATATACAGTGAATATAAAGCTATCTTACAAAATTAGCTTAGATCCTTCTGCTAACTGTCTTTTCTGCTAATATTTTTTGTAGATAGGAAACCACAATAATGGAGTAGCTTATT	Algae	Plant
CTCTGAGCAACTGTAAATCTATTTATTGTTATCGTAACTGTAAGCCAGCAGATCTGTCTCTTTCTCTGGGATTTTTTTACATTTCTTTATTAAAGTTTCGTGGGAAAAACTTATGGCTACTGATTCGTGTATCACTTTAAATATGTATGATTGTATTATGAATAATCCATAAAGTCTGCTTTTTGCTGTATACTTGGTAGGATAAGTTATAATTATTTTATTATACTTTCTTACCAATTGTTTTTAGTTGCTAATAAAAAAATATACTAATTTCTTGATCCTCAAAAGGAGAGAATCCCT	Algae	Plant
CCTCGAATTTTTTATCTTTGGACCTAGAAATGTTTGTTTCTCATTCTATAATTTATAATTCTCATAAATACAATACACAGACATCAAAGAATATTTATTTTACTTTCCGATCTTCTTTATTGTCTTCTTCTAGAATTGGTTGAAAAAATAAATATTATTAGTTTAATTTAAATGTTTTTTATGTTATGTATTTTTTTCTTTTGAAAGTAGATTCAATCGTATAATTTTAAACTTATTTTAAAAATATAATAAAATTTCTTATTATTTGTATATTCATATCTTTTTGCTGAGGAAAAATTG	Algae	Plant
CCCAAATTTGTTACATTGGTCATTATTGATGAACCAGAAGATCCATTTCGATTTGGTTTCAATACAGCAGTCGATGTCACACAAACGCTGATTTCCGAAATGATTGTGCAAGAACAAGATCCACCTTCATATCCTACTGTTTCTTTATTTGAGCGAAATATGTAATAGAGTTATATACAGATTGAATAGATGATTGGCAGCGTAGCGTCTAGGTTCTATGGAAATCATAGGTTATAATATTTAGTAACAAGCCCAAAAAAGCTTGGGAGATCACTTACAAAATCAATAAATTCACCTACT	Algae	Plant
ACTCGACTCGAACAGTTTCATGTTATACTAAATCAAGAATCTCAAATTCGTAAGACAACATGGTCTAGCTAGAAATAGTTTCACGACTTAACTAGGAATGATTGATAGACTCGCATGAAAATCTCCGCGAAATTATTTGCACAAATTTCTCACTAGACACTTATTCCTAGATCCATCATCAAGGTCCAACCATATAGATTCGCTAGTGATGAATCATCTTGGCTCAAGAGTCAGAACGAAGAAGTGGTAGAGTAACTGAGTCCTTAGTTTCTATATGAAATAGAATTCGTCTAAGAGTGC	Algae	Plant
CTAGTTCGATGCCACCCGTCGCCCCGAGTGATTGCAAACTACGTTCAATGCAAATCGCTGATGCGCTTTCAAACCACACTACGCTTGCTATTCAATCTATCGCCTCTTTTCACCATGGCTCCTACTTGGTTGTCTTGGCGAGATAATATATATAAAATATTCGATGACTTTTGATTGTATTAGGAGTACTATACGACTCTCTTCCGATGCTTTAAACTCCATCCATGGGACACGGTATATTGTAGGCACGTCCCATGCTACAACTAATTACAATTGCCATTCATTGAACCTACCTGACCT	Algae	Plant
CATTGCTTTGTTTTAATTTGAGCTGACGCTGTTCTTCAATCCATGCAAGAACTGACATAGGAGTCCTCCTACTTATTTTTCAAACGATTTTTTCTTCATCATACTCTACCTACGGTTCTCGACGCAAATGGTCTACCGCGACTTAATTTCTAGAGTACGTATTTGTATATGCGAATCACACCTCGGTCCATAATTCTCGAGCCAAATCATAGAAATTCTCACTTGTTCCCCTATTGCCTAGGAAGATCTCTTATAATGAATTTACATCGAAGAAACGTGCGCATAAAGACTCTTTTCTCC	Algae	Plant
GTTTGAACCTCTAAGAAAGCAATTTCAAGCAGATATGGAGAGGTTCGCACAATTCCACAAGTATTGTGTAGATTTGTAATGTTGTGTGGAAAGGAGTCAAATATTGTTGTTTGGCTCCTTTCTCGATTATTCTTCAAATGATTGCCAACAAAATTTGTAGATAGAAAACAAGAGAAAATCAAGCACCTCTAAATTGATCAACACCTATTTGACTTATGATGAAATTTTTGGTACAATGAATTTGTCTTGAGTGGATATGAACGGTGTATAATGAAAAAGTCATTTATTCCATAGTCAAAT	Algae	Plant
CACAGTGGTTCTGTTAATTTCTCTCACACTTCTTCTAGCAATTAACTGGATTCAAGCTTCGAATCGGAAATTTCTTGGCTAAATTTCAATTCCTTTGGATGAATTCTAGGAATTTCTGGGTAAGATGTTAGTAACTTCTTTCTAATAGCTAGACGCTTCGATCTTTGATCGAATTGCCAGAGATTATTCAGACTGCAGTTGAAGCATTTGTTTGTACTATCAAGATACCAGTATAGGTGATCTATTCTTCTTCAATGATTATGTAACAAAATTATTCTTTAACTCATAGGAGTGAGCAGT	Algae	Plant
AAAATATATAATCATGGCATATTTCTTCTTATATACTTCTACTATGAAATGTATAAGAAATTGATAATGATAAATAAAAAATAACAACATCCTATCCATGTTTCGTTTTTTGGCAAGAATTTCTGTTATTTCAAAAAGCCATATTTGCTTTTATTAAAGAAATACGGCTTCCAGAATAATTATTCAAATAAAAAATTTTGGAATAGATTTAGGGGCTACGCCCTTTTGTATTAGGTCATAAAAAAACCTATGGTGACAAAGTAAAAAATTGTTTTTATCTCCAAAGAAGGAGGATATTCC	Algae	Plant
ATCCTACCCAATCAGAAGAAACCTATTCTATGGTTACTGCAAACCGTTTTTGGTCTCAAATATTTGGAGTTGCATTTTCTAACAAACGCTGGTTACACTTTTTTATGTTATTTGTACCAGTCACAGGTCTTTGGATGAGTGCTATTGGTGTCATTGGTTTAGCAGTTAACTTAAGAGCTTATGATTTTGTATCTCAAGAAATTCGTGCAGCAGAAGATCCAGAATTTGAAACCTTTTACACTAAGAATCATCTTTTGAACGAGGGCATCCGTGCGTGGATGGCTGCTCAGGATCAGCCAC	Algae	Plant
AGATTCCCAGAAAGCCCTATGAGTTTTTAATGTTAAAGAAATAAGATTCTTATCCTTATTATTCAATAATTGTCTCTTCATCCGTTAAGCAAGGATTACTCAAAAAAACGTTACATTCGACTAAGATTTACCCGTTGAGAAGAAAATTTATTTATCTTTGAGAATTGTCTACAGAAAGAGATTGCTTTCAAAATTAACTTAGCAATCAAAATACTATATACTTTTAAAATCTTAATTTAACCAGATTGGATAGAACATTCTTATATTATATATCATGATTTTTACAGTGGAGCGAATCTC	Algae	Plant
TAGGATGGGGAAAGATGGCGAAGGGTGATAAAATCCACGCCCCTTTTTTTTATTTAAAGCTATATTGTAATTTGAAACAAATCTTGACAAATCATAATGGAAATCAATATTTTCTTATATTATTGTTATATAAGAAACTGAAATTGTCTTATCTTAAATTACATAATGTTTCTATGATTTAATAGATCATTGTAGATTTATTTATTTTTTTCGATAAGAGAAAAAAATAAAACTATTTTGATAGAATACCAATGATGAAATACAATATGAAGTATAAAGAATCAACAGGAGTATAAAAAT	Algae	Plant
ACAGACAGATTGATTCAATAAATAAATTCCCTCAATATTATTCCCCTGAATAAACAAACGCCCACAGGGCGTTCGGGGATCATCAACCTGCTTCCGTATATAGGGAGGAGCACTTCGCGGTCCCCATAATATTATCATTATACCTTATTGGCATTAAAGAATAATTCAAGCAAGTACTATAAAGCCATATTCTTTTAAAAAAAATGGTTGTGCGTGTTGCTCTATATGTCTAGAAGCTATAGGAAATAAAACTAAACAGGGGATCATAAACTCGTATTCCCAAAGGGATAGAATCATATT	Algae	Plant
ATCAAGCCCTTCTAGAGGAAAGGGCTTGCCTTATTAAAATTTGCGATTTTAAAATCGTTGTAAAAAAAAATTTTTTGACGTGTTTTTTTTAATTTTCACTTGTAAATTTTCCATATCAAATATCAATTTAACCATTAACACTGAAAAGAATTCAGAAAGAAAAATACTTAGCAGAAATTTTAAAAGTTAGTTTTTAAATTTATGTAGTAACATATACAGTATGAATAGTAGTTTCAACTAATAGAACAAAAAAAAATGAAATAAGATTCAATATAAAATAAGAAGAAGTGGAGGATCTTT	Algae	Plant
TTACTTCTCCATGAAATGGAGGATTACTTCTCCATGAAATGGAGGATTACTTCTCCATGAAATGGAGGATTACTTCTCCATGAAATGGAGGATTACTTCTCCATGAAATGGAGGATTACTTCTCCATGAAATGGAGGATTACTTCTCCATGAAATGGAGGATTACTTCTCCATGAAATGGAGGATTACTTCTCCATGAAATGGAGGATTACTTCTCCATGAAATGGAGGATTACTTCTCCATGAAATGGAGGATTTTTGATGAAATCTCTGACCCGTTACCAAATTGATTAAATTTTTTT	Algae	Plant
AAGTTTAAGCCTGTATTGCGTGCAGCAAACCAGAGCGGGTGAATTCGAAATCATCTTTTTCTTAATTTCAAGTTGACTTTGACTGGGGATAGTGTTTTGCATTCTGGCTCTATATATTGCGTATGCCCAAAGAAGAAAAGAAGGGAACTTCTATGAGATCCTTATAGGTTGACGCATTCAAAAAAAAAATCAATAGTGCATAAAGAAAACCTAAAGATTTTCTGGGGGATTGATCTCGCTTCGATCGATCAATCTACTTAAGTACTATAAAAAGATAAAAATTTTAGGAAGTGATAAATT	Algae	Plant
CTTTCACACTTTGGCTGAATAGCTACCCATAGAAGTGTCTCTCAGACATACAACGGACCCGGTCTTCTTTGCAGGTGTTCGACGTACTTCGTAGAACAAAGTATTTTGTTTTTATTTTTTAGAGATAGGAGTTTTCTACGTTTTTAAGAAAATTATTAAAAAAAAATTTATCTATATCCAAAATCAAATGCAAATATTTTCAAAGAAATCCATTTTTTAAAGGGTATCTATTCTAACAATCAATTATTAGATACCCTTTCTTCCATATTATTATTTCATTACGAAGGATACTATAAGGTT	Algae	Plant
TCGTAAAACTTATAAAGTCAACACCCTTACAAAAAAAGGATATTAGATAATTAGTTTTACTGTGTAAAACCAAAAGCAAACTTTGACAAGACTCTGGAACAATGTGACAGTTCTATAACAAACTTATAATTGTTTAATTATTGTTTACTGTGAACAATGAAAAGAAACGGTCTTTATTTGCGTAATCTTTTATTTTTTAGGGCGAAAATAAAATCCCTATACCCAAATCAGGGGTTTTTTTTTCGCAATCGGATGCTTCGCACGAAGAGACAAAAGTCAAGATAGGGAGTTTATCTACCA	Algae	Plant
AAGAGATAGTTAGTTCTTTAATTGGAATTAAAAATTGCCTTTTTGGTCCGTTAAGTAACGGAAATAGAAAAATTCTATACAAATTTTTAGGACGATCAAAAAATAAAAAATTTAAACAATTCTAATGGATTCTATTAAAGTATTTTTAGAATAAAAACAATTAGACTACTCTTGTCGTATTATTTTTTCTCTTATTTTTATTTTAGAATAGTAAAATAAGATTAGAAAAAGAAAAGCTAAAAAAGCTCTTTTTTCATTATTTGGTCGAATCTGCTTCATTTTACATTATAAATATTTCAT	Algae	Plant
TATACCGCGTCGAACGCTAATTCAGTTAAAAGAAGGGGTATACCGTATACACTAGCTACGCTTTGCTCTTCATAAATAGAAACTTTTTTATTCTTTTAACTGAATTCGACGTCAAGAATAGCTAAGTATACATATAAAAAAAGAAGAATCGCTAAGACTCATTAAATTAAATACTAGTGTATGCGGTATACCGCGAAGAATCGCTAGAGCATATTGCTAATAACAACTAATTAAGTTTGAAATTAACAATTACTAGTCTATCCCCTCTCTAATAAAAATTTTTTATGAAAACTATGCTTT	Algae	Plant
TTATATCCGATCAGAAGAAATAATAAATTTATTGGCCAAAATGAATTTGAAGAATGTGAGACGTGAGCCTGACCCTTCCTATAAATTATGGGTCGACCAATTCACAGAATTTTAGCTTTGACCTTGTCATTCGACATTCTACCCATATTTTTAATAAAAATATGGGTAGAATGTCGAATTGATAAAAACGGAGAATATGGTAAGGTACCAAAAAAAAGAGGGTAACCCAAAATAAATCAAGTACCGTTGAAAATCATTATCAAATATTAACTACATTTTATTTTTTCAAAATTCTTTTAT	Algae	Plant
TAAAATATATATATCTATATATAGAAAGAAAAAACTAATTCTTTCTTATTTGAATTTTCTAAGTGTCACTAAGCATCTCATTGATATAATTCGAGTTTTAGCTGCCCCCTTTTACTAACTTCTTAATTCCCCTCCGGGACAAGTAGGTAAAAACTAAAGAAAACACTTCTGCCTTTCTACCCTCTTGGTTAGTAAAGGCTACTATGGGCTTTGCCCATAGTAAGCCTAGTGGCTTAGCCACTAGGCTTAGTAACTAAATATAAAAATTTCATCGGACAGATTATTCTAGGATCGTCAAAT	Algae	Plant
ACATATGAATAGAATAATAGAAAAGTTTATTATTTATGTCAAACGTGCTTGTATGACATACATATTTCATGGAAAACCCTAACGGGTCAGAATAAAATGTATTTCATTGCTAACATGTTTGACTTGATAATTTGATTCATGCATGTAGATATTTTTCACATCGATTTAATGACATATATATTTATATATTATGTATAATCGAGAAATTTATTTGATGTGCATATAAGACGCCGAATATACTCCAATTCCTTTGTTACTTAAATAAGTTAAAAATCTTGTTTATATATAATTTTAATCAAC	Algae	Plant
TAAAAACCCCAGAATCCCTGAAGAAATTACGGTGTAACTACAAAAGATACCTGTCGCCAAATAACTGCCTATTTGAAAAAAAGAAGATAAGAGGAACACCTTTTTTTTACTGGCTGCTTAATAGTCTGCTAGAATGGAAGGATCCCAGTTATCAAATTGGACTCCTAAACGGGTGCGAAGATAATTATGGTATACTGGTGTTGCTTGAAATAAAATAGAAAAAGCAAAAAAATATAAAAGTATTTACTGTTGAAAAAAATAACGTCTAGATGAATTGTTTGAATATTTGGAGATATCGCT	Algae	Plant
TTGAATATATACATTCGCAAGGCCATTTATTTATAATGTAAGTGCCCGATTTTCGTTTCGGCGAAAAGACAGTAAGTCGTAACAAAGGTTTATACACGGGGGCAATCCGCAGGAAACCAAATTTGATACGAGAAACATGAAGAATTCACGTAGTGAATACATAAGTTTACGAGAAACATGAAGAATTCACGTAGTGAATACATAAGTTTACGAGAAACATGAAGACTTCACGTAATGAATACTTGATTTTACGACTGTTATCAAAAAGTAGGATCCTCAGAGACTATACGTGGAGATTCT	Algae	Plant
TTTGGCTTTTTCCCATTTGTCTTTCTTTTTTCTTTCATTTTTCGTACATAAAACTTGTCTACTATAAAAAATGAATTCAAAGAAACTCCACATACAATCTTTATTGGAACGACGAAAAAAGATTTTACAACAGAATAAAAAATTCCAAGAAGTTTTTATACTGTTTTACGATCAAGAGATTTTTGATTATGAGAATGCAACAGAGTTGAAACAGCATGAATCGGTATTTGTGTCTGTCATAGAATTAGGTGAAAAGGAAATTCAACAAATTGAAATTTCTTTGACTGAAATCTATTCAGA	Algae	Plant
GGAAATTGTTACACAGCGTTATTGGAGGCTTTTTATTCATTTTTAAATAGTTTTATCTTCATGTATTCATTCAAATATTACAATTTGAAATAGTTTAAGTTTTTAGTTAGACTTTAACTTACCACGCGGCGATTGACCCAGTTTTTTCGTCTCAAGGACTGGGGAAGATCAGGAGTAAACATGGGAAAAAGACAAAGCTCCGCTTTGTCTTTTTCCCATGTTTACTCCTGATCTTCTTTTGTATTCAAAAAATTGTATTGAATGCTATATTCATCAGAATACTTACACCTATAATTTATT	Algae	Plant
CTCTATTGACCAGAATTCGATAAACAATCGGCGATTCTTTAGGCCAAAGGCCCGTCAATGTCTAATCCCTTCACCGACGTATATCCACTCTAACATTTATAAATAGACTGTTTTTATCTTCTTATTATAGACCCCTTTTGGGGGTTATATTGATCAATCGGAGTGATTGAAGAGAATCGACGAAGTCGATTCTCTAAGTCACAAAGACCGTTTCGAGTCCGATCCCCTTTTCCCCGAAGGGGAAAAGGGGAGAGGAAGATTCCTAACATTAAGATTTACTTTCTTATCTATTTTTATTAT	Algae	Plant
ATATAGATAGGATCGAGACGCCTCGATTCTCTATTTTTACAATTGAATGTATCAAGAGATGTAATTAAGACAATGAAATTCGATTGAATTCGATCGAGTGATTTCGTCTAAGGTCGCCCGGCCTTCTACCCGCCCACCCCGCTTGCGGAGTCTTCCGTGGGCGGATCGCTTACCGGGGCTTCGCCCTGAAGAGAATCGAGTTATAGAGAATCGACGAAGTCGATTCTCTTCAGGGCTTACCGGGGCTTCGCCCCATAAGCCCCGGTAAGTCGATTCTCTATAACCGATCCTTCCGGCGGA	Algae	Plant
CTTTTAATAAAATATATATAAAGTTGAAGACATAGTCTGAACTTTAGGGAAACCTAAAGAAAATTAGAGATAAAGAGCTCTAATCAAAAACAATATTATGCTACTTTTTTCAGTTTTTTGTTTTTCTGTTTATTGTCTTACTTAATAATTATTGGCCAGTTCGACGTTTTCTTATTTTAAGCACTTTTTATGGTAGAAAGTTAAATGTAACAAATGGTTTTTTTGCCTCCTCTTCTTATCTAGTGGAGGCGTTTTTAAAAAGGGGATTCCTTTATCACCGGAGGAGATGATAGAGCAAAC	Algae	Plant
ATATATTTGATGAAATATCATATATTGATTTCATCAAATATATATATATATCTTTTTAACTTAAATATAAATTTATTCATTAAAATTATTTAAAAGTAAATACCGTATAAACTATTCACTTTATTATTGATATAATAATTTAAATAGATATACATATTTGTTTGTCATTCATTAATCTTCCATTGTTTGGAATTTTTATTGAATATTATTAGGAAAGTAAAGATTTTTTCTTTGATCATTCAGGATTAAAAATCCCAAGAGATAGACAATTTTTGATTCAAAAAGGCGATTGTTCTTTTG	Algae	Plant
AATGTATTTCTAAAAATTCTGAAAATCTTGATAGAATATCATTTTACTTCAAGATCTTTTTAAAAATTGTTTTCTTAGACACAATTCAAATCTTATTAAGTGTGTTCTTAACTGATAGTATTGAATTGTGTTCCTCTTCTTTAATTCCTTCTTTGATTCGTTCTTTGATTCATTCTTTTCCGTTTGAATTTGTTTATCACTCCGCAAAGGCTTCATTAGTATTGACTCCTTCTTCAGCTTATTGCTATGTGAAAGTGGATCTGATACCAATGAATATGGAATTGGCAAGTGAAGAAGCAG	Algae	Plant
TAACCAACCGGACTGGCTAAAGCAAGATATTGCGATTATATCAATAAAAGGAGCTAGGAACCCTTTAAAAATTTAAGGTTCTCCATATATGGCCAGGAGAGGCCCGAAACTAAGCTATCTTGCTTAGAGTGCGGGACAGTCCGTATGAGTATATTTATATTTATTTACCTAGCTGGGAGTAGTAACCGGTGTTAGAGAGTAATTGATTAATAGTACGACTTTTTTTTTATTCTCCTTTTTTCCCGCTTTCCGGAAAGCGGGAAAAAAGGAGAATAAAAAAAAAAAAAACAGTTCAAACGG	Algae	Plant
TTAGAATCCTCTGACAAGTATACGAACGAGCGATAGCGAGTTTGATTGAATGAAGTGAAATGGCAGAGATTCATACGTGATGCTGGATCTACGAGATGCTCCGAACGTACATACCTTGACCCCAACTATCTTGTATCAATTTTTATTTTTGATTGAAGATACTCGTTGTACCAAACTTTTGCTTAATCTAAAGAATAAAAAAATTTGATAATAGTTTTTTATTTACTATTTATAATTTCACAGCCCAGAGAAGAATTTTTTCAATTAAATAATTTATTTATAATAAAATACAAATTTTTT	Algae	Plant
TGTTACATTTTAATTTGGCTATTTATATTTGTATTGTAAGATAGCTCCTTATCTCCGAAGATAAAAAGCGAGCATCATAGAGTACATTATTATGAGGTAAATTACATCGTAGTTTCATTGAAGATAAAAGAACAAAAGAACAAGCGATAGCGAGTTAGAGCTTCTCGCAGAAGCTTGAACATCAAACATAAAAAGCTTAAAAATTAAAATAAGCTCCTGTTTATGCTTCTGTTGTTCATTTTTATTTGCTAATATTAAGAATAATAAAAAAATAGGGTACTACCCATCTTTTTGTTTTTT	Algae	Plant
AAGATAAAGTGATAGTTATGAGAACATTAAGATAGGAAAGGTTTATTTTTTTCTTGATGAAGCGACAACGAAGAATGTTGCAATTCCATAAATGAAATTGTCGTAGTACGGGGAGGAGCCGTATGATGGATGAAAAACTGTCTTGTACAATTATGGGAGAACAACTCCTCTGTGTTTTATTCATAAGGTATGACAGACGTCCGACTCCGATTATATTAATAAGATAATCAATAAATAAAAAATAATAAAAATATGCTCTTACCTAAGAGAACTAAGTACCGTAAATCATTTCGTGGATGA	Algae	Plant
TCAAAATCAAAAGAGCCCATCTGCATGTCCACCCTGAAAAATGTAAATGTTTAAAATTTTTCTTGTTTCTGGTGACGGGAGGAACCACCACATGGTTTTTTCGAAAAGCTGTCGTTCAGAAAATCTCTGAAAATTAGAAAACTTGATTATAAGTTATAGTCCTAAGTATATCCGTCTACGATTCTTTTTATTCAAAGGCGATAGGTTTTCGCTTGCGAAAACCTATCGCCTTTGAATAAAAAGAATAAATACCGAAGACCCCTCTACCGATTCCACATGAATGGGATCGGTAGAGGGGTA	Algae	Plant
AACTTTTATTCTAAATTTTTCTTACTTAAAATCCCTTCTCAAAATAATTTTGTCTTACCATCTCACCAAATACAAAGTAGTAGACGAGCAAAATCTTATTCTTTAACAAAGCGAGCAGCGCGACCGTATTTTTCCTCAAAAACTTTTTACCAAAAATCCAATTGGCAGCAGTATTTGAATAGACAATTGAATTTTCAAAAGAAATTAAAAAAGGGAAATAAATACTTTCCAATAGCAATAGAAAGTATTTTCTCCCCTTTTTATCCACCCCCCCATAAATGGGGGAGAAAAGAAAATCCC	Algae	Plant
TACCTCTTTTTTTGTTTTCCCTCCTCCTTTCCGGAAGGGAGGGGGGAGGGAAAACAAAAAAAGAGGTAGAATGGGTCCGCCGGGGAGACGTAGAAACAGATGATGGATGTTCTCTTTCTGGGAGCCTTGGCTAATTTCATAGGAATAGACTAAGGCTCCCAGAAAAGGGATGGATTGGAAAAATACTATTATAGAAAACTGTCGGTTCGATTCTTTTTTCCATCGGAGATCCGAAACGAGAACTCCGGTCATGAAAGAAAATTTTTTTCTCTTTCATGACCGGAGTTCGTCGGGAAAAGT	Algae	Plant
TCACCTTTCTCATTCCTGCGAAGCGGAAAGGTTTGGATAAATCAAAACCTTTTCCGACGAACCCCGGTCATAAATGACCAGGGTTCTCAATTTTCTCTCAATTTCAATGCGCGTCGATCTTCGAATTGCTCCTCAATTCGAATATCATTGGTTCCGAATAGCCCATTTATCCCCCCCCTCCCCCCCGTAGGAGGTAAAGAGAAGGGGGAGAGGGAAAAACAAAAAAGCAGCGACAGCTTTTTTATTTATCTTCCCCCCCTACCCCTTTCGGAGAGGACGGGGGGGGCGGGAGATAATTTA	Algae	Plant
ATGAGAAAAATAAAAAGTTAACTGAAAAAACTGAATAGACTTTATAGTCAAAAAAAACTTCCTTCATATTCTGATTCATATTTGAGATTAATAAAATTTCAAATATGAATCAGAATATGAAGGATTGGTATTCAGATTCAGAATCAGAATTCTTTAAAAGATAAAATTTGACCTTAAAAGTATCTTTTATTGTTGAATTCCTGACTCATATTCACTTTATTGATCCATATAATGAATCAATAAAAATCAATTTTTTTAAGGATTAAATATTGTCAAAATGCTTATTTTTTTTCCATACAA	Algae	Plant
GAATCGTATCTTAATTTAACCCTACCTTCCAATTTGTTGCAGATGCAGATTCATTGGAGCAACGAATTTGGACTTTCTTCAAAAATTAATGAATCTGAATCTCAATACTTATTTGTTTCGAATACCTTAGTTTGAATAGAATTTAATTGAAAGTTAAGGTCAAGATAGAATTCAGGCTTTAGAGATGAATAAAAAGAACTGAGGTTCTCTTCTCATTAATATACTTTCCAATTAACTATATTGATTTATTTCATTTCAGTGATTTAAGAAAGTTAAAATTAAAAAATAGACACTAAAGTT	Algae	Plant
AGAGGTCTCTACTAAAATCGATATGAGCAAATAAAGATTCTATCTACAAATCATAATCAAAAAACAATTCTCATATTTAATCATACATAACGCTCAGAACATACAATTCGGATTGTGTGCACAGGAAGGTTGGATTAGTTTGTCATCTATTTCAGCAAAGCACCTGACTAATTTTTTTTTGAGTCAATGTCTACAATATATTTATAGGCTTATTAAATTAATAAATCGTGTGCCATAATAAAATCTAGCTTTCACATTTGGTACATAAAATAGAATAAAATCGAGTAGATATTTATTAAT	Algae	Plant
CGAGCGAGAATTTACGAAAGATAACAAAAGCTTGGGTACATTTCGCCTTGACGGTATTCTACCTGCCCCAAGGGGAGTACCACAAATTGAAGTGATTTTTGATATAGATTCCAATGGAAATAAGAATTTTAGATGTTCTGGAAATGTTGTAAACCATTTAACCGATTTATCATGCTTAATACAACATATTTATCGATAGTGACAATCTAGAATATTAAAATTACTACTGGACAATAGTTTGATTATTATGATATATAGCAAAACTGACTTGAGACTAAATTTAATGATACGCTATTAAAG	Algae	Plant
GCTTGAATAATGCGACGACCTGATACTGTTTTCATTCTTTGCATAAAGCCTGATTTACGGATTTTTTTTCTTTTAGTACCTTCTAAAGTTCTTTTTGCCATAACATTCTCAATTACTTATTTTACATATTTCTTACTCTAATTATAGCACGCTTTTTTAAACTAGATTTATTTCATTATTTGAAATCTGTTATAATTATATGAGATAAAAAAAATTTTTAAGCTAAAATATTATTTATAGATTTTATATCTACCTATTAAAATAATAAATTCGAGCTTAGATTCGAGGGAATTCTGATTT	Algae	Plant
TACTAGCTGAGTAAACTTCAGGTAGGAACGGACATAATTGTCTAACGGGGGATTATACTATATAAATTATATGGTAACATAACATGATAATATAATTCTATTCTTATATTAAGAAATAAATATAGTAGACTACTAAATCAAAAGTAGGTTCTATTTATTTTTACTGTATCAAATAAAAAATATAACCTAAATCCCCCAGGAGCCGTATGAAGGGAAACTTTCACGTACGGTTTTGAACGGGAGATGTTCTTTATAAATTGTATATTACAAAGGAAATGAGACATCGACCCTATCCAATAT	Algae	Plant
ACAGAAATAGTATTACAAAATCCAATAAGAATTCAGTTATTGATTGCCTTTTTCTTTTCGGTTGTGTTGACTCAAACGTTCTTAGTAGTGAAGAAAAAACAATTTGAGAAAGTTCAAGCGTCTCAAATGAACTTATAACTATATATTAAAGATATCCATTACTCAATGGATATCTTTTTTTTGAATACATATAGAATGAATATAAAGCTATTTTACGATTTTTTCTTGTATTGAGTAGATATGTTTTTTTCTGCTATTATTCTTTAGTAACATAGATACAAGATCAAGGAGTATTTAGAA	Algae	Plant
ATAGGAATCAAACAAGGCGGATGCTCTGGATTGTCTTATTTTATGAACATAGAAACAGAAAAAAAACTTAAACAATCAGACGAGATTGTAGAATATCCTGATTTTTTTTTAATTTGTGATAGCAAAAGCCTATTATATTTATATGGTATGTCATTAGACTACGAATCCTCACTAATAGGAGGAGGATTTAAATTTAGCAATCCAAATGCACAACAAACATGTGGATGTGGACAATCGTTTAGCGTATAAAACAAGCAAGAAAGCCAAACAAACAATAAGATTAAAGGAGGCATGTAGTCA	Algae	Plant
CGGACTAGGGGTTCCTACAGTATTTTTTCTAGGTGCAATTACATCAATGCAATTTATTCAAAGATAGGAGATTATTAATGAGCGGCCCAAATCCAAATAAGCAACCAGTAGAATTAAATAGAACTTCATTGTTCTGGGGATTACTTTTAATTTTTGTGTTAGCTGTTTTGTTTTCTAGCTACTTTTTCAACTAGAAAATTGTATATATCCATAGATCTAGACATACTTCAATTCATCAAATGAATTTAAATCTTTTATTATATTTTATATAATTAACTATAAAAATCGGAGAACAATTAG	Algae	Plant
TGGGTCATTCCTACTTTAGTACCGAGTAAAGTTACAGACATAAGTTTTTCTGCGTTATAATATTTTTTACGAGCAAACGACATATCCTTCTAGCAATTCAGAACAAAAATATTTATCTAAACAATGAATTACATTATATTTTAATACATTGACTACGGGTTTGCAATCAATATGATAACTCCTAGTCTTTGAAGATAAAGTCGGTAATCCCACCTTTATTTTTGAGATTTTTTTTGTCACAATATCAAGTAAGAATAAAATATATATATTAAAATTGAAAAGGAGTAATAAACTGTTTCT	Algae	Plant
AATCTGGGTCATTCCTACTTTAGTACCGAGTAAAGTTACAGACATAAGTTTTTCTGCGTTATAGTATTTTTTACGAGCAAACAACATATTCCCTATAGACATCCAGAATAAAAATATTAATCTCTCAAATTAATTACATTATATTTTAATACATTGGCTAGAGGTTTGCAATCAATATAACAACAACTCCTCTTTAAAAATAAAGTCGGTAATCCCACCTTTATTTTTTTTATTTTTTTTGTAAGAATATTAATTAAGAATCATATATATATATTGAGAAGGAGTAACAAACTGTTTTTT	Algae	Plant
TTTCCGATTATCTAAATATACTAACCCTGTACTTTCATTAAAACTGTTACATGATTCGACTCTGTTTGAAGAATATCCTTTTCCACATGTTCAAGGTGAGTTTTTTTACTCCAATCGATTAGACTTATTTCCTGTATCTTCCGGCAAATATTTAAGTATTGGGTGGGAATTTCGAACAATGATTTCACAAATTCCACCAATTCGCATTGAATTTATACAAGAAATTCCAGGTAAAGGAAAAATATATTTAAGAGTTATCCCTTATTTATATTAAAATAAAATTTAATTCAATATTATCCT	Algae	Plant
TACTTGTAATTAGATGACATGGATCTCTCGATTCAACCATAATAAATATAAATAAATCCCGAATTTGAAAAAATGAGGAAGGTAAGCCTAGGAGCCACGTAAAGTTAGAGCTTTATGCGTGGATACGAGAGAGAGGGTGATCCTATTTAGAAAATCACCAATCGTTATATAGATTGATCACTCGATTCTCATCCAAAAAGTACTTTAAAGATTATTTTGAGGCAGATAAACAAAATTGATCTATATCGCGAGCCGTATACATTAAAAAATATATTTACGTCTCTAAGGAATGTTATGTTA	Algae	Plant
TTAGACTTATAATATATAAATACAATAATGAAATCAATATATTTAAGAATAAAATTTAAATAATTATACGTTTAATTAAGAATTGAATTATTAAAAATTATTATATTTATAATTCGAGCTATATAGAAATATATAGCATTAAATAAGATTTTAAATATTGTTAAGATATTCTAAGAAATCAAAAATAATAATGATTAATTCAATATAATTATATGGTAAGAAAACTTAGCTCTATCATATTATTTTTCTATATGGGCTAAGTGTTTTAGTTCCTTGTCTCATAAAGAGAGGAGAATCTCT	Algae	Plant
AATTGAGCTTTTAAAACCCGATTCGGGCCTAGTTAGGCAGACGTACAAATTTTGTTTTTATAATTTGCAGCGAATATTTTATTCGTTCAGAGACTATTAATTTAATATTTTAATGTCATACCTCGACTCGACCTGTACCGGACTTTGTAGGCCGGCACAAGTCGGGTCGAGGTATCTTCTTTCAAAAAAAAGTGACAAGGATCATCCTATAAAATAATGACATAGTCCATAACACAATTTTTAAATAATTGTTAAAAATTGTTGAAAAAATGTTCCGATAATAGGGGAGCTAAACAAATT	Algae	Plant
TTATGCCATATAGAGCATGTAAACCTATTACACAATTAATATCCTCCGCCGCTGCTAATGCATCTAATAATTTAGGATTAAAAAAAGATACCTTATTTATCAGTCAAGCTAAAGTAGATCAAGGTATAACTATAAAAAGATTTCAACCTAGAGCACAAGGACGAGCATATCCTATACGTAAATCTACTTGTCATATTACAATTATCATGAATTCTAAGAATAAGAAAATAGAAGTAAATTTATTAAATTTCTTCTATTTTCTATTCTTAGAATTCATGATTCAAAGGAATAAAAAAAATC	Algae	Plant
TTTATTGGAATGATTATTTAATAAAAATAATAATAATAAATTTCGATAATTAAATTAATTATATTGAATATTAAAAAGTATCTATTTTTCATTTACAAACAACATCATAATAATTAAATTATATTATATAAAATATTATACAACATTCTATTAAATATCATAGAACATAATTATGTTAATGATTTAAATAGATTCAATTATCAATAATTCAATATTTTATATGATTAATATGTTATATGAATTATATTACATTCAAATCGAATTATAAATTATAATAAATAAAAAATAAGAGGAGCTCCC	Algae	Plant
TATCTAAATAGATGATATCTAAATAGATAATAGAATATTAAAGATATAATTAATATTTCTATAACTAAATACACAATAATATTAAATATTAAAGAGAGAATAAACTTATATTCAATATATTACAATATGTGATATAATATACATATATACATTTATGTTATATATATTGTTATAAATATGTATGAATATACATTTATTATACATATGATATACAAATTATTTTATATTTACATTTATTTATATTAAATGATAGAATTAAATGATAGAAAAATGATAGAAAAAAACTCTTTTTTTTCAAAC	Algae	Plant
TTAATCTTTTTTTTTGTTACTAAACTAATTAATAAAACAAAAAAGACTTTTTTGTAGTCCATTAAGCACCTTATATATATGTCATACTACAGGTATGAAAGTTTGCTTTAAATAATTATAGTTGTCCTAGTTATATACTTGAAAGAAAACTAAGTATTTAATAATTTTAATAATTAAATAAATTTAGATAAGGTATAATTTATTTATTTATTTAATTTTTTTAGTTCTATTTACTAAAAATCTTTCTTATTGTTTCAGGCAAATTTTTCTTTTGCCTCGTCTAAAGAGAGGAGAATCTCG	Algae	Plant
AATAAGAGGTTGAATCCTTGAACGAGAAAAATTTAACGAAGTTTGATTAGAAGAATTTCGACGTGGATTTTTTTCATAAAATATCTCAGAACTATATACAGGTGGAGCTAAAAGTAATGATATAATAAAGAGGATGATTTTTTTATTATAATAATTAGAATATTGTATTATTTTTTTCATAAAATTAAAAAAAGATAATGAATAGAATATAACTATGAAATACTATATTTATTAATATATAATTTATATATCAATAAATCTACATAACAATTTACAGAATAAAACGATGAGATTAATAAT	Algae	Plant
GGGGAAAGAAGCAGGAAAAGTCCTTCAAAATAAGAAAGTTAAAGTTAATACAGATGATTCAAAGGTTGTGGAGGATTTTATAAGTGCTGTTCTAGATGGAGAATCTCTGGAGGATCTATTAGTTGGGTCTTCTGATGAGGTAGATGAAAAAATAGAGACGAAGAGAAAACTAGCAAAGAATGACAAACTGTTACAAATATCTACAAAGGGACTTGTGATAACAGAAACTTGGGAGAATCTGGTTAAAAAGTTTCCATATATGTCTGGCTCTGCCCAATTTACAGAATCCGAGGAACACGA	Algae	Plant
TAAGTATTAAGTATTCAAAAATAGTTAAAGCTTCCCATAAAATAAATATTTTTATGGGAAAATTAAAATTTTGTTAAGTTTAAAATCTGATGTGATATTTATACATTTATATACAGAGTAAGTTTGGAGCGGAAAAATATGAATAATGAAAGTAACGGTTTGTTTAGCTATGTACAAATCGTCTATGAAGCTGTTATCTCAACATGGTATAAAATTTCTGATACTTTTACATACTGGATCTCCGATTATATGTCCCCGAATAGATCTGGAGATCATTCGTATACTGTGAATGTTGGAAAA	Algae	Plant
TGTTGGGTGTAAACGCTGTGAAAGTGCTTGCCCTACTGATTTTTTAAGTGTCCGTGTTTATCTAGGTGCTGAAACTACAAGAAGCATGGGTCTTGCATATTAAAAAAATATTAATAACATATGAAAGATTTTACTACGTATTTATCTACTGCACCTGTTTTAATAATTATAGTTGCAAGTGCATTATCTGGGCTAATTATTGAAATCAATAGATTTTATCCAGATCCATTAATTTTTTAAATTTTCAAGTAGGGTGATATCATCACCCTACTTGAAAACTAAAAGTGGAATTAGAAAAAA	Algae	Plant
TGGGCACATCAAAGAACTCCATTAGCAAATTTAATTCAATGGAAAGATAAACCAGTTGCATTATCAATTGTTCAAGCCCGATTAGTGGGGCTAGCTCATTTTGGAACTGGGTATATTTTTACATACGCATCTTTCTTATTAGCTTCGACTTCTGGAAAATTTGGTTAATTATTAATTACTAACTAATTAATATTAATGTTGACTTTTTTTTTATCTATTATTTAAACTAAATATAATTATTTATTTCTATTAATAGAAATAAATAATTATATTTAGTTTATAAAAAATTCATTCCAATTA	Algae	Plant
TTTTGGATCGATTGATTAATTTGGCACTACCTCGTATTCGTGATTTTCAAGGAATTAGTAAGAAAGGGTTTGATGGACGTGGAAATTATAATATTGGTCTTGGGGAACAACTGATGTTTCCCGAAATTGAATATGAGAAAGTTGAACAAATTCGTGGCCTAGATATTTCAATTGTTACATCAGCTAATAATAATAATACAGCATCAGTACTATTGAAAGGGTTGGGAATGCCTTTTTGTAATTAATAAATAGATTCGTTGTTTAGGATGGGGTGCACATAGGGAGTCGTTAAGACGACAA	Algae	Plant
GGTCTGTTGAATTTACTTTTGCTCAAATTCATGGATTTGGTAATGCAAATGATATTCTTGAATTGGTTACTCGACCATTGCGACGAAATAATACCCTTGACCAATTTAATAATAATTATTCTACAGAAAGTTGGTCTAATCAAAAAAATTGGAGTTAATTAGTACTTGCATACTAATCCATAGATTATATACACTATTAGAAATAATGGGTCTATCGTCTAATGGATTAGGACAGGTACCTTCTAAGTACCCAATGTAGGTTCGATCCCTACTAGACCTAATTTAAAAAAAATTAATTAT	Algae	Plant
[truncated: 292 more rows]
